# Supplementary material for: Estimation of ionic currents and compensation mechanisms from recursive piecewise assimilation of electrophysiological data
Source: Front Comput Neurosci. 2025 Mar 4;19:1458878. doi: 10.3389/fncom.2025.1458878 (PMC11913807; doi:10.3389/fncom.2025.1458878)
Supplement: Supplementary file 1 [file Data_Sheet_1.zip]

Archive with 40 entries (35 files):
- ErrM1Skip01C/
- ErrM1Skip01C/code/
- ErrM1Skip01C/code/bounds.midpoint.txt
- ErrM1Skip01C/code/bounds.solution.txt
- ErrM1Skip01C/code/bounds.txt
- ErrM1Skip01C/code/checkYanks.sh
- ErrM1Skip01C/code/compileNaM2.py
- ErrM1Skip01C/code/dyn_sys.txt
- ErrM1Skip01C/code/dyn_sys_RVLM.txt
- ErrM1Skip01C/code/errm1skip01c.exe
- ErrM1Skip01C/code/false2_main.cpp
- ErrM1Skip01C/code/false2_main.o
- ErrM1Skip01C/code/false2_nlp.cpp
- ErrM1Skip01C/code/false2_nlp.hpp
- ErrM1Skip01C/code/false2_nlp.o
- ErrM1Skip01C/code/ipopt.opt
- ErrM1Skip01C/code/Makefile
- ErrM1Skip01C/code/methods_mss.py
- ErrM1Skip01C/code/mss_info.txt
- ErrM1Skip01C/code/outputfiles_mss.py
- ErrM1Skip01C/code/problem_info.txt
- ErrM1Skip01C/code/restart.bounds.txt
- ErrM1Skip01C/code/restart.bounds.txt.yank
- ErrM1Skip01C/code/yankBounds.py
- ErrM1Skip01C/code/__pycache__/
- ErrM1Skip01C/code/__pycache__/methods_mss.cpython-38.pyc
- ErrM1Skip01C/code/__pycache__/outputfiles_mss.cpython-38.pyc
- ErrM1Skip01C/data/
- ErrM1Skip01C/output/
- ErrM1Skip01C/output/ipopt.out
- ErrM1Skip01C/output/latest.bounds.txt
- ErrM1Skip01C/output/latest.dat
- ErrM1Skip01C/output/objective_func.dat
- ErrM1Skip01C/output/parameters.dat
- ErrM1Skip01C/output/restart.bounds.txt
- ErrM1Skip01C/output/restart.dat
- ErrM1Skip01C/output/state_history.dat
- I_protocols.zip
- README.docx
- README.pdf
