# Supplementary material for: Estimation of ionic currents and compensation mechanisms from recursive piecewise assimilation of electrophysiological data
Source: Front Comput Neurosci. 2025 Mar 4;19:1458878. doi: 10.3389/fncom.2025.1458878 (PMC11913807; doi:10.3389/fncom.2025.1458878)
Supplement: Supplementary file 1 [file Data_Sheet_1.zip › ErrM1Skip01C/code/bounds.midpoint.txt]

-150,50,-50
-0.01,1,0.495
-0.01,1,0.495
-0.01,1,0.495
-0.01,1,0.495
-0.01,1,0.495
-0.01,1,0.495
############
-0.05,1,0
-1,1,0
############
1,1,1
0.1,0.4,0.25
0.01,1,0.505
-70,-60,-65
0,100,50
20,60,40
-80,-20,-50
0.1,100,50.05
0.1,100,50.05
0.01,1,0.505
0.1,100,50.05
-80,-1,-40.5
-80,-1,-40.5
1,100,50.5
0.1,10,5.05
1,100,50.5
0,100,50
-120,-90,-105
-80,-20,-50
1,100,50.5
1,100,50.5
0.1,10,5.05
0.1,100,50.05
0,1,0.5
-60,-30,-45
-100,-20,-60
-50,-0.1,-25.05
0.1,100,50.05
0.1,10,5.05
0.1,100,50.05
0,1,0.5
-80,-20,-50
0.1,100,50.05
0.1,100,50.05
0.01,10,5.005
0.1,100,50.05
-110,-20,-65
-100,-0.1,-50.05
0.1,100,50.05
0.1,100,50.05
1,1000,500.5
