# Supplementary material for: Estimation of ionic currents and compensation mechanisms from recursive piecewise assimilation of electrophysiological data
Source: Front Comput Neurosci. 2025 Mar 4;19:1458878. doi: 10.3389/fncom.2025.1458878 (PMC11913807; doi:10.3389/fncom.2025.1458878)
Supplement: Supplementary file 1 [file Data_Sheet_1.zip › ErrM1Skip01C/code/bounds.solution.txt]

-150,50,-50
-0.01,1,0.495
-0.01,1,0.495
-0.01,1,0.495
-0.01,1,0.495
-0.01,1,0.495
-0.01,1,0.495
############
-0.05,1,0
-1,1,0
############
1,1,1
0.1,0.4,0.289997
0.01,1,0.464993
-70,-60,-64.99935
0,100,68.909253
20,60,41.005571
-80,-20,-39.921017
0.1,100,10.000411
0.1,100,23.383174
0.01,1,0.142803
0.1,100,1.09907
-80,-1,-65.363895
-80,-1,-17.652266
1,100,27.216102
0.1,10,0.701441
1,100,12.897776
0,100,6.906362
-120,-90,-100.002931
-80,-20,-34.574928
1,100,22.180537
1,100,23.585845
0.1,10,1.291666
0.1,100,4.311659
0,1,0.149943
-60,-30,-42.961798
-100,-20,-76.000591
-50,-0.1,-5.516923
0.1,100,20.276766
0.1,10,6.336091
0.1,100,55.029493
0,1,0.103369
-80,-20,-65.491846
0.1,100,12.389916
0.1,100,27.127481
0.01,10,0.691592
0.1,100,13.061367
-110,-20,-86.01778
-100,-0.1,-8.065254
0.1,100,16.760379
0.1,100,28.119103
1.00,1000,287.258422
