# Supplementary material for: Estimation of ionic currents and compensation mechanisms from recursive piecewise assimilation of electrophysiological data
Source: Front Comput Neurosci. 2025 Mar 4;19:1458878. doi: 10.3389/fncom.2025.1458878 (PMC11913807; doi:10.3389/fncom.2025.1458878)
Supplement: Supplementary file 1 [file Data_Sheet_1.zip › ErrM1Skip01C/code/bounds.txt]

#With status = 0 and n_mss = 48 and obj = 0.000962407
#state variables:
-150,50,-64.6405
-0.01,1,0.00467667
-0.01,1,0.998705
-0.01,1,0.12041
-0.01,1,-0.00999997
-0.01,1,0.571255
-0.01,1,0.0615345
#control variables:
-0.05,1,0
-1.0,1.0,0.0
#parameters: 
1.0,1.0,1.0
0.1,0.4,0.29097
0.01,1.0,0.467713
-70.0,-60.0,-65.277
0.0,100.0,39.2719
20.0,60.0,46.3702
-80.0,-20.0,-38.3439
0.1,100.0,7.84981
0.1,100.0,19.4911
0.01,1.0,0.120753
0.1,100.0,1.27719
-80.0,-1.0,-63.5166
-80.0,-1.0,-18.2436
1.0,100.0,28.9087
0.1,10.0,0.717012
1.0,100.0,12.4308
0.0,100.0,3.92551
-120.0,-90.0,-105.0
-80.0,-20.0,-35.5834
1.0,100.0,19.9334
1.0,100.0,19.5968
0.1,10.0,1.06443
0.1,100.0,5.43392
0.0,1.0,0.158084
-60.0,-30.0,-39.6763
-100.0,-20.0,-76.7519
-50.0,-0.1,-8.03098
0.1,100.0,24.8128
0.1,10.0,9.99998
0.1,100.0,50.8582
0.0,1.0,0.0136709
-80.0,-20.0,-65.9284
0.1,100.0,11.7068
0.1,100.0,18.5467
0.01,10.0,4.34148
0.1,100.0,10.5766
-110.0,-20.0,-72.6742
-100.0,-0.1,-0.126155
0.1,100.0,7.15191
0.1,100.0,42.0979
1.0,1000.0,229.042
