# Supplementary material for: Estimation of ionic currents and compensation mechanisms from recursive piecewise assimilation of electrophysiological data
Source: Front Comput Neurosci. 2025 Mar 4;19:1458878. doi: 10.3389/fncom.2025.1458878 (PMC11913807; doi:10.3389/fncom.2025.1458878)
Supplement: Supplementary file 1 [file Data_Sheet_1.zip › ErrM1Skip01C/code/false2_main.cpp]

// false2_main.cpp
// IPOPT code for variational inference
// Author:  Joseph Taylor
        
#include <cstdio>
#include <stdio.h>    
#include <stdlib.h>
#include <time.h>  
        
#include "IpIpoptApplication.hpp"
#include "false2_nlp.hpp" 
        
using namespace Ipopt;
        
int main(int argv, char* argc[])
{
          
  // Create a new instance of your nlp
  //  (use a SmartPtr, not raw)
  SmartPtr<false2_NLP> mynlp = new false2_NLP(); 
        
  // Create a new instance of IpoptApplication
  //  (use a SmartPtr, not raw)
  SmartPtr<IpoptApplication> app = new IpoptApplication();
        
  // Change some options
  // Note: The following choices are only examples, they might not be
  //       suitable for your optimization problem.
  app->Options()->SetNumericValue("tol", 1e-10);
  app->Options()->SetStringValue("mu_strategy", "adaptive");
  app->Options()->SetStringValue("output_file", "../outputMSS/ipopt.out");
        
  // Intialize the IpoptApplication and process the options
  app->Initialize();

  //int savedN = mynlp->n_mss;
  //cout << "Initial n_mss " << mynlp->n_mss << endl;      
  // Ask Ipopt to solve the problem
  ApplicationReturnStatus status = app->OptimizeTNLP(mynlp);
        
  if (status == Solve_Succeeded) {
    printf("\n\n*** The problem solved!\n");
  }
  else {
    printf("\n\n*** The problem FAILED!\n");
  }

  //stop if mss_multiplier was set to 1 or less
  if ( !(mynlp->mss_multiplier > 1.0) ){
    printf("\n Halting (no multiplier active).\n");
    return (int) status; //stop here!
  }

  //loop, increasing n_mss every time (done by finalize)
  int nLoops = 0;
  while ( mynlp->n_mss < mynlp->nObsVisible ){
	  nLoops += 1;
	  cout << "Attempting loop " << nLoops << endl;
	  cout << "Current n_mss " << mynlp->n_mss << endl;
	  status = app->OptimizeTNLP(mynlp);
			
	    if (status == Solve_Succeeded) {
                printf("\n\n*** The problem solved!\n");
              }
              else {
                printf("\n\n*** The problem FAILED!\n");
              }
  }
  
  cout  << "Closing run (MSS becomes LSS)" << endl;
  cout << "Current n_mss " << mynlp->n_mss << endl;

  status = app->OptimizeTNLP(mynlp);
			
  if (status == Solve_Succeeded) {
    printf("\n\n*** The problem solved!\n");
  }
  else {
    printf("\n\n*** The problem FAILED!\n");
  }

  //stop after loop
  return (int) status;
}
