# Supplementary material for: Estimation of ionic currents and compensation mechanisms from recursive piecewise assimilation of electrophysiological data
Source: Front Comput Neurosci. 2025 Mar 4;19:1458878. doi: 10.3389/fncom.2025.1458878 (PMC11913807; doi:10.3389/fncom.2025.1458878)
Supplement: Supplementary file 1 [file Data_Sheet_1.zip › ErrM1Skip01C/code/false2_nlp.cpp]

// Id: false2_nlp.cpp
// IPOPT code for variational inference
// Author:  Joseph Taylor
        
#include "false2_nlp.hpp" 
        
#include <cassert>
#include <cstdio>
#include <cmath>
#include <cstdlib>
#include <iostream>
#include <sstream>
        
using namespace Ipopt;

// constructor
false2_NLP::false2_NLP()
{
  
  vector<double> injData;
  vector<double> inputData;
  
  n_vars = 7;
  n_ctrl = 1;
  n_pars = 41;
  
  // read in problem information
  fstream fp;
  int count = 0;
  std::string line;
  prob = new string[100];
  
  ifstream myfile ("problem_info.txt");
  if (myfile.is_open()){
    while (getline(myfile,line)){
      if (line[0] != '#'){  
            prob[count] = line;
            count++;
      }
    }
    myfile.close();
  } 
  else {
    cout << "Unable to open problem info file." << endl;
    return; //SAW added failsafe kill
  }

  nObs_ = atoi(prob[0].c_str());
  nSkip = atoi(prob[1].c_str());
  adapt = atoi(prob[2].c_str());

  //SAW making the value of nObs_ available:
  nObsVisible = nObs_;

  mssTrack = 1.0e6; //fictitious very large first value for tracking best mss score
  
  //read in mss configuration information
  count = 0;
  mssConf = new std::string[100]; //just copying from prob :)

  ifstream myMSSfile ("mss_info.txt");
  if (myMSSfile.is_open()){
    while (getline(myMSSfile,line)){
      if (line[0] != '#'){  
            mssConf[count] = line;
            count++;
      }
    }
    myMSSfile.close();
  } 
  else {
    cerr << "Unable to open MSS info file." << endl;
    return; //failsafe!
  }
  
  n_mss = atoi( mssConf[0].c_str());
  mss_multiplier = atof( mssConf[1].c_str());
  setToData =  ( atoi( mssConf[2].c_str()) > 0 ); //true if 1 written here...

  int useInitFlag = atoi( mssConf[3].c_str()); //pick up 0,1,2
  
  useInitdata =  ( useInitFlag > 0 ); //true if 1+ written here...
  initdataFile = mssConf[4]; //grab from file, should be ../data/initdata.dat usually...
  doYank = true; //default behaviour, rescue yank

  objFactor = atoi( mssConf[5].c_str() );

  if (objFactor == 0 ) objFactor = nObs_;
  cout << "Objective normalise objFactor: " << objFactor << endl; //debug check
  

  //it's important that n_mss be even:
  if ( n_mss%2 > 0 ){
    n_mss += 1; //increment odd to even.
  }
  cout << "Initial n_mss: " << n_mss << endl;
  
// read in state variable and parameter bounds
  count = 0;
  std::string li;
  bounds = new double[300];
  ifstream boundfile ("bounds.txt");
  if (boundfile.is_open()){
    while (getline(boundfile,li)){
      if (li[0] != '#'){  
	     std::string input = li;
		  std::istringstream ss(input);
		  std::string token;
		  while(std::getline(ss, token, ',')) {
		    bounds[count] = atof((token).c_str());
		    count++;		
         }					
      }
    }
    boundfile.close();
  } 
  else {
    cout << "Unable to open bounds file." << endl;
    return;
  }
 
  // read in step size from problem info, or text file if adaptive
  h = new double[nObs_];        
  string filename;
  filename = prob[4];
  
  FILE *rFile0;
  rFile0 = fopen(filename.c_str(), "r");
            
  if (adapt == 1){                
    for (Index j = 0; j<nObs_; j++){
      if(fscanf(rFile0, "%lf", &h[j])!=EOF){};
    }
    fclose(rFile0); 
  }else{
    for (Index j = 0; j<nObs_; j++){
      h[j] = atof(prob[3].c_str());
    }
  }
   

  //since we have bounds etc:
  //set up the saved_state variable
  //this is initialisation if no initdata file is given
  
  saved_state = new Number[ ((n_vars+2*n_ctrl)*nObs_)+n_pars ];
  //exactly the same size as the x vector
  
  //set bounds value for state variables
  for (Index var = 0; var < n_vars; var++){
	  for (Index i=var*nObs_; i<(var+1)*nObs_; i++) {
		  saved_state[i] = bounds[3*var+2];
	  }
  }
  //set bounds value for control variables:
  for (Index ctrl = 0; ctrl < n_ctrl; ctrl+=2){
	  for (Index i=(n_vars+2*ctrl)*nObs_; i<(n_vars+2*ctrl+1)*nObs_; i++) {
		  saved_state[i] = bounds[3*(n_vars+2*ctrl)+2];
		  saved_state[i+nObs_] = bounds[3*(n_vars+2*ctrl+1)+2];
	  }
  }
  //set bounds values for parameters
  for (Index par = 0; par < n_pars; par++){	
    saved_state[(n_vars+2*n_ctrl)*nObs_+par] = bounds[3*(n_vars+2*n_ctrl+par)+2];
  }  

  if ( useInitdata ){
	  cout << "Using initial data information from ";
	  cout << initdataFile << endl;

	  // read in initial state history guess
	  const int cols = n_vars;

	  int nToSkip = 0;
	  if ( useInitFlag == 1 ) nToSkip = nSkip;
	  //a flag of 2 will not skip any lines, for restart files
				
	  ifstream infile;
	  infile.open( initdataFile.c_str() );

	  if (!infile) {
		cerr << "Unable to open initial state file.\n" << endl;
		return;   // call system to stop
	  }

	  double initFile[cols*(nObs_+nToSkip)];

	  for (int i = 0; i < cols*(nObs_+nToSkip); i++) {
		if (!(infile >> initFile[i])) {
		  cerr << "Unexpected end of initial state file.\n" << endl;
		  return;   // call system to stop
		}    
	  }
	  infile.close();
	  
	  //need correspondence of saved_state/x with init and initFile...
	  for ( Index i = 0 ; i < nObs_ ; i++ ){
		  for ( Index j = 0 ; j < n_vars ; j++ ){
			  saved_state[ i + j*nObs_ ] = initFile[ cols*(i+nToSkip) + j ];
		  }
	  }
	  
	  //end of the initdata section
  }
  int nRead = 0; //used for line counting and skipping, next
  // read in observations of dynamical system
  
  double number;
  fp.open("../data/V1.dat", ios::in | ios::binary);
  if(fp.is_open()){
    while(fp >> number){
      nRead++;
      if (nRead > nSkip){
        inputData.push_back(number);
        fp.get();
      }
    }
  }
  fp.close();
  nRead = 0;
  
  data_ = new Number[nObs_];
  for (Index i=0; i<nObs_; i++){
    data_[i] = inputData[i];
  }
  fp.open("../data/Iinj.dat", ios::in | ios::binary);
  if(fp.is_open()){
    while(fp >> number){
      nRead++;
      if (nRead > nSkip){
        injData.push_back(number);
        fp.get();
      }
    }
  }
  fp.close();
  nRead = 0;
  
  inj_ = new Number[nObs_];
  for (Index i=0; i<nObs_; i++){
  inj_[i] = injData[i];
  }

}
                
//destructor
false2_NLP::~false2_NLP()
{
  // make sure we delete everything we allocated
  delete [] data_;
  delete [] inj_;

  delete [] saved_state;
  delete [] bounds;
  delete [] h;
  delete [] prob;
  delete [] mssConf;
}
        
// returns the size of the problem
bool false2_NLP::get_nlp_info(Index& n, Index& m, Index& nnz_jac_g,
				   Index& nnz_h_lag,
				   IndexStyleEnum& index_style)
{
  // total number of ipopt problem variables
  n = 9*(nObs_) + 41;

  // number of problem constraints 
  m = 15*(nObs_-1)/2; 

  // number of non-zero jacobian elements
  nnz_jac_g = 192*(nObs_-1)/2;

  // number of non-zero elements in the hessian of the lagrangian
  nnz_h_lag = (88 + 2)*(nObs_)+208;

  // use the C style indexing (0-based) for the matrices
  index_style = TNLP::C_STYLE;

  return true;
}

// returns the variable bounds
bool false2_NLP::get_bounds_info(Index n, Number* x_l, Number* x_u,
				      Index m, Number* g_l, Number* g_u)
{

  for (Index var = 0; var < n_vars; var++){
    for (Index i=var*nObs_; i<(var+1)*nObs_; i++) {
      x_l[i] = bounds[3*var];
      x_u[i] = bounds[3*var + 1];
    }
  }
		
  for (Index ctrl = 0; ctrl < n_ctrl; ctrl+=2){
    for (Index i=(n_vars+ctrl)*nObs_; i<(n_vars+ctrl+1)*nObs_; i++) {
      x_l[i] = bounds[3*(n_vars+ctrl)];
      x_u[i] = bounds[3*(n_vars+ctrl) + 1];
      x_l[i+nObs_] = bounds[3*(n_vars+ctrl+1)];
      x_u[i+nObs_] = bounds[3*(n_vars+ctrl+1) + 1];
    }
  }
		
  for (Index par = 0; par < n_pars; par++){	
    x_l[(n_vars+2*n_ctrl)*nObs_+par] = bounds[3*(n_vars+2*n_ctrl+par)];
    x_u[(n_vars+2*n_ctrl)*nObs_+par] = bounds[3*(n_vars+2*n_ctrl+par)+1];
  }        
               
  // all constraints are equality constraints with right hand side zero
  for (Index j=0; j<m; j++) {
    g_l[j] = g_u[j] = 0.;
  }

  return true;
}

// returns the initial point for the problem
bool false2_NLP::get_starting_point(Index n, bool init_x, Number* x,
					 bool init_z, Number* z_L, Number* z_U,
					 Index m, bool init_lambda,
					 Number* lambda)
{
  // Here, we assume we only have starting values for x, if you code
  // your own NLP, you can provide starting values for the dual variables
  // if you wish
  assert(init_x == true);
  assert(init_z == false);
  assert(init_lambda == false);

  //now using saved_state to initialise:
  cout << "Setting x from saved_state." << endl;
  for ( Index i = 0 ; i < ((n_vars+2*n_ctrl)*nObs_)+n_pars ; i++ ){
	  x[i] = saved_state[i];
  }

  //if setToData, pull x[j] to data_[j]
  if ( setToData ){
	  cout << "Setting x to data." << endl;
	  for ( Index i = 0 ; i < nObs_ ; i++ ){
		  x[i] = data_[i];
	  }
  }

  return true;
}
        
// returns the value of the objective function
bool false2_NLP::eval_f(Index n, const Number* x,
			     bool new_x, Number& obj_value)
{
  obj_value = 0.;
  for (Index i=0; i<nObs_; i++) {
    obj_value += (+(data_[i]-x[i])*(data_[i]-x[i])+x[i+7*nObs_]*x[i+7*nObs_]) / objFactor;
  }
  
  return true;
}

// return the gradient of the objective function grad_{x} f(x)
bool false2_NLP::eval_grad_f(Index n, const Number* x,
				  bool new_x, Number* grad_f)
{
  // initialise gradient of objective function
  for (Index i=0; i<n; i++){
    grad_f[i] = 0.0;
  }
  
  // specify non-zero values of grad f
  for (Index i=0; i<nObs_; i++){
    grad_f[i] = (-2*data_[i] + 2*x[i]) / objFactor;
    grad_f[i+7*nObs_] = (2*x[i+7*nObs_]) / objFactor;
  }
        
  return true;
}
        
// return the value of the constraints: g(x)
bool false2_NLP::eval_g(Index n, const Number* x,
			     bool new_x, Index m, Number* g)
{
  Index con = 0;
  for(Index j=0; j<(nObs_-2); j+=2) {
  	if ( j % n_mss == 0  and j > 0 ){
     g[con+0*(nObs_-1)/2] = -0.33333333333333331*h[j]*(x[j+7*nObs_]*(0.0) + 4*x[j+1+7*nObs_]*(data_[j] - x[j+1]) + x[j+2+7*nObs_]*(data_[j] - x[j+2]) + (1000*inj_[j]/x[9*nObs_+1] + x[9*nObs_+23]*x[j+4*nObs_]*(x[9*nObs_+24] - data_[j]) + x[9*nObs_+16]*pow(x[j+3*nObs_], 4)*(x[9*nObs_+17] - data_[j]) + x[9*nObs_+2]*(x[9*nObs_+3] - data_[j]) + x[9*nObs_+4]*x[j+2*nObs_]*pow(x[j+1*nObs_], 2)*(x[9*nObs_+5] - data_[j]) - 1.0/1000.0*x[9*nObs_+30]*pow(x[j+5*nObs_], 2)*x[j+6*nObs_]*(5.0000000000000002e-5*data_[j]*(data_[j]*(data_[j]*(data_[j]*(data_[j]*(data_[j]*(data_[j]*(data_[j]*(data_[j]*(data_[j]*(data_[j]*(data_[j]*(data_[j]*(data_[j]*(data_[j]*(data_[j]*(data_[j]*(data_[j]*(data_[j]*(data_[j]*(data_[j]*(data_[j]*(data_[j]*(data_[j]*(-6.5863099999999998e-45*data_[j] - 8.6171900000000013e-42) - 5.37701e-39) - 2.1252399999999995e-36) - 5.9584899999999997e-34) - 1.25734e-31) - 2.0675799999999999e-29) - 2.70733e-27) - 2.8627300000000003e-25) - 2.4704000000000001e-23) - 1.7593199999999999e-21) - 1.0503199999999998e-19) - 5.35739e-18) - 2.3473500000000001e-16) - 8.5124099999999998e-15) - 2.4307400000000003e-13) - 7.0930299999999993e-12) - 3.2421799999999998e-10) - 2.9853800000000003e-9) + 1.1179699999999999e-6) - 5.7888400000000006e-7) - 0.0086268100000000004) - 4.2704199999999997e-5) + 91.203199999999995) + 7266.2600000000002) + data_[j]*(data_[j]*(data_[j]*(data_[j]*(data_[j]*(data_[j]*(data_[j]*(data_[j]*(data_[j]*(data_[j]*(data_[j]*(data_[j]*(data_[j]*(data_[j]*(data_[j]*(data_[j]*(data_[j]*(data_[j]*(data_[j]*(data_[j]*(data_[j]*(data_[j]*(data_[j]*(data_[j]*(1.3177599999999999e-44*data_[j] + 1.72404e-41) + 1.0757499999999999e-38) + 4.2518000000000001e-36) + 1.1920500000000001e-33) + 2.5154000000000003e-31) + 4.1363499999999998e-29) + 5.4162200000000002e-27) + 5.7271900000000004e-25) + 4.9423999999999998e-23) + 3.5198799999999995e-21) + 2.1014599999999997e-19) + 1.0719500000000001e-17) + 4.6970299999999997e-16) + 1.7034499999999999e-14) + 4.8649699999999998e-13) + 1.4196699999999998e-11) + 6.4871200000000004e-10) + 5.9767700000000007e-9) - 2.2358299999999998e-6) + 1.1593599999999998e-6) + 0.017253600000000001) + 8.5573800000000004e-5) - 182.40600000000001) + 10532.5) - 385930.35149999999))/x[9*nObs_] + 4*(1000*inj_[j]/x[9*nObs_+1] + x[9*nObs_+23]*x[j+1+4*nObs_]*(x[9*nObs_+24] - x[j+1]) + x[9*nObs_+16]*pow(x[j+1+3*nObs_], 4)*(x[9*nObs_+17] - x[j+1]) + x[9*nObs_+2]*(x[9*nObs_+3] - x[j+1]) + x[9*nObs_+4]*x[j+1+2*nObs_]*pow(x[j+1+1*nObs_], 2)*(x[9*nObs_+5] - x[j+1]) - 1.0/1000.0*x[9*nObs_+30]*pow(x[j+1+5*nObs_], 2)*x[j+1+6*nObs_]*(5.0000000000000002e-5*x[j+1]*(x[j+1]*(x[j+1]*(x[j+1]*(x[j+1]*(x[j+1]*(x[j+1]*(x[j+1]*(x[j+1]*(x[j+1]*(x[j+1]*(x[j+1]*(x[j+1]*(x[j+1]*(x[j+1]*(x[j+1]*(x[j+1]*(x[j+1]*(x[j+1]*(x[j+1]*(x[j+1]*(x[j+1]*(x[j+1]*(x[j+1]*(-6.5863099999999998e-45*x[j+1] - 8.6171900000000013e-42) - 5.37701e-39) - 2.1252399999999995e-36) - 5.9584899999999997e-34) - 1.25734e-31) - 2.0675799999999999e-29) - 2.70733e-27) - 2.8627300000000003e-25) - 2.4704000000000001e-23) - 1.7593199999999999e-21) - 1.0503199999999998e-19) - 5.35739e-18) - 2.3473500000000001e-16) - 8.5124099999999998e-15) - 2.4307400000000003e-13) - 7.0930299999999993e-12) - 3.2421799999999998e-10) - 2.9853800000000003e-9) + 1.1179699999999999e-6) - 5.7888400000000006e-7) - 0.0086268100000000004) - 4.2704199999999997e-5) + 91.203199999999995) + 7266.2600000000002) + x[j+1]*(x[j+1]*(x[j+1]*(x[j+1]*(x[j+1]*(x[j+1]*(x[j+1]*(x[j+1]*(x[j+1]*(x[j+1]*(x[j+1]*(x[j+1]*(x[j+1]*(x[j+1]*(x[j+1]*(x[j+1]*(x[j+1]*(x[j+1]*(x[j+1]*(x[j+1]*(x[j+1]*(x[j+1]*(x[j+1]*(x[j+1]*(1.3177599999999999e-44*x[j+1] + 1.72404e-41) + 1.0757499999999999e-38) + 4.2518000000000001e-36) + 1.1920500000000001e-33) + 2.5154000000000003e-31) + 4.1363499999999998e-29) + 5.4162200000000002e-27) + 5.7271900000000004e-25) + 4.9423999999999998e-23) + 3.5198799999999995e-21) + 2.1014599999999997e-19) + 1.0719500000000001e-17) + 4.6970299999999997e-16) + 1.7034499999999999e-14) + 4.8649699999999998e-13) + 1.4196699999999998e-11) + 6.4871200000000004e-10) + 5.9767700000000007e-9) - 2.2358299999999998e-6) + 1.1593599999999998e-6) + 0.017253600000000001) + 8.5573800000000004e-5) - 182.40600000000001) + 10532.5) - 385930.35149999999))/x[9*nObs_] + (1000*inj_[j]/x[9*nObs_+1] + x[9*nObs_+23]*x[j+2+4*nObs_]*(x[9*nObs_+24] - x[j+2]) + x[9*nObs_+16]*pow(x[j+2+3*nObs_], 4)*(x[9*nObs_+17] - x[j+2]) + x[9*nObs_+2]*(x[9*nObs_+3] - x[j+2]) + x[9*nObs_+4]*x[j+2+2*nObs_]*pow(x[j+2+1*nObs_], 2)*(x[9*nObs_+5] - x[j+2]) - 1.0/1000.0*x[9*nObs_+30]*pow(x[j+2+5*nObs_], 2)*x[j+2+6*nObs_]*(5.0000000000000002e-5*x[j+2]*(x[j+2]*(x[j+2]*(x[j+2]*(x[j+2]*(x[j+2]*(x[j+2]*(x[j+2]*(x[j+2]*(x[j+2]*(x[j+2]*(x[j+2]*(x[j+2]*(x[j+2]*(x[j+2]*(x[j+2]*(x[j+2]*(x[j+2]*(x[j+2]*(x[j+2]*(x[j+2]*(x[j+2]*(x[j+2]*(x[j+2]*(-6.5863099999999998e-45*x[j+2] - 8.6171900000000013e-42) - 5.37701e-39) - 2.1252399999999995e-36) - 5.9584899999999997e-34) - 1.25734e-31) - 2.0675799999999999e-29) - 2.70733e-27) - 2.8627300000000003e-25) - 2.4704000000000001e-23) - 1.7593199999999999e-21) - 1.0503199999999998e-19) - 5.35739e-18) - 2.3473500000000001e-16) - 8.5124099999999998e-15) - 2.4307400000000003e-13) - 7.0930299999999993e-12) - 3.2421799999999998e-10) - 2.9853800000000003e-9) + 1.1179699999999999e-6) - 5.7888400000000006e-7) - 0.0086268100000000004) - 4.2704199999999997e-5) + 91.203199999999995) + 7266.2600000000002) + x[j+2]*(x[j+2]*(x[j+2]*(x[j+2]*(x[j+2]*(x[j+2]*(x[j+2]*(x[j+2]*(x[j+2]*(x[j+2]*(x[j+2]*(x[j+2]*(x[j+2]*(x[j+2]*(x[j+2]*(x[j+2]*(x[j+2]*(x[j+2]*(x[j+2]*(x[j+2]*(x[j+2]*(x[j+2]*(x[j+2]*(x[j+2]*(1.3177599999999999e-44*x[j+2] + 1.72404e-41) + 1.0757499999999999e-38) + 4.2518000000000001e-36) + 1.1920500000000001e-33) + 2.5154000000000003e-31) + 4.1363499999999998e-29) + 5.4162200000000002e-27) + 5.7271900000000004e-25) + 4.9423999999999998e-23) + 3.5198799999999995e-21) + 2.1014599999999997e-19) + 1.0719500000000001e-17) + 4.6970299999999997e-16) + 1.7034499999999999e-14) + 4.8649699999999998e-13) + 1.4196699999999998e-11) + 6.4871200000000004e-10) + 5.9767700000000007e-9) - 2.2358299999999998e-6) + 1.1593599999999998e-6) + 0.017253600000000001) + 8.5573800000000004e-5) - 182.40600000000001) + 10532.5) - 385930.35149999999))/x[9*nObs_]) - data_[j] + x[j+2];
     g[con+1*(nObs_-1)/2] = -0.25*h[j]*(x[j+7*nObs_]*(0.0) - x[j+2+7*nObs_]*(data_[j] - x[j+2]) + (1000*inj_[j]/x[9*nObs_+1] + x[9*nObs_+23]*x[j+4*nObs_]*(x[9*nObs_+24] - data_[j]) + x[9*nObs_+16]*pow(x[j+3*nObs_], 4)*(x[9*nObs_+17] - data_[j]) + x[9*nObs_+2]*(x[9*nObs_+3] - data_[j]) + x[9*nObs_+4]*x[j+2*nObs_]*pow(x[j+1*nObs_], 2)*(x[9*nObs_+5] - data_[j]) - 1.0/1000.0*x[9*nObs_+30]*pow(x[j+5*nObs_], 2)*x[j+6*nObs_]*(5.0000000000000002e-5*data_[j]*(data_[j]*(data_[j]*(data_[j]*(data_[j]*(data_[j]*(data_[j]*(data_[j]*(data_[j]*(data_[j]*(data_[j]*(data_[j]*(data_[j]*(data_[j]*(data_[j]*(data_[j]*(data_[j]*(data_[j]*(data_[j]*(data_[j]*(data_[j]*(data_[j]*(data_[j]*(data_[j]*(-6.5863099999999998e-45*data_[j] - 8.6171900000000013e-42) - 5.37701e-39) - 2.1252399999999995e-36) - 5.9584899999999997e-34) - 1.25734e-31) - 2.0675799999999999e-29) - 2.70733e-27) - 2.8627300000000003e-25) - 2.4704000000000001e-23) - 1.7593199999999999e-21) - 1.0503199999999998e-19) - 5.35739e-18) - 2.3473500000000001e-16) - 8.5124099999999998e-15) - 2.4307400000000003e-13) - 7.0930299999999993e-12) - 3.2421799999999998e-10) - 2.9853800000000003e-9) + 1.1179699999999999e-6) - 5.7888400000000006e-7) - 0.0086268100000000004) - 4.2704199999999997e-5) + 91.203199999999995) + 7266.2600000000002) + data_[j]*(data_[j]*(data_[j]*(data_[j]*(data_[j]*(data_[j]*(data_[j]*(data_[j]*(data_[j]*(data_[j]*(data_[j]*(data_[j]*(data_[j]*(data_[j]*(data_[j]*(data_[j]*(data_[j]*(data_[j]*(data_[j]*(data_[j]*(data_[j]*(data_[j]*(data_[j]*(data_[j]*(1.3177599999999999e-44*data_[j] + 1.72404e-41) + 1.0757499999999999e-38) + 4.2518000000000001e-36) + 1.1920500000000001e-33) + 2.5154000000000003e-31) + 4.1363499999999998e-29) + 5.4162200000000002e-27) + 5.7271900000000004e-25) + 4.9423999999999998e-23) + 3.5198799999999995e-21) + 2.1014599999999997e-19) + 1.0719500000000001e-17) + 4.6970299999999997e-16) + 1.7034499999999999e-14) + 4.8649699999999998e-13) + 1.4196699999999998e-11) + 6.4871200000000004e-10) + 5.9767700000000007e-9) - 2.2358299999999998e-6) + 1.1593599999999998e-6) + 0.017253600000000001) + 8.5573800000000004e-5) - 182.40600000000001) + 10532.5) - 385930.35149999999))/x[9*nObs_] - (1000*inj_[j]/x[9*nObs_+1] + x[9*nObs_+23]*x[j+2+4*nObs_]*(x[9*nObs_+24] - x[j+2]) + x[9*nObs_+16]*pow(x[j+2+3*nObs_], 4)*(x[9*nObs_+17] - x[j+2]) + x[9*nObs_+2]*(x[9*nObs_+3] - x[j+2]) + x[9*nObs_+4]*x[j+2+2*nObs_]*pow(x[j+2+1*nObs_], 2)*(x[9*nObs_+5] - x[j+2]) - 1.0/1000.0*x[9*nObs_+30]*pow(x[j+2+5*nObs_], 2)*x[j+2+6*nObs_]*(5.0000000000000002e-5*x[j+2]*(x[j+2]*(x[j+2]*(x[j+2]*(x[j+2]*(x[j+2]*(x[j+2]*(x[j+2]*(x[j+2]*(x[j+2]*(x[j+2]*(x[j+2]*(x[j+2]*(x[j+2]*(x[j+2]*(x[j+2]*(x[j+2]*(x[j+2]*(x[j+2]*(x[j+2]*(x[j+2]*(x[j+2]*(x[j+2]*(x[j+2]*(-6.5863099999999998e-45*x[j+2] - 8.6171900000000013e-42) - 5.37701e-39) - 2.1252399999999995e-36) - 5.9584899999999997e-34) - 1.25734e-31) - 2.0675799999999999e-29) - 2.70733e-27) - 2.8627300000000003e-25) - 2.4704000000000001e-23) - 1.7593199999999999e-21) - 1.0503199999999998e-19) - 5.35739e-18) - 2.3473500000000001e-16) - 8.5124099999999998e-15) - 2.4307400000000003e-13) - 7.0930299999999993e-12) - 3.2421799999999998e-10) - 2.9853800000000003e-9) + 1.1179699999999999e-6) - 5.7888400000000006e-7) - 0.0086268100000000004) - 4.2704199999999997e-5) + 91.203199999999995) + 7266.2600000000002) + x[j+2]*(x[j+2]*(x[j+2]*(x[j+2]*(x[j+2]*(x[j+2]*(x[j+2]*(x[j+2]*(x[j+2]*(x[j+2]*(x[j+2]*(x[j+2]*(x[j+2]*(x[j+2]*(x[j+2]*(x[j+2]*(x[j+2]*(x[j+2]*(x[j+2]*(x[j+2]*(x[j+2]*(x[j+2]*(x[j+2]*(x[j+2]*(1.3177599999999999e-44*x[j+2] + 1.72404e-41) + 1.0757499999999999e-38) + 4.2518000000000001e-36) + 1.1920500000000001e-33) + 2.5154000000000003e-31) + 4.1363499999999998e-29) + 5.4162200000000002e-27) + 5.7271900000000004e-25) + 4.9423999999999998e-23) + 3.5198799999999995e-21) + 2.1014599999999997e-19) + 1.0719500000000001e-17) + 4.6970299999999997e-16) + 1.7034499999999999e-14) + 4.8649699999999998e-13) + 1.4196699999999998e-11) + 6.4871200000000004e-10) + 5.9767700000000007e-9) - 2.2358299999999998e-6) + 1.1593599999999998e-6) + 0.017253600000000001) + 8.5573800000000004e-5) - 182.40600000000001) + 10532.5) - 385930.35149999999))/x[9*nObs_]) - 0.5*data_[j] + x[j+1] - 0.5*x[j+2];
     g[con+2*(nObs_-1)/2] = -0.33333333333333331*h[j]*((-1.0*x[j+2+1*nObs_] + 0.5*tanh((-x[9*nObs_+6] + x[j+2])/x[9*nObs_+7]) + 0.5)/(0.28269007240456911*x[9*nObs_+10]*(1 - pow(tanh((-x[9*nObs_+6] + x[j+2])/x[9*nObs_+8]), 2)) + 0.28269007240456911*x[9*nObs_+9]) + 4*(-1.0*x[j+1+1*nObs_] + 0.5*tanh((-x[9*nObs_+6] + x[j+1])/x[9*nObs_+7]) + 0.5)/(0.28269007240456911*x[9*nObs_+10]*(1 - pow(tanh((-x[9*nObs_+6] + x[j+1])/x[9*nObs_+8]), 2)) + 0.28269007240456911*x[9*nObs_+9]) + (-1.0*x[j+1*nObs_] + 0.5*tanh((-x[9*nObs_+6] + data_[j])/x[9*nObs_+7]) + 0.5)/(0.28269007240456911*x[9*nObs_+10]*(1 - pow(tanh((-x[9*nObs_+6] + data_[j])/x[9*nObs_+8]), 2)) + 0.28269007240456911*x[9*nObs_+9])) - x[j+1*nObs_] + x[j+2+1*nObs_];
     g[con+3*(nObs_-1)/2] = -0.25*h[j]*(-(-1.0*x[j+2+1*nObs_] + 0.5*tanh((-x[9*nObs_+6] + x[j+2])/x[9*nObs_+7]) + 0.5)/(0.28269007240456911*x[9*nObs_+10]*(1 - pow(tanh((-x[9*nObs_+6] + x[j+2])/x[9*nObs_+8]), 2)) + 0.28269007240456911*x[9*nObs_+9]) + (-1.0*x[j+1*nObs_] + 0.5*tanh((-x[9*nObs_+6] + data_[j])/x[9*nObs_+7]) + 0.5)/(0.28269007240456911*x[9*nObs_+10]*(1 - pow(tanh((-x[9*nObs_+6] + data_[j])/x[9*nObs_+8]), 2)) + 0.28269007240456911*x[9*nObs_+9])) - 0.5*x[j+1*nObs_] + x[j+1+1*nObs_] - 0.5*x[j+2+1*nObs_];
     g[con+4*(nObs_-1)/2] = -0.33333333333333331*h[j]*((-1.0*x[j+2+2*nObs_] + 0.5*tanh((-x[9*nObs_+11] + x[j+2])/x[9*nObs_+12]) + 0.5)/(0.28269007240456911*x[9*nObs_+15]*(1 - pow(tanh((-x[9*nObs_+11] + x[j+2])/x[9*nObs_+13]), 2)) + 0.28269007240456911*x[9*nObs_+14]) + 4*(-1.0*x[j+1+2*nObs_] + 0.5*tanh((-x[9*nObs_+11] + x[j+1])/x[9*nObs_+12]) + 0.5)/(0.28269007240456911*x[9*nObs_+15]*(1 - pow(tanh((-x[9*nObs_+11] + x[j+1])/x[9*nObs_+13]), 2)) + 0.28269007240456911*x[9*nObs_+14]) + (-1.0*x[j+2*nObs_] + 0.5*tanh((-x[9*nObs_+11] + data_[j])/x[9*nObs_+12]) + 0.5)/(0.28269007240456911*x[9*nObs_+15]*(1 - pow(tanh((-x[9*nObs_+11] + data_[j])/x[9*nObs_+13]), 2)) + 0.28269007240456911*x[9*nObs_+14])) - x[j+2*nObs_] + x[j+2+2*nObs_];
     g[con+5*(nObs_-1)/2] = -0.25*h[j]*(-(-1.0*x[j+2+2*nObs_] + 0.5*tanh((-x[9*nObs_+11] + x[j+2])/x[9*nObs_+12]) + 0.5)/(0.28269007240456911*x[9*nObs_+15]*(1 - pow(tanh((-x[9*nObs_+11] + x[j+2])/x[9*nObs_+13]), 2)) + 0.28269007240456911*x[9*nObs_+14]) + (-1.0*x[j+2*nObs_] + 0.5*tanh((-x[9*nObs_+11] + data_[j])/x[9*nObs_+12]) + 0.5)/(0.28269007240456911*x[9*nObs_+15]*(1 - pow(tanh((-x[9*nObs_+11] + data_[j])/x[9*nObs_+13]), 2)) + 0.28269007240456911*x[9*nObs_+14])) - 0.5*x[j+2*nObs_] + x[j+1+2*nObs_] - 0.5*x[j+2+2*nObs_];
     g[con+6*(nObs_-1)/2] = -0.33333333333333331*h[j]*((-1.0*x[j+2+3*nObs_] + 0.5*tanh((-x[9*nObs_+18] + x[j+2])/x[9*nObs_+19]) + 0.5)/(0.28269007240456911*x[9*nObs_+22]*(1 - pow(tanh((-x[9*nObs_+18] + x[j+2])/x[9*nObs_+20]), 2)) + 0.28269007240456911*x[9*nObs_+21]) + 4*(-1.0*x[j+1+3*nObs_] + 0.5*tanh((-x[9*nObs_+18] + x[j+1])/x[9*nObs_+19]) + 0.5)/(0.28269007240456911*x[9*nObs_+22]*(1 - pow(tanh((-x[9*nObs_+18] + x[j+1])/x[9*nObs_+20]), 2)) + 0.28269007240456911*x[9*nObs_+21]) + (-1.0*x[j+3*nObs_] + 0.5*tanh((-x[9*nObs_+18] + data_[j])/x[9*nObs_+19]) + 0.5)/(0.28269007240456911*x[9*nObs_+22]*(1 - pow(tanh((-x[9*nObs_+18] + data_[j])/x[9*nObs_+20]), 2)) + 0.28269007240456911*x[9*nObs_+21])) - x[j+3*nObs_] + x[j+2+3*nObs_];
     g[con+7*(nObs_-1)/2] = -0.25*h[j]*(-(-1.0*x[j+2+3*nObs_] + 0.5*tanh((-x[9*nObs_+18] + x[j+2])/x[9*nObs_+19]) + 0.5)/(0.28269007240456911*x[9*nObs_+22]*(1 - pow(tanh((-x[9*nObs_+18] + x[j+2])/x[9*nObs_+20]), 2)) + 0.28269007240456911*x[9*nObs_+21]) + (-1.0*x[j+3*nObs_] + 0.5*tanh((-x[9*nObs_+18] + data_[j])/x[9*nObs_+19]) + 0.5)/(0.28269007240456911*x[9*nObs_+22]*(1 - pow(tanh((-x[9*nObs_+18] + data_[j])/x[9*nObs_+20]), 2)) + 0.28269007240456911*x[9*nObs_+21])) - 0.5*x[j+3*nObs_] + x[j+1+3*nObs_] - 0.5*x[j+2+3*nObs_];
     g[con+8*(nObs_-1)/2] = -0.33333333333333331*h[j]*((-1.0*x[j+2+4*nObs_] + 0.5*tanh((-x[9*nObs_+25] + x[j+2])/x[9*nObs_+26]) + 0.5)/(0.28269007240456911*x[9*nObs_+29]*(1 - pow(tanh((-x[9*nObs_+25] + x[j+2])/x[9*nObs_+27]), 2)) + 0.28269007240456911*x[9*nObs_+28]) + 4*(-1.0*x[j+1+4*nObs_] + 0.5*tanh((-x[9*nObs_+25] + x[j+1])/x[9*nObs_+26]) + 0.5)/(0.28269007240456911*x[9*nObs_+29]*(1 - pow(tanh((-x[9*nObs_+25] + x[j+1])/x[9*nObs_+27]), 2)) + 0.28269007240456911*x[9*nObs_+28]) + (-1.0*x[j+4*nObs_] + 0.5*tanh((-x[9*nObs_+25] + data_[j])/x[9*nObs_+26]) + 0.5)/(0.28269007240456911*x[9*nObs_+29]*(1 - pow(tanh((-x[9*nObs_+25] + data_[j])/x[9*nObs_+27]), 2)) + 0.28269007240456911*x[9*nObs_+28])) - x[j+4*nObs_] + x[j+2+4*nObs_];
     g[con+9*(nObs_-1)/2] = -0.25*h[j]*(-(-1.0*x[j+2+4*nObs_] + 0.5*tanh((-x[9*nObs_+25] + x[j+2])/x[9*nObs_+26]) + 0.5)/(0.28269007240456911*x[9*nObs_+29]*(1 - pow(tanh((-x[9*nObs_+25] + x[j+2])/x[9*nObs_+27]), 2)) + 0.28269007240456911*x[9*nObs_+28]) + (-1.0*x[j+4*nObs_] + 0.5*tanh((-x[9*nObs_+25] + data_[j])/x[9*nObs_+26]) + 0.5)/(0.28269007240456911*x[9*nObs_+29]*(1 - pow(tanh((-x[9*nObs_+25] + data_[j])/x[9*nObs_+27]), 2)) + 0.28269007240456911*x[9*nObs_+28])) - 0.5*x[j+4*nObs_] + x[j+1+4*nObs_] - 0.5*x[j+2+4*nObs_];
     g[con+10*(nObs_-1)/2] = -0.33333333333333331*h[j]*((-1.0*x[j+2+5*nObs_] + 0.5*tanh((-x[9*nObs_+31] + x[j+2])/x[9*nObs_+32]) + 0.5)/(0.23293641864424083*x[9*nObs_+35]*(1 - pow(tanh((-x[9*nObs_+31] + x[j+2])/x[9*nObs_+33]), 2)) + 0.23293641864424083*x[9*nObs_+34]) + 4*(-1.0*x[j+1+5*nObs_] + 0.5*tanh((-x[9*nObs_+31] + x[j+1])/x[9*nObs_+32]) + 0.5)/(0.23293641864424083*x[9*nObs_+35]*(1 - pow(tanh((-x[9*nObs_+31] + x[j+1])/x[9*nObs_+33]), 2)) + 0.23293641864424083*x[9*nObs_+34]) + (-1.0*x[j+5*nObs_] + 0.5*tanh((-x[9*nObs_+31] + data_[j])/x[9*nObs_+32]) + 0.5)/(0.23293641864424083*x[9*nObs_+35]*(1 - pow(tanh((-x[9*nObs_+31] + data_[j])/x[9*nObs_+33]), 2)) + 0.23293641864424083*x[9*nObs_+34])) - x[j+5*nObs_] + x[j+2+5*nObs_];
     g[con+11*(nObs_-1)/2] = -0.25*h[j]*(-(-1.0*x[j+2+5*nObs_] + 0.5*tanh((-x[9*nObs_+31] + x[j+2])/x[9*nObs_+32]) + 0.5)/(0.23293641864424083*x[9*nObs_+35]*(1 - pow(tanh((-x[9*nObs_+31] + x[j+2])/x[9*nObs_+33]), 2)) + 0.23293641864424083*x[9*nObs_+34]) + (-1.0*x[j+5*nObs_] + 0.5*tanh((-x[9*nObs_+31] + data_[j])/x[9*nObs_+32]) + 0.5)/(0.23293641864424083*x[9*nObs_+35]*(1 - pow(tanh((-x[9*nObs_+31] + data_[j])/x[9*nObs_+33]), 2)) + 0.23293641864424083*x[9*nObs_+34])) - 0.5*x[j+5*nObs_] + x[j+1+5*nObs_] - 0.5*x[j+2+5*nObs_];
     g[con+12*(nObs_-1)/2] = -0.33333333333333331*h[j]*((-1.0*x[j+2+6*nObs_] + 0.5*tanh((-x[9*nObs_+36] + x[j+2])/x[9*nObs_+37]) + 0.5)/(0.30603300304466302*x[9*nObs_+40]*(1 - pow(tanh((-x[9*nObs_+36] + x[j+2])/x[9*nObs_+38]), 2)) + 0.30603300304466302*x[9*nObs_+39]) + 4*(-1.0*x[j+1+6*nObs_] + 0.5*tanh((-x[9*nObs_+36] + x[j+1])/x[9*nObs_+37]) + 0.5)/(0.30603300304466302*x[9*nObs_+40]*(1 - pow(tanh((-x[9*nObs_+36] + x[j+1])/x[9*nObs_+38]), 2)) + 0.30603300304466302*x[9*nObs_+39]) + (-1.0*x[j+6*nObs_] + 0.5*tanh((-x[9*nObs_+36] + data_[j])/x[9*nObs_+37]) + 0.5)/(0.30603300304466302*x[9*nObs_+40]*(1 - pow(tanh((-x[9*nObs_+36] + data_[j])/x[9*nObs_+38]), 2)) + 0.30603300304466302*x[9*nObs_+39])) - x[j+6*nObs_] + x[j+2+6*nObs_];
     g[con+13*(nObs_-1)/2] = -0.25*h[j]*(-(-1.0*x[j+2+6*nObs_] + 0.5*tanh((-x[9*nObs_+36] + x[j+2])/x[9*nObs_+37]) + 0.5)/(0.30603300304466302*x[9*nObs_+40]*(1 - pow(tanh((-x[9*nObs_+36] + x[j+2])/x[9*nObs_+38]), 2)) + 0.30603300304466302*x[9*nObs_+39]) + (-1.0*x[j+6*nObs_] + 0.5*tanh((-x[9*nObs_+36] + data_[j])/x[9*nObs_+37]) + 0.5)/(0.30603300304466302*x[9*nObs_+40]*(1 - pow(tanh((-x[9*nObs_+36] + data_[j])/x[9*nObs_+38]), 2)) + 0.30603300304466302*x[9*nObs_+39])) - 0.5*x[j+6*nObs_] + x[j+1+6*nObs_] - 0.5*x[j+2+6*nObs_];
     g[con+14*(nObs_-1)/2] = -0.25*h[j]*(x[j+8*nObs_] - x[j+2+8*nObs_]) - 0.5*x[j+7*nObs_] + x[j+1+7*nObs_] - 0.5*x[j+2+7*nObs_];
	}
	else{
     g[con+0*(nObs_-1)/2] = -0.33333333333333331*h[j]*(x[j+7*nObs_]*(data_[j] - x[j]) + 4*x[j+1+7*nObs_]*(data_[j] - x[j+1]) + x[j+2+7*nObs_]*(data_[j] - x[j+2]) + (1000*inj_[j]/x[9*nObs_+1] + x[9*nObs_+23]*x[j+4*nObs_]*(x[9*nObs_+24] - x[j]) + x[9*nObs_+16]*pow(x[j+3*nObs_], 4)*(x[9*nObs_+17] - x[j]) + x[9*nObs_+2]*(x[9*nObs_+3] - x[j]) + x[9*nObs_+4]*x[j+2*nObs_]*pow(x[j+1*nObs_], 2)*(x[9*nObs_+5] - x[j]) - 1.0/1000.0*x[9*nObs_+30]*pow(x[j+5*nObs_], 2)*x[j+6*nObs_]*(5.0000000000000002e-5*x[j]*(x[j]*(x[j]*(x[j]*(x[j]*(x[j]*(x[j]*(x[j]*(x[j]*(x[j]*(x[j]*(x[j]*(x[j]*(x[j]*(x[j]*(x[j]*(x[j]*(x[j]*(x[j]*(x[j]*(x[j]*(x[j]*(x[j]*(x[j]*(-6.5863099999999998e-45*x[j] - 8.6171900000000013e-42) - 5.37701e-39) - 2.1252399999999995e-36) - 5.9584899999999997e-34) - 1.25734e-31) - 2.0675799999999999e-29) - 2.70733e-27) - 2.8627300000000003e-25) - 2.4704000000000001e-23) - 1.7593199999999999e-21) - 1.0503199999999998e-19) - 5.35739e-18) - 2.3473500000000001e-16) - 8.5124099999999998e-15) - 2.4307400000000003e-13) - 7.0930299999999993e-12) - 3.2421799999999998e-10) - 2.9853800000000003e-9) + 1.1179699999999999e-6) - 5.7888400000000006e-7) - 0.0086268100000000004) - 4.2704199999999997e-5) + 91.203199999999995) + 7266.2600000000002) + x[j]*(x[j]*(x[j]*(x[j]*(x[j]*(x[j]*(x[j]*(x[j]*(x[j]*(x[j]*(x[j]*(x[j]*(x[j]*(x[j]*(x[j]*(x[j]*(x[j]*(x[j]*(x[j]*(x[j]*(x[j]*(x[j]*(x[j]*(x[j]*(1.3177599999999999e-44*x[j] + 1.72404e-41) + 1.0757499999999999e-38) + 4.2518000000000001e-36) + 1.1920500000000001e-33) + 2.5154000000000003e-31) + 4.1363499999999998e-29) + 5.4162200000000002e-27) + 5.7271900000000004e-25) + 4.9423999999999998e-23) + 3.5198799999999995e-21) + 2.1014599999999997e-19) + 1.0719500000000001e-17) + 4.6970299999999997e-16) + 1.7034499999999999e-14) + 4.8649699999999998e-13) + 1.4196699999999998e-11) + 6.4871200000000004e-10) + 5.9767700000000007e-9) - 2.2358299999999998e-6) + 1.1593599999999998e-6) + 0.017253600000000001) + 8.5573800000000004e-5) - 182.40600000000001) + 10532.5) - 385930.35149999999))/x[9*nObs_] + 4*(1000*inj_[j]/x[9*nObs_+1] + x[9*nObs_+23]*x[j+1+4*nObs_]*(x[9*nObs_+24] - x[j+1]) + x[9*nObs_+16]*pow(x[j+1+3*nObs_], 4)*(x[9*nObs_+17] - x[j+1]) + x[9*nObs_+2]*(x[9*nObs_+3] - x[j+1]) + x[9*nObs_+4]*x[j+1+2*nObs_]*pow(x[j+1+1*nObs_], 2)*(x[9*nObs_+5] - x[j+1]) - 1.0/1000.0*x[9*nObs_+30]*pow(x[j+1+5*nObs_], 2)*x[j+1+6*nObs_]*(5.0000000000000002e-5*x[j+1]*(x[j+1]*(x[j+1]*(x[j+1]*(x[j+1]*(x[j+1]*(x[j+1]*(x[j+1]*(x[j+1]*(x[j+1]*(x[j+1]*(x[j+1]*(x[j+1]*(x[j+1]*(x[j+1]*(x[j+1]*(x[j+1]*(x[j+1]*(x[j+1]*(x[j+1]*(x[j+1]*(x[j+1]*(x[j+1]*(x[j+1]*(-6.5863099999999998e-45*x[j+1] - 8.6171900000000013e-42) - 5.37701e-39) - 2.1252399999999995e-36) - 5.9584899999999997e-34) - 1.25734e-31) - 2.0675799999999999e-29) - 2.70733e-27) - 2.8627300000000003e-25) - 2.4704000000000001e-23) - 1.7593199999999999e-21) - 1.0503199999999998e-19) - 5.35739e-18) - 2.3473500000000001e-16) - 8.5124099999999998e-15) - 2.4307400000000003e-13) - 7.0930299999999993e-12) - 3.2421799999999998e-10) - 2.9853800000000003e-9) + 1.1179699999999999e-6) - 5.7888400000000006e-7) - 0.0086268100000000004) - 4.2704199999999997e-5) + 91.203199999999995) + 7266.2600000000002) + x[j+1]*(x[j+1]*(x[j+1]*(x[j+1]*(x[j+1]*(x[j+1]*(x[j+1]*(x[j+1]*(x[j+1]*(x[j+1]*(x[j+1]*(x[j+1]*(x[j+1]*(x[j+1]*(x[j+1]*(x[j+1]*(x[j+1]*(x[j+1]*(x[j+1]*(x[j+1]*(x[j+1]*(x[j+1]*(x[j+1]*(x[j+1]*(1.3177599999999999e-44*x[j+1] + 1.72404e-41) + 1.0757499999999999e-38) + 4.2518000000000001e-36) + 1.1920500000000001e-33) + 2.5154000000000003e-31) + 4.1363499999999998e-29) + 5.4162200000000002e-27) + 5.7271900000000004e-25) + 4.9423999999999998e-23) + 3.5198799999999995e-21) + 2.1014599999999997e-19) + 1.0719500000000001e-17) + 4.6970299999999997e-16) + 1.7034499999999999e-14) + 4.8649699999999998e-13) + 1.4196699999999998e-11) + 6.4871200000000004e-10) + 5.9767700000000007e-9) - 2.2358299999999998e-6) + 1.1593599999999998e-6) + 0.017253600000000001) + 8.5573800000000004e-5) - 182.40600000000001) + 10532.5) - 385930.35149999999))/x[9*nObs_] + (1000*inj_[j]/x[9*nObs_+1] + x[9*nObs_+23]*x[j+2+4*nObs_]*(x[9*nObs_+24] - x[j+2]) + x[9*nObs_+16]*pow(x[j+2+3*nObs_], 4)*(x[9*nObs_+17] - x[j+2]) + x[9*nObs_+2]*(x[9*nObs_+3] - x[j+2]) + x[9*nObs_+4]*x[j+2+2*nObs_]*pow(x[j+2+1*nObs_], 2)*(x[9*nObs_+5] - x[j+2]) - 1.0/1000.0*x[9*nObs_+30]*pow(x[j+2+5*nObs_], 2)*x[j+2+6*nObs_]*(5.0000000000000002e-5*x[j+2]*(x[j+2]*(x[j+2]*(x[j+2]*(x[j+2]*(x[j+2]*(x[j+2]*(x[j+2]*(x[j+2]*(x[j+2]*(x[j+2]*(x[j+2]*(x[j+2]*(x[j+2]*(x[j+2]*(x[j+2]*(x[j+2]*(x[j+2]*(x[j+2]*(x[j+2]*(x[j+2]*(x[j+2]*(x[j+2]*(x[j+2]*(-6.5863099999999998e-45*x[j+2] - 8.6171900000000013e-42) - 5.37701e-39) - 2.1252399999999995e-36) - 5.9584899999999997e-34) - 1.25734e-31) - 2.0675799999999999e-29) - 2.70733e-27) - 2.8627300000000003e-25) - 2.4704000000000001e-23) - 1.7593199999999999e-21) - 1.0503199999999998e-19) - 5.35739e-18) - 2.3473500000000001e-16) - 8.5124099999999998e-15) - 2.4307400000000003e-13) - 7.0930299999999993e-12) - 3.2421799999999998e-10) - 2.9853800000000003e-9) + 1.1179699999999999e-6) - 5.7888400000000006e-7) - 0.0086268100000000004) - 4.2704199999999997e-5) + 91.203199999999995) + 7266.2600000000002) + x[j+2]*(x[j+2]*(x[j+2]*(x[j+2]*(x[j+2]*(x[j+2]*(x[j+2]*(x[j+2]*(x[j+2]*(x[j+2]*(x[j+2]*(x[j+2]*(x[j+2]*(x[j+2]*(x[j+2]*(x[j+2]*(x[j+2]*(x[j+2]*(x[j+2]*(x[j+2]*(x[j+2]*(x[j+2]*(x[j+2]*(x[j+2]*(1.3177599999999999e-44*x[j+2] + 1.72404e-41) + 1.0757499999999999e-38) + 4.2518000000000001e-36) + 1.1920500000000001e-33) + 2.5154000000000003e-31) + 4.1363499999999998e-29) + 5.4162200000000002e-27) + 5.7271900000000004e-25) + 4.9423999999999998e-23) + 3.5198799999999995e-21) + 2.1014599999999997e-19) + 1.0719500000000001e-17) + 4.6970299999999997e-16) + 1.7034499999999999e-14) + 4.8649699999999998e-13) + 1.4196699999999998e-11) + 6.4871200000000004e-10) + 5.9767700000000007e-9) - 2.2358299999999998e-6) + 1.1593599999999998e-6) + 0.017253600000000001) + 8.5573800000000004e-5) - 182.40600000000001) + 10532.5) - 385930.35149999999))/x[9*nObs_]) - x[j] + x[j+2];
     g[con+1*(nObs_-1)/2] = -0.25*h[j]*(x[j+7*nObs_]*(data_[j] - x[j]) - x[j+2+7*nObs_]*(data_[j] - x[j+2]) + (1000*inj_[j]/x[9*nObs_+1] + x[9*nObs_+23]*x[j+4*nObs_]*(x[9*nObs_+24] - x[j]) + x[9*nObs_+16]*pow(x[j+3*nObs_], 4)*(x[9*nObs_+17] - x[j]) + x[9*nObs_+2]*(x[9*nObs_+3] - x[j]) + x[9*nObs_+4]*x[j+2*nObs_]*pow(x[j+1*nObs_], 2)*(x[9*nObs_+5] - x[j]) - 1.0/1000.0*x[9*nObs_+30]*pow(x[j+5*nObs_], 2)*x[j+6*nObs_]*(5.0000000000000002e-5*x[j]*(x[j]*(x[j]*(x[j]*(x[j]*(x[j]*(x[j]*(x[j]*(x[j]*(x[j]*(x[j]*(x[j]*(x[j]*(x[j]*(x[j]*(x[j]*(x[j]*(x[j]*(x[j]*(x[j]*(x[j]*(x[j]*(x[j]*(x[j]*(-6.5863099999999998e-45*x[j] - 8.6171900000000013e-42) - 5.37701e-39) - 2.1252399999999995e-36) - 5.9584899999999997e-34) - 1.25734e-31) - 2.0675799999999999e-29) - 2.70733e-27) - 2.8627300000000003e-25) - 2.4704000000000001e-23) - 1.7593199999999999e-21) - 1.0503199999999998e-19) - 5.35739e-18) - 2.3473500000000001e-16) - 8.5124099999999998e-15) - 2.4307400000000003e-13) - 7.0930299999999993e-12) - 3.2421799999999998e-10) - 2.9853800000000003e-9) + 1.1179699999999999e-6) - 5.7888400000000006e-7) - 0.0086268100000000004) - 4.2704199999999997e-5) + 91.203199999999995) + 7266.2600000000002) + x[j]*(x[j]*(x[j]*(x[j]*(x[j]*(x[j]*(x[j]*(x[j]*(x[j]*(x[j]*(x[j]*(x[j]*(x[j]*(x[j]*(x[j]*(x[j]*(x[j]*(x[j]*(x[j]*(x[j]*(x[j]*(x[j]*(x[j]*(x[j]*(1.3177599999999999e-44*x[j] + 1.72404e-41) + 1.0757499999999999e-38) + 4.2518000000000001e-36) + 1.1920500000000001e-33) + 2.5154000000000003e-31) + 4.1363499999999998e-29) + 5.4162200000000002e-27) + 5.7271900000000004e-25) + 4.9423999999999998e-23) + 3.5198799999999995e-21) + 2.1014599999999997e-19) + 1.0719500000000001e-17) + 4.6970299999999997e-16) + 1.7034499999999999e-14) + 4.8649699999999998e-13) + 1.4196699999999998e-11) + 6.4871200000000004e-10) + 5.9767700000000007e-9) - 2.2358299999999998e-6) + 1.1593599999999998e-6) + 0.017253600000000001) + 8.5573800000000004e-5) - 182.40600000000001) + 10532.5) - 385930.35149999999))/x[9*nObs_] - (1000*inj_[j]/x[9*nObs_+1] + x[9*nObs_+23]*x[j+2+4*nObs_]*(x[9*nObs_+24] - x[j+2]) + x[9*nObs_+16]*pow(x[j+2+3*nObs_], 4)*(x[9*nObs_+17] - x[j+2]) + x[9*nObs_+2]*(x[9*nObs_+3] - x[j+2]) + x[9*nObs_+4]*x[j+2+2*nObs_]*pow(x[j+2+1*nObs_], 2)*(x[9*nObs_+5] - x[j+2]) - 1.0/1000.0*x[9*nObs_+30]*pow(x[j+2+5*nObs_], 2)*x[j+2+6*nObs_]*(5.0000000000000002e-5*x[j+2]*(x[j+2]*(x[j+2]*(x[j+2]*(x[j+2]*(x[j+2]*(x[j+2]*(x[j+2]*(x[j+2]*(x[j+2]*(x[j+2]*(x[j+2]*(x[j+2]*(x[j+2]*(x[j+2]*(x[j+2]*(x[j+2]*(x[j+2]*(x[j+2]*(x[j+2]*(x[j+2]*(x[j+2]*(x[j+2]*(x[j+2]*(-6.5863099999999998e-45*x[j+2] - 8.6171900000000013e-42) - 5.37701e-39) - 2.1252399999999995e-36) - 5.9584899999999997e-34) - 1.25734e-31) - 2.0675799999999999e-29) - 2.70733e-27) - 2.8627300000000003e-25) - 2.4704000000000001e-23) - 1.7593199999999999e-21) - 1.0503199999999998e-19) - 5.35739e-18) - 2.3473500000000001e-16) - 8.5124099999999998e-15) - 2.4307400000000003e-13) - 7.0930299999999993e-12) - 3.2421799999999998e-10) - 2.9853800000000003e-9) + 1.1179699999999999e-6) - 5.7888400000000006e-7) - 0.0086268100000000004) - 4.2704199999999997e-5) + 91.203199999999995) + 7266.2600000000002) + x[j+2]*(x[j+2]*(x[j+2]*(x[j+2]*(x[j+2]*(x[j+2]*(x[j+2]*(x[j+2]*(x[j+2]*(x[j+2]*(x[j+2]*(x[j+2]*(x[j+2]*(x[j+2]*(x[j+2]*(x[j+2]*(x[j+2]*(x[j+2]*(x[j+2]*(x[j+2]*(x[j+2]*(x[j+2]*(x[j+2]*(x[j+2]*(1.3177599999999999e-44*x[j+2] + 1.72404e-41) + 1.0757499999999999e-38) + 4.2518000000000001e-36) + 1.1920500000000001e-33) + 2.5154000000000003e-31) + 4.1363499999999998e-29) + 5.4162200000000002e-27) + 5.7271900000000004e-25) + 4.9423999999999998e-23) + 3.5198799999999995e-21) + 2.1014599999999997e-19) + 1.0719500000000001e-17) + 4.6970299999999997e-16) + 1.7034499999999999e-14) + 4.8649699999999998e-13) + 1.4196699999999998e-11) + 6.4871200000000004e-10) + 5.9767700000000007e-9) - 2.2358299999999998e-6) + 1.1593599999999998e-6) + 0.017253600000000001) + 8.5573800000000004e-5) - 182.40600000000001) + 10532.5) - 385930.35149999999))/x[9*nObs_]) - 0.5*x[j] + x[j+1] - 0.5*x[j+2];
     g[con+2*(nObs_-1)/2] = -0.33333333333333331*h[j]*((-1.0*x[j+2+1*nObs_] + 0.5*tanh((-x[9*nObs_+6] + x[j+2])/x[9*nObs_+7]) + 0.5)/(0.28269007240456911*x[9*nObs_+10]*(1 - pow(tanh((-x[9*nObs_+6] + x[j+2])/x[9*nObs_+8]), 2)) + 0.28269007240456911*x[9*nObs_+9]) + 4*(-1.0*x[j+1+1*nObs_] + 0.5*tanh((-x[9*nObs_+6] + x[j+1])/x[9*nObs_+7]) + 0.5)/(0.28269007240456911*x[9*nObs_+10]*(1 - pow(tanh((-x[9*nObs_+6] + x[j+1])/x[9*nObs_+8]), 2)) + 0.28269007240456911*x[9*nObs_+9]) + (-1.0*x[j+1*nObs_] + 0.5*tanh((-x[9*nObs_+6] + x[j])/x[9*nObs_+7]) + 0.5)/(0.28269007240456911*x[9*nObs_+10]*(1 - pow(tanh((-x[9*nObs_+6] + x[j])/x[9*nObs_+8]), 2)) + 0.28269007240456911*x[9*nObs_+9])) - x[j+1*nObs_] + x[j+2+1*nObs_];
     g[con+3*(nObs_-1)/2] = -0.25*h[j]*(-(-1.0*x[j+2+1*nObs_] + 0.5*tanh((-x[9*nObs_+6] + x[j+2])/x[9*nObs_+7]) + 0.5)/(0.28269007240456911*x[9*nObs_+10]*(1 - pow(tanh((-x[9*nObs_+6] + x[j+2])/x[9*nObs_+8]), 2)) + 0.28269007240456911*x[9*nObs_+9]) + (-1.0*x[j+1*nObs_] + 0.5*tanh((-x[9*nObs_+6] + x[j])/x[9*nObs_+7]) + 0.5)/(0.28269007240456911*x[9*nObs_+10]*(1 - pow(tanh((-x[9*nObs_+6] + x[j])/x[9*nObs_+8]), 2)) + 0.28269007240456911*x[9*nObs_+9])) - 0.5*x[j+1*nObs_] + x[j+1+1*nObs_] - 0.5*x[j+2+1*nObs_];
     g[con+4*(nObs_-1)/2] = -0.33333333333333331*h[j]*((-1.0*x[j+2+2*nObs_] + 0.5*tanh((-x[9*nObs_+11] + x[j+2])/x[9*nObs_+12]) + 0.5)/(0.28269007240456911*x[9*nObs_+15]*(1 - pow(tanh((-x[9*nObs_+11] + x[j+2])/x[9*nObs_+13]), 2)) + 0.28269007240456911*x[9*nObs_+14]) + 4*(-1.0*x[j+1+2*nObs_] + 0.5*tanh((-x[9*nObs_+11] + x[j+1])/x[9*nObs_+12]) + 0.5)/(0.28269007240456911*x[9*nObs_+15]*(1 - pow(tanh((-x[9*nObs_+11] + x[j+1])/x[9*nObs_+13]), 2)) + 0.28269007240456911*x[9*nObs_+14]) + (-1.0*x[j+2*nObs_] + 0.5*tanh((-x[9*nObs_+11] + x[j])/x[9*nObs_+12]) + 0.5)/(0.28269007240456911*x[9*nObs_+15]*(1 - pow(tanh((-x[9*nObs_+11] + x[j])/x[9*nObs_+13]), 2)) + 0.28269007240456911*x[9*nObs_+14])) - x[j+2*nObs_] + x[j+2+2*nObs_];
     g[con+5*(nObs_-1)/2] = -0.25*h[j]*(-(-1.0*x[j+2+2*nObs_] + 0.5*tanh((-x[9*nObs_+11] + x[j+2])/x[9*nObs_+12]) + 0.5)/(0.28269007240456911*x[9*nObs_+15]*(1 - pow(tanh((-x[9*nObs_+11] + x[j+2])/x[9*nObs_+13]), 2)) + 0.28269007240456911*x[9*nObs_+14]) + (-1.0*x[j+2*nObs_] + 0.5*tanh((-x[9*nObs_+11] + x[j])/x[9*nObs_+12]) + 0.5)/(0.28269007240456911*x[9*nObs_+15]*(1 - pow(tanh((-x[9*nObs_+11] + x[j])/x[9*nObs_+13]), 2)) + 0.28269007240456911*x[9*nObs_+14])) - 0.5*x[j+2*nObs_] + x[j+1+2*nObs_] - 0.5*x[j+2+2*nObs_];
     g[con+6*(nObs_-1)/2] = -0.33333333333333331*h[j]*((-1.0*x[j+2+3*nObs_] + 0.5*tanh((-x[9*nObs_+18] + x[j+2])/x[9*nObs_+19]) + 0.5)/(0.28269007240456911*x[9*nObs_+22]*(1 - pow(tanh((-x[9*nObs_+18] + x[j+2])/x[9*nObs_+20]), 2)) + 0.28269007240456911*x[9*nObs_+21]) + 4*(-1.0*x[j+1+3*nObs_] + 0.5*tanh((-x[9*nObs_+18] + x[j+1])/x[9*nObs_+19]) + 0.5)/(0.28269007240456911*x[9*nObs_+22]*(1 - pow(tanh((-x[9*nObs_+18] + x[j+1])/x[9*nObs_+20]), 2)) + 0.28269007240456911*x[9*nObs_+21]) + (-1.0*x[j+3*nObs_] + 0.5*tanh((-x[9*nObs_+18] + x[j])/x[9*nObs_+19]) + 0.5)/(0.28269007240456911*x[9*nObs_+22]*(1 - pow(tanh((-x[9*nObs_+18] + x[j])/x[9*nObs_+20]), 2)) + 0.28269007240456911*x[9*nObs_+21])) - x[j+3*nObs_] + x[j+2+3*nObs_];
     g[con+7*(nObs_-1)/2] = -0.25*h[j]*(-(-1.0*x[j+2+3*nObs_] + 0.5*tanh((-x[9*nObs_+18] + x[j+2])/x[9*nObs_+19]) + 0.5)/(0.28269007240456911*x[9*nObs_+22]*(1 - pow(tanh((-x[9*nObs_+18] + x[j+2])/x[9*nObs_+20]), 2)) + 0.28269007240456911*x[9*nObs_+21]) + (-1.0*x[j+3*nObs_] + 0.5*tanh((-x[9*nObs_+18] + x[j])/x[9*nObs_+19]) + 0.5)/(0.28269007240456911*x[9*nObs_+22]*(1 - pow(tanh((-x[9*nObs_+18] + x[j])/x[9*nObs_+20]), 2)) + 0.28269007240456911*x[9*nObs_+21])) - 0.5*x[j+3*nObs_] + x[j+1+3*nObs_] - 0.5*x[j+2+3*nObs_];
     g[con+8*(nObs_-1)/2] = -0.33333333333333331*h[j]*((-1.0*x[j+2+4*nObs_] + 0.5*tanh((-x[9*nObs_+25] + x[j+2])/x[9*nObs_+26]) + 0.5)/(0.28269007240456911*x[9*nObs_+29]*(1 - pow(tanh((-x[9*nObs_+25] + x[j+2])/x[9*nObs_+27]), 2)) + 0.28269007240456911*x[9*nObs_+28]) + 4*(-1.0*x[j+1+4*nObs_] + 0.5*tanh((-x[9*nObs_+25] + x[j+1])/x[9*nObs_+26]) + 0.5)/(0.28269007240456911*x[9*nObs_+29]*(1 - pow(tanh((-x[9*nObs_+25] + x[j+1])/x[9*nObs_+27]), 2)) + 0.28269007240456911*x[9*nObs_+28]) + (-1.0*x[j+4*nObs_] + 0.5*tanh((-x[9*nObs_+25] + x[j])/x[9*nObs_+26]) + 0.5)/(0.28269007240456911*x[9*nObs_+29]*(1 - pow(tanh((-x[9*nObs_+25] + x[j])/x[9*nObs_+27]), 2)) + 0.28269007240456911*x[9*nObs_+28])) - x[j+4*nObs_] + x[j+2+4*nObs_];
     g[con+9*(nObs_-1)/2] = -0.25*h[j]*(-(-1.0*x[j+2+4*nObs_] + 0.5*tanh((-x[9*nObs_+25] + x[j+2])/x[9*nObs_+26]) + 0.5)/(0.28269007240456911*x[9*nObs_+29]*(1 - pow(tanh((-x[9*nObs_+25] + x[j+2])/x[9*nObs_+27]), 2)) + 0.28269007240456911*x[9*nObs_+28]) + (-1.0*x[j+4*nObs_] + 0.5*tanh((-x[9*nObs_+25] + x[j])/x[9*nObs_+26]) + 0.5)/(0.28269007240456911*x[9*nObs_+29]*(1 - pow(tanh((-x[9*nObs_+25] + x[j])/x[9*nObs_+27]), 2)) + 0.28269007240456911*x[9*nObs_+28])) - 0.5*x[j+4*nObs_] + x[j+1+4*nObs_] - 0.5*x[j+2+4*nObs_];
     g[con+10*(nObs_-1)/2] = -0.33333333333333331*h[j]*((-1.0*x[j+2+5*nObs_] + 0.5*tanh((-x[9*nObs_+31] + x[j+2])/x[9*nObs_+32]) + 0.5)/(0.23293641864424083*x[9*nObs_+35]*(1 - pow(tanh((-x[9*nObs_+31] + x[j+2])/x[9*nObs_+33]), 2)) + 0.23293641864424083*x[9*nObs_+34]) + 4*(-1.0*x[j+1+5*nObs_] + 0.5*tanh((-x[9*nObs_+31] + x[j+1])/x[9*nObs_+32]) + 0.5)/(0.23293641864424083*x[9*nObs_+35]*(1 - pow(tanh((-x[9*nObs_+31] + x[j+1])/x[9*nObs_+33]), 2)) + 0.23293641864424083*x[9*nObs_+34]) + (-1.0*x[j+5*nObs_] + 0.5*tanh((-x[9*nObs_+31] + x[j])/x[9*nObs_+32]) + 0.5)/(0.23293641864424083*x[9*nObs_+35]*(1 - pow(tanh((-x[9*nObs_+31] + x[j])/x[9*nObs_+33]), 2)) + 0.23293641864424083*x[9*nObs_+34])) - x[j+5*nObs_] + x[j+2+5*nObs_];
     g[con+11*(nObs_-1)/2] = -0.25*h[j]*(-(-1.0*x[j+2+5*nObs_] + 0.5*tanh((-x[9*nObs_+31] + x[j+2])/x[9*nObs_+32]) + 0.5)/(0.23293641864424083*x[9*nObs_+35]*(1 - pow(tanh((-x[9*nObs_+31] + x[j+2])/x[9*nObs_+33]), 2)) + 0.23293641864424083*x[9*nObs_+34]) + (-1.0*x[j+5*nObs_] + 0.5*tanh((-x[9*nObs_+31] + x[j])/x[9*nObs_+32]) + 0.5)/(0.23293641864424083*x[9*nObs_+35]*(1 - pow(tanh((-x[9*nObs_+31] + x[j])/x[9*nObs_+33]), 2)) + 0.23293641864424083*x[9*nObs_+34])) - 0.5*x[j+5*nObs_] + x[j+1+5*nObs_] - 0.5*x[j+2+5*nObs_];
     g[con+12*(nObs_-1)/2] = -0.33333333333333331*h[j]*((-1.0*x[j+2+6*nObs_] + 0.5*tanh((-x[9*nObs_+36] + x[j+2])/x[9*nObs_+37]) + 0.5)/(0.30603300304466302*x[9*nObs_+40]*(1 - pow(tanh((-x[9*nObs_+36] + x[j+2])/x[9*nObs_+38]), 2)) + 0.30603300304466302*x[9*nObs_+39]) + 4*(-1.0*x[j+1+6*nObs_] + 0.5*tanh((-x[9*nObs_+36] + x[j+1])/x[9*nObs_+37]) + 0.5)/(0.30603300304466302*x[9*nObs_+40]*(1 - pow(tanh((-x[9*nObs_+36] + x[j+1])/x[9*nObs_+38]), 2)) + 0.30603300304466302*x[9*nObs_+39]) + (-1.0*x[j+6*nObs_] + 0.5*tanh((-x[9*nObs_+36] + x[j])/x[9*nObs_+37]) + 0.5)/(0.30603300304466302*x[9*nObs_+40]*(1 - pow(tanh((-x[9*nObs_+36] + x[j])/x[9*nObs_+38]), 2)) + 0.30603300304466302*x[9*nObs_+39])) - x[j+6*nObs_] + x[j+2+6*nObs_];
     g[con+13*(nObs_-1)/2] = -0.25*h[j]*(-(-1.0*x[j+2+6*nObs_] + 0.5*tanh((-x[9*nObs_+36] + x[j+2])/x[9*nObs_+37]) + 0.5)/(0.30603300304466302*x[9*nObs_+40]*(1 - pow(tanh((-x[9*nObs_+36] + x[j+2])/x[9*nObs_+38]), 2)) + 0.30603300304466302*x[9*nObs_+39]) + (-1.0*x[j+6*nObs_] + 0.5*tanh((-x[9*nObs_+36] + x[j])/x[9*nObs_+37]) + 0.5)/(0.30603300304466302*x[9*nObs_+40]*(1 - pow(tanh((-x[9*nObs_+36] + x[j])/x[9*nObs_+38]), 2)) + 0.30603300304466302*x[9*nObs_+39])) - 0.5*x[j+6*nObs_] + x[j+1+6*nObs_] - 0.5*x[j+2+6*nObs_];
     g[con+14*(nObs_-1)/2] = -0.25*h[j]*(x[j+8*nObs_] - x[j+2+8*nObs_]) - 0.5*x[j+7*nObs_] + x[j+1+7*nObs_] - 0.5*x[j+2+7*nObs_];

    }
    con++;
  }
        
  return true;
}
        
// return the structure or values of the jacobian
bool false2_NLP::eval_jac_g(Index n, const Number* x, bool new_x,
				 Index m, Index nele_jac, Index* iRow,
				 Index *jCol, Number* values)
{
  if (values == NULL) {
    // return the structure of the jacobian

    Index inz = 0;
    Index con = 0;
    con = 0;
    for (Index j=0; j<(nObs_-2); j+=2) {
      iRow[inz] = con + (0)*(nObs_-1)/2;
      jCol[inz] = j + 0+0*nObs_;
      inz++;
      iRow[inz] = con + (0)*(nObs_-1)/2;
      jCol[inz] = j + 1+0*nObs_;
      inz++;
      iRow[inz] = con + (0)*(nObs_-1)/2;
      jCol[inz] = j + 2+0*nObs_;
      inz++;
      iRow[inz] = con + (0)*(nObs_-1)/2;
      jCol[inz] = j + 0+1*nObs_;
      inz++;
      iRow[inz] = con + (0)*(nObs_-1)/2;
      jCol[inz] = j + 1+1*nObs_;
      inz++;
      iRow[inz] = con + (0)*(nObs_-1)/2;
      jCol[inz] = j + 2+1*nObs_;
      inz++;
      iRow[inz] = con + (0)*(nObs_-1)/2;
      jCol[inz] = j + 0+2*nObs_;
      inz++;
      iRow[inz] = con + (0)*(nObs_-1)/2;
      jCol[inz] = j + 1+2*nObs_;
      inz++;
      iRow[inz] = con + (0)*(nObs_-1)/2;
      jCol[inz] = j + 2+2*nObs_;
      inz++;
      iRow[inz] = con + (0)*(nObs_-1)/2;
      jCol[inz] = j + 0+3*nObs_;
      inz++;
      iRow[inz] = con + (0)*(nObs_-1)/2;
      jCol[inz] = j + 1+3*nObs_;
      inz++;
      iRow[inz] = con + (0)*(nObs_-1)/2;
      jCol[inz] = j + 2+3*nObs_;
      inz++;
      iRow[inz] = con + (0)*(nObs_-1)/2;
      jCol[inz] = j + 0+4*nObs_;
      inz++;
      iRow[inz] = con + (0)*(nObs_-1)/2;
      jCol[inz] = j + 1+4*nObs_;
      inz++;
      iRow[inz] = con + (0)*(nObs_-1)/2;
      jCol[inz] = j + 2+4*nObs_;
      inz++;
      iRow[inz] = con + (0)*(nObs_-1)/2;
      jCol[inz] = j + 0+5*nObs_;
      inz++;
      iRow[inz] = con + (0)*(nObs_-1)/2;
      jCol[inz] = j + 1+5*nObs_;
      inz++;
      iRow[inz] = con + (0)*(nObs_-1)/2;
      jCol[inz] = j + 2+5*nObs_;
      inz++;
      iRow[inz] = con + (0)*(nObs_-1)/2;
      jCol[inz] = j + 0+6*nObs_;
      inz++;
      iRow[inz] = con + (0)*(nObs_-1)/2;
      jCol[inz] = j + 1+6*nObs_;
      inz++;
      iRow[inz] = con + (0)*(nObs_-1)/2;
      jCol[inz] = j + 2+6*nObs_;
      inz++;
      iRow[inz] = con + (0)*(nObs_-1)/2;
      jCol[inz] = j + 0+7*nObs_;
      inz++;
      iRow[inz] = con + (0)*(nObs_-1)/2;
      jCol[inz] = j + 1+7*nObs_;
      inz++;
      iRow[inz] = con + (0)*(nObs_-1)/2;
      jCol[inz] = j + 2+7*nObs_;
      inz++;
      iRow[inz] = con + (0)*(nObs_-1)/2;
      jCol[inz] = nObs_*9+0;
      inz++;
      iRow[inz] = con + (0)*(nObs_-1)/2;
      jCol[inz] = nObs_*9+1;
      inz++;
      iRow[inz] = con + (0)*(nObs_-1)/2;
      jCol[inz] = nObs_*9+2;
      inz++;
      iRow[inz] = con + (0)*(nObs_-1)/2;
      jCol[inz] = nObs_*9+3;
      inz++;
      iRow[inz] = con + (0)*(nObs_-1)/2;
      jCol[inz] = nObs_*9+4;
      inz++;
      iRow[inz] = con + (0)*(nObs_-1)/2;
      jCol[inz] = nObs_*9+5;
      inz++;
      iRow[inz] = con + (0)*(nObs_-1)/2;
      jCol[inz] = nObs_*9+16;
      inz++;
      iRow[inz] = con + (0)*(nObs_-1)/2;
      jCol[inz] = nObs_*9+17;
      inz++;
      iRow[inz] = con + (0)*(nObs_-1)/2;
      jCol[inz] = nObs_*9+23;
      inz++;
      iRow[inz] = con + (0)*(nObs_-1)/2;
      jCol[inz] = nObs_*9+24;
      inz++;
      iRow[inz] = con + (0)*(nObs_-1)/2;
      jCol[inz] = nObs_*9+30;
      inz++;
      con++;
    }
    con = 0;
    for (Index j=0; j<(nObs_-2); j+=2) {
      iRow[inz] = con + (1)*(nObs_-1)/2;
      jCol[inz] = j + 0+0*nObs_;
      inz++;
      iRow[inz] = con + (1)*(nObs_-1)/2;
      jCol[inz] = j + 1+0*nObs_;
      inz++;
      iRow[inz] = con + (1)*(nObs_-1)/2;
      jCol[inz] = j + 2+0*nObs_;
      inz++;
      iRow[inz] = con + (1)*(nObs_-1)/2;
      jCol[inz] = j + 0+1*nObs_;
      inz++;
      iRow[inz] = con + (1)*(nObs_-1)/2;
      jCol[inz] = j + 2+1*nObs_;
      inz++;
      iRow[inz] = con + (1)*(nObs_-1)/2;
      jCol[inz] = j + 0+2*nObs_;
      inz++;
      iRow[inz] = con + (1)*(nObs_-1)/2;
      jCol[inz] = j + 2+2*nObs_;
      inz++;
      iRow[inz] = con + (1)*(nObs_-1)/2;
      jCol[inz] = j + 0+3*nObs_;
      inz++;
      iRow[inz] = con + (1)*(nObs_-1)/2;
      jCol[inz] = j + 2+3*nObs_;
      inz++;
      iRow[inz] = con + (1)*(nObs_-1)/2;
      jCol[inz] = j + 0+4*nObs_;
      inz++;
      iRow[inz] = con + (1)*(nObs_-1)/2;
      jCol[inz] = j + 2+4*nObs_;
      inz++;
      iRow[inz] = con + (1)*(nObs_-1)/2;
      jCol[inz] = j + 0+5*nObs_;
      inz++;
      iRow[inz] = con + (1)*(nObs_-1)/2;
      jCol[inz] = j + 2+5*nObs_;
      inz++;
      iRow[inz] = con + (1)*(nObs_-1)/2;
      jCol[inz] = j + 0+6*nObs_;
      inz++;
      iRow[inz] = con + (1)*(nObs_-1)/2;
      jCol[inz] = j + 2+6*nObs_;
      inz++;
      iRow[inz] = con + (1)*(nObs_-1)/2;
      jCol[inz] = j + 0+7*nObs_;
      inz++;
      iRow[inz] = con + (1)*(nObs_-1)/2;
      jCol[inz] = j + 2+7*nObs_;
      inz++;
      iRow[inz] = con + (1)*(nObs_-1)/2;
      jCol[inz] = nObs_*9+0;
      inz++;
      iRow[inz] = con + (1)*(nObs_-1)/2;
      jCol[inz] = nObs_*9+2;
      inz++;
      iRow[inz] = con + (1)*(nObs_-1)/2;
      jCol[inz] = nObs_*9+4;
      inz++;
      iRow[inz] = con + (1)*(nObs_-1)/2;
      jCol[inz] = nObs_*9+5;
      inz++;
      iRow[inz] = con + (1)*(nObs_-1)/2;
      jCol[inz] = nObs_*9+16;
      inz++;
      iRow[inz] = con + (1)*(nObs_-1)/2;
      jCol[inz] = nObs_*9+17;
      inz++;
      iRow[inz] = con + (1)*(nObs_-1)/2;
      jCol[inz] = nObs_*9+23;
      inz++;
      iRow[inz] = con + (1)*(nObs_-1)/2;
      jCol[inz] = nObs_*9+24;
      inz++;
      iRow[inz] = con + (1)*(nObs_-1)/2;
      jCol[inz] = nObs_*9+30;
      inz++;
      con++;
    }
    con = 0;
    for (Index j=0; j<(nObs_-2); j+=2) {
      iRow[inz] = con + (2)*(nObs_-1)/2;
      jCol[inz] = j + 0+0*nObs_;
      inz++;
      iRow[inz] = con + (2)*(nObs_-1)/2;
      jCol[inz] = j + 1+0*nObs_;
      inz++;
      iRow[inz] = con + (2)*(nObs_-1)/2;
      jCol[inz] = j + 2+0*nObs_;
      inz++;
      iRow[inz] = con + (2)*(nObs_-1)/2;
      jCol[inz] = j + 0+1*nObs_;
      inz++;
      iRow[inz] = con + (2)*(nObs_-1)/2;
      jCol[inz] = j + 1+1*nObs_;
      inz++;
      iRow[inz] = con + (2)*(nObs_-1)/2;
      jCol[inz] = j + 2+1*nObs_;
      inz++;
      iRow[inz] = con + (2)*(nObs_-1)/2;
      jCol[inz] = nObs_*9+6;
      inz++;
      iRow[inz] = con + (2)*(nObs_-1)/2;
      jCol[inz] = nObs_*9+7;
      inz++;
      iRow[inz] = con + (2)*(nObs_-1)/2;
      jCol[inz] = nObs_*9+8;
      inz++;
      iRow[inz] = con + (2)*(nObs_-1)/2;
      jCol[inz] = nObs_*9+9;
      inz++;
      iRow[inz] = con + (2)*(nObs_-1)/2;
      jCol[inz] = nObs_*9+10;
      inz++;
      con++;
    }
    con = 0;
    for (Index j=0; j<(nObs_-2); j+=2) {
      iRow[inz] = con + (3)*(nObs_-1)/2;
      jCol[inz] = j + 0+0*nObs_;
      inz++;
      iRow[inz] = con + (3)*(nObs_-1)/2;
      jCol[inz] = j + 2+0*nObs_;
      inz++;
      iRow[inz] = con + (3)*(nObs_-1)/2;
      jCol[inz] = j + 0+1*nObs_;
      inz++;
      iRow[inz] = con + (3)*(nObs_-1)/2;
      jCol[inz] = j + 1+1*nObs_;
      inz++;
      iRow[inz] = con + (3)*(nObs_-1)/2;
      jCol[inz] = j + 2+1*nObs_;
      inz++;
      iRow[inz] = con + (3)*(nObs_-1)/2;
      jCol[inz] = nObs_*9+6;
      inz++;
      iRow[inz] = con + (3)*(nObs_-1)/2;
      jCol[inz] = nObs_*9+7;
      inz++;
      iRow[inz] = con + (3)*(nObs_-1)/2;
      jCol[inz] = nObs_*9+8;
      inz++;
      iRow[inz] = con + (3)*(nObs_-1)/2;
      jCol[inz] = nObs_*9+9;
      inz++;
      iRow[inz] = con + (3)*(nObs_-1)/2;
      jCol[inz] = nObs_*9+10;
      inz++;
      con++;
    }
    con = 0;
    for (Index j=0; j<(nObs_-2); j+=2) {
      iRow[inz] = con + (4)*(nObs_-1)/2;
      jCol[inz] = j + 0+0*nObs_;
      inz++;
      iRow[inz] = con + (4)*(nObs_-1)/2;
      jCol[inz] = j + 1+0*nObs_;
      inz++;
      iRow[inz] = con + (4)*(nObs_-1)/2;
      jCol[inz] = j + 2+0*nObs_;
      inz++;
      iRow[inz] = con + (4)*(nObs_-1)/2;
      jCol[inz] = j + 0+2*nObs_;
      inz++;
      iRow[inz] = con + (4)*(nObs_-1)/2;
      jCol[inz] = j + 1+2*nObs_;
      inz++;
      iRow[inz] = con + (4)*(nObs_-1)/2;
      jCol[inz] = j + 2+2*nObs_;
      inz++;
      iRow[inz] = con + (4)*(nObs_-1)/2;
      jCol[inz] = nObs_*9+11;
      inz++;
      iRow[inz] = con + (4)*(nObs_-1)/2;
      jCol[inz] = nObs_*9+12;
      inz++;
      iRow[inz] = con + (4)*(nObs_-1)/2;
      jCol[inz] = nObs_*9+13;
      inz++;
      iRow[inz] = con + (4)*(nObs_-1)/2;
      jCol[inz] = nObs_*9+14;
      inz++;
      iRow[inz] = con + (4)*(nObs_-1)/2;
      jCol[inz] = nObs_*9+15;
      inz++;
      con++;
    }
    con = 0;
    for (Index j=0; j<(nObs_-2); j+=2) {
      iRow[inz] = con + (5)*(nObs_-1)/2;
      jCol[inz] = j + 0+0*nObs_;
      inz++;
      iRow[inz] = con + (5)*(nObs_-1)/2;
      jCol[inz] = j + 2+0*nObs_;
      inz++;
      iRow[inz] = con + (5)*(nObs_-1)/2;
      jCol[inz] = j + 0+2*nObs_;
      inz++;
      iRow[inz] = con + (5)*(nObs_-1)/2;
      jCol[inz] = j + 1+2*nObs_;
      inz++;
      iRow[inz] = con + (5)*(nObs_-1)/2;
      jCol[inz] = j + 2+2*nObs_;
      inz++;
      iRow[inz] = con + (5)*(nObs_-1)/2;
      jCol[inz] = nObs_*9+11;
      inz++;
      iRow[inz] = con + (5)*(nObs_-1)/2;
      jCol[inz] = nObs_*9+12;
      inz++;
      iRow[inz] = con + (5)*(nObs_-1)/2;
      jCol[inz] = nObs_*9+13;
      inz++;
      iRow[inz] = con + (5)*(nObs_-1)/2;
      jCol[inz] = nObs_*9+14;
      inz++;
      iRow[inz] = con + (5)*(nObs_-1)/2;
      jCol[inz] = nObs_*9+15;
      inz++;
      con++;
    }
    con = 0;
    for (Index j=0; j<(nObs_-2); j+=2) {
      iRow[inz] = con + (6)*(nObs_-1)/2;
      jCol[inz] = j + 0+0*nObs_;
      inz++;
      iRow[inz] = con + (6)*(nObs_-1)/2;
      jCol[inz] = j + 1+0*nObs_;
      inz++;
      iRow[inz] = con + (6)*(nObs_-1)/2;
      jCol[inz] = j + 2+0*nObs_;
      inz++;
      iRow[inz] = con + (6)*(nObs_-1)/2;
      jCol[inz] = j + 0+3*nObs_;
      inz++;
      iRow[inz] = con + (6)*(nObs_-1)/2;
      jCol[inz] = j + 1+3*nObs_;
      inz++;
      iRow[inz] = con + (6)*(nObs_-1)/2;
      jCol[inz] = j + 2+3*nObs_;
      inz++;
      iRow[inz] = con + (6)*(nObs_-1)/2;
      jCol[inz] = nObs_*9+18;
      inz++;
      iRow[inz] = con + (6)*(nObs_-1)/2;
      jCol[inz] = nObs_*9+19;
      inz++;
      iRow[inz] = con + (6)*(nObs_-1)/2;
      jCol[inz] = nObs_*9+20;
      inz++;
      iRow[inz] = con + (6)*(nObs_-1)/2;
      jCol[inz] = nObs_*9+21;
      inz++;
      iRow[inz] = con + (6)*(nObs_-1)/2;
      jCol[inz] = nObs_*9+22;
      inz++;
      con++;
    }
    con = 0;
    for (Index j=0; j<(nObs_-2); j+=2) {
      iRow[inz] = con + (7)*(nObs_-1)/2;
      jCol[inz] = j + 0+0*nObs_;
      inz++;
      iRow[inz] = con + (7)*(nObs_-1)/2;
      jCol[inz] = j + 2+0*nObs_;
      inz++;
      iRow[inz] = con + (7)*(nObs_-1)/2;
      jCol[inz] = j + 0+3*nObs_;
      inz++;
      iRow[inz] = con + (7)*(nObs_-1)/2;
      jCol[inz] = j + 1+3*nObs_;
      inz++;
      iRow[inz] = con + (7)*(nObs_-1)/2;
      jCol[inz] = j + 2+3*nObs_;
      inz++;
      iRow[inz] = con + (7)*(nObs_-1)/2;
      jCol[inz] = nObs_*9+18;
      inz++;
      iRow[inz] = con + (7)*(nObs_-1)/2;
      jCol[inz] = nObs_*9+19;
      inz++;
      iRow[inz] = con + (7)*(nObs_-1)/2;
      jCol[inz] = nObs_*9+20;
      inz++;
      iRow[inz] = con + (7)*(nObs_-1)/2;
      jCol[inz] = nObs_*9+21;
      inz++;
      iRow[inz] = con + (7)*(nObs_-1)/2;
      jCol[inz] = nObs_*9+22;
      inz++;
      con++;
    }
    con = 0;
    for (Index j=0; j<(nObs_-2); j+=2) {
      iRow[inz] = con + (8)*(nObs_-1)/2;
      jCol[inz] = j + 0+0*nObs_;
      inz++;
      iRow[inz] = con + (8)*(nObs_-1)/2;
      jCol[inz] = j + 1+0*nObs_;
      inz++;
      iRow[inz] = con + (8)*(nObs_-1)/2;
      jCol[inz] = j + 2+0*nObs_;
      inz++;
      iRow[inz] = con + (8)*(nObs_-1)/2;
      jCol[inz] = j + 0+4*nObs_;
      inz++;
      iRow[inz] = con + (8)*(nObs_-1)/2;
      jCol[inz] = j + 1+4*nObs_;
      inz++;
      iRow[inz] = con + (8)*(nObs_-1)/2;
      jCol[inz] = j + 2+4*nObs_;
      inz++;
      iRow[inz] = con + (8)*(nObs_-1)/2;
      jCol[inz] = nObs_*9+25;
      inz++;
      iRow[inz] = con + (8)*(nObs_-1)/2;
      jCol[inz] = nObs_*9+26;
      inz++;
      iRow[inz] = con + (8)*(nObs_-1)/2;
      jCol[inz] = nObs_*9+27;
      inz++;
      iRow[inz] = con + (8)*(nObs_-1)/2;
      jCol[inz] = nObs_*9+28;
      inz++;
      iRow[inz] = con + (8)*(nObs_-1)/2;
      jCol[inz] = nObs_*9+29;
      inz++;
      con++;
    }
    con = 0;
    for (Index j=0; j<(nObs_-2); j+=2) {
      iRow[inz] = con + (9)*(nObs_-1)/2;
      jCol[inz] = j + 0+0*nObs_;
      inz++;
      iRow[inz] = con + (9)*(nObs_-1)/2;
      jCol[inz] = j + 2+0*nObs_;
      inz++;
      iRow[inz] = con + (9)*(nObs_-1)/2;
      jCol[inz] = j + 0+4*nObs_;
      inz++;
      iRow[inz] = con + (9)*(nObs_-1)/2;
      jCol[inz] = j + 1+4*nObs_;
      inz++;
      iRow[inz] = con + (9)*(nObs_-1)/2;
      jCol[inz] = j + 2+4*nObs_;
      inz++;
      iRow[inz] = con + (9)*(nObs_-1)/2;
      jCol[inz] = nObs_*9+25;
      inz++;
      iRow[inz] = con + (9)*(nObs_-1)/2;
      jCol[inz] = nObs_*9+26;
      inz++;
      iRow[inz] = con + (9)*(nObs_-1)/2;
      jCol[inz] = nObs_*9+27;
      inz++;
      iRow[inz] = con + (9)*(nObs_-1)/2;
      jCol[inz] = nObs_*9+28;
      inz++;
      iRow[inz] = con + (9)*(nObs_-1)/2;
      jCol[inz] = nObs_*9+29;
      inz++;
      con++;
    }
    con = 0;
    for (Index j=0; j<(nObs_-2); j+=2) {
      iRow[inz] = con + (10)*(nObs_-1)/2;
      jCol[inz] = j + 0+0*nObs_;
      inz++;
      iRow[inz] = con + (10)*(nObs_-1)/2;
      jCol[inz] = j + 1+0*nObs_;
      inz++;
      iRow[inz] = con + (10)*(nObs_-1)/2;
      jCol[inz] = j + 2+0*nObs_;
      inz++;
      iRow[inz] = con + (10)*(nObs_-1)/2;
      jCol[inz] = j + 0+5*nObs_;
      inz++;
      iRow[inz] = con + (10)*(nObs_-1)/2;
      jCol[inz] = j + 1+5*nObs_;
      inz++;
      iRow[inz] = con + (10)*(nObs_-1)/2;
      jCol[inz] = j + 2+5*nObs_;
      inz++;
      iRow[inz] = con + (10)*(nObs_-1)/2;
      jCol[inz] = nObs_*9+31;
      inz++;
      iRow[inz] = con + (10)*(nObs_-1)/2;
      jCol[inz] = nObs_*9+32;
      inz++;
      iRow[inz] = con + (10)*(nObs_-1)/2;
      jCol[inz] = nObs_*9+33;
      inz++;
      iRow[inz] = con + (10)*(nObs_-1)/2;
      jCol[inz] = nObs_*9+34;
      inz++;
      iRow[inz] = con + (10)*(nObs_-1)/2;
      jCol[inz] = nObs_*9+35;
      inz++;
      con++;
    }
    con = 0;
    for (Index j=0; j<(nObs_-2); j+=2) {
      iRow[inz] = con + (11)*(nObs_-1)/2;
      jCol[inz] = j + 0+0*nObs_;
      inz++;
      iRow[inz] = con + (11)*(nObs_-1)/2;
      jCol[inz] = j + 2+0*nObs_;
      inz++;
      iRow[inz] = con + (11)*(nObs_-1)/2;
      jCol[inz] = j + 0+5*nObs_;
      inz++;
      iRow[inz] = con + (11)*(nObs_-1)/2;
      jCol[inz] = j + 1+5*nObs_;
      inz++;
      iRow[inz] = con + (11)*(nObs_-1)/2;
      jCol[inz] = j + 2+5*nObs_;
      inz++;
      iRow[inz] = con + (11)*(nObs_-1)/2;
      jCol[inz] = nObs_*9+31;
      inz++;
      iRow[inz] = con + (11)*(nObs_-1)/2;
      jCol[inz] = nObs_*9+32;
      inz++;
      iRow[inz] = con + (11)*(nObs_-1)/2;
      jCol[inz] = nObs_*9+33;
      inz++;
      iRow[inz] = con + (11)*(nObs_-1)/2;
      jCol[inz] = nObs_*9+34;
      inz++;
      iRow[inz] = con + (11)*(nObs_-1)/2;
      jCol[inz] = nObs_*9+35;
      inz++;
      con++;
    }
    con = 0;
    for (Index j=0; j<(nObs_-2); j+=2) {
      iRow[inz] = con + (12)*(nObs_-1)/2;
      jCol[inz] = j + 0+0*nObs_;
      inz++;
      iRow[inz] = con + (12)*(nObs_-1)/2;
      jCol[inz] = j + 1+0*nObs_;
      inz++;
      iRow[inz] = con + (12)*(nObs_-1)/2;
      jCol[inz] = j + 2+0*nObs_;
      inz++;
      iRow[inz] = con + (12)*(nObs_-1)/2;
      jCol[inz] = j + 0+6*nObs_;
      inz++;
      iRow[inz] = con + (12)*(nObs_-1)/2;
      jCol[inz] = j + 1+6*nObs_;
      inz++;
      iRow[inz] = con + (12)*(nObs_-1)/2;
      jCol[inz] = j + 2+6*nObs_;
      inz++;
      iRow[inz] = con + (12)*(nObs_-1)/2;
      jCol[inz] = nObs_*9+36;
      inz++;
      iRow[inz] = con + (12)*(nObs_-1)/2;
      jCol[inz] = nObs_*9+37;
      inz++;
      iRow[inz] = con + (12)*(nObs_-1)/2;
      jCol[inz] = nObs_*9+38;
      inz++;
      iRow[inz] = con + (12)*(nObs_-1)/2;
      jCol[inz] = nObs_*9+39;
      inz++;
      iRow[inz] = con + (12)*(nObs_-1)/2;
      jCol[inz] = nObs_*9+40;
      inz++;
      con++;
    }
    con = 0;
    for (Index j=0; j<(nObs_-2); j+=2) {
      iRow[inz] = con + (13)*(nObs_-1)/2;
      jCol[inz] = j + 0+0*nObs_;
      inz++;
      iRow[inz] = con + (13)*(nObs_-1)/2;
      jCol[inz] = j + 2+0*nObs_;
      inz++;
      iRow[inz] = con + (13)*(nObs_-1)/2;
      jCol[inz] = j + 0+6*nObs_;
      inz++;
      iRow[inz] = con + (13)*(nObs_-1)/2;
      jCol[inz] = j + 1+6*nObs_;
      inz++;
      iRow[inz] = con + (13)*(nObs_-1)/2;
      jCol[inz] = j + 2+6*nObs_;
      inz++;
      iRow[inz] = con + (13)*(nObs_-1)/2;
      jCol[inz] = nObs_*9+36;
      inz++;
      iRow[inz] = con + (13)*(nObs_-1)/2;
      jCol[inz] = nObs_*9+37;
      inz++;
      iRow[inz] = con + (13)*(nObs_-1)/2;
      jCol[inz] = nObs_*9+38;
      inz++;
      iRow[inz] = con + (13)*(nObs_-1)/2;
      jCol[inz] = nObs_*9+39;
      inz++;
      iRow[inz] = con + (13)*(nObs_-1)/2;
      jCol[inz] = nObs_*9+40;
      inz++;
      con++;
    }
    con = 0;
    for (Index j=0; j<(nObs_-2); j+=2) {
      iRow[inz] = con + (14)*(nObs_-1)/2;
      jCol[inz] = j + 0+7*nObs_;
      inz++;
      iRow[inz] = con + (14)*(nObs_-1)/2;
      jCol[inz] = j + 1+7*nObs_;
      inz++;
      iRow[inz] = con + (14)*(nObs_-1)/2;
      jCol[inz] = j + 2+7*nObs_;
      inz++;
      iRow[inz] = con + (14)*(nObs_-1)/2;
      jCol[inz] = j + 0+8*nObs_;
      inz++;
      iRow[inz] = con + (14)*(nObs_-1)/2;
      jCol[inz] = j + 2+8*nObs_;
      inz++;
      con++;
    }
    // sanity check
    assert(inz==nele_jac);

    //create & populate the correctJacobian flag array

    cout << "Finding Jacobian entries requiring MSS correction." << endl;
    //create bool array of entries that need MSS correction
    //d/dx[j] becomes zero when data_[j] replaces x[j]
    correctJacobian = new bool[nele_jac]; //array now ready
    int modulus = (nObs_-1)/2 ;//to obtain con from iRow
    int thisCon;
    for ( Index inzz = 0 ; inzz < nele_jac ; inzz++){
		correctJacobian[inzz] = false;
		if (jCol[inzz] >= nObs_ or jCol[inzz] == 0) continue; //not a d/dx[j] entry, or j=0 case
		thisCon = iRow[inzz] % modulus;
		if ( jCol[inzz] != 2*thisCon ) continue; //not d/dx[j]
		if ( jCol[inzz] % n_mss != 0 ) continue; //not an MSS point
		correctJacobian[inzz] = true; //a case for treatment
	}
    
    
  }else{
    // return the values of the jacobian of the constraints
        
    Index inz = 0;
    for (Index j=0; j<(nObs_-2); j+=2) {	if ( j % n_mss == 0  and j > 0 ){

      values[inz] = -0.33333333333333331*h[j]*(-x[j+7*nObs_] + (-x[9*nObs_+23]*x[j+4*nObs_] - x[9*nObs_+16]*pow(x[j+3*nObs_], 4) - x[9*nObs_+2] - x[9*nObs_+4]*x[j+2*nObs_]*pow(x[j+1*nObs_], 2) - 1.0/1000.0*x[9*nObs_+30]*pow(x[j+5*nObs_], 2)*x[j+6*nObs_]*(5.0000000000000002e-5*data_[j]*(data_[j]*(data_[j]*(data_[j]*(data_[j]*(data_[j]*(data_[j]*(data_[j]*(data_[j]*(data_[j]*(data_[j]*(data_[j]*(data_[j]*(data_[j]*(data_[j]*(data_[j]*(data_[j]*(data_[j]*(data_[j]*(data_[j]*(data_[j]*(data_[j]*(data_[j]*(-6.5863099999999998e-45*data_[j] - 8.6171900000000013e-42) - 5.37701e-39) - 2.1252399999999995e-36) - 5.9584899999999997e-34) - 1.25734e-31) - 2.0675799999999999e-29) - 2.70733e-27) - 2.8627300000000003e-25) - 2.4704000000000001e-23) - 1.7593199999999999e-21) - 1.0503199999999998e-19) - 5.35739e-18) - 2.3473500000000001e-16) - 8.5124099999999998e-15) - 2.4307400000000003e-13) - 7.0930299999999993e-12) - 3.2421799999999998e-10) - 2.9853800000000003e-9) + 1.1179699999999999e-6) - 5.7888400000000006e-7) - 0.0086268100000000004) - 4.2704199999999997e-5) + 91.203199999999995) + data_[j]*(data_[j]*(data_[j]*(data_[j]*(data_[j]*(data_[j]*(data_[j]*(data_[j]*(data_[j]*(data_[j]*(data_[j]*(data_[j]*(data_[j]*(data_[j]*(data_[j]*(data_[j]*(data_[j]*(data_[j]*(data_[j]*(data_[j]*(data_[j]*(data_[j]*(data_[j]*(1.3177599999999999e-44*data_[j] + 1.72404e-41) + 1.0757499999999999e-38) + 4.2518000000000001e-36) + 1.1920500000000001e-33) + 2.5154000000000003e-31) + 4.1363499999999998e-29) + 5.4162200000000002e-27) + 5.7271900000000004e-25) + 4.9423999999999998e-23) + 3.5198799999999995e-21) + 2.1014599999999997e-19) + 1.0719500000000001e-17) + 4.6970299999999997e-16) + 1.7034499999999999e-14) + 4.8649699999999998e-13) + 1.4196699999999998e-11) + 6.4871200000000004e-10) + 5.9767700000000007e-9) - 2.2358299999999998e-6) + 1.1593599999999998e-6) + 0.017253600000000001) + 8.5573800000000004e-5) - 182.40600000000001) + 5.0000000000000002e-5*data_[j]*(data_[j]*(data_[j]*(data_[j]*(data_[j]*(data_[j]*(data_[j]*(data_[j]*(data_[j]*(data_[j]*(data_[j]*(data_[j]*(data_[j]*(data_[j]*(data_[j]*(data_[j]*(data_[j]*(data_[j]*(data_[j]*(data_[j]*(data_[j]*(data_[j]*(data_[j]*(-6.5863099999999998e-45*data_[j] - 8.6171900000000013e-42) - 5.37701e-39) - 2.1252399999999995e-36) - 5.9584899999999997e-34) - 1.25734e-31) - 2.0675799999999999e-29) - 2.70733e-27) - 2.8627300000000003e-25) - 2.4704000000000001e-23) - 1.7593199999999999e-21) - 1.0503199999999998e-19) - 5.35739e-18) - 2.3473500000000001e-16) - 8.5124099999999998e-15) - 2.4307400000000003e-13) - 7.0930299999999993e-12) - 3.2421799999999998e-10) - 2.9853800000000003e-9) + 1.1179699999999999e-6) - 5.7888400000000006e-7) - 0.0086268100000000004) - 4.2704199999999997e-5) + data_[j]*(data_[j]*(data_[j]*(data_[j]*(data_[j]*(data_[j]*(data_[j]*(data_[j]*(data_[j]*(data_[j]*(data_[j]*(data_[j]*(data_[j]*(data_[j]*(data_[j]*(data_[j]*(data_[j]*(data_[j]*(data_[j]*(data_[j]*(data_[j]*(data_[j]*(-6.5863099999999998e-45*data_[j] - 8.6171900000000013e-42) - 5.37701e-39) - 2.1252399999999995e-36) - 5.9584899999999997e-34) - 1.25734e-31) - 2.0675799999999999e-29) - 2.70733e-27) - 2.8627300000000003e-25) - 2.4704000000000001e-23) - 1.7593199999999999e-21) - 1.0503199999999998e-19) - 5.35739e-18) - 2.3473500000000001e-16) - 8.5124099999999998e-15) - 2.4307400000000003e-13) - 7.0930299999999993e-12) - 3.2421799999999998e-10) - 2.9853800000000003e-9) + 1.1179699999999999e-6) - 5.7888400000000006e-7) - 0.0086268100000000004) + data_[j]*(data_[j]*(data_[j]*(data_[j]*(data_[j]*(data_[j]*(data_[j]*(data_[j]*(data_[j]*(data_[j]*(data_[j]*(data_[j]*(data_[j]*(data_[j]*(data_[j]*(data_[j]*(data_[j]*(data_[j]*(data_[j]*(data_[j]*(data_[j]*(-6.5863099999999998e-45*data_[j] - 8.6171900000000013e-42) - 5.37701e-39) - 2.1252399999999995e-36) - 5.9584899999999997e-34) - 1.25734e-31) - 2.0675799999999999e-29) - 2.70733e-27) - 2.8627300000000003e-25) - 2.4704000000000001e-23) - 1.7593199999999999e-21) - 1.0503199999999998e-19) - 5.35739e-18) - 2.3473500000000001e-16) - 8.5124099999999998e-15) - 2.4307400000000003e-13) - 7.0930299999999993e-12) - 3.2421799999999998e-10) - 2.9853800000000003e-9) + 1.1179699999999999e-6) - 5.7888400000000006e-7) + data_[j]*(data_[j]*(data_[j]*(data_[j]*(data_[j]*(data_[j]*(data_[j]*(data_[j]*(data_[j]*(data_[j]*(data_[j]*(data_[j]*(data_[j]*(data_[j]*(data_[j]*(data_[j]*(data_[j]*(data_[j]*(data_[j]*(data_[j]*(-6.5863099999999998e-45*data_[j] - 8.6171900000000013e-42) - 5.37701e-39) - 2.1252399999999995e-36) - 5.9584899999999997e-34) - 1.25734e-31) - 2.0675799999999999e-29) - 2.70733e-27) - 2.8627300000000003e-25) - 2.4704000000000001e-23) - 1.7593199999999999e-21) - 1.0503199999999998e-19) - 5.35739e-18) - 2.3473500000000001e-16) - 8.5124099999999998e-15) - 2.4307400000000003e-13) - 7.0930299999999993e-12) - 3.2421799999999998e-10) - 2.9853800000000003e-9) + 1.1179699999999999e-6) + data_[j]*(data_[j]*(data_[j]*(data_[j]*(data_[j]*(data_[j]*(data_[j]*(data_[j]*(data_[j]*(data_[j]*(data_[j]*(data_[j]*(data_[j]*(data_[j]*(data_[j]*(data_[j]*(data_[j]*(data_[j]*(data_[j]*(-6.5863099999999998e-45*data_[j] - 8.6171900000000013e-42) - 5.37701e-39) - 2.1252399999999995e-36) - 5.9584899999999997e-34) - 1.25734e-31) - 2.0675799999999999e-29) - 2.70733e-27) - 2.8627300000000003e-25) - 2.4704000000000001e-23) - 1.7593199999999999e-21) - 1.0503199999999998e-19) - 5.35739e-18) - 2.3473500000000001e-16) - 8.5124099999999998e-15) - 2.4307400000000003e-13) - 7.0930299999999993e-12) - 3.2421799999999998e-10) - 2.9853800000000003e-9) + data_[j]*(data_[j]*(data_[j]*(data_[j]*(data_[j]*(data_[j]*(data_[j]*(data_[j]*(data_[j]*(data_[j]*(data_[j]*(data_[j]*(data_[j]*(data_[j]*(data_[j]*(data_[j]*(data_[j]*(data_[j]*(-6.5863099999999998e-45*data_[j] - 8.6171900000000013e-42) - 5.37701e-39) - 2.1252399999999995e-36) - 5.9584899999999997e-34) - 1.25734e-31) - 2.0675799999999999e-29) - 2.70733e-27) - 2.8627300000000003e-25) - 2.4704000000000001e-23) - 1.7593199999999999e-21) - 1.0503199999999998e-19) - 5.35739e-18) - 2.3473500000000001e-16) - 8.5124099999999998e-15) - 2.4307400000000003e-13) - 7.0930299999999993e-12) - 3.2421799999999998e-10) + data_[j]*(data_[j]*(data_[j]*(data_[j]*(data_[j]*(data_[j]*(data_[j]*(data_[j]*(data_[j]*(data_[j]*(data_[j]*(data_[j]*(data_[j]*(data_[j]*(data_[j]*(data_[j]*(data_[j]*(-6.5863099999999998e-45*data_[j] - 8.6171900000000013e-42) - 5.37701e-39) - 2.1252399999999995e-36) - 5.9584899999999997e-34) - 1.25734e-31) - 2.0675799999999999e-29) - 2.70733e-27) - 2.8627300000000003e-25) - 2.4704000000000001e-23) - 1.7593199999999999e-21) - 1.0503199999999998e-19) - 5.35739e-18) - 2.3473500000000001e-16) - 8.5124099999999998e-15) - 2.4307400000000003e-13) - 7.0930299999999993e-12) + data_[j]*(data_[j]*(data_[j]*(data_[j]*(data_[j]*(data_[j]*(data_[j]*(data_[j]*(data_[j]*(data_[j]*(data_[j]*(data_[j]*(data_[j]*(data_[j]*(data_[j]*(data_[j]*(-6.5863099999999998e-45*data_[j] - 8.6171900000000013e-42) - 5.37701e-39) - 2.1252399999999995e-36) - 5.9584899999999997e-34) - 1.25734e-31) - 2.0675799999999999e-29) - 2.70733e-27) - 2.8627300000000003e-25) - 2.4704000000000001e-23) - 1.7593199999999999e-21) - 1.0503199999999998e-19) - 5.35739e-18) - 2.3473500000000001e-16) - 8.5124099999999998e-15) - 2.4307400000000003e-13) + data_[j]*(data_[j]*(data_[j]*(data_[j]*(data_[j]*(data_[j]*(data_[j]*(data_[j]*(data_[j]*(data_[j]*(data_[j]*(data_[j]*(data_[j]*(data_[j]*(data_[j]*(-6.5863099999999998e-45*data_[j] - 8.6171900000000013e-42) - 5.37701e-39) - 2.1252399999999995e-36) - 5.9584899999999997e-34) - 1.25734e-31) - 2.0675799999999999e-29) - 2.70733e-27) - 2.8627300000000003e-25) - 2.4704000000000001e-23) - 1.7593199999999999e-21) - 1.0503199999999998e-19) - 5.35739e-18) - 2.3473500000000001e-16) - 8.5124099999999998e-15) + data_[j]*(data_[j]*(data_[j]*(data_[j]*(data_[j]*(data_[j]*(data_[j]*(data_[j]*(data_[j]*(data_[j]*(data_[j]*(data_[j]*(data_[j]*(data_[j]*(-6.5863099999999998e-45*data_[j] - 8.6171900000000013e-42) - 5.37701e-39) - 2.1252399999999995e-36) - 5.9584899999999997e-34) - 1.25734e-31) - 2.0675799999999999e-29) - 2.70733e-27) - 2.8627300000000003e-25) - 2.4704000000000001e-23) - 1.7593199999999999e-21) - 1.0503199999999998e-19) - 5.35739e-18) - 2.3473500000000001e-16) + data_[j]*(data_[j]*(data_[j]*(data_[j]*(data_[j]*(data_[j]*(data_[j]*(data_[j]*(data_[j]*(data_[j]*(data_[j]*(data_[j]*(data_[j]*(-6.5863099999999998e-45*data_[j] - 8.6171900000000013e-42) - 5.37701e-39) - 2.1252399999999995e-36) - 5.9584899999999997e-34) - 1.25734e-31) - 2.0675799999999999e-29) - 2.70733e-27) - 2.8627300000000003e-25) - 2.4704000000000001e-23) - 1.7593199999999999e-21) - 1.0503199999999998e-19) - 5.35739e-18) + data_[j]*(data_[j]*(data_[j]*(data_[j]*(data_[j]*(data_[j]*(data_[j]*(data_[j]*(data_[j]*(data_[j]*(data_[j]*(data_[j]*(-6.5863099999999998e-45*data_[j] - 8.6171900000000013e-42) - 5.37701e-39) - 2.1252399999999995e-36) - 5.9584899999999997e-34) - 1.25734e-31) - 2.0675799999999999e-29) - 2.70733e-27) - 2.8627300000000003e-25) - 2.4704000000000001e-23) - 1.7593199999999999e-21) - 1.0503199999999998e-19) + data_[j]*(data_[j]*(data_[j]*(data_[j]*(data_[j]*(data_[j]*(data_[j]*(data_[j]*(data_[j]*(data_[j]*(data_[j]*(-6.5863099999999998e-45*data_[j] - 8.6171900000000013e-42) - 5.37701e-39) - 2.1252399999999995e-36) - 5.9584899999999997e-34) - 1.25734e-31) - 2.0675799999999999e-29) - 2.70733e-27) - 2.8627300000000003e-25) - 2.4704000000000001e-23) - 1.7593199999999999e-21) + data_[j]*(data_[j]*(data_[j]*(data_[j]*(data_[j]*(data_[j]*(data_[j]*(data_[j]*(data_[j]*(data_[j]*(-6.5863099999999998e-45*data_[j] - 8.6171900000000013e-42) - 5.37701e-39) - 2.1252399999999995e-36) - 5.9584899999999997e-34) - 1.25734e-31) - 2.0675799999999999e-29) - 2.70733e-27) - 2.8627300000000003e-25) - 2.4704000000000001e-23) + data_[j]*(data_[j]*(data_[j]*(data_[j]*(data_[j]*(data_[j]*(data_[j]*(data_[j]*(data_[j]*(-6.5863099999999998e-45*data_[j] - 8.6171900000000013e-42) - 5.37701e-39) - 2.1252399999999995e-36) - 5.9584899999999997e-34) - 1.25734e-31) - 2.0675799999999999e-29) - 2.70733e-27) - 2.8627300000000003e-25) + data_[j]*(data_[j]*(data_[j]*(data_[j]*(data_[j]*(data_[j]*(data_[j]*(data_[j]*(-6.5863099999999998e-45*data_[j] - 8.6171900000000013e-42) - 5.37701e-39) - 2.1252399999999995e-36) - 5.9584899999999997e-34) - 1.25734e-31) - 2.0675799999999999e-29) - 2.70733e-27) + data_[j]*(data_[j]*(data_[j]*(data_[j]*(data_[j]*(data_[j]*(data_[j]*(-6.5863099999999998e-45*data_[j] - 8.6171900000000013e-42) - 5.37701e-39) - 2.1252399999999995e-36) - 5.9584899999999997e-34) - 1.25734e-31) - 2.0675799999999999e-29) + data_[j]*(data_[j]*(data_[j]*(data_[j]*(data_[j]*(data_[j]*(-6.5863099999999998e-45*data_[j] - 8.6171900000000013e-42) - 5.37701e-39) - 2.1252399999999995e-36) - 5.9584899999999997e-34) - 1.25734e-31) + data_[j]*(data_[j]*(data_[j]*(data_[j]*(data_[j]*(-6.5863099999999998e-45*data_[j] - 8.6171900000000013e-42) - 5.37701e-39) - 2.1252399999999995e-36) - 5.9584899999999997e-34) + data_[j]*(data_[j]*(data_[j]*(data_[j]*(-6.5863099999999998e-45*data_[j] - 8.6171900000000013e-42) - 5.37701e-39) - 2.1252399999999995e-36) + data_[j]*(data_[j]*(data_[j]*(-6.5863099999999998e-45*data_[j] - 8.6171900000000013e-42) - 5.37701e-39) + data_[j]*(data_[j]*(-1.317262e-44*data_[j] - 8.6171900000000013e-42) + data_[j]*(-6.5863099999999998e-45*data_[j] - 8.6171900000000013e-42) - 5.37701e-39) - 2.1252399999999995e-36) - 5.9584899999999997e-34) - 1.25734e-31) - 2.0675799999999999e-29) - 2.70733e-27) - 2.8627300000000003e-25) - 2.4704000000000001e-23) - 1.7593199999999999e-21) - 1.0503199999999998e-19) - 5.35739e-18) - 2.3473500000000001e-16) - 8.5124099999999998e-15) - 2.4307400000000003e-13) - 7.0930299999999993e-12) - 3.2421799999999998e-10) - 2.9853800000000003e-9) + 1.1179699999999999e-6) - 5.7888400000000006e-7) - 0.0086268100000000004) - 4.2704199999999997e-5) + 91.203199999999995) + data_[j]*(data_[j]*(data_[j]*(data_[j]*(data_[j]*(data_[j]*(data_[j]*(data_[j]*(data_[j]*(data_[j]*(data_[j]*(data_[j]*(data_[j]*(data_[j]*(data_[j]*(data_[j]*(data_[j]*(data_[j]*(data_[j]*(data_[j]*(data_[j]*(data_[j]*(data_[j]*(1.3177599999999999e-44*data_[j] + 1.72404e-41) + 1.0757499999999999e-38) + 4.2518000000000001e-36) + 1.1920500000000001e-33) + 2.5154000000000003e-31) + 4.1363499999999998e-29) + 5.4162200000000002e-27) + 5.7271900000000004e-25) + 4.9423999999999998e-23) + 3.5198799999999995e-21) + 2.1014599999999997e-19) + 1.0719500000000001e-17) + 4.6970299999999997e-16) + 1.7034499999999999e-14) + 4.8649699999999998e-13) + 1.4196699999999998e-11) + 6.4871200000000004e-10) + 5.9767700000000007e-9) - 2.2358299999999998e-6) + 1.1593599999999998e-6) + 0.017253600000000001) + 8.5573800000000004e-5) + data_[j]*(data_[j]*(data_[j]*(data_[j]*(data_[j]*(data_[j]*(data_[j]*(data_[j]*(data_[j]*(data_[j]*(data_[j]*(data_[j]*(data_[j]*(data_[j]*(data_[j]*(data_[j]*(data_[j]*(data_[j]*(data_[j]*(data_[j]*(data_[j]*(data_[j]*(1.3177599999999999e-44*data_[j] + 1.72404e-41) + 1.0757499999999999e-38) + 4.2518000000000001e-36) + 1.1920500000000001e-33) + 2.5154000000000003e-31) + 4.1363499999999998e-29) + 5.4162200000000002e-27) + 5.7271900000000004e-25) + 4.9423999999999998e-23) + 3.5198799999999995e-21) + 2.1014599999999997e-19) + 1.0719500000000001e-17) + 4.6970299999999997e-16) + 1.7034499999999999e-14) + 4.8649699999999998e-13) + 1.4196699999999998e-11) + 6.4871200000000004e-10) + 5.9767700000000007e-9) - 2.2358299999999998e-6) + 1.1593599999999998e-6) + 0.017253600000000001) + data_[j]*(data_[j]*(data_[j]*(data_[j]*(data_[j]*(data_[j]*(data_[j]*(data_[j]*(data_[j]*(data_[j]*(data_[j]*(data_[j]*(data_[j]*(data_[j]*(data_[j]*(data_[j]*(data_[j]*(data_[j]*(data_[j]*(data_[j]*(data_[j]*(1.3177599999999999e-44*data_[j] + 1.72404e-41) + 1.0757499999999999e-38) + 4.2518000000000001e-36) + 1.1920500000000001e-33) + 2.5154000000000003e-31) + 4.1363499999999998e-29) + 5.4162200000000002e-27) + 5.7271900000000004e-25) + 4.9423999999999998e-23) + 3.5198799999999995e-21) + 2.1014599999999997e-19) + 1.0719500000000001e-17) + 4.6970299999999997e-16) + 1.7034499999999999e-14) + 4.8649699999999998e-13) + 1.4196699999999998e-11) + 6.4871200000000004e-10) + 5.9767700000000007e-9) - 2.2358299999999998e-6) + 1.1593599999999998e-6) + data_[j]*(data_[j]*(data_[j]*(data_[j]*(data_[j]*(data_[j]*(data_[j]*(data_[j]*(data_[j]*(data_[j]*(data_[j]*(data_[j]*(data_[j]*(data_[j]*(data_[j]*(data_[j]*(data_[j]*(data_[j]*(data_[j]*(data_[j]*(1.3177599999999999e-44*data_[j] + 1.72404e-41) + 1.0757499999999999e-38) + 4.2518000000000001e-36) + 1.1920500000000001e-33) + 2.5154000000000003e-31) + 4.1363499999999998e-29) + 5.4162200000000002e-27) + 5.7271900000000004e-25) + 4.9423999999999998e-23) + 3.5198799999999995e-21) + 2.1014599999999997e-19) + 1.0719500000000001e-17) + 4.6970299999999997e-16) + 1.7034499999999999e-14) + 4.8649699999999998e-13) + 1.4196699999999998e-11) + 6.4871200000000004e-10) + 5.9767700000000007e-9) - 2.2358299999999998e-6) + data_[j]*(data_[j]*(data_[j]*(data_[j]*(data_[j]*(data_[j]*(data_[j]*(data_[j]*(data_[j]*(data_[j]*(data_[j]*(data_[j]*(data_[j]*(data_[j]*(data_[j]*(data_[j]*(data_[j]*(data_[j]*(data_[j]*(1.3177599999999999e-44*data_[j] + 1.72404e-41) + 1.0757499999999999e-38) + 4.2518000000000001e-36) + 1.1920500000000001e-33) + 2.5154000000000003e-31) + 4.1363499999999998e-29) + 5.4162200000000002e-27) + 5.7271900000000004e-25) + 4.9423999999999998e-23) + 3.5198799999999995e-21) + 2.1014599999999997e-19) + 1.0719500000000001e-17) + 4.6970299999999997e-16) + 1.7034499999999999e-14) + 4.8649699999999998e-13) + 1.4196699999999998e-11) + 6.4871200000000004e-10) + 5.9767700000000007e-9) + data_[j]*(data_[j]*(data_[j]*(data_[j]*(data_[j]*(data_[j]*(data_[j]*(data_[j]*(data_[j]*(data_[j]*(data_[j]*(data_[j]*(data_[j]*(data_[j]*(data_[j]*(data_[j]*(data_[j]*(data_[j]*(1.3177599999999999e-44*data_[j] + 1.72404e-41) + 1.0757499999999999e-38) + 4.2518000000000001e-36) + 1.1920500000000001e-33) + 2.5154000000000003e-31) + 4.1363499999999998e-29) + 5.4162200000000002e-27) + 5.7271900000000004e-25) + 4.9423999999999998e-23) + 3.5198799999999995e-21) + 2.1014599999999997e-19) + 1.0719500000000001e-17) + 4.6970299999999997e-16) + 1.7034499999999999e-14) + 4.8649699999999998e-13) + 1.4196699999999998e-11) + 6.4871200000000004e-10) + data_[j]*(data_[j]*(data_[j]*(data_[j]*(data_[j]*(data_[j]*(data_[j]*(data_[j]*(data_[j]*(data_[j]*(data_[j]*(data_[j]*(data_[j]*(data_[j]*(data_[j]*(data_[j]*(data_[j]*(1.3177599999999999e-44*data_[j] + 1.72404e-41) + 1.0757499999999999e-38) + 4.2518000000000001e-36) + 1.1920500000000001e-33) + 2.5154000000000003e-31) + 4.1363499999999998e-29) + 5.4162200000000002e-27) + 5.7271900000000004e-25) + 4.9423999999999998e-23) + 3.5198799999999995e-21) + 2.1014599999999997e-19) + 1.0719500000000001e-17) + 4.6970299999999997e-16) + 1.7034499999999999e-14) + 4.8649699999999998e-13) + 1.4196699999999998e-11) + data_[j]*(data_[j]*(data_[j]*(data_[j]*(data_[j]*(data_[j]*(data_[j]*(data_[j]*(data_[j]*(data_[j]*(data_[j]*(data_[j]*(data_[j]*(data_[j]*(data_[j]*(data_[j]*(1.3177599999999999e-44*data_[j] + 1.72404e-41) + 1.0757499999999999e-38) + 4.2518000000000001e-36) + 1.1920500000000001e-33) + 2.5154000000000003e-31) + 4.1363499999999998e-29) + 5.4162200000000002e-27) + 5.7271900000000004e-25) + 4.9423999999999998e-23) + 3.5198799999999995e-21) + 2.1014599999999997e-19) + 1.0719500000000001e-17) + 4.6970299999999997e-16) + 1.7034499999999999e-14) + 4.8649699999999998e-13) + data_[j]*(data_[j]*(data_[j]*(data_[j]*(data_[j]*(data_[j]*(data_[j]*(data_[j]*(data_[j]*(data_[j]*(data_[j]*(data_[j]*(data_[j]*(data_[j]*(data_[j]*(1.3177599999999999e-44*data_[j] + 1.72404e-41) + 1.0757499999999999e-38) + 4.2518000000000001e-36) + 1.1920500000000001e-33) + 2.5154000000000003e-31) + 4.1363499999999998e-29) + 5.4162200000000002e-27) + 5.7271900000000004e-25) + 4.9423999999999998e-23) + 3.5198799999999995e-21) + 2.1014599999999997e-19) + 1.0719500000000001e-17) + 4.6970299999999997e-16) + 1.7034499999999999e-14) + data_[j]*(data_[j]*(data_[j]*(data_[j]*(data_[j]*(data_[j]*(data_[j]*(data_[j]*(data_[j]*(data_[j]*(data_[j]*(data_[j]*(data_[j]*(data_[j]*(1.3177599999999999e-44*data_[j] + 1.72404e-41) + 1.0757499999999999e-38) + 4.2518000000000001e-36) + 1.1920500000000001e-33) + 2.5154000000000003e-31) + 4.1363499999999998e-29) + 5.4162200000000002e-27) + 5.7271900000000004e-25) + 4.9423999999999998e-23) + 3.5198799999999995e-21) + 2.1014599999999997e-19) + 1.0719500000000001e-17) + 4.6970299999999997e-16) + data_[j]*(data_[j]*(data_[j]*(data_[j]*(data_[j]*(data_[j]*(data_[j]*(data_[j]*(data_[j]*(data_[j]*(data_[j]*(data_[j]*(data_[j]*(1.3177599999999999e-44*data_[j] + 1.72404e-41) + 1.0757499999999999e-38) + 4.2518000000000001e-36) + 1.1920500000000001e-33) + 2.5154000000000003e-31) + 4.1363499999999998e-29) + 5.4162200000000002e-27) + 5.7271900000000004e-25) + 4.9423999999999998e-23) + 3.5198799999999995e-21) + 2.1014599999999997e-19) + 1.0719500000000001e-17) + data_[j]*(data_[j]*(data_[j]*(data_[j]*(data_[j]*(data_[j]*(data_[j]*(data_[j]*(data_[j]*(data_[j]*(data_[j]*(data_[j]*(1.3177599999999999e-44*data_[j] + 1.72404e-41) + 1.0757499999999999e-38) + 4.2518000000000001e-36) + 1.1920500000000001e-33) + 2.5154000000000003e-31) + 4.1363499999999998e-29) + 5.4162200000000002e-27) + 5.7271900000000004e-25) + 4.9423999999999998e-23) + 3.5198799999999995e-21) + 2.1014599999999997e-19) + data_[j]*(data_[j]*(data_[j]*(data_[j]*(data_[j]*(data_[j]*(data_[j]*(data_[j]*(data_[j]*(data_[j]*(data_[j]*(1.3177599999999999e-44*data_[j] + 1.72404e-41) + 1.0757499999999999e-38) + 4.2518000000000001e-36) + 1.1920500000000001e-33) + 2.5154000000000003e-31) + 4.1363499999999998e-29) + 5.4162200000000002e-27) + 5.7271900000000004e-25) + 4.9423999999999998e-23) + 3.5198799999999995e-21) + data_[j]*(data_[j]*(data_[j]*(data_[j]*(data_[j]*(data_[j]*(data_[j]*(data_[j]*(data_[j]*(data_[j]*(1.3177599999999999e-44*data_[j] + 1.72404e-41) + 1.0757499999999999e-38) + 4.2518000000000001e-36) + 1.1920500000000001e-33) + 2.5154000000000003e-31) + 4.1363499999999998e-29) + 5.4162200000000002e-27) + 5.7271900000000004e-25) + 4.9423999999999998e-23) + data_[j]*(data_[j]*(data_[j]*(data_[j]*(data_[j]*(data_[j]*(data_[j]*(data_[j]*(data_[j]*(1.3177599999999999e-44*data_[j] + 1.72404e-41) + 1.0757499999999999e-38) + 4.2518000000000001e-36) + 1.1920500000000001e-33) + 2.5154000000000003e-31) + 4.1363499999999998e-29) + 5.4162200000000002e-27) + 5.7271900000000004e-25) + data_[j]*(data_[j]*(data_[j]*(data_[j]*(data_[j]*(data_[j]*(data_[j]*(data_[j]*(1.3177599999999999e-44*data_[j] + 1.72404e-41) + 1.0757499999999999e-38) + 4.2518000000000001e-36) + 1.1920500000000001e-33) + 2.5154000000000003e-31) + 4.1363499999999998e-29) + 5.4162200000000002e-27) + data_[j]*(data_[j]*(data_[j]*(data_[j]*(data_[j]*(data_[j]*(data_[j]*(1.3177599999999999e-44*data_[j] + 1.72404e-41) + 1.0757499999999999e-38) + 4.2518000000000001e-36) + 1.1920500000000001e-33) + 2.5154000000000003e-31) + 4.1363499999999998e-29) + data_[j]*(data_[j]*(data_[j]*(data_[j]*(data_[j]*(data_[j]*(1.3177599999999999e-44*data_[j] + 1.72404e-41) + 1.0757499999999999e-38) + 4.2518000000000001e-36) + 1.1920500000000001e-33) + 2.5154000000000003e-31) + data_[j]*(data_[j]*(data_[j]*(data_[j]*(data_[j]*(1.3177599999999999e-44*data_[j] + 1.72404e-41) + 1.0757499999999999e-38) + 4.2518000000000001e-36) + 1.1920500000000001e-33) + data_[j]*(data_[j]*(data_[j]*(data_[j]*(1.3177599999999999e-44*data_[j] + 1.72404e-41) + 1.0757499999999999e-38) + 4.2518000000000001e-36) + data_[j]*(data_[j]*(data_[j]*(1.3177599999999999e-44*data_[j] + 1.72404e-41) + 1.0757499999999999e-38) + data_[j]*(data_[j]*(1.3177599999999999e-44*data_[j] + 1.72404e-41) + data_[j]*(2.6355199999999997e-44*data_[j] + 1.72404e-41) + 1.0757499999999999e-38) + 4.2518000000000001e-36) + 1.1920500000000001e-33) + 2.5154000000000003e-31) + 4.1363499999999998e-29) + 5.4162200000000002e-27) + 5.7271900000000004e-25) + 4.9423999999999998e-23) + 3.5198799999999995e-21) + 2.1014599999999997e-19) + 1.0719500000000001e-17) + 4.6970299999999997e-16) + 1.7034499999999999e-14) + 4.8649699999999998e-13) + 1.4196699999999998e-11) + 6.4871200000000004e-10) + 5.9767700000000007e-9) - 2.2358299999999998e-6) + 1.1593599999999998e-6) + 0.017253600000000001) + 8.5573800000000004e-5) - 182.40600000000001) + 10532.863313))/x[9*nObs_]) - 1 ;
      inz++;
      
      values[inz] = -0.33333333333333331*h[j]*(-4*x[j+1+7*nObs_] + 4*(-x[9*nObs_+23]*x[j+1+4*nObs_] - x[9*nObs_+16]*pow(x[j+1+3*nObs_], 4) - x[9*nObs_+2] - x[9*nObs_+4]*x[j+1+2*nObs_]*pow(x[j+1+1*nObs_], 2) - 1.0/1000.0*x[9*nObs_+30]*pow(x[j+1+5*nObs_], 2)*x[j+1+6*nObs_]*(5.0000000000000002e-5*x[j+1]*(x[j+1]*(x[j+1]*(x[j+1]*(x[j+1]*(x[j+1]*(x[j+1]*(x[j+1]*(x[j+1]*(x[j+1]*(x[j+1]*(x[j+1]*(x[j+1]*(x[j+1]*(x[j+1]*(x[j+1]*(x[j+1]*(x[j+1]*(x[j+1]*(x[j+1]*(x[j+1]*(x[j+1]*(x[j+1]*(-6.5863099999999998e-45*x[j+1] - 8.6171900000000013e-42) - 5.37701e-39) - 2.1252399999999995e-36) - 5.9584899999999997e-34) - 1.25734e-31) - 2.0675799999999999e-29) - 2.70733e-27) - 2.8627300000000003e-25) - 2.4704000000000001e-23) - 1.7593199999999999e-21) - 1.0503199999999998e-19) - 5.35739e-18) - 2.3473500000000001e-16) - 8.5124099999999998e-15) - 2.4307400000000003e-13) - 7.0930299999999993e-12) - 3.2421799999999998e-10) - 2.9853800000000003e-9) + 1.1179699999999999e-6) - 5.7888400000000006e-7) - 0.0086268100000000004) - 4.2704199999999997e-5) + 91.203199999999995) + x[j+1]*(x[j+1]*(x[j+1]*(x[j+1]*(x[j+1]*(x[j+1]*(x[j+1]*(x[j+1]*(x[j+1]*(x[j+1]*(x[j+1]*(x[j+1]*(x[j+1]*(x[j+1]*(x[j+1]*(x[j+1]*(x[j+1]*(x[j+1]*(x[j+1]*(x[j+1]*(x[j+1]*(x[j+1]*(x[j+1]*(1.3177599999999999e-44*x[j+1] + 1.72404e-41) + 1.0757499999999999e-38) + 4.2518000000000001e-36) + 1.1920500000000001e-33) + 2.5154000000000003e-31) + 4.1363499999999998e-29) + 5.4162200000000002e-27) + 5.7271900000000004e-25) + 4.9423999999999998e-23) + 3.5198799999999995e-21) + 2.1014599999999997e-19) + 1.0719500000000001e-17) + 4.6970299999999997e-16) + 1.7034499999999999e-14) + 4.8649699999999998e-13) + 1.4196699999999998e-11) + 6.4871200000000004e-10) + 5.9767700000000007e-9) - 2.2358299999999998e-6) + 1.1593599999999998e-6) + 0.017253600000000001) + 8.5573800000000004e-5) - 182.40600000000001) + 5.0000000000000002e-5*x[j+1]*(x[j+1]*(x[j+1]*(x[j+1]*(x[j+1]*(x[j+1]*(x[j+1]*(x[j+1]*(x[j+1]*(x[j+1]*(x[j+1]*(x[j+1]*(x[j+1]*(x[j+1]*(x[j+1]*(x[j+1]*(x[j+1]*(x[j+1]*(x[j+1]*(x[j+1]*(x[j+1]*(x[j+1]*(x[j+1]*(-6.5863099999999998e-45*x[j+1] - 8.6171900000000013e-42) - 5.37701e-39) - 2.1252399999999995e-36) - 5.9584899999999997e-34) - 1.25734e-31) - 2.0675799999999999e-29) - 2.70733e-27) - 2.8627300000000003e-25) - 2.4704000000000001e-23) - 1.7593199999999999e-21) - 1.0503199999999998e-19) - 5.35739e-18) - 2.3473500000000001e-16) - 8.5124099999999998e-15) - 2.4307400000000003e-13) - 7.0930299999999993e-12) - 3.2421799999999998e-10) - 2.9853800000000003e-9) + 1.1179699999999999e-6) - 5.7888400000000006e-7) - 0.0086268100000000004) - 4.2704199999999997e-5) + x[j+1]*(x[j+1]*(x[j+1]*(x[j+1]*(x[j+1]*(x[j+1]*(x[j+1]*(x[j+1]*(x[j+1]*(x[j+1]*(x[j+1]*(x[j+1]*(x[j+1]*(x[j+1]*(x[j+1]*(x[j+1]*(x[j+1]*(x[j+1]*(x[j+1]*(x[j+1]*(x[j+1]*(x[j+1]*(-6.5863099999999998e-45*x[j+1] - 8.6171900000000013e-42) - 5.37701e-39) - 2.1252399999999995e-36) - 5.9584899999999997e-34) - 1.25734e-31) - 2.0675799999999999e-29) - 2.70733e-27) - 2.8627300000000003e-25) - 2.4704000000000001e-23) - 1.7593199999999999e-21) - 1.0503199999999998e-19) - 5.35739e-18) - 2.3473500000000001e-16) - 8.5124099999999998e-15) - 2.4307400000000003e-13) - 7.0930299999999993e-12) - 3.2421799999999998e-10) - 2.9853800000000003e-9) + 1.1179699999999999e-6) - 5.7888400000000006e-7) - 0.0086268100000000004) + x[j+1]*(x[j+1]*(x[j+1]*(x[j+1]*(x[j+1]*(x[j+1]*(x[j+1]*(x[j+1]*(x[j+1]*(x[j+1]*(x[j+1]*(x[j+1]*(x[j+1]*(x[j+1]*(x[j+1]*(x[j+1]*(x[j+1]*(x[j+1]*(x[j+1]*(x[j+1]*(x[j+1]*(-6.5863099999999998e-45*x[j+1] - 8.6171900000000013e-42) - 5.37701e-39) - 2.1252399999999995e-36) - 5.9584899999999997e-34) - 1.25734e-31) - 2.0675799999999999e-29) - 2.70733e-27) - 2.8627300000000003e-25) - 2.4704000000000001e-23) - 1.7593199999999999e-21) - 1.0503199999999998e-19) - 5.35739e-18) - 2.3473500000000001e-16) - 8.5124099999999998e-15) - 2.4307400000000003e-13) - 7.0930299999999993e-12) - 3.2421799999999998e-10) - 2.9853800000000003e-9) + 1.1179699999999999e-6) - 5.7888400000000006e-7) + x[j+1]*(x[j+1]*(x[j+1]*(x[j+1]*(x[j+1]*(x[j+1]*(x[j+1]*(x[j+1]*(x[j+1]*(x[j+1]*(x[j+1]*(x[j+1]*(x[j+1]*(x[j+1]*(x[j+1]*(x[j+1]*(x[j+1]*(x[j+1]*(x[j+1]*(x[j+1]*(-6.5863099999999998e-45*x[j+1] - 8.6171900000000013e-42) - 5.37701e-39) - 2.1252399999999995e-36) - 5.9584899999999997e-34) - 1.25734e-31) - 2.0675799999999999e-29) - 2.70733e-27) - 2.8627300000000003e-25) - 2.4704000000000001e-23) - 1.7593199999999999e-21) - 1.0503199999999998e-19) - 5.35739e-18) - 2.3473500000000001e-16) - 8.5124099999999998e-15) - 2.4307400000000003e-13) - 7.0930299999999993e-12) - 3.2421799999999998e-10) - 2.9853800000000003e-9) + 1.1179699999999999e-6) + x[j+1]*(x[j+1]*(x[j+1]*(x[j+1]*(x[j+1]*(x[j+1]*(x[j+1]*(x[j+1]*(x[j+1]*(x[j+1]*(x[j+1]*(x[j+1]*(x[j+1]*(x[j+1]*(x[j+1]*(x[j+1]*(x[j+1]*(x[j+1]*(x[j+1]*(-6.5863099999999998e-45*x[j+1] - 8.6171900000000013e-42) - 5.37701e-39) - 2.1252399999999995e-36) - 5.9584899999999997e-34) - 1.25734e-31) - 2.0675799999999999e-29) - 2.70733e-27) - 2.8627300000000003e-25) - 2.4704000000000001e-23) - 1.7593199999999999e-21) - 1.0503199999999998e-19) - 5.35739e-18) - 2.3473500000000001e-16) - 8.5124099999999998e-15) - 2.4307400000000003e-13) - 7.0930299999999993e-12) - 3.2421799999999998e-10) - 2.9853800000000003e-9) + x[j+1]*(x[j+1]*(x[j+1]*(x[j+1]*(x[j+1]*(x[j+1]*(x[j+1]*(x[j+1]*(x[j+1]*(x[j+1]*(x[j+1]*(x[j+1]*(x[j+1]*(x[j+1]*(x[j+1]*(x[j+1]*(x[j+1]*(x[j+1]*(-6.5863099999999998e-45*x[j+1] - 8.6171900000000013e-42) - 5.37701e-39) - 2.1252399999999995e-36) - 5.9584899999999997e-34) - 1.25734e-31) - 2.0675799999999999e-29) - 2.70733e-27) - 2.8627300000000003e-25) - 2.4704000000000001e-23) - 1.7593199999999999e-21) - 1.0503199999999998e-19) - 5.35739e-18) - 2.3473500000000001e-16) - 8.5124099999999998e-15) - 2.4307400000000003e-13) - 7.0930299999999993e-12) - 3.2421799999999998e-10) + x[j+1]*(x[j+1]*(x[j+1]*(x[j+1]*(x[j+1]*(x[j+1]*(x[j+1]*(x[j+1]*(x[j+1]*(x[j+1]*(x[j+1]*(x[j+1]*(x[j+1]*(x[j+1]*(x[j+1]*(x[j+1]*(x[j+1]*(-6.5863099999999998e-45*x[j+1] - 8.6171900000000013e-42) - 5.37701e-39) - 2.1252399999999995e-36) - 5.9584899999999997e-34) - 1.25734e-31) - 2.0675799999999999e-29) - 2.70733e-27) - 2.8627300000000003e-25) - 2.4704000000000001e-23) - 1.7593199999999999e-21) - 1.0503199999999998e-19) - 5.35739e-18) - 2.3473500000000001e-16) - 8.5124099999999998e-15) - 2.4307400000000003e-13) - 7.0930299999999993e-12) + x[j+1]*(x[j+1]*(x[j+1]*(x[j+1]*(x[j+1]*(x[j+1]*(x[j+1]*(x[j+1]*(x[j+1]*(x[j+1]*(x[j+1]*(x[j+1]*(x[j+1]*(x[j+1]*(x[j+1]*(x[j+1]*(-6.5863099999999998e-45*x[j+1] - 8.6171900000000013e-42) - 5.37701e-39) - 2.1252399999999995e-36) - 5.9584899999999997e-34) - 1.25734e-31) - 2.0675799999999999e-29) - 2.70733e-27) - 2.8627300000000003e-25) - 2.4704000000000001e-23) - 1.7593199999999999e-21) - 1.0503199999999998e-19) - 5.35739e-18) - 2.3473500000000001e-16) - 8.5124099999999998e-15) - 2.4307400000000003e-13) + x[j+1]*(x[j+1]*(x[j+1]*(x[j+1]*(x[j+1]*(x[j+1]*(x[j+1]*(x[j+1]*(x[j+1]*(x[j+1]*(x[j+1]*(x[j+1]*(x[j+1]*(x[j+1]*(x[j+1]*(-6.5863099999999998e-45*x[j+1] - 8.6171900000000013e-42) - 5.37701e-39) - 2.1252399999999995e-36) - 5.9584899999999997e-34) - 1.25734e-31) - 2.0675799999999999e-29) - 2.70733e-27) - 2.8627300000000003e-25) - 2.4704000000000001e-23) - 1.7593199999999999e-21) - 1.0503199999999998e-19) - 5.35739e-18) - 2.3473500000000001e-16) - 8.5124099999999998e-15) + x[j+1]*(x[j+1]*(x[j+1]*(x[j+1]*(x[j+1]*(x[j+1]*(x[j+1]*(x[j+1]*(x[j+1]*(x[j+1]*(x[j+1]*(x[j+1]*(x[j+1]*(x[j+1]*(-6.5863099999999998e-45*x[j+1] - 8.6171900000000013e-42) - 5.37701e-39) - 2.1252399999999995e-36) - 5.9584899999999997e-34) - 1.25734e-31) - 2.0675799999999999e-29) - 2.70733e-27) - 2.8627300000000003e-25) - 2.4704000000000001e-23) - 1.7593199999999999e-21) - 1.0503199999999998e-19) - 5.35739e-18) - 2.3473500000000001e-16) + x[j+1]*(x[j+1]*(x[j+1]*(x[j+1]*(x[j+1]*(x[j+1]*(x[j+1]*(x[j+1]*(x[j+1]*(x[j+1]*(x[j+1]*(x[j+1]*(x[j+1]*(-6.5863099999999998e-45*x[j+1] - 8.6171900000000013e-42) - 5.37701e-39) - 2.1252399999999995e-36) - 5.9584899999999997e-34) - 1.25734e-31) - 2.0675799999999999e-29) - 2.70733e-27) - 2.8627300000000003e-25) - 2.4704000000000001e-23) - 1.7593199999999999e-21) - 1.0503199999999998e-19) - 5.35739e-18) + x[j+1]*(x[j+1]*(x[j+1]*(x[j+1]*(x[j+1]*(x[j+1]*(x[j+1]*(x[j+1]*(x[j+1]*(x[j+1]*(x[j+1]*(x[j+1]*(-6.5863099999999998e-45*x[j+1] - 8.6171900000000013e-42) - 5.37701e-39) - 2.1252399999999995e-36) - 5.9584899999999997e-34) - 1.25734e-31) - 2.0675799999999999e-29) - 2.70733e-27) - 2.8627300000000003e-25) - 2.4704000000000001e-23) - 1.7593199999999999e-21) - 1.0503199999999998e-19) + x[j+1]*(x[j+1]*(x[j+1]*(x[j+1]*(x[j+1]*(x[j+1]*(x[j+1]*(x[j+1]*(x[j+1]*(x[j+1]*(x[j+1]*(-6.5863099999999998e-45*x[j+1] - 8.6171900000000013e-42) - 5.37701e-39) - 2.1252399999999995e-36) - 5.9584899999999997e-34) - 1.25734e-31) - 2.0675799999999999e-29) - 2.70733e-27) - 2.8627300000000003e-25) - 2.4704000000000001e-23) - 1.7593199999999999e-21) + x[j+1]*(x[j+1]*(x[j+1]*(x[j+1]*(x[j+1]*(x[j+1]*(x[j+1]*(x[j+1]*(x[j+1]*(x[j+1]*(-6.5863099999999998e-45*x[j+1] - 8.6171900000000013e-42) - 5.37701e-39) - 2.1252399999999995e-36) - 5.9584899999999997e-34) - 1.25734e-31) - 2.0675799999999999e-29) - 2.70733e-27) - 2.8627300000000003e-25) - 2.4704000000000001e-23) + x[j+1]*(x[j+1]*(x[j+1]*(x[j+1]*(x[j+1]*(x[j+1]*(x[j+1]*(x[j+1]*(x[j+1]*(-6.5863099999999998e-45*x[j+1] - 8.6171900000000013e-42) - 5.37701e-39) - 2.1252399999999995e-36) - 5.9584899999999997e-34) - 1.25734e-31) - 2.0675799999999999e-29) - 2.70733e-27) - 2.8627300000000003e-25) + x[j+1]*(x[j+1]*(x[j+1]*(x[j+1]*(x[j+1]*(x[j+1]*(x[j+1]*(x[j+1]*(-6.5863099999999998e-45*x[j+1] - 8.6171900000000013e-42) - 5.37701e-39) - 2.1252399999999995e-36) - 5.9584899999999997e-34) - 1.25734e-31) - 2.0675799999999999e-29) - 2.70733e-27) + x[j+1]*(x[j+1]*(x[j+1]*(x[j+1]*(x[j+1]*(x[j+1]*(x[j+1]*(-6.5863099999999998e-45*x[j+1] - 8.6171900000000013e-42) - 5.37701e-39) - 2.1252399999999995e-36) - 5.9584899999999997e-34) - 1.25734e-31) - 2.0675799999999999e-29) + x[j+1]*(x[j+1]*(x[j+1]*(x[j+1]*(x[j+1]*(x[j+1]*(-6.5863099999999998e-45*x[j+1] - 8.6171900000000013e-42) - 5.37701e-39) - 2.1252399999999995e-36) - 5.9584899999999997e-34) - 1.25734e-31) + x[j+1]*(x[j+1]*(x[j+1]*(x[j+1]*(x[j+1]*(-6.5863099999999998e-45*x[j+1] - 8.6171900000000013e-42) - 5.37701e-39) - 2.1252399999999995e-36) - 5.9584899999999997e-34) + x[j+1]*(x[j+1]*(x[j+1]*(x[j+1]*(-6.5863099999999998e-45*x[j+1] - 8.6171900000000013e-42) - 5.37701e-39) - 2.1252399999999995e-36) + x[j+1]*(x[j+1]*(x[j+1]*(-6.5863099999999998e-45*x[j+1] - 8.6171900000000013e-42) - 5.37701e-39) + x[j+1]*(x[j+1]*(-1.317262e-44*x[j+1] - 8.6171900000000013e-42) + x[j+1]*(-6.5863099999999998e-45*x[j+1] - 8.6171900000000013e-42) - 5.37701e-39) - 2.1252399999999995e-36) - 5.9584899999999997e-34) - 1.25734e-31) - 2.0675799999999999e-29) - 2.70733e-27) - 2.8627300000000003e-25) - 2.4704000000000001e-23) - 1.7593199999999999e-21) - 1.0503199999999998e-19) - 5.35739e-18) - 2.3473500000000001e-16) - 8.5124099999999998e-15) - 2.4307400000000003e-13) - 7.0930299999999993e-12) - 3.2421799999999998e-10) - 2.9853800000000003e-9) + 1.1179699999999999e-6) - 5.7888400000000006e-7) - 0.0086268100000000004) - 4.2704199999999997e-5) + 91.203199999999995) + x[j+1]*(x[j+1]*(x[j+1]*(x[j+1]*(x[j+1]*(x[j+1]*(x[j+1]*(x[j+1]*(x[j+1]*(x[j+1]*(x[j+1]*(x[j+1]*(x[j+1]*(x[j+1]*(x[j+1]*(x[j+1]*(x[j+1]*(x[j+1]*(x[j+1]*(x[j+1]*(x[j+1]*(x[j+1]*(x[j+1]*(1.3177599999999999e-44*x[j+1] + 1.72404e-41) + 1.0757499999999999e-38) + 4.2518000000000001e-36) + 1.1920500000000001e-33) + 2.5154000000000003e-31) + 4.1363499999999998e-29) + 5.4162200000000002e-27) + 5.7271900000000004e-25) + 4.9423999999999998e-23) + 3.5198799999999995e-21) + 2.1014599999999997e-19) + 1.0719500000000001e-17) + 4.6970299999999997e-16) + 1.7034499999999999e-14) + 4.8649699999999998e-13) + 1.4196699999999998e-11) + 6.4871200000000004e-10) + 5.9767700000000007e-9) - 2.2358299999999998e-6) + 1.1593599999999998e-6) + 0.017253600000000001) + 8.5573800000000004e-5) + x[j+1]*(x[j+1]*(x[j+1]*(x[j+1]*(x[j+1]*(x[j+1]*(x[j+1]*(x[j+1]*(x[j+1]*(x[j+1]*(x[j+1]*(x[j+1]*(x[j+1]*(x[j+1]*(x[j+1]*(x[j+1]*(x[j+1]*(x[j+1]*(x[j+1]*(x[j+1]*(x[j+1]*(x[j+1]*(1.3177599999999999e-44*x[j+1] + 1.72404e-41) + 1.0757499999999999e-38) + 4.2518000000000001e-36) + 1.1920500000000001e-33) + 2.5154000000000003e-31) + 4.1363499999999998e-29) + 5.4162200000000002e-27) + 5.7271900000000004e-25) + 4.9423999999999998e-23) + 3.5198799999999995e-21) + 2.1014599999999997e-19) + 1.0719500000000001e-17) + 4.6970299999999997e-16) + 1.7034499999999999e-14) + 4.8649699999999998e-13) + 1.4196699999999998e-11) + 6.4871200000000004e-10) + 5.9767700000000007e-9) - 2.2358299999999998e-6) + 1.1593599999999998e-6) + 0.017253600000000001) + x[j+1]*(x[j+1]*(x[j+1]*(x[j+1]*(x[j+1]*(x[j+1]*(x[j+1]*(x[j+1]*(x[j+1]*(x[j+1]*(x[j+1]*(x[j+1]*(x[j+1]*(x[j+1]*(x[j+1]*(x[j+1]*(x[j+1]*(x[j+1]*(x[j+1]*(x[j+1]*(x[j+1]*(1.3177599999999999e-44*x[j+1] + 1.72404e-41) + 1.0757499999999999e-38) + 4.2518000000000001e-36) + 1.1920500000000001e-33) + 2.5154000000000003e-31) + 4.1363499999999998e-29) + 5.4162200000000002e-27) + 5.7271900000000004e-25) + 4.9423999999999998e-23) + 3.5198799999999995e-21) + 2.1014599999999997e-19) + 1.0719500000000001e-17) + 4.6970299999999997e-16) + 1.7034499999999999e-14) + 4.8649699999999998e-13) + 1.4196699999999998e-11) + 6.4871200000000004e-10) + 5.9767700000000007e-9) - 2.2358299999999998e-6) + 1.1593599999999998e-6) + x[j+1]*(x[j+1]*(x[j+1]*(x[j+1]*(x[j+1]*(x[j+1]*(x[j+1]*(x[j+1]*(x[j+1]*(x[j+1]*(x[j+1]*(x[j+1]*(x[j+1]*(x[j+1]*(x[j+1]*(x[j+1]*(x[j+1]*(x[j+1]*(x[j+1]*(x[j+1]*(1.3177599999999999e-44*x[j+1] + 1.72404e-41) + 1.0757499999999999e-38) + 4.2518000000000001e-36) + 1.1920500000000001e-33) + 2.5154000000000003e-31) + 4.1363499999999998e-29) + 5.4162200000000002e-27) + 5.7271900000000004e-25) + 4.9423999999999998e-23) + 3.5198799999999995e-21) + 2.1014599999999997e-19) + 1.0719500000000001e-17) + 4.6970299999999997e-16) + 1.7034499999999999e-14) + 4.8649699999999998e-13) + 1.4196699999999998e-11) + 6.4871200000000004e-10) + 5.9767700000000007e-9) - 2.2358299999999998e-6) + x[j+1]*(x[j+1]*(x[j+1]*(x[j+1]*(x[j+1]*(x[j+1]*(x[j+1]*(x[j+1]*(x[j+1]*(x[j+1]*(x[j+1]*(x[j+1]*(x[j+1]*(x[j+1]*(x[j+1]*(x[j+1]*(x[j+1]*(x[j+1]*(x[j+1]*(1.3177599999999999e-44*x[j+1] + 1.72404e-41) + 1.0757499999999999e-38) + 4.2518000000000001e-36) + 1.1920500000000001e-33) + 2.5154000000000003e-31) + 4.1363499999999998e-29) + 5.4162200000000002e-27) + 5.7271900000000004e-25) + 4.9423999999999998e-23) + 3.5198799999999995e-21) + 2.1014599999999997e-19) + 1.0719500000000001e-17) + 4.6970299999999997e-16) + 1.7034499999999999e-14) + 4.8649699999999998e-13) + 1.4196699999999998e-11) + 6.4871200000000004e-10) + 5.9767700000000007e-9) + x[j+1]*(x[j+1]*(x[j+1]*(x[j+1]*(x[j+1]*(x[j+1]*(x[j+1]*(x[j+1]*(x[j+1]*(x[j+1]*(x[j+1]*(x[j+1]*(x[j+1]*(x[j+1]*(x[j+1]*(x[j+1]*(x[j+1]*(x[j+1]*(1.3177599999999999e-44*x[j+1] + 1.72404e-41) + 1.0757499999999999e-38) + 4.2518000000000001e-36) + 1.1920500000000001e-33) + 2.5154000000000003e-31) + 4.1363499999999998e-29) + 5.4162200000000002e-27) + 5.7271900000000004e-25) + 4.9423999999999998e-23) + 3.5198799999999995e-21) + 2.1014599999999997e-19) + 1.0719500000000001e-17) + 4.6970299999999997e-16) + 1.7034499999999999e-14) + 4.8649699999999998e-13) + 1.4196699999999998e-11) + 6.4871200000000004e-10) + x[j+1]*(x[j+1]*(x[j+1]*(x[j+1]*(x[j+1]*(x[j+1]*(x[j+1]*(x[j+1]*(x[j+1]*(x[j+1]*(x[j+1]*(x[j+1]*(x[j+1]*(x[j+1]*(x[j+1]*(x[j+1]*(x[j+1]*(1.3177599999999999e-44*x[j+1] + 1.72404e-41) + 1.0757499999999999e-38) + 4.2518000000000001e-36) + 1.1920500000000001e-33) + 2.5154000000000003e-31) + 4.1363499999999998e-29) + 5.4162200000000002e-27) + 5.7271900000000004e-25) + 4.9423999999999998e-23) + 3.5198799999999995e-21) + 2.1014599999999997e-19) + 1.0719500000000001e-17) + 4.6970299999999997e-16) + 1.7034499999999999e-14) + 4.8649699999999998e-13) + 1.4196699999999998e-11) + x[j+1]*(x[j+1]*(x[j+1]*(x[j+1]*(x[j+1]*(x[j+1]*(x[j+1]*(x[j+1]*(x[j+1]*(x[j+1]*(x[j+1]*(x[j+1]*(x[j+1]*(x[j+1]*(x[j+1]*(x[j+1]*(1.3177599999999999e-44*x[j+1] + 1.72404e-41) + 1.0757499999999999e-38) + 4.2518000000000001e-36) + 1.1920500000000001e-33) + 2.5154000000000003e-31) + 4.1363499999999998e-29) + 5.4162200000000002e-27) + 5.7271900000000004e-25) + 4.9423999999999998e-23) + 3.5198799999999995e-21) + 2.1014599999999997e-19) + 1.0719500000000001e-17) + 4.6970299999999997e-16) + 1.7034499999999999e-14) + 4.8649699999999998e-13) + x[j+1]*(x[j+1]*(x[j+1]*(x[j+1]*(x[j+1]*(x[j+1]*(x[j+1]*(x[j+1]*(x[j+1]*(x[j+1]*(x[j+1]*(x[j+1]*(x[j+1]*(x[j+1]*(x[j+1]*(1.3177599999999999e-44*x[j+1] + 1.72404e-41) + 1.0757499999999999e-38) + 4.2518000000000001e-36) + 1.1920500000000001e-33) + 2.5154000000000003e-31) + 4.1363499999999998e-29) + 5.4162200000000002e-27) + 5.7271900000000004e-25) + 4.9423999999999998e-23) + 3.5198799999999995e-21) + 2.1014599999999997e-19) + 1.0719500000000001e-17) + 4.6970299999999997e-16) + 1.7034499999999999e-14) + x[j+1]*(x[j+1]*(x[j+1]*(x[j+1]*(x[j+1]*(x[j+1]*(x[j+1]*(x[j+1]*(x[j+1]*(x[j+1]*(x[j+1]*(x[j+1]*(x[j+1]*(x[j+1]*(1.3177599999999999e-44*x[j+1] + 1.72404e-41) + 1.0757499999999999e-38) + 4.2518000000000001e-36) + 1.1920500000000001e-33) + 2.5154000000000003e-31) + 4.1363499999999998e-29) + 5.4162200000000002e-27) + 5.7271900000000004e-25) + 4.9423999999999998e-23) + 3.5198799999999995e-21) + 2.1014599999999997e-19) + 1.0719500000000001e-17) + 4.6970299999999997e-16) + x[j+1]*(x[j+1]*(x[j+1]*(x[j+1]*(x[j+1]*(x[j+1]*(x[j+1]*(x[j+1]*(x[j+1]*(x[j+1]*(x[j+1]*(x[j+1]*(x[j+1]*(1.3177599999999999e-44*x[j+1] + 1.72404e-41) + 1.0757499999999999e-38) + 4.2518000000000001e-36) + 1.1920500000000001e-33) + 2.5154000000000003e-31) + 4.1363499999999998e-29) + 5.4162200000000002e-27) + 5.7271900000000004e-25) + 4.9423999999999998e-23) + 3.5198799999999995e-21) + 2.1014599999999997e-19) + 1.0719500000000001e-17) + x[j+1]*(x[j+1]*(x[j+1]*(x[j+1]*(x[j+1]*(x[j+1]*(x[j+1]*(x[j+1]*(x[j+1]*(x[j+1]*(x[j+1]*(x[j+1]*(1.3177599999999999e-44*x[j+1] + 1.72404e-41) + 1.0757499999999999e-38) + 4.2518000000000001e-36) + 1.1920500000000001e-33) + 2.5154000000000003e-31) + 4.1363499999999998e-29) + 5.4162200000000002e-27) + 5.7271900000000004e-25) + 4.9423999999999998e-23) + 3.5198799999999995e-21) + 2.1014599999999997e-19) + x[j+1]*(x[j+1]*(x[j+1]*(x[j+1]*(x[j+1]*(x[j+1]*(x[j+1]*(x[j+1]*(x[j+1]*(x[j+1]*(x[j+1]*(1.3177599999999999e-44*x[j+1] + 1.72404e-41) + 1.0757499999999999e-38) + 4.2518000000000001e-36) + 1.1920500000000001e-33) + 2.5154000000000003e-31) + 4.1363499999999998e-29) + 5.4162200000000002e-27) + 5.7271900000000004e-25) + 4.9423999999999998e-23) + 3.5198799999999995e-21) + x[j+1]*(x[j+1]*(x[j+1]*(x[j+1]*(x[j+1]*(x[j+1]*(x[j+1]*(x[j+1]*(x[j+1]*(x[j+1]*(1.3177599999999999e-44*x[j+1] + 1.72404e-41) + 1.0757499999999999e-38) + 4.2518000000000001e-36) + 1.1920500000000001e-33) + 2.5154000000000003e-31) + 4.1363499999999998e-29) + 5.4162200000000002e-27) + 5.7271900000000004e-25) + 4.9423999999999998e-23) + x[j+1]*(x[j+1]*(x[j+1]*(x[j+1]*(x[j+1]*(x[j+1]*(x[j+1]*(x[j+1]*(x[j+1]*(1.3177599999999999e-44*x[j+1] + 1.72404e-41) + 1.0757499999999999e-38) + 4.2518000000000001e-36) + 1.1920500000000001e-33) + 2.5154000000000003e-31) + 4.1363499999999998e-29) + 5.4162200000000002e-27) + 5.7271900000000004e-25) + x[j+1]*(x[j+1]*(x[j+1]*(x[j+1]*(x[j+1]*(x[j+1]*(x[j+1]*(x[j+1]*(1.3177599999999999e-44*x[j+1] + 1.72404e-41) + 1.0757499999999999e-38) + 4.2518000000000001e-36) + 1.1920500000000001e-33) + 2.5154000000000003e-31) + 4.1363499999999998e-29) + 5.4162200000000002e-27) + x[j+1]*(x[j+1]*(x[j+1]*(x[j+1]*(x[j+1]*(x[j+1]*(x[j+1]*(1.3177599999999999e-44*x[j+1] + 1.72404e-41) + 1.0757499999999999e-38) + 4.2518000000000001e-36) + 1.1920500000000001e-33) + 2.5154000000000003e-31) + 4.1363499999999998e-29) + x[j+1]*(x[j+1]*(x[j+1]*(x[j+1]*(x[j+1]*(x[j+1]*(1.3177599999999999e-44*x[j+1] + 1.72404e-41) + 1.0757499999999999e-38) + 4.2518000000000001e-36) + 1.1920500000000001e-33) + 2.5154000000000003e-31) + x[j+1]*(x[j+1]*(x[j+1]*(x[j+1]*(x[j+1]*(1.3177599999999999e-44*x[j+1] + 1.72404e-41) + 1.0757499999999999e-38) + 4.2518000000000001e-36) + 1.1920500000000001e-33) + x[j+1]*(x[j+1]*(x[j+1]*(x[j+1]*(1.3177599999999999e-44*x[j+1] + 1.72404e-41) + 1.0757499999999999e-38) + 4.2518000000000001e-36) + x[j+1]*(x[j+1]*(x[j+1]*(1.3177599999999999e-44*x[j+1] + 1.72404e-41) + 1.0757499999999999e-38) + x[j+1]*(x[j+1]*(1.3177599999999999e-44*x[j+1] + 1.72404e-41) + x[j+1]*(2.6355199999999997e-44*x[j+1] + 1.72404e-41) + 1.0757499999999999e-38) + 4.2518000000000001e-36) + 1.1920500000000001e-33) + 2.5154000000000003e-31) + 4.1363499999999998e-29) + 5.4162200000000002e-27) + 5.7271900000000004e-25) + 4.9423999999999998e-23) + 3.5198799999999995e-21) + 2.1014599999999997e-19) + 1.0719500000000001e-17) + 4.6970299999999997e-16) + 1.7034499999999999e-14) + 4.8649699999999998e-13) + 1.4196699999999998e-11) + 6.4871200000000004e-10) + 5.9767700000000007e-9) - 2.2358299999999998e-6) + 1.1593599999999998e-6) + 0.017253600000000001) + 8.5573800000000004e-5) - 182.40600000000001) + 10532.863313))/x[9*nObs_]) ;
      inz++;
      
      values[inz] = -0.33333333333333331*h[j]*(-x[j+2+7*nObs_] + (-x[9*nObs_+23]*x[j+2+4*nObs_] - x[9*nObs_+16]*pow(x[j+2+3*nObs_], 4) - x[9*nObs_+2] - x[9*nObs_+4]*x[j+2+2*nObs_]*pow(x[j+2+1*nObs_], 2) - 1.0/1000.0*x[9*nObs_+30]*pow(x[j+2+5*nObs_], 2)*x[j+2+6*nObs_]*(5.0000000000000002e-5*x[j+2]*(x[j+2]*(x[j+2]*(x[j+2]*(x[j+2]*(x[j+2]*(x[j+2]*(x[j+2]*(x[j+2]*(x[j+2]*(x[j+2]*(x[j+2]*(x[j+2]*(x[j+2]*(x[j+2]*(x[j+2]*(x[j+2]*(x[j+2]*(x[j+2]*(x[j+2]*(x[j+2]*(x[j+2]*(x[j+2]*(-6.5863099999999998e-45*x[j+2] - 8.6171900000000013e-42) - 5.37701e-39) - 2.1252399999999995e-36) - 5.9584899999999997e-34) - 1.25734e-31) - 2.0675799999999999e-29) - 2.70733e-27) - 2.8627300000000003e-25) - 2.4704000000000001e-23) - 1.7593199999999999e-21) - 1.0503199999999998e-19) - 5.35739e-18) - 2.3473500000000001e-16) - 8.5124099999999998e-15) - 2.4307400000000003e-13) - 7.0930299999999993e-12) - 3.2421799999999998e-10) - 2.9853800000000003e-9) + 1.1179699999999999e-6) - 5.7888400000000006e-7) - 0.0086268100000000004) - 4.2704199999999997e-5) + 91.203199999999995) + x[j+2]*(x[j+2]*(x[j+2]*(x[j+2]*(x[j+2]*(x[j+2]*(x[j+2]*(x[j+2]*(x[j+2]*(x[j+2]*(x[j+2]*(x[j+2]*(x[j+2]*(x[j+2]*(x[j+2]*(x[j+2]*(x[j+2]*(x[j+2]*(x[j+2]*(x[j+2]*(x[j+2]*(x[j+2]*(x[j+2]*(1.3177599999999999e-44*x[j+2] + 1.72404e-41) + 1.0757499999999999e-38) + 4.2518000000000001e-36) + 1.1920500000000001e-33) + 2.5154000000000003e-31) + 4.1363499999999998e-29) + 5.4162200000000002e-27) + 5.7271900000000004e-25) + 4.9423999999999998e-23) + 3.5198799999999995e-21) + 2.1014599999999997e-19) + 1.0719500000000001e-17) + 4.6970299999999997e-16) + 1.7034499999999999e-14) + 4.8649699999999998e-13) + 1.4196699999999998e-11) + 6.4871200000000004e-10) + 5.9767700000000007e-9) - 2.2358299999999998e-6) + 1.1593599999999998e-6) + 0.017253600000000001) + 8.5573800000000004e-5) - 182.40600000000001) + 5.0000000000000002e-5*x[j+2]*(x[j+2]*(x[j+2]*(x[j+2]*(x[j+2]*(x[j+2]*(x[j+2]*(x[j+2]*(x[j+2]*(x[j+2]*(x[j+2]*(x[j+2]*(x[j+2]*(x[j+2]*(x[j+2]*(x[j+2]*(x[j+2]*(x[j+2]*(x[j+2]*(x[j+2]*(x[j+2]*(x[j+2]*(x[j+2]*(-6.5863099999999998e-45*x[j+2] - 8.6171900000000013e-42) - 5.37701e-39) - 2.1252399999999995e-36) - 5.9584899999999997e-34) - 1.25734e-31) - 2.0675799999999999e-29) - 2.70733e-27) - 2.8627300000000003e-25) - 2.4704000000000001e-23) - 1.7593199999999999e-21) - 1.0503199999999998e-19) - 5.35739e-18) - 2.3473500000000001e-16) - 8.5124099999999998e-15) - 2.4307400000000003e-13) - 7.0930299999999993e-12) - 3.2421799999999998e-10) - 2.9853800000000003e-9) + 1.1179699999999999e-6) - 5.7888400000000006e-7) - 0.0086268100000000004) - 4.2704199999999997e-5) + x[j+2]*(x[j+2]*(x[j+2]*(x[j+2]*(x[j+2]*(x[j+2]*(x[j+2]*(x[j+2]*(x[j+2]*(x[j+2]*(x[j+2]*(x[j+2]*(x[j+2]*(x[j+2]*(x[j+2]*(x[j+2]*(x[j+2]*(x[j+2]*(x[j+2]*(x[j+2]*(x[j+2]*(x[j+2]*(-6.5863099999999998e-45*x[j+2] - 8.6171900000000013e-42) - 5.37701e-39) - 2.1252399999999995e-36) - 5.9584899999999997e-34) - 1.25734e-31) - 2.0675799999999999e-29) - 2.70733e-27) - 2.8627300000000003e-25) - 2.4704000000000001e-23) - 1.7593199999999999e-21) - 1.0503199999999998e-19) - 5.35739e-18) - 2.3473500000000001e-16) - 8.5124099999999998e-15) - 2.4307400000000003e-13) - 7.0930299999999993e-12) - 3.2421799999999998e-10) - 2.9853800000000003e-9) + 1.1179699999999999e-6) - 5.7888400000000006e-7) - 0.0086268100000000004) + x[j+2]*(x[j+2]*(x[j+2]*(x[j+2]*(x[j+2]*(x[j+2]*(x[j+2]*(x[j+2]*(x[j+2]*(x[j+2]*(x[j+2]*(x[j+2]*(x[j+2]*(x[j+2]*(x[j+2]*(x[j+2]*(x[j+2]*(x[j+2]*(x[j+2]*(x[j+2]*(x[j+2]*(-6.5863099999999998e-45*x[j+2] - 8.6171900000000013e-42) - 5.37701e-39) - 2.1252399999999995e-36) - 5.9584899999999997e-34) - 1.25734e-31) - 2.0675799999999999e-29) - 2.70733e-27) - 2.8627300000000003e-25) - 2.4704000000000001e-23) - 1.7593199999999999e-21) - 1.0503199999999998e-19) - 5.35739e-18) - 2.3473500000000001e-16) - 8.5124099999999998e-15) - 2.4307400000000003e-13) - 7.0930299999999993e-12) - 3.2421799999999998e-10) - 2.9853800000000003e-9) + 1.1179699999999999e-6) - 5.7888400000000006e-7) + x[j+2]*(x[j+2]*(x[j+2]*(x[j+2]*(x[j+2]*(x[j+2]*(x[j+2]*(x[j+2]*(x[j+2]*(x[j+2]*(x[j+2]*(x[j+2]*(x[j+2]*(x[j+2]*(x[j+2]*(x[j+2]*(x[j+2]*(x[j+2]*(x[j+2]*(x[j+2]*(-6.5863099999999998e-45*x[j+2] - 8.6171900000000013e-42) - 5.37701e-39) - 2.1252399999999995e-36) - 5.9584899999999997e-34) - 1.25734e-31) - 2.0675799999999999e-29) - 2.70733e-27) - 2.8627300000000003e-25) - 2.4704000000000001e-23) - 1.7593199999999999e-21) - 1.0503199999999998e-19) - 5.35739e-18) - 2.3473500000000001e-16) - 8.5124099999999998e-15) - 2.4307400000000003e-13) - 7.0930299999999993e-12) - 3.2421799999999998e-10) - 2.9853800000000003e-9) + 1.1179699999999999e-6) + x[j+2]*(x[j+2]*(x[j+2]*(x[j+2]*(x[j+2]*(x[j+2]*(x[j+2]*(x[j+2]*(x[j+2]*(x[j+2]*(x[j+2]*(x[j+2]*(x[j+2]*(x[j+2]*(x[j+2]*(x[j+2]*(x[j+2]*(x[j+2]*(x[j+2]*(-6.5863099999999998e-45*x[j+2] - 8.6171900000000013e-42) - 5.37701e-39) - 2.1252399999999995e-36) - 5.9584899999999997e-34) - 1.25734e-31) - 2.0675799999999999e-29) - 2.70733e-27) - 2.8627300000000003e-25) - 2.4704000000000001e-23) - 1.7593199999999999e-21) - 1.0503199999999998e-19) - 5.35739e-18) - 2.3473500000000001e-16) - 8.5124099999999998e-15) - 2.4307400000000003e-13) - 7.0930299999999993e-12) - 3.2421799999999998e-10) - 2.9853800000000003e-9) + x[j+2]*(x[j+2]*(x[j+2]*(x[j+2]*(x[j+2]*(x[j+2]*(x[j+2]*(x[j+2]*(x[j+2]*(x[j+2]*(x[j+2]*(x[j+2]*(x[j+2]*(x[j+2]*(x[j+2]*(x[j+2]*(x[j+2]*(x[j+2]*(-6.5863099999999998e-45*x[j+2] - 8.6171900000000013e-42) - 5.37701e-39) - 2.1252399999999995e-36) - 5.9584899999999997e-34) - 1.25734e-31) - 2.0675799999999999e-29) - 2.70733e-27) - 2.8627300000000003e-25) - 2.4704000000000001e-23) - 1.7593199999999999e-21) - 1.0503199999999998e-19) - 5.35739e-18) - 2.3473500000000001e-16) - 8.5124099999999998e-15) - 2.4307400000000003e-13) - 7.0930299999999993e-12) - 3.2421799999999998e-10) + x[j+2]*(x[j+2]*(x[j+2]*(x[j+2]*(x[j+2]*(x[j+2]*(x[j+2]*(x[j+2]*(x[j+2]*(x[j+2]*(x[j+2]*(x[j+2]*(x[j+2]*(x[j+2]*(x[j+2]*(x[j+2]*(x[j+2]*(-6.5863099999999998e-45*x[j+2] - 8.6171900000000013e-42) - 5.37701e-39) - 2.1252399999999995e-36) - 5.9584899999999997e-34) - 1.25734e-31) - 2.0675799999999999e-29) - 2.70733e-27) - 2.8627300000000003e-25) - 2.4704000000000001e-23) - 1.7593199999999999e-21) - 1.0503199999999998e-19) - 5.35739e-18) - 2.3473500000000001e-16) - 8.5124099999999998e-15) - 2.4307400000000003e-13) - 7.0930299999999993e-12) + x[j+2]*(x[j+2]*(x[j+2]*(x[j+2]*(x[j+2]*(x[j+2]*(x[j+2]*(x[j+2]*(x[j+2]*(x[j+2]*(x[j+2]*(x[j+2]*(x[j+2]*(x[j+2]*(x[j+2]*(x[j+2]*(-6.5863099999999998e-45*x[j+2] - 8.6171900000000013e-42) - 5.37701e-39) - 2.1252399999999995e-36) - 5.9584899999999997e-34) - 1.25734e-31) - 2.0675799999999999e-29) - 2.70733e-27) - 2.8627300000000003e-25) - 2.4704000000000001e-23) - 1.7593199999999999e-21) - 1.0503199999999998e-19) - 5.35739e-18) - 2.3473500000000001e-16) - 8.5124099999999998e-15) - 2.4307400000000003e-13) + x[j+2]*(x[j+2]*(x[j+2]*(x[j+2]*(x[j+2]*(x[j+2]*(x[j+2]*(x[j+2]*(x[j+2]*(x[j+2]*(x[j+2]*(x[j+2]*(x[j+2]*(x[j+2]*(x[j+2]*(-6.5863099999999998e-45*x[j+2] - 8.6171900000000013e-42) - 5.37701e-39) - 2.1252399999999995e-36) - 5.9584899999999997e-34) - 1.25734e-31) - 2.0675799999999999e-29) - 2.70733e-27) - 2.8627300000000003e-25) - 2.4704000000000001e-23) - 1.7593199999999999e-21) - 1.0503199999999998e-19) - 5.35739e-18) - 2.3473500000000001e-16) - 8.5124099999999998e-15) + x[j+2]*(x[j+2]*(x[j+2]*(x[j+2]*(x[j+2]*(x[j+2]*(x[j+2]*(x[j+2]*(x[j+2]*(x[j+2]*(x[j+2]*(x[j+2]*(x[j+2]*(x[j+2]*(-6.5863099999999998e-45*x[j+2] - 8.6171900000000013e-42) - 5.37701e-39) - 2.1252399999999995e-36) - 5.9584899999999997e-34) - 1.25734e-31) - 2.0675799999999999e-29) - 2.70733e-27) - 2.8627300000000003e-25) - 2.4704000000000001e-23) - 1.7593199999999999e-21) - 1.0503199999999998e-19) - 5.35739e-18) - 2.3473500000000001e-16) + x[j+2]*(x[j+2]*(x[j+2]*(x[j+2]*(x[j+2]*(x[j+2]*(x[j+2]*(x[j+2]*(x[j+2]*(x[j+2]*(x[j+2]*(x[j+2]*(x[j+2]*(-6.5863099999999998e-45*x[j+2] - 8.6171900000000013e-42) - 5.37701e-39) - 2.1252399999999995e-36) - 5.9584899999999997e-34) - 1.25734e-31) - 2.0675799999999999e-29) - 2.70733e-27) - 2.8627300000000003e-25) - 2.4704000000000001e-23) - 1.7593199999999999e-21) - 1.0503199999999998e-19) - 5.35739e-18) + x[j+2]*(x[j+2]*(x[j+2]*(x[j+2]*(x[j+2]*(x[j+2]*(x[j+2]*(x[j+2]*(x[j+2]*(x[j+2]*(x[j+2]*(x[j+2]*(-6.5863099999999998e-45*x[j+2] - 8.6171900000000013e-42) - 5.37701e-39) - 2.1252399999999995e-36) - 5.9584899999999997e-34) - 1.25734e-31) - 2.0675799999999999e-29) - 2.70733e-27) - 2.8627300000000003e-25) - 2.4704000000000001e-23) - 1.7593199999999999e-21) - 1.0503199999999998e-19) + x[j+2]*(x[j+2]*(x[j+2]*(x[j+2]*(x[j+2]*(x[j+2]*(x[j+2]*(x[j+2]*(x[j+2]*(x[j+2]*(x[j+2]*(-6.5863099999999998e-45*x[j+2] - 8.6171900000000013e-42) - 5.37701e-39) - 2.1252399999999995e-36) - 5.9584899999999997e-34) - 1.25734e-31) - 2.0675799999999999e-29) - 2.70733e-27) - 2.8627300000000003e-25) - 2.4704000000000001e-23) - 1.7593199999999999e-21) + x[j+2]*(x[j+2]*(x[j+2]*(x[j+2]*(x[j+2]*(x[j+2]*(x[j+2]*(x[j+2]*(x[j+2]*(x[j+2]*(-6.5863099999999998e-45*x[j+2] - 8.6171900000000013e-42) - 5.37701e-39) - 2.1252399999999995e-36) - 5.9584899999999997e-34) - 1.25734e-31) - 2.0675799999999999e-29) - 2.70733e-27) - 2.8627300000000003e-25) - 2.4704000000000001e-23) + x[j+2]*(x[j+2]*(x[j+2]*(x[j+2]*(x[j+2]*(x[j+2]*(x[j+2]*(x[j+2]*(x[j+2]*(-6.5863099999999998e-45*x[j+2] - 8.6171900000000013e-42) - 5.37701e-39) - 2.1252399999999995e-36) - 5.9584899999999997e-34) - 1.25734e-31) - 2.0675799999999999e-29) - 2.70733e-27) - 2.8627300000000003e-25) + x[j+2]*(x[j+2]*(x[j+2]*(x[j+2]*(x[j+2]*(x[j+2]*(x[j+2]*(x[j+2]*(-6.5863099999999998e-45*x[j+2] - 8.6171900000000013e-42) - 5.37701e-39) - 2.1252399999999995e-36) - 5.9584899999999997e-34) - 1.25734e-31) - 2.0675799999999999e-29) - 2.70733e-27) + x[j+2]*(x[j+2]*(x[j+2]*(x[j+2]*(x[j+2]*(x[j+2]*(x[j+2]*(-6.5863099999999998e-45*x[j+2] - 8.6171900000000013e-42) - 5.37701e-39) - 2.1252399999999995e-36) - 5.9584899999999997e-34) - 1.25734e-31) - 2.0675799999999999e-29) + x[j+2]*(x[j+2]*(x[j+2]*(x[j+2]*(x[j+2]*(x[j+2]*(-6.5863099999999998e-45*x[j+2] - 8.6171900000000013e-42) - 5.37701e-39) - 2.1252399999999995e-36) - 5.9584899999999997e-34) - 1.25734e-31) + x[j+2]*(x[j+2]*(x[j+2]*(x[j+2]*(x[j+2]*(-6.5863099999999998e-45*x[j+2] - 8.6171900000000013e-42) - 5.37701e-39) - 2.1252399999999995e-36) - 5.9584899999999997e-34) + x[j+2]*(x[j+2]*(x[j+2]*(x[j+2]*(-6.5863099999999998e-45*x[j+2] - 8.6171900000000013e-42) - 5.37701e-39) - 2.1252399999999995e-36) + x[j+2]*(x[j+2]*(x[j+2]*(-6.5863099999999998e-45*x[j+2] - 8.6171900000000013e-42) - 5.37701e-39) + x[j+2]*(x[j+2]*(-1.317262e-44*x[j+2] - 8.6171900000000013e-42) + x[j+2]*(-6.5863099999999998e-45*x[j+2] - 8.6171900000000013e-42) - 5.37701e-39) - 2.1252399999999995e-36) - 5.9584899999999997e-34) - 1.25734e-31) - 2.0675799999999999e-29) - 2.70733e-27) - 2.8627300000000003e-25) - 2.4704000000000001e-23) - 1.7593199999999999e-21) - 1.0503199999999998e-19) - 5.35739e-18) - 2.3473500000000001e-16) - 8.5124099999999998e-15) - 2.4307400000000003e-13) - 7.0930299999999993e-12) - 3.2421799999999998e-10) - 2.9853800000000003e-9) + 1.1179699999999999e-6) - 5.7888400000000006e-7) - 0.0086268100000000004) - 4.2704199999999997e-5) + 91.203199999999995) + x[j+2]*(x[j+2]*(x[j+2]*(x[j+2]*(x[j+2]*(x[j+2]*(x[j+2]*(x[j+2]*(x[j+2]*(x[j+2]*(x[j+2]*(x[j+2]*(x[j+2]*(x[j+2]*(x[j+2]*(x[j+2]*(x[j+2]*(x[j+2]*(x[j+2]*(x[j+2]*(x[j+2]*(x[j+2]*(x[j+2]*(1.3177599999999999e-44*x[j+2] + 1.72404e-41) + 1.0757499999999999e-38) + 4.2518000000000001e-36) + 1.1920500000000001e-33) + 2.5154000000000003e-31) + 4.1363499999999998e-29) + 5.4162200000000002e-27) + 5.7271900000000004e-25) + 4.9423999999999998e-23) + 3.5198799999999995e-21) + 2.1014599999999997e-19) + 1.0719500000000001e-17) + 4.6970299999999997e-16) + 1.7034499999999999e-14) + 4.8649699999999998e-13) + 1.4196699999999998e-11) + 6.4871200000000004e-10) + 5.9767700000000007e-9) - 2.2358299999999998e-6) + 1.1593599999999998e-6) + 0.017253600000000001) + 8.5573800000000004e-5) + x[j+2]*(x[j+2]*(x[j+2]*(x[j+2]*(x[j+2]*(x[j+2]*(x[j+2]*(x[j+2]*(x[j+2]*(x[j+2]*(x[j+2]*(x[j+2]*(x[j+2]*(x[j+2]*(x[j+2]*(x[j+2]*(x[j+2]*(x[j+2]*(x[j+2]*(x[j+2]*(x[j+2]*(x[j+2]*(1.3177599999999999e-44*x[j+2] + 1.72404e-41) + 1.0757499999999999e-38) + 4.2518000000000001e-36) + 1.1920500000000001e-33) + 2.5154000000000003e-31) + 4.1363499999999998e-29) + 5.4162200000000002e-27) + 5.7271900000000004e-25) + 4.9423999999999998e-23) + 3.5198799999999995e-21) + 2.1014599999999997e-19) + 1.0719500000000001e-17) + 4.6970299999999997e-16) + 1.7034499999999999e-14) + 4.8649699999999998e-13) + 1.4196699999999998e-11) + 6.4871200000000004e-10) + 5.9767700000000007e-9) - 2.2358299999999998e-6) + 1.1593599999999998e-6) + 0.017253600000000001) + x[j+2]*(x[j+2]*(x[j+2]*(x[j+2]*(x[j+2]*(x[j+2]*(x[j+2]*(x[j+2]*(x[j+2]*(x[j+2]*(x[j+2]*(x[j+2]*(x[j+2]*(x[j+2]*(x[j+2]*(x[j+2]*(x[j+2]*(x[j+2]*(x[j+2]*(x[j+2]*(x[j+2]*(1.3177599999999999e-44*x[j+2] + 1.72404e-41) + 1.0757499999999999e-38) + 4.2518000000000001e-36) + 1.1920500000000001e-33) + 2.5154000000000003e-31) + 4.1363499999999998e-29) + 5.4162200000000002e-27) + 5.7271900000000004e-25) + 4.9423999999999998e-23) + 3.5198799999999995e-21) + 2.1014599999999997e-19) + 1.0719500000000001e-17) + 4.6970299999999997e-16) + 1.7034499999999999e-14) + 4.8649699999999998e-13) + 1.4196699999999998e-11) + 6.4871200000000004e-10) + 5.9767700000000007e-9) - 2.2358299999999998e-6) + 1.1593599999999998e-6) + x[j+2]*(x[j+2]*(x[j+2]*(x[j+2]*(x[j+2]*(x[j+2]*(x[j+2]*(x[j+2]*(x[j+2]*(x[j+2]*(x[j+2]*(x[j+2]*(x[j+2]*(x[j+2]*(x[j+2]*(x[j+2]*(x[j+2]*(x[j+2]*(x[j+2]*(x[j+2]*(1.3177599999999999e-44*x[j+2] + 1.72404e-41) + 1.0757499999999999e-38) + 4.2518000000000001e-36) + 1.1920500000000001e-33) + 2.5154000000000003e-31) + 4.1363499999999998e-29) + 5.4162200000000002e-27) + 5.7271900000000004e-25) + 4.9423999999999998e-23) + 3.5198799999999995e-21) + 2.1014599999999997e-19) + 1.0719500000000001e-17) + 4.6970299999999997e-16) + 1.7034499999999999e-14) + 4.8649699999999998e-13) + 1.4196699999999998e-11) + 6.4871200000000004e-10) + 5.9767700000000007e-9) - 2.2358299999999998e-6) + x[j+2]*(x[j+2]*(x[j+2]*(x[j+2]*(x[j+2]*(x[j+2]*(x[j+2]*(x[j+2]*(x[j+2]*(x[j+2]*(x[j+2]*(x[j+2]*(x[j+2]*(x[j+2]*(x[j+2]*(x[j+2]*(x[j+2]*(x[j+2]*(x[j+2]*(1.3177599999999999e-44*x[j+2] + 1.72404e-41) + 1.0757499999999999e-38) + 4.2518000000000001e-36) + 1.1920500000000001e-33) + 2.5154000000000003e-31) + 4.1363499999999998e-29) + 5.4162200000000002e-27) + 5.7271900000000004e-25) + 4.9423999999999998e-23) + 3.5198799999999995e-21) + 2.1014599999999997e-19) + 1.0719500000000001e-17) + 4.6970299999999997e-16) + 1.7034499999999999e-14) + 4.8649699999999998e-13) + 1.4196699999999998e-11) + 6.4871200000000004e-10) + 5.9767700000000007e-9) + x[j+2]*(x[j+2]*(x[j+2]*(x[j+2]*(x[j+2]*(x[j+2]*(x[j+2]*(x[j+2]*(x[j+2]*(x[j+2]*(x[j+2]*(x[j+2]*(x[j+2]*(x[j+2]*(x[j+2]*(x[j+2]*(x[j+2]*(x[j+2]*(1.3177599999999999e-44*x[j+2] + 1.72404e-41) + 1.0757499999999999e-38) + 4.2518000000000001e-36) + 1.1920500000000001e-33) + 2.5154000000000003e-31) + 4.1363499999999998e-29) + 5.4162200000000002e-27) + 5.7271900000000004e-25) + 4.9423999999999998e-23) + 3.5198799999999995e-21) + 2.1014599999999997e-19) + 1.0719500000000001e-17) + 4.6970299999999997e-16) + 1.7034499999999999e-14) + 4.8649699999999998e-13) + 1.4196699999999998e-11) + 6.4871200000000004e-10) + x[j+2]*(x[j+2]*(x[j+2]*(x[j+2]*(x[j+2]*(x[j+2]*(x[j+2]*(x[j+2]*(x[j+2]*(x[j+2]*(x[j+2]*(x[j+2]*(x[j+2]*(x[j+2]*(x[j+2]*(x[j+2]*(x[j+2]*(1.3177599999999999e-44*x[j+2] + 1.72404e-41) + 1.0757499999999999e-38) + 4.2518000000000001e-36) + 1.1920500000000001e-33) + 2.5154000000000003e-31) + 4.1363499999999998e-29) + 5.4162200000000002e-27) + 5.7271900000000004e-25) + 4.9423999999999998e-23) + 3.5198799999999995e-21) + 2.1014599999999997e-19) + 1.0719500000000001e-17) + 4.6970299999999997e-16) + 1.7034499999999999e-14) + 4.8649699999999998e-13) + 1.4196699999999998e-11) + x[j+2]*(x[j+2]*(x[j+2]*(x[j+2]*(x[j+2]*(x[j+2]*(x[j+2]*(x[j+2]*(x[j+2]*(x[j+2]*(x[j+2]*(x[j+2]*(x[j+2]*(x[j+2]*(x[j+2]*(x[j+2]*(1.3177599999999999e-44*x[j+2] + 1.72404e-41) + 1.0757499999999999e-38) + 4.2518000000000001e-36) + 1.1920500000000001e-33) + 2.5154000000000003e-31) + 4.1363499999999998e-29) + 5.4162200000000002e-27) + 5.7271900000000004e-25) + 4.9423999999999998e-23) + 3.5198799999999995e-21) + 2.1014599999999997e-19) + 1.0719500000000001e-17) + 4.6970299999999997e-16) + 1.7034499999999999e-14) + 4.8649699999999998e-13) + x[j+2]*(x[j+2]*(x[j+2]*(x[j+2]*(x[j+2]*(x[j+2]*(x[j+2]*(x[j+2]*(x[j+2]*(x[j+2]*(x[j+2]*(x[j+2]*(x[j+2]*(x[j+2]*(x[j+2]*(1.3177599999999999e-44*x[j+2] + 1.72404e-41) + 1.0757499999999999e-38) + 4.2518000000000001e-36) + 1.1920500000000001e-33) + 2.5154000000000003e-31) + 4.1363499999999998e-29) + 5.4162200000000002e-27) + 5.7271900000000004e-25) + 4.9423999999999998e-23) + 3.5198799999999995e-21) + 2.1014599999999997e-19) + 1.0719500000000001e-17) + 4.6970299999999997e-16) + 1.7034499999999999e-14) + x[j+2]*(x[j+2]*(x[j+2]*(x[j+2]*(x[j+2]*(x[j+2]*(x[j+2]*(x[j+2]*(x[j+2]*(x[j+2]*(x[j+2]*(x[j+2]*(x[j+2]*(x[j+2]*(1.3177599999999999e-44*x[j+2] + 1.72404e-41) + 1.0757499999999999e-38) + 4.2518000000000001e-36) + 1.1920500000000001e-33) + 2.5154000000000003e-31) + 4.1363499999999998e-29) + 5.4162200000000002e-27) + 5.7271900000000004e-25) + 4.9423999999999998e-23) + 3.5198799999999995e-21) + 2.1014599999999997e-19) + 1.0719500000000001e-17) + 4.6970299999999997e-16) + x[j+2]*(x[j+2]*(x[j+2]*(x[j+2]*(x[j+2]*(x[j+2]*(x[j+2]*(x[j+2]*(x[j+2]*(x[j+2]*(x[j+2]*(x[j+2]*(x[j+2]*(1.3177599999999999e-44*x[j+2] + 1.72404e-41) + 1.0757499999999999e-38) + 4.2518000000000001e-36) + 1.1920500000000001e-33) + 2.5154000000000003e-31) + 4.1363499999999998e-29) + 5.4162200000000002e-27) + 5.7271900000000004e-25) + 4.9423999999999998e-23) + 3.5198799999999995e-21) + 2.1014599999999997e-19) + 1.0719500000000001e-17) + x[j+2]*(x[j+2]*(x[j+2]*(x[j+2]*(x[j+2]*(x[j+2]*(x[j+2]*(x[j+2]*(x[j+2]*(x[j+2]*(x[j+2]*(x[j+2]*(1.3177599999999999e-44*x[j+2] + 1.72404e-41) + 1.0757499999999999e-38) + 4.2518000000000001e-36) + 1.1920500000000001e-33) + 2.5154000000000003e-31) + 4.1363499999999998e-29) + 5.4162200000000002e-27) + 5.7271900000000004e-25) + 4.9423999999999998e-23) + 3.5198799999999995e-21) + 2.1014599999999997e-19) + x[j+2]*(x[j+2]*(x[j+2]*(x[j+2]*(x[j+2]*(x[j+2]*(x[j+2]*(x[j+2]*(x[j+2]*(x[j+2]*(x[j+2]*(1.3177599999999999e-44*x[j+2] + 1.72404e-41) + 1.0757499999999999e-38) + 4.2518000000000001e-36) + 1.1920500000000001e-33) + 2.5154000000000003e-31) + 4.1363499999999998e-29) + 5.4162200000000002e-27) + 5.7271900000000004e-25) + 4.9423999999999998e-23) + 3.5198799999999995e-21) + x[j+2]*(x[j+2]*(x[j+2]*(x[j+2]*(x[j+2]*(x[j+2]*(x[j+2]*(x[j+2]*(x[j+2]*(x[j+2]*(1.3177599999999999e-44*x[j+2] + 1.72404e-41) + 1.0757499999999999e-38) + 4.2518000000000001e-36) + 1.1920500000000001e-33) + 2.5154000000000003e-31) + 4.1363499999999998e-29) + 5.4162200000000002e-27) + 5.7271900000000004e-25) + 4.9423999999999998e-23) + x[j+2]*(x[j+2]*(x[j+2]*(x[j+2]*(x[j+2]*(x[j+2]*(x[j+2]*(x[j+2]*(x[j+2]*(1.3177599999999999e-44*x[j+2] + 1.72404e-41) + 1.0757499999999999e-38) + 4.2518000000000001e-36) + 1.1920500000000001e-33) + 2.5154000000000003e-31) + 4.1363499999999998e-29) + 5.4162200000000002e-27) + 5.7271900000000004e-25) + x[j+2]*(x[j+2]*(x[j+2]*(x[j+2]*(x[j+2]*(x[j+2]*(x[j+2]*(x[j+2]*(1.3177599999999999e-44*x[j+2] + 1.72404e-41) + 1.0757499999999999e-38) + 4.2518000000000001e-36) + 1.1920500000000001e-33) + 2.5154000000000003e-31) + 4.1363499999999998e-29) + 5.4162200000000002e-27) + x[j+2]*(x[j+2]*(x[j+2]*(x[j+2]*(x[j+2]*(x[j+2]*(x[j+2]*(1.3177599999999999e-44*x[j+2] + 1.72404e-41) + 1.0757499999999999e-38) + 4.2518000000000001e-36) + 1.1920500000000001e-33) + 2.5154000000000003e-31) + 4.1363499999999998e-29) + x[j+2]*(x[j+2]*(x[j+2]*(x[j+2]*(x[j+2]*(x[j+2]*(1.3177599999999999e-44*x[j+2] + 1.72404e-41) + 1.0757499999999999e-38) + 4.2518000000000001e-36) + 1.1920500000000001e-33) + 2.5154000000000003e-31) + x[j+2]*(x[j+2]*(x[j+2]*(x[j+2]*(x[j+2]*(1.3177599999999999e-44*x[j+2] + 1.72404e-41) + 1.0757499999999999e-38) + 4.2518000000000001e-36) + 1.1920500000000001e-33) + x[j+2]*(x[j+2]*(x[j+2]*(x[j+2]*(1.3177599999999999e-44*x[j+2] + 1.72404e-41) + 1.0757499999999999e-38) + 4.2518000000000001e-36) + x[j+2]*(x[j+2]*(x[j+2]*(1.3177599999999999e-44*x[j+2] + 1.72404e-41) + 1.0757499999999999e-38) + x[j+2]*(x[j+2]*(1.3177599999999999e-44*x[j+2] + 1.72404e-41) + x[j+2]*(2.6355199999999997e-44*x[j+2] + 1.72404e-41) + 1.0757499999999999e-38) + 4.2518000000000001e-36) + 1.1920500000000001e-33) + 2.5154000000000003e-31) + 4.1363499999999998e-29) + 5.4162200000000002e-27) + 5.7271900000000004e-25) + 4.9423999999999998e-23) + 3.5198799999999995e-21) + 2.1014599999999997e-19) + 1.0719500000000001e-17) + 4.6970299999999997e-16) + 1.7034499999999999e-14) + 4.8649699999999998e-13) + 1.4196699999999998e-11) + 6.4871200000000004e-10) + 5.9767700000000007e-9) - 2.2358299999999998e-6) + 1.1593599999999998e-6) + 0.017253600000000001) + 8.5573800000000004e-5) - 182.40600000000001) + 10532.863313))/x[9*nObs_]) + 1 ;
      inz++;
      
      values[inz] = -0.66666666666666663*x[9*nObs_+4]*h[j]*x[j+2*nObs_]*x[j+1*nObs_]*(x[9*nObs_+5] - data_[j])/x[9*nObs_] ;
      inz++;
      
      values[inz] = -2.6666666666666665*x[9*nObs_+4]*h[j]*x[j+1+2*nObs_]*x[j+1+1*nObs_]*(x[9*nObs_+5] - x[j+1])/x[9*nObs_] ;
      inz++;
      
      values[inz] = -0.66666666666666663*x[9*nObs_+4]*h[j]*x[j+2+2*nObs_]*x[j+2+1*nObs_]*(x[9*nObs_+5] - x[j+2])/x[9*nObs_] ;
      inz++;
      
      values[inz] = -0.33333333333333331*x[9*nObs_+4]*h[j]*pow(x[j+1*nObs_], 2)*(x[9*nObs_+5] - data_[j])/x[9*nObs_] ;
      inz++;
      
      values[inz] = -1.3333333333333333*x[9*nObs_+4]*h[j]*pow(x[j+1+1*nObs_], 2)*(x[9*nObs_+5] - x[j+1])/x[9*nObs_] ;
      inz++;
      
      values[inz] = -0.33333333333333331*x[9*nObs_+4]*h[j]*pow(x[j+2+1*nObs_], 2)*(x[9*nObs_+5] - x[j+2])/x[9*nObs_] ;
      inz++;
      
      values[inz] = -1.3333333333333333*x[9*nObs_+16]*h[j]*pow(x[j+3*nObs_], 3)*(x[9*nObs_+17] - data_[j])/x[9*nObs_] ;
      inz++;
      
      values[inz] = -5.333333333333333*x[9*nObs_+16]*h[j]*pow(x[j+1+3*nObs_], 3)*(x[9*nObs_+17] - x[j+1])/x[9*nObs_] ;
      inz++;
      
      values[inz] = -1.3333333333333333*x[9*nObs_+16]*h[j]*pow(x[j+2+3*nObs_], 3)*(x[9*nObs_+17] - x[j+2])/x[9*nObs_] ;
      inz++;
      
      values[inz] = -0.33333333333333331*x[9*nObs_+23]*h[j]*(x[9*nObs_+24] - data_[j])/x[9*nObs_] ;
      inz++;
      
      values[inz] = -1.3333333333333333*x[9*nObs_+23]*h[j]*(x[9*nObs_+24] - x[j+1])/x[9*nObs_] ;
      inz++;
      
      values[inz] = -0.33333333333333331*x[9*nObs_+23]*h[j]*(x[9*nObs_+24] - x[j+2])/x[9*nObs_] ;
      inz++;
      
      values[inz] = 0.00066666666666666664*h[j]*x[9*nObs_+30]*x[j+5*nObs_]*x[j+6*nObs_]*(5.0000000000000002e-5*data_[j]*(data_[j]*(data_[j]*(data_[j]*(data_[j]*(data_[j]*(data_[j]*(data_[j]*(data_[j]*(data_[j]*(data_[j]*(data_[j]*(data_[j]*(data_[j]*(data_[j]*(data_[j]*(data_[j]*(data_[j]*(data_[j]*(data_[j]*(data_[j]*(data_[j]*(data_[j]*(data_[j]*(-6.5863099999999998e-45*data_[j] - 8.6171900000000013e-42) - 5.37701e-39) - 2.1252399999999995e-36) - 5.9584899999999997e-34) - 1.25734e-31) - 2.0675799999999999e-29) - 2.70733e-27) - 2.8627300000000003e-25) - 2.4704000000000001e-23) - 1.7593199999999999e-21) - 1.0503199999999998e-19) - 5.35739e-18) - 2.3473500000000001e-16) - 8.5124099999999998e-15) - 2.4307400000000003e-13) - 7.0930299999999993e-12) - 3.2421799999999998e-10) - 2.9853800000000003e-9) + 1.1179699999999999e-6) - 5.7888400000000006e-7) - 0.0086268100000000004) - 4.2704199999999997e-5) + 91.203199999999995) + 7266.2600000000002) + data_[j]*(data_[j]*(data_[j]*(data_[j]*(data_[j]*(data_[j]*(data_[j]*(data_[j]*(data_[j]*(data_[j]*(data_[j]*(data_[j]*(data_[j]*(data_[j]*(data_[j]*(data_[j]*(data_[j]*(data_[j]*(data_[j]*(data_[j]*(data_[j]*(data_[j]*(data_[j]*(data_[j]*(1.3177599999999999e-44*data_[j] + 1.72404e-41) + 1.0757499999999999e-38) + 4.2518000000000001e-36) + 1.1920500000000001e-33) + 2.5154000000000003e-31) + 4.1363499999999998e-29) + 5.4162200000000002e-27) + 5.7271900000000004e-25) + 4.9423999999999998e-23) + 3.5198799999999995e-21) + 2.1014599999999997e-19) + 1.0719500000000001e-17) + 4.6970299999999997e-16) + 1.7034499999999999e-14) + 4.8649699999999998e-13) + 1.4196699999999998e-11) + 6.4871200000000004e-10) + 5.9767700000000007e-9) - 2.2358299999999998e-6) + 1.1593599999999998e-6) + 0.017253600000000001) + 8.5573800000000004e-5) - 182.40600000000001) + 10532.5) - 385930.35149999999)/x[9*nObs_] ;
      inz++;
      
      values[inz] = 0.0026666666666666666*h[j]*x[9*nObs_+30]*x[j+1+5*nObs_]*x[j+1+6*nObs_]*(5.0000000000000002e-5*x[j+1]*(x[j+1]*(x[j+1]*(x[j+1]*(x[j+1]*(x[j+1]*(x[j+1]*(x[j+1]*(x[j+1]*(x[j+1]*(x[j+1]*(x[j+1]*(x[j+1]*(x[j+1]*(x[j+1]*(x[j+1]*(x[j+1]*(x[j+1]*(x[j+1]*(x[j+1]*(x[j+1]*(x[j+1]*(x[j+1]*(x[j+1]*(-6.5863099999999998e-45*x[j+1] - 8.6171900000000013e-42) - 5.37701e-39) - 2.1252399999999995e-36) - 5.9584899999999997e-34) - 1.25734e-31) - 2.0675799999999999e-29) - 2.70733e-27) - 2.8627300000000003e-25) - 2.4704000000000001e-23) - 1.7593199999999999e-21) - 1.0503199999999998e-19) - 5.35739e-18) - 2.3473500000000001e-16) - 8.5124099999999998e-15) - 2.4307400000000003e-13) - 7.0930299999999993e-12) - 3.2421799999999998e-10) - 2.9853800000000003e-9) + 1.1179699999999999e-6) - 5.7888400000000006e-7) - 0.0086268100000000004) - 4.2704199999999997e-5) + 91.203199999999995) + 7266.2600000000002) + x[j+1]*(x[j+1]*(x[j+1]*(x[j+1]*(x[j+1]*(x[j+1]*(x[j+1]*(x[j+1]*(x[j+1]*(x[j+1]*(x[j+1]*(x[j+1]*(x[j+1]*(x[j+1]*(x[j+1]*(x[j+1]*(x[j+1]*(x[j+1]*(x[j+1]*(x[j+1]*(x[j+1]*(x[j+1]*(x[j+1]*(x[j+1]*(1.3177599999999999e-44*x[j+1] + 1.72404e-41) + 1.0757499999999999e-38) + 4.2518000000000001e-36) + 1.1920500000000001e-33) + 2.5154000000000003e-31) + 4.1363499999999998e-29) + 5.4162200000000002e-27) + 5.7271900000000004e-25) + 4.9423999999999998e-23) + 3.5198799999999995e-21) + 2.1014599999999997e-19) + 1.0719500000000001e-17) + 4.6970299999999997e-16) + 1.7034499999999999e-14) + 4.8649699999999998e-13) + 1.4196699999999998e-11) + 6.4871200000000004e-10) + 5.9767700000000007e-9) - 2.2358299999999998e-6) + 1.1593599999999998e-6) + 0.017253600000000001) + 8.5573800000000004e-5) - 182.40600000000001) + 10532.5) - 385930.35149999999)/x[9*nObs_] ;
      inz++;
      
      values[inz] = 0.00066666666666666664*h[j]*x[9*nObs_+30]*x[j+2+5*nObs_]*x[j+2+6*nObs_]*(5.0000000000000002e-5*x[j+2]*(x[j+2]*(x[j+2]*(x[j+2]*(x[j+2]*(x[j+2]*(x[j+2]*(x[j+2]*(x[j+2]*(x[j+2]*(x[j+2]*(x[j+2]*(x[j+2]*(x[j+2]*(x[j+2]*(x[j+2]*(x[j+2]*(x[j+2]*(x[j+2]*(x[j+2]*(x[j+2]*(x[j+2]*(x[j+2]*(x[j+2]*(-6.5863099999999998e-45*x[j+2] - 8.6171900000000013e-42) - 5.37701e-39) - 2.1252399999999995e-36) - 5.9584899999999997e-34) - 1.25734e-31) - 2.0675799999999999e-29) - 2.70733e-27) - 2.8627300000000003e-25) - 2.4704000000000001e-23) - 1.7593199999999999e-21) - 1.0503199999999998e-19) - 5.35739e-18) - 2.3473500000000001e-16) - 8.5124099999999998e-15) - 2.4307400000000003e-13) - 7.0930299999999993e-12) - 3.2421799999999998e-10) - 2.9853800000000003e-9) + 1.1179699999999999e-6) - 5.7888400000000006e-7) - 0.0086268100000000004) - 4.2704199999999997e-5) + 91.203199999999995) + 7266.2600000000002) + x[j+2]*(x[j+2]*(x[j+2]*(x[j+2]*(x[j+2]*(x[j+2]*(x[j+2]*(x[j+2]*(x[j+2]*(x[j+2]*(x[j+2]*(x[j+2]*(x[j+2]*(x[j+2]*(x[j+2]*(x[j+2]*(x[j+2]*(x[j+2]*(x[j+2]*(x[j+2]*(x[j+2]*(x[j+2]*(x[j+2]*(x[j+2]*(1.3177599999999999e-44*x[j+2] + 1.72404e-41) + 1.0757499999999999e-38) + 4.2518000000000001e-36) + 1.1920500000000001e-33) + 2.5154000000000003e-31) + 4.1363499999999998e-29) + 5.4162200000000002e-27) + 5.7271900000000004e-25) + 4.9423999999999998e-23) + 3.5198799999999995e-21) + 2.1014599999999997e-19) + 1.0719500000000001e-17) + 4.6970299999999997e-16) + 1.7034499999999999e-14) + 4.8649699999999998e-13) + 1.4196699999999998e-11) + 6.4871200000000004e-10) + 5.9767700000000007e-9) - 2.2358299999999998e-6) + 1.1593599999999998e-6) + 0.017253600000000001) + 8.5573800000000004e-5) - 182.40600000000001) + 10532.5) - 385930.35149999999)/x[9*nObs_] ;
      inz++;
      
      values[inz] = 0.00033333333333333332*h[j]*x[9*nObs_+30]*pow(x[j+5*nObs_], 2)*(5.0000000000000002e-5*data_[j]*(data_[j]*(data_[j]*(data_[j]*(data_[j]*(data_[j]*(data_[j]*(data_[j]*(data_[j]*(data_[j]*(data_[j]*(data_[j]*(data_[j]*(data_[j]*(data_[j]*(data_[j]*(data_[j]*(data_[j]*(data_[j]*(data_[j]*(data_[j]*(data_[j]*(data_[j]*(data_[j]*(-6.5863099999999998e-45*data_[j] - 8.6171900000000013e-42) - 5.37701e-39) - 2.1252399999999995e-36) - 5.9584899999999997e-34) - 1.25734e-31) - 2.0675799999999999e-29) - 2.70733e-27) - 2.8627300000000003e-25) - 2.4704000000000001e-23) - 1.7593199999999999e-21) - 1.0503199999999998e-19) - 5.35739e-18) - 2.3473500000000001e-16) - 8.5124099999999998e-15) - 2.4307400000000003e-13) - 7.0930299999999993e-12) - 3.2421799999999998e-10) - 2.9853800000000003e-9) + 1.1179699999999999e-6) - 5.7888400000000006e-7) - 0.0086268100000000004) - 4.2704199999999997e-5) + 91.203199999999995) + 7266.2600000000002) + data_[j]*(data_[j]*(data_[j]*(data_[j]*(data_[j]*(data_[j]*(data_[j]*(data_[j]*(data_[j]*(data_[j]*(data_[j]*(data_[j]*(data_[j]*(data_[j]*(data_[j]*(data_[j]*(data_[j]*(data_[j]*(data_[j]*(data_[j]*(data_[j]*(data_[j]*(data_[j]*(data_[j]*(1.3177599999999999e-44*data_[j] + 1.72404e-41) + 1.0757499999999999e-38) + 4.2518000000000001e-36) + 1.1920500000000001e-33) + 2.5154000000000003e-31) + 4.1363499999999998e-29) + 5.4162200000000002e-27) + 5.7271900000000004e-25) + 4.9423999999999998e-23) + 3.5198799999999995e-21) + 2.1014599999999997e-19) + 1.0719500000000001e-17) + 4.6970299999999997e-16) + 1.7034499999999999e-14) + 4.8649699999999998e-13) + 1.4196699999999998e-11) + 6.4871200000000004e-10) + 5.9767700000000007e-9) - 2.2358299999999998e-6) + 1.1593599999999998e-6) + 0.017253600000000001) + 8.5573800000000004e-5) - 182.40600000000001) + 10532.5) - 385930.35149999999)/x[9*nObs_] ;
      inz++;
      
      values[inz] = 0.0013333333333333333*h[j]*x[9*nObs_+30]*pow(x[j+1+5*nObs_], 2)*(5.0000000000000002e-5*x[j+1]*(x[j+1]*(x[j+1]*(x[j+1]*(x[j+1]*(x[j+1]*(x[j+1]*(x[j+1]*(x[j+1]*(x[j+1]*(x[j+1]*(x[j+1]*(x[j+1]*(x[j+1]*(x[j+1]*(x[j+1]*(x[j+1]*(x[j+1]*(x[j+1]*(x[j+1]*(x[j+1]*(x[j+1]*(x[j+1]*(x[j+1]*(-6.5863099999999998e-45*x[j+1] - 8.6171900000000013e-42) - 5.37701e-39) - 2.1252399999999995e-36) - 5.9584899999999997e-34) - 1.25734e-31) - 2.0675799999999999e-29) - 2.70733e-27) - 2.8627300000000003e-25) - 2.4704000000000001e-23) - 1.7593199999999999e-21) - 1.0503199999999998e-19) - 5.35739e-18) - 2.3473500000000001e-16) - 8.5124099999999998e-15) - 2.4307400000000003e-13) - 7.0930299999999993e-12) - 3.2421799999999998e-10) - 2.9853800000000003e-9) + 1.1179699999999999e-6) - 5.7888400000000006e-7) - 0.0086268100000000004) - 4.2704199999999997e-5) + 91.203199999999995) + 7266.2600000000002) + x[j+1]*(x[j+1]*(x[j+1]*(x[j+1]*(x[j+1]*(x[j+1]*(x[j+1]*(x[j+1]*(x[j+1]*(x[j+1]*(x[j+1]*(x[j+1]*(x[j+1]*(x[j+1]*(x[j+1]*(x[j+1]*(x[j+1]*(x[j+1]*(x[j+1]*(x[j+1]*(x[j+1]*(x[j+1]*(x[j+1]*(x[j+1]*(1.3177599999999999e-44*x[j+1] + 1.72404e-41) + 1.0757499999999999e-38) + 4.2518000000000001e-36) + 1.1920500000000001e-33) + 2.5154000000000003e-31) + 4.1363499999999998e-29) + 5.4162200000000002e-27) + 5.7271900000000004e-25) + 4.9423999999999998e-23) + 3.5198799999999995e-21) + 2.1014599999999997e-19) + 1.0719500000000001e-17) + 4.6970299999999997e-16) + 1.7034499999999999e-14) + 4.8649699999999998e-13) + 1.4196699999999998e-11) + 6.4871200000000004e-10) + 5.9767700000000007e-9) - 2.2358299999999998e-6) + 1.1593599999999998e-6) + 0.017253600000000001) + 8.5573800000000004e-5) - 182.40600000000001) + 10532.5) - 385930.35149999999)/x[9*nObs_] ;
      inz++;
      
      values[inz] = 0.00033333333333333332*h[j]*x[9*nObs_+30]*pow(x[j+2+5*nObs_], 2)*(5.0000000000000002e-5*x[j+2]*(x[j+2]*(x[j+2]*(x[j+2]*(x[j+2]*(x[j+2]*(x[j+2]*(x[j+2]*(x[j+2]*(x[j+2]*(x[j+2]*(x[j+2]*(x[j+2]*(x[j+2]*(x[j+2]*(x[j+2]*(x[j+2]*(x[j+2]*(x[j+2]*(x[j+2]*(x[j+2]*(x[j+2]*(x[j+2]*(x[j+2]*(-6.5863099999999998e-45*x[j+2] - 8.6171900000000013e-42) - 5.37701e-39) - 2.1252399999999995e-36) - 5.9584899999999997e-34) - 1.25734e-31) - 2.0675799999999999e-29) - 2.70733e-27) - 2.8627300000000003e-25) - 2.4704000000000001e-23) - 1.7593199999999999e-21) - 1.0503199999999998e-19) - 5.35739e-18) - 2.3473500000000001e-16) - 8.5124099999999998e-15) - 2.4307400000000003e-13) - 7.0930299999999993e-12) - 3.2421799999999998e-10) - 2.9853800000000003e-9) + 1.1179699999999999e-6) - 5.7888400000000006e-7) - 0.0086268100000000004) - 4.2704199999999997e-5) + 91.203199999999995) + 7266.2600000000002) + x[j+2]*(x[j+2]*(x[j+2]*(x[j+2]*(x[j+2]*(x[j+2]*(x[j+2]*(x[j+2]*(x[j+2]*(x[j+2]*(x[j+2]*(x[j+2]*(x[j+2]*(x[j+2]*(x[j+2]*(x[j+2]*(x[j+2]*(x[j+2]*(x[j+2]*(x[j+2]*(x[j+2]*(x[j+2]*(x[j+2]*(x[j+2]*(1.3177599999999999e-44*x[j+2] + 1.72404e-41) + 1.0757499999999999e-38) + 4.2518000000000001e-36) + 1.1920500000000001e-33) + 2.5154000000000003e-31) + 4.1363499999999998e-29) + 5.4162200000000002e-27) + 5.7271900000000004e-25) + 4.9423999999999998e-23) + 3.5198799999999995e-21) + 2.1014599999999997e-19) + 1.0719500000000001e-17) + 4.6970299999999997e-16) + 1.7034499999999999e-14) + 4.8649699999999998e-13) + 1.4196699999999998e-11) + 6.4871200000000004e-10) + 5.9767700000000007e-9) - 2.2358299999999998e-6) + 1.1593599999999998e-6) + 0.017253600000000001) + 8.5573800000000004e-5) - 182.40600000000001) + 10532.5) - 385930.35149999999)/x[9*nObs_] ;
      inz++;
      
      values[inz] = -0.33333333333333331*h[j]*(0.0) ;
      inz++;
      
      values[inz] = -0.33333333333333331*h[j]*(4*data_[j] - 4*x[j+1]) ;
      inz++;
      
      values[inz] = -0.33333333333333331*h[j]*(data_[j] - x[j+2]) ;
      inz++;
      
      values[inz] = -0.33333333333333331*h[j]*(-(1000*inj_[j]/x[9*nObs_+1] + x[9*nObs_+23]*x[j+4*nObs_]*(x[9*nObs_+24] - data_[j]) + x[9*nObs_+16]*pow(x[j+3*nObs_], 4)*(x[9*nObs_+17] - data_[j]) + x[9*nObs_+2]*(x[9*nObs_+3] - data_[j]) + x[9*nObs_+4]*x[j+2*nObs_]*pow(x[j+1*nObs_], 2)*(x[9*nObs_+5] - data_[j]) - 1.0/1000.0*x[9*nObs_+30]*pow(x[j+5*nObs_], 2)*x[j+6*nObs_]*(5.0000000000000002e-5*data_[j]*(data_[j]*(data_[j]*(data_[j]*(data_[j]*(data_[j]*(data_[j]*(data_[j]*(data_[j]*(data_[j]*(data_[j]*(data_[j]*(data_[j]*(data_[j]*(data_[j]*(data_[j]*(data_[j]*(data_[j]*(data_[j]*(data_[j]*(data_[j]*(data_[j]*(data_[j]*(data_[j]*(-6.5863099999999998e-45*data_[j] - 8.6171900000000013e-42) - 5.37701e-39) - 2.1252399999999995e-36) - 5.9584899999999997e-34) - 1.25734e-31) - 2.0675799999999999e-29) - 2.70733e-27) - 2.8627300000000003e-25) - 2.4704000000000001e-23) - 1.7593199999999999e-21) - 1.0503199999999998e-19) - 5.35739e-18) - 2.3473500000000001e-16) - 8.5124099999999998e-15) - 2.4307400000000003e-13) - 7.0930299999999993e-12) - 3.2421799999999998e-10) - 2.9853800000000003e-9) + 1.1179699999999999e-6) - 5.7888400000000006e-7) - 0.0086268100000000004) - 4.2704199999999997e-5) + 91.203199999999995) + 7266.2600000000002) + data_[j]*(data_[j]*(data_[j]*(data_[j]*(data_[j]*(data_[j]*(data_[j]*(data_[j]*(data_[j]*(data_[j]*(data_[j]*(data_[j]*(data_[j]*(data_[j]*(data_[j]*(data_[j]*(data_[j]*(data_[j]*(data_[j]*(data_[j]*(data_[j]*(data_[j]*(data_[j]*(data_[j]*(1.3177599999999999e-44*data_[j] + 1.72404e-41) + 1.0757499999999999e-38) + 4.2518000000000001e-36) + 1.1920500000000001e-33) + 2.5154000000000003e-31) + 4.1363499999999998e-29) + 5.4162200000000002e-27) + 5.7271900000000004e-25) + 4.9423999999999998e-23) + 3.5198799999999995e-21) + 2.1014599999999997e-19) + 1.0719500000000001e-17) + 4.6970299999999997e-16) + 1.7034499999999999e-14) + 4.8649699999999998e-13) + 1.4196699999999998e-11) + 6.4871200000000004e-10) + 5.9767700000000007e-9) - 2.2358299999999998e-6) + 1.1593599999999998e-6) + 0.017253600000000001) + 8.5573800000000004e-5) - 182.40600000000001) + 10532.5) - 385930.35149999999))/pow(x[9*nObs_], 2) - 4*(1000*inj_[j]/x[9*nObs_+1] + x[9*nObs_+23]*x[j+1+4*nObs_]*(x[9*nObs_+24] - x[j+1]) + x[9*nObs_+16]*pow(x[j+1+3*nObs_], 4)*(x[9*nObs_+17] - x[j+1]) + x[9*nObs_+2]*(x[9*nObs_+3] - x[j+1]) + x[9*nObs_+4]*x[j+1+2*nObs_]*pow(x[j+1+1*nObs_], 2)*(x[9*nObs_+5] - x[j+1]) - 1.0/1000.0*x[9*nObs_+30]*pow(x[j+1+5*nObs_], 2)*x[j+1+6*nObs_]*(5.0000000000000002e-5*x[j+1]*(x[j+1]*(x[j+1]*(x[j+1]*(x[j+1]*(x[j+1]*(x[j+1]*(x[j+1]*(x[j+1]*(x[j+1]*(x[j+1]*(x[j+1]*(x[j+1]*(x[j+1]*(x[j+1]*(x[j+1]*(x[j+1]*(x[j+1]*(x[j+1]*(x[j+1]*(x[j+1]*(x[j+1]*(x[j+1]*(x[j+1]*(-6.5863099999999998e-45*x[j+1] - 8.6171900000000013e-42) - 5.37701e-39) - 2.1252399999999995e-36) - 5.9584899999999997e-34) - 1.25734e-31) - 2.0675799999999999e-29) - 2.70733e-27) - 2.8627300000000003e-25) - 2.4704000000000001e-23) - 1.7593199999999999e-21) - 1.0503199999999998e-19) - 5.35739e-18) - 2.3473500000000001e-16) - 8.5124099999999998e-15) - 2.4307400000000003e-13) - 7.0930299999999993e-12) - 3.2421799999999998e-10) - 2.9853800000000003e-9) + 1.1179699999999999e-6) - 5.7888400000000006e-7) - 0.0086268100000000004) - 4.2704199999999997e-5) + 91.203199999999995) + 7266.2600000000002) + x[j+1]*(x[j+1]*(x[j+1]*(x[j+1]*(x[j+1]*(x[j+1]*(x[j+1]*(x[j+1]*(x[j+1]*(x[j+1]*(x[j+1]*(x[j+1]*(x[j+1]*(x[j+1]*(x[j+1]*(x[j+1]*(x[j+1]*(x[j+1]*(x[j+1]*(x[j+1]*(x[j+1]*(x[j+1]*(x[j+1]*(x[j+1]*(1.3177599999999999e-44*x[j+1] + 1.72404e-41) + 1.0757499999999999e-38) + 4.2518000000000001e-36) + 1.1920500000000001e-33) + 2.5154000000000003e-31) + 4.1363499999999998e-29) + 5.4162200000000002e-27) + 5.7271900000000004e-25) + 4.9423999999999998e-23) + 3.5198799999999995e-21) + 2.1014599999999997e-19) + 1.0719500000000001e-17) + 4.6970299999999997e-16) + 1.7034499999999999e-14) + 4.8649699999999998e-13) + 1.4196699999999998e-11) + 6.4871200000000004e-10) + 5.9767700000000007e-9) - 2.2358299999999998e-6) + 1.1593599999999998e-6) + 0.017253600000000001) + 8.5573800000000004e-5) - 182.40600000000001) + 10532.5) - 385930.35149999999))/pow(x[9*nObs_], 2) - (1000*inj_[j]/x[9*nObs_+1] + x[9*nObs_+23]*x[j+2+4*nObs_]*(x[9*nObs_+24] - x[j+2]) + x[9*nObs_+16]*pow(x[j+2+3*nObs_], 4)*(x[9*nObs_+17] - x[j+2]) + x[9*nObs_+2]*(x[9*nObs_+3] - x[j+2]) + x[9*nObs_+4]*x[j+2+2*nObs_]*pow(x[j+2+1*nObs_], 2)*(x[9*nObs_+5] - x[j+2]) - 1.0/1000.0*x[9*nObs_+30]*pow(x[j+2+5*nObs_], 2)*x[j+2+6*nObs_]*(5.0000000000000002e-5*x[j+2]*(x[j+2]*(x[j+2]*(x[j+2]*(x[j+2]*(x[j+2]*(x[j+2]*(x[j+2]*(x[j+2]*(x[j+2]*(x[j+2]*(x[j+2]*(x[j+2]*(x[j+2]*(x[j+2]*(x[j+2]*(x[j+2]*(x[j+2]*(x[j+2]*(x[j+2]*(x[j+2]*(x[j+2]*(x[j+2]*(x[j+2]*(-6.5863099999999998e-45*x[j+2] - 8.6171900000000013e-42) - 5.37701e-39) - 2.1252399999999995e-36) - 5.9584899999999997e-34) - 1.25734e-31) - 2.0675799999999999e-29) - 2.70733e-27) - 2.8627300000000003e-25) - 2.4704000000000001e-23) - 1.7593199999999999e-21) - 1.0503199999999998e-19) - 5.35739e-18) - 2.3473500000000001e-16) - 8.5124099999999998e-15) - 2.4307400000000003e-13) - 7.0930299999999993e-12) - 3.2421799999999998e-10) - 2.9853800000000003e-9) + 1.1179699999999999e-6) - 5.7888400000000006e-7) - 0.0086268100000000004) - 4.2704199999999997e-5) + 91.203199999999995) + 7266.2600000000002) + x[j+2]*(x[j+2]*(x[j+2]*(x[j+2]*(x[j+2]*(x[j+2]*(x[j+2]*(x[j+2]*(x[j+2]*(x[j+2]*(x[j+2]*(x[j+2]*(x[j+2]*(x[j+2]*(x[j+2]*(x[j+2]*(x[j+2]*(x[j+2]*(x[j+2]*(x[j+2]*(x[j+2]*(x[j+2]*(x[j+2]*(x[j+2]*(1.3177599999999999e-44*x[j+2] + 1.72404e-41) + 1.0757499999999999e-38) + 4.2518000000000001e-36) + 1.1920500000000001e-33) + 2.5154000000000003e-31) + 4.1363499999999998e-29) + 5.4162200000000002e-27) + 5.7271900000000004e-25) + 4.9423999999999998e-23) + 3.5198799999999995e-21) + 2.1014599999999997e-19) + 1.0719500000000001e-17) + 4.6970299999999997e-16) + 1.7034499999999999e-14) + 4.8649699999999998e-13) + 1.4196699999999998e-11) + 6.4871200000000004e-10) + 5.9767700000000007e-9) - 2.2358299999999998e-6) + 1.1593599999999998e-6) + 0.017253600000000001) + 8.5573800000000004e-5) - 182.40600000000001) + 10532.5) - 385930.35149999999))/pow(x[9*nObs_], 2)) ;
      inz++;
      
      values[inz] = 2000.0*inj_[j]*h[j]/(x[9*nObs_]*pow(x[9*nObs_+1], 2)) ;
      inz++;
      
      values[inz] = -0.33333333333333331*h[j]*((x[9*nObs_+3] - data_[j])/x[9*nObs_] + 4*(x[9*nObs_+3] - x[j+1])/x[9*nObs_] + (x[9*nObs_+3] - x[j+2])/x[9*nObs_]) ;
      inz++;
      
      values[inz] = -2.0*x[9*nObs_+2]*h[j]/x[9*nObs_] ;
      inz++;
      
      values[inz] = -0.33333333333333331*h[j]*(x[j+2*nObs_]*pow(x[j+1*nObs_], 2)*(x[9*nObs_+5] - data_[j])/x[9*nObs_] + 4*x[j+1+2*nObs_]*pow(x[j+1+1*nObs_], 2)*(x[9*nObs_+5] - x[j+1])/x[9*nObs_] + x[j+2+2*nObs_]*pow(x[j+2+1*nObs_], 2)*(x[9*nObs_+5] - x[j+2])/x[9*nObs_]) ;
      inz++;
      
      values[inz] = -0.33333333333333331*h[j]*(x[9*nObs_+4]*x[j+2*nObs_]*pow(x[j+1*nObs_], 2)/x[9*nObs_] + 4*x[9*nObs_+4]*x[j+1+2*nObs_]*pow(x[j+1+1*nObs_], 2)/x[9*nObs_] + x[9*nObs_+4]*x[j+2+2*nObs_]*pow(x[j+2+1*nObs_], 2)/x[9*nObs_]) ;
      inz++;
      
      values[inz] = -0.33333333333333331*h[j]*(pow(x[j+3*nObs_], 4)*(x[9*nObs_+17] - data_[j])/x[9*nObs_] + 4*pow(x[j+1+3*nObs_], 4)*(x[9*nObs_+17] - x[j+1])/x[9*nObs_] + pow(x[j+2+3*nObs_], 4)*(x[9*nObs_+17] - x[j+2])/x[9*nObs_]) ;
      inz++;
      
      values[inz] = -0.33333333333333331*h[j]*(x[9*nObs_+16]*pow(x[j+3*nObs_], 4)/x[9*nObs_] + 4*x[9*nObs_+16]*pow(x[j+1+3*nObs_], 4)/x[9*nObs_] + x[9*nObs_+16]*pow(x[j+2+3*nObs_], 4)/x[9*nObs_]) ;
      inz++;
      
      values[inz] = -0.33333333333333331*h[j]*(x[j+4*nObs_]*(x[9*nObs_+24] - data_[j])/x[9*nObs_] + 4*x[j+1+4*nObs_]*(x[9*nObs_+24] - x[j+1])/x[9*nObs_] + x[j+2+4*nObs_]*(x[9*nObs_+24] - x[j+2])/x[9*nObs_]) ;
      inz++;
      
      values[inz] = -0.33333333333333331*h[j]*(x[9*nObs_+23]*x[j+4*nObs_]/x[9*nObs_] + 4*x[9*nObs_+23]*x[j+1+4*nObs_]/x[9*nObs_] + x[9*nObs_+23]*x[j+2+4*nObs_]/x[9*nObs_]) ;
      inz++;
      
      values[inz] = -0.33333333333333331*h[j]*(-1.0/1000.0*pow(x[j+5*nObs_], 2)*x[j+6*nObs_]*(5.0000000000000002e-5*data_[j]*(data_[j]*(data_[j]*(data_[j]*(data_[j]*(data_[j]*(data_[j]*(data_[j]*(data_[j]*(data_[j]*(data_[j]*(data_[j]*(data_[j]*(data_[j]*(data_[j]*(data_[j]*(data_[j]*(data_[j]*(data_[j]*(data_[j]*(data_[j]*(data_[j]*(data_[j]*(data_[j]*(-6.5863099999999998e-45*data_[j] - 8.6171900000000013e-42) - 5.37701e-39) - 2.1252399999999995e-36) - 5.9584899999999997e-34) - 1.25734e-31) - 2.0675799999999999e-29) - 2.70733e-27) - 2.8627300000000003e-25) - 2.4704000000000001e-23) - 1.7593199999999999e-21) - 1.0503199999999998e-19) - 5.35739e-18) - 2.3473500000000001e-16) - 8.5124099999999998e-15) - 2.4307400000000003e-13) - 7.0930299999999993e-12) - 3.2421799999999998e-10) - 2.9853800000000003e-9) + 1.1179699999999999e-6) - 5.7888400000000006e-7) - 0.0086268100000000004) - 4.2704199999999997e-5) + 91.203199999999995) + 7266.2600000000002) + data_[j]*(data_[j]*(data_[j]*(data_[j]*(data_[j]*(data_[j]*(data_[j]*(data_[j]*(data_[j]*(data_[j]*(data_[j]*(data_[j]*(data_[j]*(data_[j]*(data_[j]*(data_[j]*(data_[j]*(data_[j]*(data_[j]*(data_[j]*(data_[j]*(data_[j]*(data_[j]*(data_[j]*(1.3177599999999999e-44*data_[j] + 1.72404e-41) + 1.0757499999999999e-38) + 4.2518000000000001e-36) + 1.1920500000000001e-33) + 2.5154000000000003e-31) + 4.1363499999999998e-29) + 5.4162200000000002e-27) + 5.7271900000000004e-25) + 4.9423999999999998e-23) + 3.5198799999999995e-21) + 2.1014599999999997e-19) + 1.0719500000000001e-17) + 4.6970299999999997e-16) + 1.7034499999999999e-14) + 4.8649699999999998e-13) + 1.4196699999999998e-11) + 6.4871200000000004e-10) + 5.9767700000000007e-9) - 2.2358299999999998e-6) + 1.1593599999999998e-6) + 0.017253600000000001) + 8.5573800000000004e-5) - 182.40600000000001) + 10532.5) - 385930.35149999999)/x[9*nObs_] - 1.0/250.0*pow(x[j+1+5*nObs_], 2)*x[j+1+6*nObs_]*(5.0000000000000002e-5*x[j+1]*(x[j+1]*(x[j+1]*(x[j+1]*(x[j+1]*(x[j+1]*(x[j+1]*(x[j+1]*(x[j+1]*(x[j+1]*(x[j+1]*(x[j+1]*(x[j+1]*(x[j+1]*(x[j+1]*(x[j+1]*(x[j+1]*(x[j+1]*(x[j+1]*(x[j+1]*(x[j+1]*(x[j+1]*(x[j+1]*(x[j+1]*(-6.5863099999999998e-45*x[j+1] - 8.6171900000000013e-42) - 5.37701e-39) - 2.1252399999999995e-36) - 5.9584899999999997e-34) - 1.25734e-31) - 2.0675799999999999e-29) - 2.70733e-27) - 2.8627300000000003e-25) - 2.4704000000000001e-23) - 1.7593199999999999e-21) - 1.0503199999999998e-19) - 5.35739e-18) - 2.3473500000000001e-16) - 8.5124099999999998e-15) - 2.4307400000000003e-13) - 7.0930299999999993e-12) - 3.2421799999999998e-10) - 2.9853800000000003e-9) + 1.1179699999999999e-6) - 5.7888400000000006e-7) - 0.0086268100000000004) - 4.2704199999999997e-5) + 91.203199999999995) + 7266.2600000000002) + x[j+1]*(x[j+1]*(x[j+1]*(x[j+1]*(x[j+1]*(x[j+1]*(x[j+1]*(x[j+1]*(x[j+1]*(x[j+1]*(x[j+1]*(x[j+1]*(x[j+1]*(x[j+1]*(x[j+1]*(x[j+1]*(x[j+1]*(x[j+1]*(x[j+1]*(x[j+1]*(x[j+1]*(x[j+1]*(x[j+1]*(x[j+1]*(1.3177599999999999e-44*x[j+1] + 1.72404e-41) + 1.0757499999999999e-38) + 4.2518000000000001e-36) + 1.1920500000000001e-33) + 2.5154000000000003e-31) + 4.1363499999999998e-29) + 5.4162200000000002e-27) + 5.7271900000000004e-25) + 4.9423999999999998e-23) + 3.5198799999999995e-21) + 2.1014599999999997e-19) + 1.0719500000000001e-17) + 4.6970299999999997e-16) + 1.7034499999999999e-14) + 4.8649699999999998e-13) + 1.4196699999999998e-11) + 6.4871200000000004e-10) + 5.9767700000000007e-9) - 2.2358299999999998e-6) + 1.1593599999999998e-6) + 0.017253600000000001) + 8.5573800000000004e-5) - 182.40600000000001) + 10532.5) - 385930.35149999999)/x[9*nObs_] - 1.0/1000.0*pow(x[j+2+5*nObs_], 2)*x[j+2+6*nObs_]*(5.0000000000000002e-5*x[j+2]*(x[j+2]*(x[j+2]*(x[j+2]*(x[j+2]*(x[j+2]*(x[j+2]*(x[j+2]*(x[j+2]*(x[j+2]*(x[j+2]*(x[j+2]*(x[j+2]*(x[j+2]*(x[j+2]*(x[j+2]*(x[j+2]*(x[j+2]*(x[j+2]*(x[j+2]*(x[j+2]*(x[j+2]*(x[j+2]*(x[j+2]*(-6.5863099999999998e-45*x[j+2] - 8.6171900000000013e-42) - 5.37701e-39) - 2.1252399999999995e-36) - 5.9584899999999997e-34) - 1.25734e-31) - 2.0675799999999999e-29) - 2.70733e-27) - 2.8627300000000003e-25) - 2.4704000000000001e-23) - 1.7593199999999999e-21) - 1.0503199999999998e-19) - 5.35739e-18) - 2.3473500000000001e-16) - 8.5124099999999998e-15) - 2.4307400000000003e-13) - 7.0930299999999993e-12) - 3.2421799999999998e-10) - 2.9853800000000003e-9) + 1.1179699999999999e-6) - 5.7888400000000006e-7) - 0.0086268100000000004) - 4.2704199999999997e-5) + 91.203199999999995) + 7266.2600000000002) + x[j+2]*(x[j+2]*(x[j+2]*(x[j+2]*(x[j+2]*(x[j+2]*(x[j+2]*(x[j+2]*(x[j+2]*(x[j+2]*(x[j+2]*(x[j+2]*(x[j+2]*(x[j+2]*(x[j+2]*(x[j+2]*(x[j+2]*(x[j+2]*(x[j+2]*(x[j+2]*(x[j+2]*(x[j+2]*(x[j+2]*(x[j+2]*(1.3177599999999999e-44*x[j+2] + 1.72404e-41) + 1.0757499999999999e-38) + 4.2518000000000001e-36) + 1.1920500000000001e-33) + 2.5154000000000003e-31) + 4.1363499999999998e-29) + 5.4162200000000002e-27) + 5.7271900000000004e-25) + 4.9423999999999998e-23) + 3.5198799999999995e-21) + 2.1014599999999997e-19) + 1.0719500000000001e-17) + 4.6970299999999997e-16) + 1.7034499999999999e-14) + 4.8649699999999998e-13) + 1.4196699999999998e-11) + 6.4871200000000004e-10) + 5.9767700000000007e-9) - 2.2358299999999998e-6) + 1.1593599999999998e-6) + 0.017253600000000001) + 8.5573800000000004e-5) - 182.40600000000001) + 10532.5) - 385930.35149999999)/x[9*nObs_]) ;
      inz++;
      
       } else{
   
      values[inz] = -0.33333333333333331*h[j]*(-x[j+7*nObs_] + (-x[9*nObs_+23]*x[j+4*nObs_] - x[9*nObs_+16]*pow(x[j+3*nObs_], 4) - x[9*nObs_+2] - x[9*nObs_+4]*x[j+2*nObs_]*pow(x[j+1*nObs_], 2) - 1.0/1000.0*x[9*nObs_+30]*pow(x[j+5*nObs_], 2)*x[j+6*nObs_]*(5.0000000000000002e-5*x[j]*(x[j]*(x[j]*(x[j]*(x[j]*(x[j]*(x[j]*(x[j]*(x[j]*(x[j]*(x[j]*(x[j]*(x[j]*(x[j]*(x[j]*(x[j]*(x[j]*(x[j]*(x[j]*(x[j]*(x[j]*(x[j]*(x[j]*(-6.5863099999999998e-45*x[j] - 8.6171900000000013e-42) - 5.37701e-39) - 2.1252399999999995e-36) - 5.9584899999999997e-34) - 1.25734e-31) - 2.0675799999999999e-29) - 2.70733e-27) - 2.8627300000000003e-25) - 2.4704000000000001e-23) - 1.7593199999999999e-21) - 1.0503199999999998e-19) - 5.35739e-18) - 2.3473500000000001e-16) - 8.5124099999999998e-15) - 2.4307400000000003e-13) - 7.0930299999999993e-12) - 3.2421799999999998e-10) - 2.9853800000000003e-9) + 1.1179699999999999e-6) - 5.7888400000000006e-7) - 0.0086268100000000004) - 4.2704199999999997e-5) + 91.203199999999995) + x[j]*(x[j]*(x[j]*(x[j]*(x[j]*(x[j]*(x[j]*(x[j]*(x[j]*(x[j]*(x[j]*(x[j]*(x[j]*(x[j]*(x[j]*(x[j]*(x[j]*(x[j]*(x[j]*(x[j]*(x[j]*(x[j]*(x[j]*(1.3177599999999999e-44*x[j] + 1.72404e-41) + 1.0757499999999999e-38) + 4.2518000000000001e-36) + 1.1920500000000001e-33) + 2.5154000000000003e-31) + 4.1363499999999998e-29) + 5.4162200000000002e-27) + 5.7271900000000004e-25) + 4.9423999999999998e-23) + 3.5198799999999995e-21) + 2.1014599999999997e-19) + 1.0719500000000001e-17) + 4.6970299999999997e-16) + 1.7034499999999999e-14) + 4.8649699999999998e-13) + 1.4196699999999998e-11) + 6.4871200000000004e-10) + 5.9767700000000007e-9) - 2.2358299999999998e-6) + 1.1593599999999998e-6) + 0.017253600000000001) + 8.5573800000000004e-5) - 182.40600000000001) + 5.0000000000000002e-5*x[j]*(x[j]*(x[j]*(x[j]*(x[j]*(x[j]*(x[j]*(x[j]*(x[j]*(x[j]*(x[j]*(x[j]*(x[j]*(x[j]*(x[j]*(x[j]*(x[j]*(x[j]*(x[j]*(x[j]*(x[j]*(x[j]*(x[j]*(-6.5863099999999998e-45*x[j] - 8.6171900000000013e-42) - 5.37701e-39) - 2.1252399999999995e-36) - 5.9584899999999997e-34) - 1.25734e-31) - 2.0675799999999999e-29) - 2.70733e-27) - 2.8627300000000003e-25) - 2.4704000000000001e-23) - 1.7593199999999999e-21) - 1.0503199999999998e-19) - 5.35739e-18) - 2.3473500000000001e-16) - 8.5124099999999998e-15) - 2.4307400000000003e-13) - 7.0930299999999993e-12) - 3.2421799999999998e-10) - 2.9853800000000003e-9) + 1.1179699999999999e-6) - 5.7888400000000006e-7) - 0.0086268100000000004) - 4.2704199999999997e-5) + x[j]*(x[j]*(x[j]*(x[j]*(x[j]*(x[j]*(x[j]*(x[j]*(x[j]*(x[j]*(x[j]*(x[j]*(x[j]*(x[j]*(x[j]*(x[j]*(x[j]*(x[j]*(x[j]*(x[j]*(x[j]*(x[j]*(-6.5863099999999998e-45*x[j] - 8.6171900000000013e-42) - 5.37701e-39) - 2.1252399999999995e-36) - 5.9584899999999997e-34) - 1.25734e-31) - 2.0675799999999999e-29) - 2.70733e-27) - 2.8627300000000003e-25) - 2.4704000000000001e-23) - 1.7593199999999999e-21) - 1.0503199999999998e-19) - 5.35739e-18) - 2.3473500000000001e-16) - 8.5124099999999998e-15) - 2.4307400000000003e-13) - 7.0930299999999993e-12) - 3.2421799999999998e-10) - 2.9853800000000003e-9) + 1.1179699999999999e-6) - 5.7888400000000006e-7) - 0.0086268100000000004) + x[j]*(x[j]*(x[j]*(x[j]*(x[j]*(x[j]*(x[j]*(x[j]*(x[j]*(x[j]*(x[j]*(x[j]*(x[j]*(x[j]*(x[j]*(x[j]*(x[j]*(x[j]*(x[j]*(x[j]*(x[j]*(-6.5863099999999998e-45*x[j] - 8.6171900000000013e-42) - 5.37701e-39) - 2.1252399999999995e-36) - 5.9584899999999997e-34) - 1.25734e-31) - 2.0675799999999999e-29) - 2.70733e-27) - 2.8627300000000003e-25) - 2.4704000000000001e-23) - 1.7593199999999999e-21) - 1.0503199999999998e-19) - 5.35739e-18) - 2.3473500000000001e-16) - 8.5124099999999998e-15) - 2.4307400000000003e-13) - 7.0930299999999993e-12) - 3.2421799999999998e-10) - 2.9853800000000003e-9) + 1.1179699999999999e-6) - 5.7888400000000006e-7) + x[j]*(x[j]*(x[j]*(x[j]*(x[j]*(x[j]*(x[j]*(x[j]*(x[j]*(x[j]*(x[j]*(x[j]*(x[j]*(x[j]*(x[j]*(x[j]*(x[j]*(x[j]*(x[j]*(x[j]*(-6.5863099999999998e-45*x[j] - 8.6171900000000013e-42) - 5.37701e-39) - 2.1252399999999995e-36) - 5.9584899999999997e-34) - 1.25734e-31) - 2.0675799999999999e-29) - 2.70733e-27) - 2.8627300000000003e-25) - 2.4704000000000001e-23) - 1.7593199999999999e-21) - 1.0503199999999998e-19) - 5.35739e-18) - 2.3473500000000001e-16) - 8.5124099999999998e-15) - 2.4307400000000003e-13) - 7.0930299999999993e-12) - 3.2421799999999998e-10) - 2.9853800000000003e-9) + 1.1179699999999999e-6) + x[j]*(x[j]*(x[j]*(x[j]*(x[j]*(x[j]*(x[j]*(x[j]*(x[j]*(x[j]*(x[j]*(x[j]*(x[j]*(x[j]*(x[j]*(x[j]*(x[j]*(x[j]*(x[j]*(-6.5863099999999998e-45*x[j] - 8.6171900000000013e-42) - 5.37701e-39) - 2.1252399999999995e-36) - 5.9584899999999997e-34) - 1.25734e-31) - 2.0675799999999999e-29) - 2.70733e-27) - 2.8627300000000003e-25) - 2.4704000000000001e-23) - 1.7593199999999999e-21) - 1.0503199999999998e-19) - 5.35739e-18) - 2.3473500000000001e-16) - 8.5124099999999998e-15) - 2.4307400000000003e-13) - 7.0930299999999993e-12) - 3.2421799999999998e-10) - 2.9853800000000003e-9) + x[j]*(x[j]*(x[j]*(x[j]*(x[j]*(x[j]*(x[j]*(x[j]*(x[j]*(x[j]*(x[j]*(x[j]*(x[j]*(x[j]*(x[j]*(x[j]*(x[j]*(x[j]*(-6.5863099999999998e-45*x[j] - 8.6171900000000013e-42) - 5.37701e-39) - 2.1252399999999995e-36) - 5.9584899999999997e-34) - 1.25734e-31) - 2.0675799999999999e-29) - 2.70733e-27) - 2.8627300000000003e-25) - 2.4704000000000001e-23) - 1.7593199999999999e-21) - 1.0503199999999998e-19) - 5.35739e-18) - 2.3473500000000001e-16) - 8.5124099999999998e-15) - 2.4307400000000003e-13) - 7.0930299999999993e-12) - 3.2421799999999998e-10) + x[j]*(x[j]*(x[j]*(x[j]*(x[j]*(x[j]*(x[j]*(x[j]*(x[j]*(x[j]*(x[j]*(x[j]*(x[j]*(x[j]*(x[j]*(x[j]*(x[j]*(-6.5863099999999998e-45*x[j] - 8.6171900000000013e-42) - 5.37701e-39) - 2.1252399999999995e-36) - 5.9584899999999997e-34) - 1.25734e-31) - 2.0675799999999999e-29) - 2.70733e-27) - 2.8627300000000003e-25) - 2.4704000000000001e-23) - 1.7593199999999999e-21) - 1.0503199999999998e-19) - 5.35739e-18) - 2.3473500000000001e-16) - 8.5124099999999998e-15) - 2.4307400000000003e-13) - 7.0930299999999993e-12) + x[j]*(x[j]*(x[j]*(x[j]*(x[j]*(x[j]*(x[j]*(x[j]*(x[j]*(x[j]*(x[j]*(x[j]*(x[j]*(x[j]*(x[j]*(x[j]*(-6.5863099999999998e-45*x[j] - 8.6171900000000013e-42) - 5.37701e-39) - 2.1252399999999995e-36) - 5.9584899999999997e-34) - 1.25734e-31) - 2.0675799999999999e-29) - 2.70733e-27) - 2.8627300000000003e-25) - 2.4704000000000001e-23) - 1.7593199999999999e-21) - 1.0503199999999998e-19) - 5.35739e-18) - 2.3473500000000001e-16) - 8.5124099999999998e-15) - 2.4307400000000003e-13) + x[j]*(x[j]*(x[j]*(x[j]*(x[j]*(x[j]*(x[j]*(x[j]*(x[j]*(x[j]*(x[j]*(x[j]*(x[j]*(x[j]*(x[j]*(-6.5863099999999998e-45*x[j] - 8.6171900000000013e-42) - 5.37701e-39) - 2.1252399999999995e-36) - 5.9584899999999997e-34) - 1.25734e-31) - 2.0675799999999999e-29) - 2.70733e-27) - 2.8627300000000003e-25) - 2.4704000000000001e-23) - 1.7593199999999999e-21) - 1.0503199999999998e-19) - 5.35739e-18) - 2.3473500000000001e-16) - 8.5124099999999998e-15) + x[j]*(x[j]*(x[j]*(x[j]*(x[j]*(x[j]*(x[j]*(x[j]*(x[j]*(x[j]*(x[j]*(x[j]*(x[j]*(x[j]*(-6.5863099999999998e-45*x[j] - 8.6171900000000013e-42) - 5.37701e-39) - 2.1252399999999995e-36) - 5.9584899999999997e-34) - 1.25734e-31) - 2.0675799999999999e-29) - 2.70733e-27) - 2.8627300000000003e-25) - 2.4704000000000001e-23) - 1.7593199999999999e-21) - 1.0503199999999998e-19) - 5.35739e-18) - 2.3473500000000001e-16) + x[j]*(x[j]*(x[j]*(x[j]*(x[j]*(x[j]*(x[j]*(x[j]*(x[j]*(x[j]*(x[j]*(x[j]*(x[j]*(-6.5863099999999998e-45*x[j] - 8.6171900000000013e-42) - 5.37701e-39) - 2.1252399999999995e-36) - 5.9584899999999997e-34) - 1.25734e-31) - 2.0675799999999999e-29) - 2.70733e-27) - 2.8627300000000003e-25) - 2.4704000000000001e-23) - 1.7593199999999999e-21) - 1.0503199999999998e-19) - 5.35739e-18) + x[j]*(x[j]*(x[j]*(x[j]*(x[j]*(x[j]*(x[j]*(x[j]*(x[j]*(x[j]*(x[j]*(x[j]*(-6.5863099999999998e-45*x[j] - 8.6171900000000013e-42) - 5.37701e-39) - 2.1252399999999995e-36) - 5.9584899999999997e-34) - 1.25734e-31) - 2.0675799999999999e-29) - 2.70733e-27) - 2.8627300000000003e-25) - 2.4704000000000001e-23) - 1.7593199999999999e-21) - 1.0503199999999998e-19) + x[j]*(x[j]*(x[j]*(x[j]*(x[j]*(x[j]*(x[j]*(x[j]*(x[j]*(x[j]*(x[j]*(-6.5863099999999998e-45*x[j] - 8.6171900000000013e-42) - 5.37701e-39) - 2.1252399999999995e-36) - 5.9584899999999997e-34) - 1.25734e-31) - 2.0675799999999999e-29) - 2.70733e-27) - 2.8627300000000003e-25) - 2.4704000000000001e-23) - 1.7593199999999999e-21) + x[j]*(x[j]*(x[j]*(x[j]*(x[j]*(x[j]*(x[j]*(x[j]*(x[j]*(x[j]*(-6.5863099999999998e-45*x[j] - 8.6171900000000013e-42) - 5.37701e-39) - 2.1252399999999995e-36) - 5.9584899999999997e-34) - 1.25734e-31) - 2.0675799999999999e-29) - 2.70733e-27) - 2.8627300000000003e-25) - 2.4704000000000001e-23) + x[j]*(x[j]*(x[j]*(x[j]*(x[j]*(x[j]*(x[j]*(x[j]*(x[j]*(-6.5863099999999998e-45*x[j] - 8.6171900000000013e-42) - 5.37701e-39) - 2.1252399999999995e-36) - 5.9584899999999997e-34) - 1.25734e-31) - 2.0675799999999999e-29) - 2.70733e-27) - 2.8627300000000003e-25) + x[j]*(x[j]*(x[j]*(x[j]*(x[j]*(x[j]*(x[j]*(x[j]*(-6.5863099999999998e-45*x[j] - 8.6171900000000013e-42) - 5.37701e-39) - 2.1252399999999995e-36) - 5.9584899999999997e-34) - 1.25734e-31) - 2.0675799999999999e-29) - 2.70733e-27) + x[j]*(x[j]*(x[j]*(x[j]*(x[j]*(x[j]*(x[j]*(-6.5863099999999998e-45*x[j] - 8.6171900000000013e-42) - 5.37701e-39) - 2.1252399999999995e-36) - 5.9584899999999997e-34) - 1.25734e-31) - 2.0675799999999999e-29) + x[j]*(x[j]*(x[j]*(x[j]*(x[j]*(x[j]*(-6.5863099999999998e-45*x[j] - 8.6171900000000013e-42) - 5.37701e-39) - 2.1252399999999995e-36) - 5.9584899999999997e-34) - 1.25734e-31) + x[j]*(x[j]*(x[j]*(x[j]*(x[j]*(-6.5863099999999998e-45*x[j] - 8.6171900000000013e-42) - 5.37701e-39) - 2.1252399999999995e-36) - 5.9584899999999997e-34) + x[j]*(x[j]*(x[j]*(x[j]*(-6.5863099999999998e-45*x[j] - 8.6171900000000013e-42) - 5.37701e-39) - 2.1252399999999995e-36) + x[j]*(x[j]*(x[j]*(-6.5863099999999998e-45*x[j] - 8.6171900000000013e-42) - 5.37701e-39) + x[j]*(x[j]*(-1.317262e-44*x[j] - 8.6171900000000013e-42) + x[j]*(-6.5863099999999998e-45*x[j] - 8.6171900000000013e-42) - 5.37701e-39) - 2.1252399999999995e-36) - 5.9584899999999997e-34) - 1.25734e-31) - 2.0675799999999999e-29) - 2.70733e-27) - 2.8627300000000003e-25) - 2.4704000000000001e-23) - 1.7593199999999999e-21) - 1.0503199999999998e-19) - 5.35739e-18) - 2.3473500000000001e-16) - 8.5124099999999998e-15) - 2.4307400000000003e-13) - 7.0930299999999993e-12) - 3.2421799999999998e-10) - 2.9853800000000003e-9) + 1.1179699999999999e-6) - 5.7888400000000006e-7) - 0.0086268100000000004) - 4.2704199999999997e-5) + 91.203199999999995) + x[j]*(x[j]*(x[j]*(x[j]*(x[j]*(x[j]*(x[j]*(x[j]*(x[j]*(x[j]*(x[j]*(x[j]*(x[j]*(x[j]*(x[j]*(x[j]*(x[j]*(x[j]*(x[j]*(x[j]*(x[j]*(x[j]*(x[j]*(1.3177599999999999e-44*x[j] + 1.72404e-41) + 1.0757499999999999e-38) + 4.2518000000000001e-36) + 1.1920500000000001e-33) + 2.5154000000000003e-31) + 4.1363499999999998e-29) + 5.4162200000000002e-27) + 5.7271900000000004e-25) + 4.9423999999999998e-23) + 3.5198799999999995e-21) + 2.1014599999999997e-19) + 1.0719500000000001e-17) + 4.6970299999999997e-16) + 1.7034499999999999e-14) + 4.8649699999999998e-13) + 1.4196699999999998e-11) + 6.4871200000000004e-10) + 5.9767700000000007e-9) - 2.2358299999999998e-6) + 1.1593599999999998e-6) + 0.017253600000000001) + 8.5573800000000004e-5) + x[j]*(x[j]*(x[j]*(x[j]*(x[j]*(x[j]*(x[j]*(x[j]*(x[j]*(x[j]*(x[j]*(x[j]*(x[j]*(x[j]*(x[j]*(x[j]*(x[j]*(x[j]*(x[j]*(x[j]*(x[j]*(x[j]*(1.3177599999999999e-44*x[j] + 1.72404e-41) + 1.0757499999999999e-38) + 4.2518000000000001e-36) + 1.1920500000000001e-33) + 2.5154000000000003e-31) + 4.1363499999999998e-29) + 5.4162200000000002e-27) + 5.7271900000000004e-25) + 4.9423999999999998e-23) + 3.5198799999999995e-21) + 2.1014599999999997e-19) + 1.0719500000000001e-17) + 4.6970299999999997e-16) + 1.7034499999999999e-14) + 4.8649699999999998e-13) + 1.4196699999999998e-11) + 6.4871200000000004e-10) + 5.9767700000000007e-9) - 2.2358299999999998e-6) + 1.1593599999999998e-6) + 0.017253600000000001) + x[j]*(x[j]*(x[j]*(x[j]*(x[j]*(x[j]*(x[j]*(x[j]*(x[j]*(x[j]*(x[j]*(x[j]*(x[j]*(x[j]*(x[j]*(x[j]*(x[j]*(x[j]*(x[j]*(x[j]*(x[j]*(1.3177599999999999e-44*x[j] + 1.72404e-41) + 1.0757499999999999e-38) + 4.2518000000000001e-36) + 1.1920500000000001e-33) + 2.5154000000000003e-31) + 4.1363499999999998e-29) + 5.4162200000000002e-27) + 5.7271900000000004e-25) + 4.9423999999999998e-23) + 3.5198799999999995e-21) + 2.1014599999999997e-19) + 1.0719500000000001e-17) + 4.6970299999999997e-16) + 1.7034499999999999e-14) + 4.8649699999999998e-13) + 1.4196699999999998e-11) + 6.4871200000000004e-10) + 5.9767700000000007e-9) - 2.2358299999999998e-6) + 1.1593599999999998e-6) + x[j]*(x[j]*(x[j]*(x[j]*(x[j]*(x[j]*(x[j]*(x[j]*(x[j]*(x[j]*(x[j]*(x[j]*(x[j]*(x[j]*(x[j]*(x[j]*(x[j]*(x[j]*(x[j]*(x[j]*(1.3177599999999999e-44*x[j] + 1.72404e-41) + 1.0757499999999999e-38) + 4.2518000000000001e-36) + 1.1920500000000001e-33) + 2.5154000000000003e-31) + 4.1363499999999998e-29) + 5.4162200000000002e-27) + 5.7271900000000004e-25) + 4.9423999999999998e-23) + 3.5198799999999995e-21) + 2.1014599999999997e-19) + 1.0719500000000001e-17) + 4.6970299999999997e-16) + 1.7034499999999999e-14) + 4.8649699999999998e-13) + 1.4196699999999998e-11) + 6.4871200000000004e-10) + 5.9767700000000007e-9) - 2.2358299999999998e-6) + x[j]*(x[j]*(x[j]*(x[j]*(x[j]*(x[j]*(x[j]*(x[j]*(x[j]*(x[j]*(x[j]*(x[j]*(x[j]*(x[j]*(x[j]*(x[j]*(x[j]*(x[j]*(x[j]*(1.3177599999999999e-44*x[j] + 1.72404e-41) + 1.0757499999999999e-38) + 4.2518000000000001e-36) + 1.1920500000000001e-33) + 2.5154000000000003e-31) + 4.1363499999999998e-29) + 5.4162200000000002e-27) + 5.7271900000000004e-25) + 4.9423999999999998e-23) + 3.5198799999999995e-21) + 2.1014599999999997e-19) + 1.0719500000000001e-17) + 4.6970299999999997e-16) + 1.7034499999999999e-14) + 4.8649699999999998e-13) + 1.4196699999999998e-11) + 6.4871200000000004e-10) + 5.9767700000000007e-9) + x[j]*(x[j]*(x[j]*(x[j]*(x[j]*(x[j]*(x[j]*(x[j]*(x[j]*(x[j]*(x[j]*(x[j]*(x[j]*(x[j]*(x[j]*(x[j]*(x[j]*(x[j]*(1.3177599999999999e-44*x[j] + 1.72404e-41) + 1.0757499999999999e-38) + 4.2518000000000001e-36) + 1.1920500000000001e-33) + 2.5154000000000003e-31) + 4.1363499999999998e-29) + 5.4162200000000002e-27) + 5.7271900000000004e-25) + 4.9423999999999998e-23) + 3.5198799999999995e-21) + 2.1014599999999997e-19) + 1.0719500000000001e-17) + 4.6970299999999997e-16) + 1.7034499999999999e-14) + 4.8649699999999998e-13) + 1.4196699999999998e-11) + 6.4871200000000004e-10) + x[j]*(x[j]*(x[j]*(x[j]*(x[j]*(x[j]*(x[j]*(x[j]*(x[j]*(x[j]*(x[j]*(x[j]*(x[j]*(x[j]*(x[j]*(x[j]*(x[j]*(1.3177599999999999e-44*x[j] + 1.72404e-41) + 1.0757499999999999e-38) + 4.2518000000000001e-36) + 1.1920500000000001e-33) + 2.5154000000000003e-31) + 4.1363499999999998e-29) + 5.4162200000000002e-27) + 5.7271900000000004e-25) + 4.9423999999999998e-23) + 3.5198799999999995e-21) + 2.1014599999999997e-19) + 1.0719500000000001e-17) + 4.6970299999999997e-16) + 1.7034499999999999e-14) + 4.8649699999999998e-13) + 1.4196699999999998e-11) + x[j]*(x[j]*(x[j]*(x[j]*(x[j]*(x[j]*(x[j]*(x[j]*(x[j]*(x[j]*(x[j]*(x[j]*(x[j]*(x[j]*(x[j]*(x[j]*(1.3177599999999999e-44*x[j] + 1.72404e-41) + 1.0757499999999999e-38) + 4.2518000000000001e-36) + 1.1920500000000001e-33) + 2.5154000000000003e-31) + 4.1363499999999998e-29) + 5.4162200000000002e-27) + 5.7271900000000004e-25) + 4.9423999999999998e-23) + 3.5198799999999995e-21) + 2.1014599999999997e-19) + 1.0719500000000001e-17) + 4.6970299999999997e-16) + 1.7034499999999999e-14) + 4.8649699999999998e-13) + x[j]*(x[j]*(x[j]*(x[j]*(x[j]*(x[j]*(x[j]*(x[j]*(x[j]*(x[j]*(x[j]*(x[j]*(x[j]*(x[j]*(x[j]*(1.3177599999999999e-44*x[j] + 1.72404e-41) + 1.0757499999999999e-38) + 4.2518000000000001e-36) + 1.1920500000000001e-33) + 2.5154000000000003e-31) + 4.1363499999999998e-29) + 5.4162200000000002e-27) + 5.7271900000000004e-25) + 4.9423999999999998e-23) + 3.5198799999999995e-21) + 2.1014599999999997e-19) + 1.0719500000000001e-17) + 4.6970299999999997e-16) + 1.7034499999999999e-14) + x[j]*(x[j]*(x[j]*(x[j]*(x[j]*(x[j]*(x[j]*(x[j]*(x[j]*(x[j]*(x[j]*(x[j]*(x[j]*(x[j]*(1.3177599999999999e-44*x[j] + 1.72404e-41) + 1.0757499999999999e-38) + 4.2518000000000001e-36) + 1.1920500000000001e-33) + 2.5154000000000003e-31) + 4.1363499999999998e-29) + 5.4162200000000002e-27) + 5.7271900000000004e-25) + 4.9423999999999998e-23) + 3.5198799999999995e-21) + 2.1014599999999997e-19) + 1.0719500000000001e-17) + 4.6970299999999997e-16) + x[j]*(x[j]*(x[j]*(x[j]*(x[j]*(x[j]*(x[j]*(x[j]*(x[j]*(x[j]*(x[j]*(x[j]*(x[j]*(1.3177599999999999e-44*x[j] + 1.72404e-41) + 1.0757499999999999e-38) + 4.2518000000000001e-36) + 1.1920500000000001e-33) + 2.5154000000000003e-31) + 4.1363499999999998e-29) + 5.4162200000000002e-27) + 5.7271900000000004e-25) + 4.9423999999999998e-23) + 3.5198799999999995e-21) + 2.1014599999999997e-19) + 1.0719500000000001e-17) + x[j]*(x[j]*(x[j]*(x[j]*(x[j]*(x[j]*(x[j]*(x[j]*(x[j]*(x[j]*(x[j]*(x[j]*(1.3177599999999999e-44*x[j] + 1.72404e-41) + 1.0757499999999999e-38) + 4.2518000000000001e-36) + 1.1920500000000001e-33) + 2.5154000000000003e-31) + 4.1363499999999998e-29) + 5.4162200000000002e-27) + 5.7271900000000004e-25) + 4.9423999999999998e-23) + 3.5198799999999995e-21) + 2.1014599999999997e-19) + x[j]*(x[j]*(x[j]*(x[j]*(x[j]*(x[j]*(x[j]*(x[j]*(x[j]*(x[j]*(x[j]*(1.3177599999999999e-44*x[j] + 1.72404e-41) + 1.0757499999999999e-38) + 4.2518000000000001e-36) + 1.1920500000000001e-33) + 2.5154000000000003e-31) + 4.1363499999999998e-29) + 5.4162200000000002e-27) + 5.7271900000000004e-25) + 4.9423999999999998e-23) + 3.5198799999999995e-21) + x[j]*(x[j]*(x[j]*(x[j]*(x[j]*(x[j]*(x[j]*(x[j]*(x[j]*(x[j]*(1.3177599999999999e-44*x[j] + 1.72404e-41) + 1.0757499999999999e-38) + 4.2518000000000001e-36) + 1.1920500000000001e-33) + 2.5154000000000003e-31) + 4.1363499999999998e-29) + 5.4162200000000002e-27) + 5.7271900000000004e-25) + 4.9423999999999998e-23) + x[j]*(x[j]*(x[j]*(x[j]*(x[j]*(x[j]*(x[j]*(x[j]*(x[j]*(1.3177599999999999e-44*x[j] + 1.72404e-41) + 1.0757499999999999e-38) + 4.2518000000000001e-36) + 1.1920500000000001e-33) + 2.5154000000000003e-31) + 4.1363499999999998e-29) + 5.4162200000000002e-27) + 5.7271900000000004e-25) + x[j]*(x[j]*(x[j]*(x[j]*(x[j]*(x[j]*(x[j]*(x[j]*(1.3177599999999999e-44*x[j] + 1.72404e-41) + 1.0757499999999999e-38) + 4.2518000000000001e-36) + 1.1920500000000001e-33) + 2.5154000000000003e-31) + 4.1363499999999998e-29) + 5.4162200000000002e-27) + x[j]*(x[j]*(x[j]*(x[j]*(x[j]*(x[j]*(x[j]*(1.3177599999999999e-44*x[j] + 1.72404e-41) + 1.0757499999999999e-38) + 4.2518000000000001e-36) + 1.1920500000000001e-33) + 2.5154000000000003e-31) + 4.1363499999999998e-29) + x[j]*(x[j]*(x[j]*(x[j]*(x[j]*(x[j]*(1.3177599999999999e-44*x[j] + 1.72404e-41) + 1.0757499999999999e-38) + 4.2518000000000001e-36) + 1.1920500000000001e-33) + 2.5154000000000003e-31) + x[j]*(x[j]*(x[j]*(x[j]*(x[j]*(1.3177599999999999e-44*x[j] + 1.72404e-41) + 1.0757499999999999e-38) + 4.2518000000000001e-36) + 1.1920500000000001e-33) + x[j]*(x[j]*(x[j]*(x[j]*(1.3177599999999999e-44*x[j] + 1.72404e-41) + 1.0757499999999999e-38) + 4.2518000000000001e-36) + x[j]*(x[j]*(x[j]*(1.3177599999999999e-44*x[j] + 1.72404e-41) + 1.0757499999999999e-38) + x[j]*(x[j]*(1.3177599999999999e-44*x[j] + 1.72404e-41) + x[j]*(2.6355199999999997e-44*x[j] + 1.72404e-41) + 1.0757499999999999e-38) + 4.2518000000000001e-36) + 1.1920500000000001e-33) + 2.5154000000000003e-31) + 4.1363499999999998e-29) + 5.4162200000000002e-27) + 5.7271900000000004e-25) + 4.9423999999999998e-23) + 3.5198799999999995e-21) + 2.1014599999999997e-19) + 1.0719500000000001e-17) + 4.6970299999999997e-16) + 1.7034499999999999e-14) + 4.8649699999999998e-13) + 1.4196699999999998e-11) + 6.4871200000000004e-10) + 5.9767700000000007e-9) - 2.2358299999999998e-6) + 1.1593599999999998e-6) + 0.017253600000000001) + 8.5573800000000004e-5) - 182.40600000000001) + 10532.863313))/x[9*nObs_]) - 1 ;
      inz++;
      
      values[inz] = -0.33333333333333331*h[j]*(-4*x[j+1+7*nObs_] + 4*(-x[9*nObs_+23]*x[j+1+4*nObs_] - x[9*nObs_+16]*pow(x[j+1+3*nObs_], 4) - x[9*nObs_+2] - x[9*nObs_+4]*x[j+1+2*nObs_]*pow(x[j+1+1*nObs_], 2) - 1.0/1000.0*x[9*nObs_+30]*pow(x[j+1+5*nObs_], 2)*x[j+1+6*nObs_]*(5.0000000000000002e-5*x[j+1]*(x[j+1]*(x[j+1]*(x[j+1]*(x[j+1]*(x[j+1]*(x[j+1]*(x[j+1]*(x[j+1]*(x[j+1]*(x[j+1]*(x[j+1]*(x[j+1]*(x[j+1]*(x[j+1]*(x[j+1]*(x[j+1]*(x[j+1]*(x[j+1]*(x[j+1]*(x[j+1]*(x[j+1]*(x[j+1]*(-6.5863099999999998e-45*x[j+1] - 8.6171900000000013e-42) - 5.37701e-39) - 2.1252399999999995e-36) - 5.9584899999999997e-34) - 1.25734e-31) - 2.0675799999999999e-29) - 2.70733e-27) - 2.8627300000000003e-25) - 2.4704000000000001e-23) - 1.7593199999999999e-21) - 1.0503199999999998e-19) - 5.35739e-18) - 2.3473500000000001e-16) - 8.5124099999999998e-15) - 2.4307400000000003e-13) - 7.0930299999999993e-12) - 3.2421799999999998e-10) - 2.9853800000000003e-9) + 1.1179699999999999e-6) - 5.7888400000000006e-7) - 0.0086268100000000004) - 4.2704199999999997e-5) + 91.203199999999995) + x[j+1]*(x[j+1]*(x[j+1]*(x[j+1]*(x[j+1]*(x[j+1]*(x[j+1]*(x[j+1]*(x[j+1]*(x[j+1]*(x[j+1]*(x[j+1]*(x[j+1]*(x[j+1]*(x[j+1]*(x[j+1]*(x[j+1]*(x[j+1]*(x[j+1]*(x[j+1]*(x[j+1]*(x[j+1]*(x[j+1]*(1.3177599999999999e-44*x[j+1] + 1.72404e-41) + 1.0757499999999999e-38) + 4.2518000000000001e-36) + 1.1920500000000001e-33) + 2.5154000000000003e-31) + 4.1363499999999998e-29) + 5.4162200000000002e-27) + 5.7271900000000004e-25) + 4.9423999999999998e-23) + 3.5198799999999995e-21) + 2.1014599999999997e-19) + 1.0719500000000001e-17) + 4.6970299999999997e-16) + 1.7034499999999999e-14) + 4.8649699999999998e-13) + 1.4196699999999998e-11) + 6.4871200000000004e-10) + 5.9767700000000007e-9) - 2.2358299999999998e-6) + 1.1593599999999998e-6) + 0.017253600000000001) + 8.5573800000000004e-5) - 182.40600000000001) + 5.0000000000000002e-5*x[j+1]*(x[j+1]*(x[j+1]*(x[j+1]*(x[j+1]*(x[j+1]*(x[j+1]*(x[j+1]*(x[j+1]*(x[j+1]*(x[j+1]*(x[j+1]*(x[j+1]*(x[j+1]*(x[j+1]*(x[j+1]*(x[j+1]*(x[j+1]*(x[j+1]*(x[j+1]*(x[j+1]*(x[j+1]*(x[j+1]*(-6.5863099999999998e-45*x[j+1] - 8.6171900000000013e-42) - 5.37701e-39) - 2.1252399999999995e-36) - 5.9584899999999997e-34) - 1.25734e-31) - 2.0675799999999999e-29) - 2.70733e-27) - 2.8627300000000003e-25) - 2.4704000000000001e-23) - 1.7593199999999999e-21) - 1.0503199999999998e-19) - 5.35739e-18) - 2.3473500000000001e-16) - 8.5124099999999998e-15) - 2.4307400000000003e-13) - 7.0930299999999993e-12) - 3.2421799999999998e-10) - 2.9853800000000003e-9) + 1.1179699999999999e-6) - 5.7888400000000006e-7) - 0.0086268100000000004) - 4.2704199999999997e-5) + x[j+1]*(x[j+1]*(x[j+1]*(x[j+1]*(x[j+1]*(x[j+1]*(x[j+1]*(x[j+1]*(x[j+1]*(x[j+1]*(x[j+1]*(x[j+1]*(x[j+1]*(x[j+1]*(x[j+1]*(x[j+1]*(x[j+1]*(x[j+1]*(x[j+1]*(x[j+1]*(x[j+1]*(x[j+1]*(-6.5863099999999998e-45*x[j+1] - 8.6171900000000013e-42) - 5.37701e-39) - 2.1252399999999995e-36) - 5.9584899999999997e-34) - 1.25734e-31) - 2.0675799999999999e-29) - 2.70733e-27) - 2.8627300000000003e-25) - 2.4704000000000001e-23) - 1.7593199999999999e-21) - 1.0503199999999998e-19) - 5.35739e-18) - 2.3473500000000001e-16) - 8.5124099999999998e-15) - 2.4307400000000003e-13) - 7.0930299999999993e-12) - 3.2421799999999998e-10) - 2.9853800000000003e-9) + 1.1179699999999999e-6) - 5.7888400000000006e-7) - 0.0086268100000000004) + x[j+1]*(x[j+1]*(x[j+1]*(x[j+1]*(x[j+1]*(x[j+1]*(x[j+1]*(x[j+1]*(x[j+1]*(x[j+1]*(x[j+1]*(x[j+1]*(x[j+1]*(x[j+1]*(x[j+1]*(x[j+1]*(x[j+1]*(x[j+1]*(x[j+1]*(x[j+1]*(x[j+1]*(-6.5863099999999998e-45*x[j+1] - 8.6171900000000013e-42) - 5.37701e-39) - 2.1252399999999995e-36) - 5.9584899999999997e-34) - 1.25734e-31) - 2.0675799999999999e-29) - 2.70733e-27) - 2.8627300000000003e-25) - 2.4704000000000001e-23) - 1.7593199999999999e-21) - 1.0503199999999998e-19) - 5.35739e-18) - 2.3473500000000001e-16) - 8.5124099999999998e-15) - 2.4307400000000003e-13) - 7.0930299999999993e-12) - 3.2421799999999998e-10) - 2.9853800000000003e-9) + 1.1179699999999999e-6) - 5.7888400000000006e-7) + x[j+1]*(x[j+1]*(x[j+1]*(x[j+1]*(x[j+1]*(x[j+1]*(x[j+1]*(x[j+1]*(x[j+1]*(x[j+1]*(x[j+1]*(x[j+1]*(x[j+1]*(x[j+1]*(x[j+1]*(x[j+1]*(x[j+1]*(x[j+1]*(x[j+1]*(x[j+1]*(-6.5863099999999998e-45*x[j+1] - 8.6171900000000013e-42) - 5.37701e-39) - 2.1252399999999995e-36) - 5.9584899999999997e-34) - 1.25734e-31) - 2.0675799999999999e-29) - 2.70733e-27) - 2.8627300000000003e-25) - 2.4704000000000001e-23) - 1.7593199999999999e-21) - 1.0503199999999998e-19) - 5.35739e-18) - 2.3473500000000001e-16) - 8.5124099999999998e-15) - 2.4307400000000003e-13) - 7.0930299999999993e-12) - 3.2421799999999998e-10) - 2.9853800000000003e-9) + 1.1179699999999999e-6) + x[j+1]*(x[j+1]*(x[j+1]*(x[j+1]*(x[j+1]*(x[j+1]*(x[j+1]*(x[j+1]*(x[j+1]*(x[j+1]*(x[j+1]*(x[j+1]*(x[j+1]*(x[j+1]*(x[j+1]*(x[j+1]*(x[j+1]*(x[j+1]*(x[j+1]*(-6.5863099999999998e-45*x[j+1] - 8.6171900000000013e-42) - 5.37701e-39) - 2.1252399999999995e-36) - 5.9584899999999997e-34) - 1.25734e-31) - 2.0675799999999999e-29) - 2.70733e-27) - 2.8627300000000003e-25) - 2.4704000000000001e-23) - 1.7593199999999999e-21) - 1.0503199999999998e-19) - 5.35739e-18) - 2.3473500000000001e-16) - 8.5124099999999998e-15) - 2.4307400000000003e-13) - 7.0930299999999993e-12) - 3.2421799999999998e-10) - 2.9853800000000003e-9) + x[j+1]*(x[j+1]*(x[j+1]*(x[j+1]*(x[j+1]*(x[j+1]*(x[j+1]*(x[j+1]*(x[j+1]*(x[j+1]*(x[j+1]*(x[j+1]*(x[j+1]*(x[j+1]*(x[j+1]*(x[j+1]*(x[j+1]*(x[j+1]*(-6.5863099999999998e-45*x[j+1] - 8.6171900000000013e-42) - 5.37701e-39) - 2.1252399999999995e-36) - 5.9584899999999997e-34) - 1.25734e-31) - 2.0675799999999999e-29) - 2.70733e-27) - 2.8627300000000003e-25) - 2.4704000000000001e-23) - 1.7593199999999999e-21) - 1.0503199999999998e-19) - 5.35739e-18) - 2.3473500000000001e-16) - 8.5124099999999998e-15) - 2.4307400000000003e-13) - 7.0930299999999993e-12) - 3.2421799999999998e-10) + x[j+1]*(x[j+1]*(x[j+1]*(x[j+1]*(x[j+1]*(x[j+1]*(x[j+1]*(x[j+1]*(x[j+1]*(x[j+1]*(x[j+1]*(x[j+1]*(x[j+1]*(x[j+1]*(x[j+1]*(x[j+1]*(x[j+1]*(-6.5863099999999998e-45*x[j+1] - 8.6171900000000013e-42) - 5.37701e-39) - 2.1252399999999995e-36) - 5.9584899999999997e-34) - 1.25734e-31) - 2.0675799999999999e-29) - 2.70733e-27) - 2.8627300000000003e-25) - 2.4704000000000001e-23) - 1.7593199999999999e-21) - 1.0503199999999998e-19) - 5.35739e-18) - 2.3473500000000001e-16) - 8.5124099999999998e-15) - 2.4307400000000003e-13) - 7.0930299999999993e-12) + x[j+1]*(x[j+1]*(x[j+1]*(x[j+1]*(x[j+1]*(x[j+1]*(x[j+1]*(x[j+1]*(x[j+1]*(x[j+1]*(x[j+1]*(x[j+1]*(x[j+1]*(x[j+1]*(x[j+1]*(x[j+1]*(-6.5863099999999998e-45*x[j+1] - 8.6171900000000013e-42) - 5.37701e-39) - 2.1252399999999995e-36) - 5.9584899999999997e-34) - 1.25734e-31) - 2.0675799999999999e-29) - 2.70733e-27) - 2.8627300000000003e-25) - 2.4704000000000001e-23) - 1.7593199999999999e-21) - 1.0503199999999998e-19) - 5.35739e-18) - 2.3473500000000001e-16) - 8.5124099999999998e-15) - 2.4307400000000003e-13) + x[j+1]*(x[j+1]*(x[j+1]*(x[j+1]*(x[j+1]*(x[j+1]*(x[j+1]*(x[j+1]*(x[j+1]*(x[j+1]*(x[j+1]*(x[j+1]*(x[j+1]*(x[j+1]*(x[j+1]*(-6.5863099999999998e-45*x[j+1] - 8.6171900000000013e-42) - 5.37701e-39) - 2.1252399999999995e-36) - 5.9584899999999997e-34) - 1.25734e-31) - 2.0675799999999999e-29) - 2.70733e-27) - 2.8627300000000003e-25) - 2.4704000000000001e-23) - 1.7593199999999999e-21) - 1.0503199999999998e-19) - 5.35739e-18) - 2.3473500000000001e-16) - 8.5124099999999998e-15) + x[j+1]*(x[j+1]*(x[j+1]*(x[j+1]*(x[j+1]*(x[j+1]*(x[j+1]*(x[j+1]*(x[j+1]*(x[j+1]*(x[j+1]*(x[j+1]*(x[j+1]*(x[j+1]*(-6.5863099999999998e-45*x[j+1] - 8.6171900000000013e-42) - 5.37701e-39) - 2.1252399999999995e-36) - 5.9584899999999997e-34) - 1.25734e-31) - 2.0675799999999999e-29) - 2.70733e-27) - 2.8627300000000003e-25) - 2.4704000000000001e-23) - 1.7593199999999999e-21) - 1.0503199999999998e-19) - 5.35739e-18) - 2.3473500000000001e-16) + x[j+1]*(x[j+1]*(x[j+1]*(x[j+1]*(x[j+1]*(x[j+1]*(x[j+1]*(x[j+1]*(x[j+1]*(x[j+1]*(x[j+1]*(x[j+1]*(x[j+1]*(-6.5863099999999998e-45*x[j+1] - 8.6171900000000013e-42) - 5.37701e-39) - 2.1252399999999995e-36) - 5.9584899999999997e-34) - 1.25734e-31) - 2.0675799999999999e-29) - 2.70733e-27) - 2.8627300000000003e-25) - 2.4704000000000001e-23) - 1.7593199999999999e-21) - 1.0503199999999998e-19) - 5.35739e-18) + x[j+1]*(x[j+1]*(x[j+1]*(x[j+1]*(x[j+1]*(x[j+1]*(x[j+1]*(x[j+1]*(x[j+1]*(x[j+1]*(x[j+1]*(x[j+1]*(-6.5863099999999998e-45*x[j+1] - 8.6171900000000013e-42) - 5.37701e-39) - 2.1252399999999995e-36) - 5.9584899999999997e-34) - 1.25734e-31) - 2.0675799999999999e-29) - 2.70733e-27) - 2.8627300000000003e-25) - 2.4704000000000001e-23) - 1.7593199999999999e-21) - 1.0503199999999998e-19) + x[j+1]*(x[j+1]*(x[j+1]*(x[j+1]*(x[j+1]*(x[j+1]*(x[j+1]*(x[j+1]*(x[j+1]*(x[j+1]*(x[j+1]*(-6.5863099999999998e-45*x[j+1] - 8.6171900000000013e-42) - 5.37701e-39) - 2.1252399999999995e-36) - 5.9584899999999997e-34) - 1.25734e-31) - 2.0675799999999999e-29) - 2.70733e-27) - 2.8627300000000003e-25) - 2.4704000000000001e-23) - 1.7593199999999999e-21) + x[j+1]*(x[j+1]*(x[j+1]*(x[j+1]*(x[j+1]*(x[j+1]*(x[j+1]*(x[j+1]*(x[j+1]*(x[j+1]*(-6.5863099999999998e-45*x[j+1] - 8.6171900000000013e-42) - 5.37701e-39) - 2.1252399999999995e-36) - 5.9584899999999997e-34) - 1.25734e-31) - 2.0675799999999999e-29) - 2.70733e-27) - 2.8627300000000003e-25) - 2.4704000000000001e-23) + x[j+1]*(x[j+1]*(x[j+1]*(x[j+1]*(x[j+1]*(x[j+1]*(x[j+1]*(x[j+1]*(x[j+1]*(-6.5863099999999998e-45*x[j+1] - 8.6171900000000013e-42) - 5.37701e-39) - 2.1252399999999995e-36) - 5.9584899999999997e-34) - 1.25734e-31) - 2.0675799999999999e-29) - 2.70733e-27) - 2.8627300000000003e-25) + x[j+1]*(x[j+1]*(x[j+1]*(x[j+1]*(x[j+1]*(x[j+1]*(x[j+1]*(x[j+1]*(-6.5863099999999998e-45*x[j+1] - 8.6171900000000013e-42) - 5.37701e-39) - 2.1252399999999995e-36) - 5.9584899999999997e-34) - 1.25734e-31) - 2.0675799999999999e-29) - 2.70733e-27) + x[j+1]*(x[j+1]*(x[j+1]*(x[j+1]*(x[j+1]*(x[j+1]*(x[j+1]*(-6.5863099999999998e-45*x[j+1] - 8.6171900000000013e-42) - 5.37701e-39) - 2.1252399999999995e-36) - 5.9584899999999997e-34) - 1.25734e-31) - 2.0675799999999999e-29) + x[j+1]*(x[j+1]*(x[j+1]*(x[j+1]*(x[j+1]*(x[j+1]*(-6.5863099999999998e-45*x[j+1] - 8.6171900000000013e-42) - 5.37701e-39) - 2.1252399999999995e-36) - 5.9584899999999997e-34) - 1.25734e-31) + x[j+1]*(x[j+1]*(x[j+1]*(x[j+1]*(x[j+1]*(-6.5863099999999998e-45*x[j+1] - 8.6171900000000013e-42) - 5.37701e-39) - 2.1252399999999995e-36) - 5.9584899999999997e-34) + x[j+1]*(x[j+1]*(x[j+1]*(x[j+1]*(-6.5863099999999998e-45*x[j+1] - 8.6171900000000013e-42) - 5.37701e-39) - 2.1252399999999995e-36) + x[j+1]*(x[j+1]*(x[j+1]*(-6.5863099999999998e-45*x[j+1] - 8.6171900000000013e-42) - 5.37701e-39) + x[j+1]*(x[j+1]*(-1.317262e-44*x[j+1] - 8.6171900000000013e-42) + x[j+1]*(-6.5863099999999998e-45*x[j+1] - 8.6171900000000013e-42) - 5.37701e-39) - 2.1252399999999995e-36) - 5.9584899999999997e-34) - 1.25734e-31) - 2.0675799999999999e-29) - 2.70733e-27) - 2.8627300000000003e-25) - 2.4704000000000001e-23) - 1.7593199999999999e-21) - 1.0503199999999998e-19) - 5.35739e-18) - 2.3473500000000001e-16) - 8.5124099999999998e-15) - 2.4307400000000003e-13) - 7.0930299999999993e-12) - 3.2421799999999998e-10) - 2.9853800000000003e-9) + 1.1179699999999999e-6) - 5.7888400000000006e-7) - 0.0086268100000000004) - 4.2704199999999997e-5) + 91.203199999999995) + x[j+1]*(x[j+1]*(x[j+1]*(x[j+1]*(x[j+1]*(x[j+1]*(x[j+1]*(x[j+1]*(x[j+1]*(x[j+1]*(x[j+1]*(x[j+1]*(x[j+1]*(x[j+1]*(x[j+1]*(x[j+1]*(x[j+1]*(x[j+1]*(x[j+1]*(x[j+1]*(x[j+1]*(x[j+1]*(x[j+1]*(1.3177599999999999e-44*x[j+1] + 1.72404e-41) + 1.0757499999999999e-38) + 4.2518000000000001e-36) + 1.1920500000000001e-33) + 2.5154000000000003e-31) + 4.1363499999999998e-29) + 5.4162200000000002e-27) + 5.7271900000000004e-25) + 4.9423999999999998e-23) + 3.5198799999999995e-21) + 2.1014599999999997e-19) + 1.0719500000000001e-17) + 4.6970299999999997e-16) + 1.7034499999999999e-14) + 4.8649699999999998e-13) + 1.4196699999999998e-11) + 6.4871200000000004e-10) + 5.9767700000000007e-9) - 2.2358299999999998e-6) + 1.1593599999999998e-6) + 0.017253600000000001) + 8.5573800000000004e-5) + x[j+1]*(x[j+1]*(x[j+1]*(x[j+1]*(x[j+1]*(x[j+1]*(x[j+1]*(x[j+1]*(x[j+1]*(x[j+1]*(x[j+1]*(x[j+1]*(x[j+1]*(x[j+1]*(x[j+1]*(x[j+1]*(x[j+1]*(x[j+1]*(x[j+1]*(x[j+1]*(x[j+1]*(x[j+1]*(1.3177599999999999e-44*x[j+1] + 1.72404e-41) + 1.0757499999999999e-38) + 4.2518000000000001e-36) + 1.1920500000000001e-33) + 2.5154000000000003e-31) + 4.1363499999999998e-29) + 5.4162200000000002e-27) + 5.7271900000000004e-25) + 4.9423999999999998e-23) + 3.5198799999999995e-21) + 2.1014599999999997e-19) + 1.0719500000000001e-17) + 4.6970299999999997e-16) + 1.7034499999999999e-14) + 4.8649699999999998e-13) + 1.4196699999999998e-11) + 6.4871200000000004e-10) + 5.9767700000000007e-9) - 2.2358299999999998e-6) + 1.1593599999999998e-6) + 0.017253600000000001) + x[j+1]*(x[j+1]*(x[j+1]*(x[j+1]*(x[j+1]*(x[j+1]*(x[j+1]*(x[j+1]*(x[j+1]*(x[j+1]*(x[j+1]*(x[j+1]*(x[j+1]*(x[j+1]*(x[j+1]*(x[j+1]*(x[j+1]*(x[j+1]*(x[j+1]*(x[j+1]*(x[j+1]*(1.3177599999999999e-44*x[j+1] + 1.72404e-41) + 1.0757499999999999e-38) + 4.2518000000000001e-36) + 1.1920500000000001e-33) + 2.5154000000000003e-31) + 4.1363499999999998e-29) + 5.4162200000000002e-27) + 5.7271900000000004e-25) + 4.9423999999999998e-23) + 3.5198799999999995e-21) + 2.1014599999999997e-19) + 1.0719500000000001e-17) + 4.6970299999999997e-16) + 1.7034499999999999e-14) + 4.8649699999999998e-13) + 1.4196699999999998e-11) + 6.4871200000000004e-10) + 5.9767700000000007e-9) - 2.2358299999999998e-6) + 1.1593599999999998e-6) + x[j+1]*(x[j+1]*(x[j+1]*(x[j+1]*(x[j+1]*(x[j+1]*(x[j+1]*(x[j+1]*(x[j+1]*(x[j+1]*(x[j+1]*(x[j+1]*(x[j+1]*(x[j+1]*(x[j+1]*(x[j+1]*(x[j+1]*(x[j+1]*(x[j+1]*(x[j+1]*(1.3177599999999999e-44*x[j+1] + 1.72404e-41) + 1.0757499999999999e-38) + 4.2518000000000001e-36) + 1.1920500000000001e-33) + 2.5154000000000003e-31) + 4.1363499999999998e-29) + 5.4162200000000002e-27) + 5.7271900000000004e-25) + 4.9423999999999998e-23) + 3.5198799999999995e-21) + 2.1014599999999997e-19) + 1.0719500000000001e-17) + 4.6970299999999997e-16) + 1.7034499999999999e-14) + 4.8649699999999998e-13) + 1.4196699999999998e-11) + 6.4871200000000004e-10) + 5.9767700000000007e-9) - 2.2358299999999998e-6) + x[j+1]*(x[j+1]*(x[j+1]*(x[j+1]*(x[j+1]*(x[j+1]*(x[j+1]*(x[j+1]*(x[j+1]*(x[j+1]*(x[j+1]*(x[j+1]*(x[j+1]*(x[j+1]*(x[j+1]*(x[j+1]*(x[j+1]*(x[j+1]*(x[j+1]*(1.3177599999999999e-44*x[j+1] + 1.72404e-41) + 1.0757499999999999e-38) + 4.2518000000000001e-36) + 1.1920500000000001e-33) + 2.5154000000000003e-31) + 4.1363499999999998e-29) + 5.4162200000000002e-27) + 5.7271900000000004e-25) + 4.9423999999999998e-23) + 3.5198799999999995e-21) + 2.1014599999999997e-19) + 1.0719500000000001e-17) + 4.6970299999999997e-16) + 1.7034499999999999e-14) + 4.8649699999999998e-13) + 1.4196699999999998e-11) + 6.4871200000000004e-10) + 5.9767700000000007e-9) + x[j+1]*(x[j+1]*(x[j+1]*(x[j+1]*(x[j+1]*(x[j+1]*(x[j+1]*(x[j+1]*(x[j+1]*(x[j+1]*(x[j+1]*(x[j+1]*(x[j+1]*(x[j+1]*(x[j+1]*(x[j+1]*(x[j+1]*(x[j+1]*(1.3177599999999999e-44*x[j+1] + 1.72404e-41) + 1.0757499999999999e-38) + 4.2518000000000001e-36) + 1.1920500000000001e-33) + 2.5154000000000003e-31) + 4.1363499999999998e-29) + 5.4162200000000002e-27) + 5.7271900000000004e-25) + 4.9423999999999998e-23) + 3.5198799999999995e-21) + 2.1014599999999997e-19) + 1.0719500000000001e-17) + 4.6970299999999997e-16) + 1.7034499999999999e-14) + 4.8649699999999998e-13) + 1.4196699999999998e-11) + 6.4871200000000004e-10) + x[j+1]*(x[j+1]*(x[j+1]*(x[j+1]*(x[j+1]*(x[j+1]*(x[j+1]*(x[j+1]*(x[j+1]*(x[j+1]*(x[j+1]*(x[j+1]*(x[j+1]*(x[j+1]*(x[j+1]*(x[j+1]*(x[j+1]*(1.3177599999999999e-44*x[j+1] + 1.72404e-41) + 1.0757499999999999e-38) + 4.2518000000000001e-36) + 1.1920500000000001e-33) + 2.5154000000000003e-31) + 4.1363499999999998e-29) + 5.4162200000000002e-27) + 5.7271900000000004e-25) + 4.9423999999999998e-23) + 3.5198799999999995e-21) + 2.1014599999999997e-19) + 1.0719500000000001e-17) + 4.6970299999999997e-16) + 1.7034499999999999e-14) + 4.8649699999999998e-13) + 1.4196699999999998e-11) + x[j+1]*(x[j+1]*(x[j+1]*(x[j+1]*(x[j+1]*(x[j+1]*(x[j+1]*(x[j+1]*(x[j+1]*(x[j+1]*(x[j+1]*(x[j+1]*(x[j+1]*(x[j+1]*(x[j+1]*(x[j+1]*(1.3177599999999999e-44*x[j+1] + 1.72404e-41) + 1.0757499999999999e-38) + 4.2518000000000001e-36) + 1.1920500000000001e-33) + 2.5154000000000003e-31) + 4.1363499999999998e-29) + 5.4162200000000002e-27) + 5.7271900000000004e-25) + 4.9423999999999998e-23) + 3.5198799999999995e-21) + 2.1014599999999997e-19) + 1.0719500000000001e-17) + 4.6970299999999997e-16) + 1.7034499999999999e-14) + 4.8649699999999998e-13) + x[j+1]*(x[j+1]*(x[j+1]*(x[j+1]*(x[j+1]*(x[j+1]*(x[j+1]*(x[j+1]*(x[j+1]*(x[j+1]*(x[j+1]*(x[j+1]*(x[j+1]*(x[j+1]*(x[j+1]*(1.3177599999999999e-44*x[j+1] + 1.72404e-41) + 1.0757499999999999e-38) + 4.2518000000000001e-36) + 1.1920500000000001e-33) + 2.5154000000000003e-31) + 4.1363499999999998e-29) + 5.4162200000000002e-27) + 5.7271900000000004e-25) + 4.9423999999999998e-23) + 3.5198799999999995e-21) + 2.1014599999999997e-19) + 1.0719500000000001e-17) + 4.6970299999999997e-16) + 1.7034499999999999e-14) + x[j+1]*(x[j+1]*(x[j+1]*(x[j+1]*(x[j+1]*(x[j+1]*(x[j+1]*(x[j+1]*(x[j+1]*(x[j+1]*(x[j+1]*(x[j+1]*(x[j+1]*(x[j+1]*(1.3177599999999999e-44*x[j+1] + 1.72404e-41) + 1.0757499999999999e-38) + 4.2518000000000001e-36) + 1.1920500000000001e-33) + 2.5154000000000003e-31) + 4.1363499999999998e-29) + 5.4162200000000002e-27) + 5.7271900000000004e-25) + 4.9423999999999998e-23) + 3.5198799999999995e-21) + 2.1014599999999997e-19) + 1.0719500000000001e-17) + 4.6970299999999997e-16) + x[j+1]*(x[j+1]*(x[j+1]*(x[j+1]*(x[j+1]*(x[j+1]*(x[j+1]*(x[j+1]*(x[j+1]*(x[j+1]*(x[j+1]*(x[j+1]*(x[j+1]*(1.3177599999999999e-44*x[j+1] + 1.72404e-41) + 1.0757499999999999e-38) + 4.2518000000000001e-36) + 1.1920500000000001e-33) + 2.5154000000000003e-31) + 4.1363499999999998e-29) + 5.4162200000000002e-27) + 5.7271900000000004e-25) + 4.9423999999999998e-23) + 3.5198799999999995e-21) + 2.1014599999999997e-19) + 1.0719500000000001e-17) + x[j+1]*(x[j+1]*(x[j+1]*(x[j+1]*(x[j+1]*(x[j+1]*(x[j+1]*(x[j+1]*(x[j+1]*(x[j+1]*(x[j+1]*(x[j+1]*(1.3177599999999999e-44*x[j+1] + 1.72404e-41) + 1.0757499999999999e-38) + 4.2518000000000001e-36) + 1.1920500000000001e-33) + 2.5154000000000003e-31) + 4.1363499999999998e-29) + 5.4162200000000002e-27) + 5.7271900000000004e-25) + 4.9423999999999998e-23) + 3.5198799999999995e-21) + 2.1014599999999997e-19) + x[j+1]*(x[j+1]*(x[j+1]*(x[j+1]*(x[j+1]*(x[j+1]*(x[j+1]*(x[j+1]*(x[j+1]*(x[j+1]*(x[j+1]*(1.3177599999999999e-44*x[j+1] + 1.72404e-41) + 1.0757499999999999e-38) + 4.2518000000000001e-36) + 1.1920500000000001e-33) + 2.5154000000000003e-31) + 4.1363499999999998e-29) + 5.4162200000000002e-27) + 5.7271900000000004e-25) + 4.9423999999999998e-23) + 3.5198799999999995e-21) + x[j+1]*(x[j+1]*(x[j+1]*(x[j+1]*(x[j+1]*(x[j+1]*(x[j+1]*(x[j+1]*(x[j+1]*(x[j+1]*(1.3177599999999999e-44*x[j+1] + 1.72404e-41) + 1.0757499999999999e-38) + 4.2518000000000001e-36) + 1.1920500000000001e-33) + 2.5154000000000003e-31) + 4.1363499999999998e-29) + 5.4162200000000002e-27) + 5.7271900000000004e-25) + 4.9423999999999998e-23) + x[j+1]*(x[j+1]*(x[j+1]*(x[j+1]*(x[j+1]*(x[j+1]*(x[j+1]*(x[j+1]*(x[j+1]*(1.3177599999999999e-44*x[j+1] + 1.72404e-41) + 1.0757499999999999e-38) + 4.2518000000000001e-36) + 1.1920500000000001e-33) + 2.5154000000000003e-31) + 4.1363499999999998e-29) + 5.4162200000000002e-27) + 5.7271900000000004e-25) + x[j+1]*(x[j+1]*(x[j+1]*(x[j+1]*(x[j+1]*(x[j+1]*(x[j+1]*(x[j+1]*(1.3177599999999999e-44*x[j+1] + 1.72404e-41) + 1.0757499999999999e-38) + 4.2518000000000001e-36) + 1.1920500000000001e-33) + 2.5154000000000003e-31) + 4.1363499999999998e-29) + 5.4162200000000002e-27) + x[j+1]*(x[j+1]*(x[j+1]*(x[j+1]*(x[j+1]*(x[j+1]*(x[j+1]*(1.3177599999999999e-44*x[j+1] + 1.72404e-41) + 1.0757499999999999e-38) + 4.2518000000000001e-36) + 1.1920500000000001e-33) + 2.5154000000000003e-31) + 4.1363499999999998e-29) + x[j+1]*(x[j+1]*(x[j+1]*(x[j+1]*(x[j+1]*(x[j+1]*(1.3177599999999999e-44*x[j+1] + 1.72404e-41) + 1.0757499999999999e-38) + 4.2518000000000001e-36) + 1.1920500000000001e-33) + 2.5154000000000003e-31) + x[j+1]*(x[j+1]*(x[j+1]*(x[j+1]*(x[j+1]*(1.3177599999999999e-44*x[j+1] + 1.72404e-41) + 1.0757499999999999e-38) + 4.2518000000000001e-36) + 1.1920500000000001e-33) + x[j+1]*(x[j+1]*(x[j+1]*(x[j+1]*(1.3177599999999999e-44*x[j+1] + 1.72404e-41) + 1.0757499999999999e-38) + 4.2518000000000001e-36) + x[j+1]*(x[j+1]*(x[j+1]*(1.3177599999999999e-44*x[j+1] + 1.72404e-41) + 1.0757499999999999e-38) + x[j+1]*(x[j+1]*(1.3177599999999999e-44*x[j+1] + 1.72404e-41) + x[j+1]*(2.6355199999999997e-44*x[j+1] + 1.72404e-41) + 1.0757499999999999e-38) + 4.2518000000000001e-36) + 1.1920500000000001e-33) + 2.5154000000000003e-31) + 4.1363499999999998e-29) + 5.4162200000000002e-27) + 5.7271900000000004e-25) + 4.9423999999999998e-23) + 3.5198799999999995e-21) + 2.1014599999999997e-19) + 1.0719500000000001e-17) + 4.6970299999999997e-16) + 1.7034499999999999e-14) + 4.8649699999999998e-13) + 1.4196699999999998e-11) + 6.4871200000000004e-10) + 5.9767700000000007e-9) - 2.2358299999999998e-6) + 1.1593599999999998e-6) + 0.017253600000000001) + 8.5573800000000004e-5) - 182.40600000000001) + 10532.863313))/x[9*nObs_]) ;
      inz++;
      
      values[inz] = -0.33333333333333331*h[j]*(-x[j+2+7*nObs_] + (-x[9*nObs_+23]*x[j+2+4*nObs_] - x[9*nObs_+16]*pow(x[j+2+3*nObs_], 4) - x[9*nObs_+2] - x[9*nObs_+4]*x[j+2+2*nObs_]*pow(x[j+2+1*nObs_], 2) - 1.0/1000.0*x[9*nObs_+30]*pow(x[j+2+5*nObs_], 2)*x[j+2+6*nObs_]*(5.0000000000000002e-5*x[j+2]*(x[j+2]*(x[j+2]*(x[j+2]*(x[j+2]*(x[j+2]*(x[j+2]*(x[j+2]*(x[j+2]*(x[j+2]*(x[j+2]*(x[j+2]*(x[j+2]*(x[j+2]*(x[j+2]*(x[j+2]*(x[j+2]*(x[j+2]*(x[j+2]*(x[j+2]*(x[j+2]*(x[j+2]*(x[j+2]*(-6.5863099999999998e-45*x[j+2] - 8.6171900000000013e-42) - 5.37701e-39) - 2.1252399999999995e-36) - 5.9584899999999997e-34) - 1.25734e-31) - 2.0675799999999999e-29) - 2.70733e-27) - 2.8627300000000003e-25) - 2.4704000000000001e-23) - 1.7593199999999999e-21) - 1.0503199999999998e-19) - 5.35739e-18) - 2.3473500000000001e-16) - 8.5124099999999998e-15) - 2.4307400000000003e-13) - 7.0930299999999993e-12) - 3.2421799999999998e-10) - 2.9853800000000003e-9) + 1.1179699999999999e-6) - 5.7888400000000006e-7) - 0.0086268100000000004) - 4.2704199999999997e-5) + 91.203199999999995) + x[j+2]*(x[j+2]*(x[j+2]*(x[j+2]*(x[j+2]*(x[j+2]*(x[j+2]*(x[j+2]*(x[j+2]*(x[j+2]*(x[j+2]*(x[j+2]*(x[j+2]*(x[j+2]*(x[j+2]*(x[j+2]*(x[j+2]*(x[j+2]*(x[j+2]*(x[j+2]*(x[j+2]*(x[j+2]*(x[j+2]*(1.3177599999999999e-44*x[j+2] + 1.72404e-41) + 1.0757499999999999e-38) + 4.2518000000000001e-36) + 1.1920500000000001e-33) + 2.5154000000000003e-31) + 4.1363499999999998e-29) + 5.4162200000000002e-27) + 5.7271900000000004e-25) + 4.9423999999999998e-23) + 3.5198799999999995e-21) + 2.1014599999999997e-19) + 1.0719500000000001e-17) + 4.6970299999999997e-16) + 1.7034499999999999e-14) + 4.8649699999999998e-13) + 1.4196699999999998e-11) + 6.4871200000000004e-10) + 5.9767700000000007e-9) - 2.2358299999999998e-6) + 1.1593599999999998e-6) + 0.017253600000000001) + 8.5573800000000004e-5) - 182.40600000000001) + 5.0000000000000002e-5*x[j+2]*(x[j+2]*(x[j+2]*(x[j+2]*(x[j+2]*(x[j+2]*(x[j+2]*(x[j+2]*(x[j+2]*(x[j+2]*(x[j+2]*(x[j+2]*(x[j+2]*(x[j+2]*(x[j+2]*(x[j+2]*(x[j+2]*(x[j+2]*(x[j+2]*(x[j+2]*(x[j+2]*(x[j+2]*(x[j+2]*(-6.5863099999999998e-45*x[j+2] - 8.6171900000000013e-42) - 5.37701e-39) - 2.1252399999999995e-36) - 5.9584899999999997e-34) - 1.25734e-31) - 2.0675799999999999e-29) - 2.70733e-27) - 2.8627300000000003e-25) - 2.4704000000000001e-23) - 1.7593199999999999e-21) - 1.0503199999999998e-19) - 5.35739e-18) - 2.3473500000000001e-16) - 8.5124099999999998e-15) - 2.4307400000000003e-13) - 7.0930299999999993e-12) - 3.2421799999999998e-10) - 2.9853800000000003e-9) + 1.1179699999999999e-6) - 5.7888400000000006e-7) - 0.0086268100000000004) - 4.2704199999999997e-5) + x[j+2]*(x[j+2]*(x[j+2]*(x[j+2]*(x[j+2]*(x[j+2]*(x[j+2]*(x[j+2]*(x[j+2]*(x[j+2]*(x[j+2]*(x[j+2]*(x[j+2]*(x[j+2]*(x[j+2]*(x[j+2]*(x[j+2]*(x[j+2]*(x[j+2]*(x[j+2]*(x[j+2]*(x[j+2]*(-6.5863099999999998e-45*x[j+2] - 8.6171900000000013e-42) - 5.37701e-39) - 2.1252399999999995e-36) - 5.9584899999999997e-34) - 1.25734e-31) - 2.0675799999999999e-29) - 2.70733e-27) - 2.8627300000000003e-25) - 2.4704000000000001e-23) - 1.7593199999999999e-21) - 1.0503199999999998e-19) - 5.35739e-18) - 2.3473500000000001e-16) - 8.5124099999999998e-15) - 2.4307400000000003e-13) - 7.0930299999999993e-12) - 3.2421799999999998e-10) - 2.9853800000000003e-9) + 1.1179699999999999e-6) - 5.7888400000000006e-7) - 0.0086268100000000004) + x[j+2]*(x[j+2]*(x[j+2]*(x[j+2]*(x[j+2]*(x[j+2]*(x[j+2]*(x[j+2]*(x[j+2]*(x[j+2]*(x[j+2]*(x[j+2]*(x[j+2]*(x[j+2]*(x[j+2]*(x[j+2]*(x[j+2]*(x[j+2]*(x[j+2]*(x[j+2]*(x[j+2]*(-6.5863099999999998e-45*x[j+2] - 8.6171900000000013e-42) - 5.37701e-39) - 2.1252399999999995e-36) - 5.9584899999999997e-34) - 1.25734e-31) - 2.0675799999999999e-29) - 2.70733e-27) - 2.8627300000000003e-25) - 2.4704000000000001e-23) - 1.7593199999999999e-21) - 1.0503199999999998e-19) - 5.35739e-18) - 2.3473500000000001e-16) - 8.5124099999999998e-15) - 2.4307400000000003e-13) - 7.0930299999999993e-12) - 3.2421799999999998e-10) - 2.9853800000000003e-9) + 1.1179699999999999e-6) - 5.7888400000000006e-7) + x[j+2]*(x[j+2]*(x[j+2]*(x[j+2]*(x[j+2]*(x[j+2]*(x[j+2]*(x[j+2]*(x[j+2]*(x[j+2]*(x[j+2]*(x[j+2]*(x[j+2]*(x[j+2]*(x[j+2]*(x[j+2]*(x[j+2]*(x[j+2]*(x[j+2]*(x[j+2]*(-6.5863099999999998e-45*x[j+2] - 8.6171900000000013e-42) - 5.37701e-39) - 2.1252399999999995e-36) - 5.9584899999999997e-34) - 1.25734e-31) - 2.0675799999999999e-29) - 2.70733e-27) - 2.8627300000000003e-25) - 2.4704000000000001e-23) - 1.7593199999999999e-21) - 1.0503199999999998e-19) - 5.35739e-18) - 2.3473500000000001e-16) - 8.5124099999999998e-15) - 2.4307400000000003e-13) - 7.0930299999999993e-12) - 3.2421799999999998e-10) - 2.9853800000000003e-9) + 1.1179699999999999e-6) + x[j+2]*(x[j+2]*(x[j+2]*(x[j+2]*(x[j+2]*(x[j+2]*(x[j+2]*(x[j+2]*(x[j+2]*(x[j+2]*(x[j+2]*(x[j+2]*(x[j+2]*(x[j+2]*(x[j+2]*(x[j+2]*(x[j+2]*(x[j+2]*(x[j+2]*(-6.5863099999999998e-45*x[j+2] - 8.6171900000000013e-42) - 5.37701e-39) - 2.1252399999999995e-36) - 5.9584899999999997e-34) - 1.25734e-31) - 2.0675799999999999e-29) - 2.70733e-27) - 2.8627300000000003e-25) - 2.4704000000000001e-23) - 1.7593199999999999e-21) - 1.0503199999999998e-19) - 5.35739e-18) - 2.3473500000000001e-16) - 8.5124099999999998e-15) - 2.4307400000000003e-13) - 7.0930299999999993e-12) - 3.2421799999999998e-10) - 2.9853800000000003e-9) + x[j+2]*(x[j+2]*(x[j+2]*(x[j+2]*(x[j+2]*(x[j+2]*(x[j+2]*(x[j+2]*(x[j+2]*(x[j+2]*(x[j+2]*(x[j+2]*(x[j+2]*(x[j+2]*(x[j+2]*(x[j+2]*(x[j+2]*(x[j+2]*(-6.5863099999999998e-45*x[j+2] - 8.6171900000000013e-42) - 5.37701e-39) - 2.1252399999999995e-36) - 5.9584899999999997e-34) - 1.25734e-31) - 2.0675799999999999e-29) - 2.70733e-27) - 2.8627300000000003e-25) - 2.4704000000000001e-23) - 1.7593199999999999e-21) - 1.0503199999999998e-19) - 5.35739e-18) - 2.3473500000000001e-16) - 8.5124099999999998e-15) - 2.4307400000000003e-13) - 7.0930299999999993e-12) - 3.2421799999999998e-10) + x[j+2]*(x[j+2]*(x[j+2]*(x[j+2]*(x[j+2]*(x[j+2]*(x[j+2]*(x[j+2]*(x[j+2]*(x[j+2]*(x[j+2]*(x[j+2]*(x[j+2]*(x[j+2]*(x[j+2]*(x[j+2]*(x[j+2]*(-6.5863099999999998e-45*x[j+2] - 8.6171900000000013e-42) - 5.37701e-39) - 2.1252399999999995e-36) - 5.9584899999999997e-34) - 1.25734e-31) - 2.0675799999999999e-29) - 2.70733e-27) - 2.8627300000000003e-25) - 2.4704000000000001e-23) - 1.7593199999999999e-21) - 1.0503199999999998e-19) - 5.35739e-18) - 2.3473500000000001e-16) - 8.5124099999999998e-15) - 2.4307400000000003e-13) - 7.0930299999999993e-12) + x[j+2]*(x[j+2]*(x[j+2]*(x[j+2]*(x[j+2]*(x[j+2]*(x[j+2]*(x[j+2]*(x[j+2]*(x[j+2]*(x[j+2]*(x[j+2]*(x[j+2]*(x[j+2]*(x[j+2]*(x[j+2]*(-6.5863099999999998e-45*x[j+2] - 8.6171900000000013e-42) - 5.37701e-39) - 2.1252399999999995e-36) - 5.9584899999999997e-34) - 1.25734e-31) - 2.0675799999999999e-29) - 2.70733e-27) - 2.8627300000000003e-25) - 2.4704000000000001e-23) - 1.7593199999999999e-21) - 1.0503199999999998e-19) - 5.35739e-18) - 2.3473500000000001e-16) - 8.5124099999999998e-15) - 2.4307400000000003e-13) + x[j+2]*(x[j+2]*(x[j+2]*(x[j+2]*(x[j+2]*(x[j+2]*(x[j+2]*(x[j+2]*(x[j+2]*(x[j+2]*(x[j+2]*(x[j+2]*(x[j+2]*(x[j+2]*(x[j+2]*(-6.5863099999999998e-45*x[j+2] - 8.6171900000000013e-42) - 5.37701e-39) - 2.1252399999999995e-36) - 5.9584899999999997e-34) - 1.25734e-31) - 2.0675799999999999e-29) - 2.70733e-27) - 2.8627300000000003e-25) - 2.4704000000000001e-23) - 1.7593199999999999e-21) - 1.0503199999999998e-19) - 5.35739e-18) - 2.3473500000000001e-16) - 8.5124099999999998e-15) + x[j+2]*(x[j+2]*(x[j+2]*(x[j+2]*(x[j+2]*(x[j+2]*(x[j+2]*(x[j+2]*(x[j+2]*(x[j+2]*(x[j+2]*(x[j+2]*(x[j+2]*(x[j+2]*(-6.5863099999999998e-45*x[j+2] - 8.6171900000000013e-42) - 5.37701e-39) - 2.1252399999999995e-36) - 5.9584899999999997e-34) - 1.25734e-31) - 2.0675799999999999e-29) - 2.70733e-27) - 2.8627300000000003e-25) - 2.4704000000000001e-23) - 1.7593199999999999e-21) - 1.0503199999999998e-19) - 5.35739e-18) - 2.3473500000000001e-16) + x[j+2]*(x[j+2]*(x[j+2]*(x[j+2]*(x[j+2]*(x[j+2]*(x[j+2]*(x[j+2]*(x[j+2]*(x[j+2]*(x[j+2]*(x[j+2]*(x[j+2]*(-6.5863099999999998e-45*x[j+2] - 8.6171900000000013e-42) - 5.37701e-39) - 2.1252399999999995e-36) - 5.9584899999999997e-34) - 1.25734e-31) - 2.0675799999999999e-29) - 2.70733e-27) - 2.8627300000000003e-25) - 2.4704000000000001e-23) - 1.7593199999999999e-21) - 1.0503199999999998e-19) - 5.35739e-18) + x[j+2]*(x[j+2]*(x[j+2]*(x[j+2]*(x[j+2]*(x[j+2]*(x[j+2]*(x[j+2]*(x[j+2]*(x[j+2]*(x[j+2]*(x[j+2]*(-6.5863099999999998e-45*x[j+2] - 8.6171900000000013e-42) - 5.37701e-39) - 2.1252399999999995e-36) - 5.9584899999999997e-34) - 1.25734e-31) - 2.0675799999999999e-29) - 2.70733e-27) - 2.8627300000000003e-25) - 2.4704000000000001e-23) - 1.7593199999999999e-21) - 1.0503199999999998e-19) + x[j+2]*(x[j+2]*(x[j+2]*(x[j+2]*(x[j+2]*(x[j+2]*(x[j+2]*(x[j+2]*(x[j+2]*(x[j+2]*(x[j+2]*(-6.5863099999999998e-45*x[j+2] - 8.6171900000000013e-42) - 5.37701e-39) - 2.1252399999999995e-36) - 5.9584899999999997e-34) - 1.25734e-31) - 2.0675799999999999e-29) - 2.70733e-27) - 2.8627300000000003e-25) - 2.4704000000000001e-23) - 1.7593199999999999e-21) + x[j+2]*(x[j+2]*(x[j+2]*(x[j+2]*(x[j+2]*(x[j+2]*(x[j+2]*(x[j+2]*(x[j+2]*(x[j+2]*(-6.5863099999999998e-45*x[j+2] - 8.6171900000000013e-42) - 5.37701e-39) - 2.1252399999999995e-36) - 5.9584899999999997e-34) - 1.25734e-31) - 2.0675799999999999e-29) - 2.70733e-27) - 2.8627300000000003e-25) - 2.4704000000000001e-23) + x[j+2]*(x[j+2]*(x[j+2]*(x[j+2]*(x[j+2]*(x[j+2]*(x[j+2]*(x[j+2]*(x[j+2]*(-6.5863099999999998e-45*x[j+2] - 8.6171900000000013e-42) - 5.37701e-39) - 2.1252399999999995e-36) - 5.9584899999999997e-34) - 1.25734e-31) - 2.0675799999999999e-29) - 2.70733e-27) - 2.8627300000000003e-25) + x[j+2]*(x[j+2]*(x[j+2]*(x[j+2]*(x[j+2]*(x[j+2]*(x[j+2]*(x[j+2]*(-6.5863099999999998e-45*x[j+2] - 8.6171900000000013e-42) - 5.37701e-39) - 2.1252399999999995e-36) - 5.9584899999999997e-34) - 1.25734e-31) - 2.0675799999999999e-29) - 2.70733e-27) + x[j+2]*(x[j+2]*(x[j+2]*(x[j+2]*(x[j+2]*(x[j+2]*(x[j+2]*(-6.5863099999999998e-45*x[j+2] - 8.6171900000000013e-42) - 5.37701e-39) - 2.1252399999999995e-36) - 5.9584899999999997e-34) - 1.25734e-31) - 2.0675799999999999e-29) + x[j+2]*(x[j+2]*(x[j+2]*(x[j+2]*(x[j+2]*(x[j+2]*(-6.5863099999999998e-45*x[j+2] - 8.6171900000000013e-42) - 5.37701e-39) - 2.1252399999999995e-36) - 5.9584899999999997e-34) - 1.25734e-31) + x[j+2]*(x[j+2]*(x[j+2]*(x[j+2]*(x[j+2]*(-6.5863099999999998e-45*x[j+2] - 8.6171900000000013e-42) - 5.37701e-39) - 2.1252399999999995e-36) - 5.9584899999999997e-34) + x[j+2]*(x[j+2]*(x[j+2]*(x[j+2]*(-6.5863099999999998e-45*x[j+2] - 8.6171900000000013e-42) - 5.37701e-39) - 2.1252399999999995e-36) + x[j+2]*(x[j+2]*(x[j+2]*(-6.5863099999999998e-45*x[j+2] - 8.6171900000000013e-42) - 5.37701e-39) + x[j+2]*(x[j+2]*(-1.317262e-44*x[j+2] - 8.6171900000000013e-42) + x[j+2]*(-6.5863099999999998e-45*x[j+2] - 8.6171900000000013e-42) - 5.37701e-39) - 2.1252399999999995e-36) - 5.9584899999999997e-34) - 1.25734e-31) - 2.0675799999999999e-29) - 2.70733e-27) - 2.8627300000000003e-25) - 2.4704000000000001e-23) - 1.7593199999999999e-21) - 1.0503199999999998e-19) - 5.35739e-18) - 2.3473500000000001e-16) - 8.5124099999999998e-15) - 2.4307400000000003e-13) - 7.0930299999999993e-12) - 3.2421799999999998e-10) - 2.9853800000000003e-9) + 1.1179699999999999e-6) - 5.7888400000000006e-7) - 0.0086268100000000004) - 4.2704199999999997e-5) + 91.203199999999995) + x[j+2]*(x[j+2]*(x[j+2]*(x[j+2]*(x[j+2]*(x[j+2]*(x[j+2]*(x[j+2]*(x[j+2]*(x[j+2]*(x[j+2]*(x[j+2]*(x[j+2]*(x[j+2]*(x[j+2]*(x[j+2]*(x[j+2]*(x[j+2]*(x[j+2]*(x[j+2]*(x[j+2]*(x[j+2]*(x[j+2]*(1.3177599999999999e-44*x[j+2] + 1.72404e-41) + 1.0757499999999999e-38) + 4.2518000000000001e-36) + 1.1920500000000001e-33) + 2.5154000000000003e-31) + 4.1363499999999998e-29) + 5.4162200000000002e-27) + 5.7271900000000004e-25) + 4.9423999999999998e-23) + 3.5198799999999995e-21) + 2.1014599999999997e-19) + 1.0719500000000001e-17) + 4.6970299999999997e-16) + 1.7034499999999999e-14) + 4.8649699999999998e-13) + 1.4196699999999998e-11) + 6.4871200000000004e-10) + 5.9767700000000007e-9) - 2.2358299999999998e-6) + 1.1593599999999998e-6) + 0.017253600000000001) + 8.5573800000000004e-5) + x[j+2]*(x[j+2]*(x[j+2]*(x[j+2]*(x[j+2]*(x[j+2]*(x[j+2]*(x[j+2]*(x[j+2]*(x[j+2]*(x[j+2]*(x[j+2]*(x[j+2]*(x[j+2]*(x[j+2]*(x[j+2]*(x[j+2]*(x[j+2]*(x[j+2]*(x[j+2]*(x[j+2]*(x[j+2]*(1.3177599999999999e-44*x[j+2] + 1.72404e-41) + 1.0757499999999999e-38) + 4.2518000000000001e-36) + 1.1920500000000001e-33) + 2.5154000000000003e-31) + 4.1363499999999998e-29) + 5.4162200000000002e-27) + 5.7271900000000004e-25) + 4.9423999999999998e-23) + 3.5198799999999995e-21) + 2.1014599999999997e-19) + 1.0719500000000001e-17) + 4.6970299999999997e-16) + 1.7034499999999999e-14) + 4.8649699999999998e-13) + 1.4196699999999998e-11) + 6.4871200000000004e-10) + 5.9767700000000007e-9) - 2.2358299999999998e-6) + 1.1593599999999998e-6) + 0.017253600000000001) + x[j+2]*(x[j+2]*(x[j+2]*(x[j+2]*(x[j+2]*(x[j+2]*(x[j+2]*(x[j+2]*(x[j+2]*(x[j+2]*(x[j+2]*(x[j+2]*(x[j+2]*(x[j+2]*(x[j+2]*(x[j+2]*(x[j+2]*(x[j+2]*(x[j+2]*(x[j+2]*(x[j+2]*(1.3177599999999999e-44*x[j+2] + 1.72404e-41) + 1.0757499999999999e-38) + 4.2518000000000001e-36) + 1.1920500000000001e-33) + 2.5154000000000003e-31) + 4.1363499999999998e-29) + 5.4162200000000002e-27) + 5.7271900000000004e-25) + 4.9423999999999998e-23) + 3.5198799999999995e-21) + 2.1014599999999997e-19) + 1.0719500000000001e-17) + 4.6970299999999997e-16) + 1.7034499999999999e-14) + 4.8649699999999998e-13) + 1.4196699999999998e-11) + 6.4871200000000004e-10) + 5.9767700000000007e-9) - 2.2358299999999998e-6) + 1.1593599999999998e-6) + x[j+2]*(x[j+2]*(x[j+2]*(x[j+2]*(x[j+2]*(x[j+2]*(x[j+2]*(x[j+2]*(x[j+2]*(x[j+2]*(x[j+2]*(x[j+2]*(x[j+2]*(x[j+2]*(x[j+2]*(x[j+2]*(x[j+2]*(x[j+2]*(x[j+2]*(x[j+2]*(1.3177599999999999e-44*x[j+2] + 1.72404e-41) + 1.0757499999999999e-38) + 4.2518000000000001e-36) + 1.1920500000000001e-33) + 2.5154000000000003e-31) + 4.1363499999999998e-29) + 5.4162200000000002e-27) + 5.7271900000000004e-25) + 4.9423999999999998e-23) + 3.5198799999999995e-21) + 2.1014599999999997e-19) + 1.0719500000000001e-17) + 4.6970299999999997e-16) + 1.7034499999999999e-14) + 4.8649699999999998e-13) + 1.4196699999999998e-11) + 6.4871200000000004e-10) + 5.9767700000000007e-9) - 2.2358299999999998e-6) + x[j+2]*(x[j+2]*(x[j+2]*(x[j+2]*(x[j+2]*(x[j+2]*(x[j+2]*(x[j+2]*(x[j+2]*(x[j+2]*(x[j+2]*(x[j+2]*(x[j+2]*(x[j+2]*(x[j+2]*(x[j+2]*(x[j+2]*(x[j+2]*(x[j+2]*(1.3177599999999999e-44*x[j+2] + 1.72404e-41) + 1.0757499999999999e-38) + 4.2518000000000001e-36) + 1.1920500000000001e-33) + 2.5154000000000003e-31) + 4.1363499999999998e-29) + 5.4162200000000002e-27) + 5.7271900000000004e-25) + 4.9423999999999998e-23) + 3.5198799999999995e-21) + 2.1014599999999997e-19) + 1.0719500000000001e-17) + 4.6970299999999997e-16) + 1.7034499999999999e-14) + 4.8649699999999998e-13) + 1.4196699999999998e-11) + 6.4871200000000004e-10) + 5.9767700000000007e-9) + x[j+2]*(x[j+2]*(x[j+2]*(x[j+2]*(x[j+2]*(x[j+2]*(x[j+2]*(x[j+2]*(x[j+2]*(x[j+2]*(x[j+2]*(x[j+2]*(x[j+2]*(x[j+2]*(x[j+2]*(x[j+2]*(x[j+2]*(x[j+2]*(1.3177599999999999e-44*x[j+2] + 1.72404e-41) + 1.0757499999999999e-38) + 4.2518000000000001e-36) + 1.1920500000000001e-33) + 2.5154000000000003e-31) + 4.1363499999999998e-29) + 5.4162200000000002e-27) + 5.7271900000000004e-25) + 4.9423999999999998e-23) + 3.5198799999999995e-21) + 2.1014599999999997e-19) + 1.0719500000000001e-17) + 4.6970299999999997e-16) + 1.7034499999999999e-14) + 4.8649699999999998e-13) + 1.4196699999999998e-11) + 6.4871200000000004e-10) + x[j+2]*(x[j+2]*(x[j+2]*(x[j+2]*(x[j+2]*(x[j+2]*(x[j+2]*(x[j+2]*(x[j+2]*(x[j+2]*(x[j+2]*(x[j+2]*(x[j+2]*(x[j+2]*(x[j+2]*(x[j+2]*(x[j+2]*(1.3177599999999999e-44*x[j+2] + 1.72404e-41) + 1.0757499999999999e-38) + 4.2518000000000001e-36) + 1.1920500000000001e-33) + 2.5154000000000003e-31) + 4.1363499999999998e-29) + 5.4162200000000002e-27) + 5.7271900000000004e-25) + 4.9423999999999998e-23) + 3.5198799999999995e-21) + 2.1014599999999997e-19) + 1.0719500000000001e-17) + 4.6970299999999997e-16) + 1.7034499999999999e-14) + 4.8649699999999998e-13) + 1.4196699999999998e-11) + x[j+2]*(x[j+2]*(x[j+2]*(x[j+2]*(x[j+2]*(x[j+2]*(x[j+2]*(x[j+2]*(x[j+2]*(x[j+2]*(x[j+2]*(x[j+2]*(x[j+2]*(x[j+2]*(x[j+2]*(x[j+2]*(1.3177599999999999e-44*x[j+2] + 1.72404e-41) + 1.0757499999999999e-38) + 4.2518000000000001e-36) + 1.1920500000000001e-33) + 2.5154000000000003e-31) + 4.1363499999999998e-29) + 5.4162200000000002e-27) + 5.7271900000000004e-25) + 4.9423999999999998e-23) + 3.5198799999999995e-21) + 2.1014599999999997e-19) + 1.0719500000000001e-17) + 4.6970299999999997e-16) + 1.7034499999999999e-14) + 4.8649699999999998e-13) + x[j+2]*(x[j+2]*(x[j+2]*(x[j+2]*(x[j+2]*(x[j+2]*(x[j+2]*(x[j+2]*(x[j+2]*(x[j+2]*(x[j+2]*(x[j+2]*(x[j+2]*(x[j+2]*(x[j+2]*(1.3177599999999999e-44*x[j+2] + 1.72404e-41) + 1.0757499999999999e-38) + 4.2518000000000001e-36) + 1.1920500000000001e-33) + 2.5154000000000003e-31) + 4.1363499999999998e-29) + 5.4162200000000002e-27) + 5.7271900000000004e-25) + 4.9423999999999998e-23) + 3.5198799999999995e-21) + 2.1014599999999997e-19) + 1.0719500000000001e-17) + 4.6970299999999997e-16) + 1.7034499999999999e-14) + x[j+2]*(x[j+2]*(x[j+2]*(x[j+2]*(x[j+2]*(x[j+2]*(x[j+2]*(x[j+2]*(x[j+2]*(x[j+2]*(x[j+2]*(x[j+2]*(x[j+2]*(x[j+2]*(1.3177599999999999e-44*x[j+2] + 1.72404e-41) + 1.0757499999999999e-38) + 4.2518000000000001e-36) + 1.1920500000000001e-33) + 2.5154000000000003e-31) + 4.1363499999999998e-29) + 5.4162200000000002e-27) + 5.7271900000000004e-25) + 4.9423999999999998e-23) + 3.5198799999999995e-21) + 2.1014599999999997e-19) + 1.0719500000000001e-17) + 4.6970299999999997e-16) + x[j+2]*(x[j+2]*(x[j+2]*(x[j+2]*(x[j+2]*(x[j+2]*(x[j+2]*(x[j+2]*(x[j+2]*(x[j+2]*(x[j+2]*(x[j+2]*(x[j+2]*(1.3177599999999999e-44*x[j+2] + 1.72404e-41) + 1.0757499999999999e-38) + 4.2518000000000001e-36) + 1.1920500000000001e-33) + 2.5154000000000003e-31) + 4.1363499999999998e-29) + 5.4162200000000002e-27) + 5.7271900000000004e-25) + 4.9423999999999998e-23) + 3.5198799999999995e-21) + 2.1014599999999997e-19) + 1.0719500000000001e-17) + x[j+2]*(x[j+2]*(x[j+2]*(x[j+2]*(x[j+2]*(x[j+2]*(x[j+2]*(x[j+2]*(x[j+2]*(x[j+2]*(x[j+2]*(x[j+2]*(1.3177599999999999e-44*x[j+2] + 1.72404e-41) + 1.0757499999999999e-38) + 4.2518000000000001e-36) + 1.1920500000000001e-33) + 2.5154000000000003e-31) + 4.1363499999999998e-29) + 5.4162200000000002e-27) + 5.7271900000000004e-25) + 4.9423999999999998e-23) + 3.5198799999999995e-21) + 2.1014599999999997e-19) + x[j+2]*(x[j+2]*(x[j+2]*(x[j+2]*(x[j+2]*(x[j+2]*(x[j+2]*(x[j+2]*(x[j+2]*(x[j+2]*(x[j+2]*(1.3177599999999999e-44*x[j+2] + 1.72404e-41) + 1.0757499999999999e-38) + 4.2518000000000001e-36) + 1.1920500000000001e-33) + 2.5154000000000003e-31) + 4.1363499999999998e-29) + 5.4162200000000002e-27) + 5.7271900000000004e-25) + 4.9423999999999998e-23) + 3.5198799999999995e-21) + x[j+2]*(x[j+2]*(x[j+2]*(x[j+2]*(x[j+2]*(x[j+2]*(x[j+2]*(x[j+2]*(x[j+2]*(x[j+2]*(1.3177599999999999e-44*x[j+2] + 1.72404e-41) + 1.0757499999999999e-38) + 4.2518000000000001e-36) + 1.1920500000000001e-33) + 2.5154000000000003e-31) + 4.1363499999999998e-29) + 5.4162200000000002e-27) + 5.7271900000000004e-25) + 4.9423999999999998e-23) + x[j+2]*(x[j+2]*(x[j+2]*(x[j+2]*(x[j+2]*(x[j+2]*(x[j+2]*(x[j+2]*(x[j+2]*(1.3177599999999999e-44*x[j+2] + 1.72404e-41) + 1.0757499999999999e-38) + 4.2518000000000001e-36) + 1.1920500000000001e-33) + 2.5154000000000003e-31) + 4.1363499999999998e-29) + 5.4162200000000002e-27) + 5.7271900000000004e-25) + x[j+2]*(x[j+2]*(x[j+2]*(x[j+2]*(x[j+2]*(x[j+2]*(x[j+2]*(x[j+2]*(1.3177599999999999e-44*x[j+2] + 1.72404e-41) + 1.0757499999999999e-38) + 4.2518000000000001e-36) + 1.1920500000000001e-33) + 2.5154000000000003e-31) + 4.1363499999999998e-29) + 5.4162200000000002e-27) + x[j+2]*(x[j+2]*(x[j+2]*(x[j+2]*(x[j+2]*(x[j+2]*(x[j+2]*(1.3177599999999999e-44*x[j+2] + 1.72404e-41) + 1.0757499999999999e-38) + 4.2518000000000001e-36) + 1.1920500000000001e-33) + 2.5154000000000003e-31) + 4.1363499999999998e-29) + x[j+2]*(x[j+2]*(x[j+2]*(x[j+2]*(x[j+2]*(x[j+2]*(1.3177599999999999e-44*x[j+2] + 1.72404e-41) + 1.0757499999999999e-38) + 4.2518000000000001e-36) + 1.1920500000000001e-33) + 2.5154000000000003e-31) + x[j+2]*(x[j+2]*(x[j+2]*(x[j+2]*(x[j+2]*(1.3177599999999999e-44*x[j+2] + 1.72404e-41) + 1.0757499999999999e-38) + 4.2518000000000001e-36) + 1.1920500000000001e-33) + x[j+2]*(x[j+2]*(x[j+2]*(x[j+2]*(1.3177599999999999e-44*x[j+2] + 1.72404e-41) + 1.0757499999999999e-38) + 4.2518000000000001e-36) + x[j+2]*(x[j+2]*(x[j+2]*(1.3177599999999999e-44*x[j+2] + 1.72404e-41) + 1.0757499999999999e-38) + x[j+2]*(x[j+2]*(1.3177599999999999e-44*x[j+2] + 1.72404e-41) + x[j+2]*(2.6355199999999997e-44*x[j+2] + 1.72404e-41) + 1.0757499999999999e-38) + 4.2518000000000001e-36) + 1.1920500000000001e-33) + 2.5154000000000003e-31) + 4.1363499999999998e-29) + 5.4162200000000002e-27) + 5.7271900000000004e-25) + 4.9423999999999998e-23) + 3.5198799999999995e-21) + 2.1014599999999997e-19) + 1.0719500000000001e-17) + 4.6970299999999997e-16) + 1.7034499999999999e-14) + 4.8649699999999998e-13) + 1.4196699999999998e-11) + 6.4871200000000004e-10) + 5.9767700000000007e-9) - 2.2358299999999998e-6) + 1.1593599999999998e-6) + 0.017253600000000001) + 8.5573800000000004e-5) - 182.40600000000001) + 10532.863313))/x[9*nObs_]) + 1 ;
      inz++;
      
      values[inz] = -0.66666666666666663*x[9*nObs_+4]*h[j]*x[j+2*nObs_]*x[j+1*nObs_]*(x[9*nObs_+5] - x[j])/x[9*nObs_] ;
      inz++;
      
      values[inz] = -2.6666666666666665*x[9*nObs_+4]*h[j]*x[j+1+2*nObs_]*x[j+1+1*nObs_]*(x[9*nObs_+5] - x[j+1])/x[9*nObs_] ;
      inz++;
      
      values[inz] = -0.66666666666666663*x[9*nObs_+4]*h[j]*x[j+2+2*nObs_]*x[j+2+1*nObs_]*(x[9*nObs_+5] - x[j+2])/x[9*nObs_] ;
      inz++;
      
      values[inz] = -0.33333333333333331*x[9*nObs_+4]*h[j]*pow(x[j+1*nObs_], 2)*(x[9*nObs_+5] - x[j])/x[9*nObs_] ;
      inz++;
      
      values[inz] = -1.3333333333333333*x[9*nObs_+4]*h[j]*pow(x[j+1+1*nObs_], 2)*(x[9*nObs_+5] - x[j+1])/x[9*nObs_] ;
      inz++;
      
      values[inz] = -0.33333333333333331*x[9*nObs_+4]*h[j]*pow(x[j+2+1*nObs_], 2)*(x[9*nObs_+5] - x[j+2])/x[9*nObs_] ;
      inz++;
      
      values[inz] = -1.3333333333333333*x[9*nObs_+16]*h[j]*pow(x[j+3*nObs_], 3)*(x[9*nObs_+17] - x[j])/x[9*nObs_] ;
      inz++;
      
      values[inz] = -5.333333333333333*x[9*nObs_+16]*h[j]*pow(x[j+1+3*nObs_], 3)*(x[9*nObs_+17] - x[j+1])/x[9*nObs_] ;
      inz++;
      
      values[inz] = -1.3333333333333333*x[9*nObs_+16]*h[j]*pow(x[j+2+3*nObs_], 3)*(x[9*nObs_+17] - x[j+2])/x[9*nObs_] ;
      inz++;
      
      values[inz] = -0.33333333333333331*x[9*nObs_+23]*h[j]*(x[9*nObs_+24] - x[j])/x[9*nObs_] ;
      inz++;
      
      values[inz] = -1.3333333333333333*x[9*nObs_+23]*h[j]*(x[9*nObs_+24] - x[j+1])/x[9*nObs_] ;
      inz++;
      
      values[inz] = -0.33333333333333331*x[9*nObs_+23]*h[j]*(x[9*nObs_+24] - x[j+2])/x[9*nObs_] ;
      inz++;
      
      values[inz] = 0.00066666666666666664*h[j]*x[9*nObs_+30]*x[j+5*nObs_]*x[j+6*nObs_]*(5.0000000000000002e-5*x[j]*(x[j]*(x[j]*(x[j]*(x[j]*(x[j]*(x[j]*(x[j]*(x[j]*(x[j]*(x[j]*(x[j]*(x[j]*(x[j]*(x[j]*(x[j]*(x[j]*(x[j]*(x[j]*(x[j]*(x[j]*(x[j]*(x[j]*(x[j]*(-6.5863099999999998e-45*x[j] - 8.6171900000000013e-42) - 5.37701e-39) - 2.1252399999999995e-36) - 5.9584899999999997e-34) - 1.25734e-31) - 2.0675799999999999e-29) - 2.70733e-27) - 2.8627300000000003e-25) - 2.4704000000000001e-23) - 1.7593199999999999e-21) - 1.0503199999999998e-19) - 5.35739e-18) - 2.3473500000000001e-16) - 8.5124099999999998e-15) - 2.4307400000000003e-13) - 7.0930299999999993e-12) - 3.2421799999999998e-10) - 2.9853800000000003e-9) + 1.1179699999999999e-6) - 5.7888400000000006e-7) - 0.0086268100000000004) - 4.2704199999999997e-5) + 91.203199999999995) + 7266.2600000000002) + x[j]*(x[j]*(x[j]*(x[j]*(x[j]*(x[j]*(x[j]*(x[j]*(x[j]*(x[j]*(x[j]*(x[j]*(x[j]*(x[j]*(x[j]*(x[j]*(x[j]*(x[j]*(x[j]*(x[j]*(x[j]*(x[j]*(x[j]*(x[j]*(1.3177599999999999e-44*x[j] + 1.72404e-41) + 1.0757499999999999e-38) + 4.2518000000000001e-36) + 1.1920500000000001e-33) + 2.5154000000000003e-31) + 4.1363499999999998e-29) + 5.4162200000000002e-27) + 5.7271900000000004e-25) + 4.9423999999999998e-23) + 3.5198799999999995e-21) + 2.1014599999999997e-19) + 1.0719500000000001e-17) + 4.6970299999999997e-16) + 1.7034499999999999e-14) + 4.8649699999999998e-13) + 1.4196699999999998e-11) + 6.4871200000000004e-10) + 5.9767700000000007e-9) - 2.2358299999999998e-6) + 1.1593599999999998e-6) + 0.017253600000000001) + 8.5573800000000004e-5) - 182.40600000000001) + 10532.5) - 385930.35149999999)/x[9*nObs_] ;
      inz++;
      
      values[inz] = 0.0026666666666666666*h[j]*x[9*nObs_+30]*x[j+1+5*nObs_]*x[j+1+6*nObs_]*(5.0000000000000002e-5*x[j+1]*(x[j+1]*(x[j+1]*(x[j+1]*(x[j+1]*(x[j+1]*(x[j+1]*(x[j+1]*(x[j+1]*(x[j+1]*(x[j+1]*(x[j+1]*(x[j+1]*(x[j+1]*(x[j+1]*(x[j+1]*(x[j+1]*(x[j+1]*(x[j+1]*(x[j+1]*(x[j+1]*(x[j+1]*(x[j+1]*(x[j+1]*(-6.5863099999999998e-45*x[j+1] - 8.6171900000000013e-42) - 5.37701e-39) - 2.1252399999999995e-36) - 5.9584899999999997e-34) - 1.25734e-31) - 2.0675799999999999e-29) - 2.70733e-27) - 2.8627300000000003e-25) - 2.4704000000000001e-23) - 1.7593199999999999e-21) - 1.0503199999999998e-19) - 5.35739e-18) - 2.3473500000000001e-16) - 8.5124099999999998e-15) - 2.4307400000000003e-13) - 7.0930299999999993e-12) - 3.2421799999999998e-10) - 2.9853800000000003e-9) + 1.1179699999999999e-6) - 5.7888400000000006e-7) - 0.0086268100000000004) - 4.2704199999999997e-5) + 91.203199999999995) + 7266.2600000000002) + x[j+1]*(x[j+1]*(x[j+1]*(x[j+1]*(x[j+1]*(x[j+1]*(x[j+1]*(x[j+1]*(x[j+1]*(x[j+1]*(x[j+1]*(x[j+1]*(x[j+1]*(x[j+1]*(x[j+1]*(x[j+1]*(x[j+1]*(x[j+1]*(x[j+1]*(x[j+1]*(x[j+1]*(x[j+1]*(x[j+1]*(x[j+1]*(1.3177599999999999e-44*x[j+1] + 1.72404e-41) + 1.0757499999999999e-38) + 4.2518000000000001e-36) + 1.1920500000000001e-33) + 2.5154000000000003e-31) + 4.1363499999999998e-29) + 5.4162200000000002e-27) + 5.7271900000000004e-25) + 4.9423999999999998e-23) + 3.5198799999999995e-21) + 2.1014599999999997e-19) + 1.0719500000000001e-17) + 4.6970299999999997e-16) + 1.7034499999999999e-14) + 4.8649699999999998e-13) + 1.4196699999999998e-11) + 6.4871200000000004e-10) + 5.9767700000000007e-9) - 2.2358299999999998e-6) + 1.1593599999999998e-6) + 0.017253600000000001) + 8.5573800000000004e-5) - 182.40600000000001) + 10532.5) - 385930.35149999999)/x[9*nObs_] ;
      inz++;
      
      values[inz] = 0.00066666666666666664*h[j]*x[9*nObs_+30]*x[j+2+5*nObs_]*x[j+2+6*nObs_]*(5.0000000000000002e-5*x[j+2]*(x[j+2]*(x[j+2]*(x[j+2]*(x[j+2]*(x[j+2]*(x[j+2]*(x[j+2]*(x[j+2]*(x[j+2]*(x[j+2]*(x[j+2]*(x[j+2]*(x[j+2]*(x[j+2]*(x[j+2]*(x[j+2]*(x[j+2]*(x[j+2]*(x[j+2]*(x[j+2]*(x[j+2]*(x[j+2]*(x[j+2]*(-6.5863099999999998e-45*x[j+2] - 8.6171900000000013e-42) - 5.37701e-39) - 2.1252399999999995e-36) - 5.9584899999999997e-34) - 1.25734e-31) - 2.0675799999999999e-29) - 2.70733e-27) - 2.8627300000000003e-25) - 2.4704000000000001e-23) - 1.7593199999999999e-21) - 1.0503199999999998e-19) - 5.35739e-18) - 2.3473500000000001e-16) - 8.5124099999999998e-15) - 2.4307400000000003e-13) - 7.0930299999999993e-12) - 3.2421799999999998e-10) - 2.9853800000000003e-9) + 1.1179699999999999e-6) - 5.7888400000000006e-7) - 0.0086268100000000004) - 4.2704199999999997e-5) + 91.203199999999995) + 7266.2600000000002) + x[j+2]*(x[j+2]*(x[j+2]*(x[j+2]*(x[j+2]*(x[j+2]*(x[j+2]*(x[j+2]*(x[j+2]*(x[j+2]*(x[j+2]*(x[j+2]*(x[j+2]*(x[j+2]*(x[j+2]*(x[j+2]*(x[j+2]*(x[j+2]*(x[j+2]*(x[j+2]*(x[j+2]*(x[j+2]*(x[j+2]*(x[j+2]*(1.3177599999999999e-44*x[j+2] + 1.72404e-41) + 1.0757499999999999e-38) + 4.2518000000000001e-36) + 1.1920500000000001e-33) + 2.5154000000000003e-31) + 4.1363499999999998e-29) + 5.4162200000000002e-27) + 5.7271900000000004e-25) + 4.9423999999999998e-23) + 3.5198799999999995e-21) + 2.1014599999999997e-19) + 1.0719500000000001e-17) + 4.6970299999999997e-16) + 1.7034499999999999e-14) + 4.8649699999999998e-13) + 1.4196699999999998e-11) + 6.4871200000000004e-10) + 5.9767700000000007e-9) - 2.2358299999999998e-6) + 1.1593599999999998e-6) + 0.017253600000000001) + 8.5573800000000004e-5) - 182.40600000000001) + 10532.5) - 385930.35149999999)/x[9*nObs_] ;
      inz++;
      
      values[inz] = 0.00033333333333333332*h[j]*x[9*nObs_+30]*pow(x[j+5*nObs_], 2)*(5.0000000000000002e-5*x[j]*(x[j]*(x[j]*(x[j]*(x[j]*(x[j]*(x[j]*(x[j]*(x[j]*(x[j]*(x[j]*(x[j]*(x[j]*(x[j]*(x[j]*(x[j]*(x[j]*(x[j]*(x[j]*(x[j]*(x[j]*(x[j]*(x[j]*(x[j]*(-6.5863099999999998e-45*x[j] - 8.6171900000000013e-42) - 5.37701e-39) - 2.1252399999999995e-36) - 5.9584899999999997e-34) - 1.25734e-31) - 2.0675799999999999e-29) - 2.70733e-27) - 2.8627300000000003e-25) - 2.4704000000000001e-23) - 1.7593199999999999e-21) - 1.0503199999999998e-19) - 5.35739e-18) - 2.3473500000000001e-16) - 8.5124099999999998e-15) - 2.4307400000000003e-13) - 7.0930299999999993e-12) - 3.2421799999999998e-10) - 2.9853800000000003e-9) + 1.1179699999999999e-6) - 5.7888400000000006e-7) - 0.0086268100000000004) - 4.2704199999999997e-5) + 91.203199999999995) + 7266.2600000000002) + x[j]*(x[j]*(x[j]*(x[j]*(x[j]*(x[j]*(x[j]*(x[j]*(x[j]*(x[j]*(x[j]*(x[j]*(x[j]*(x[j]*(x[j]*(x[j]*(x[j]*(x[j]*(x[j]*(x[j]*(x[j]*(x[j]*(x[j]*(x[j]*(1.3177599999999999e-44*x[j] + 1.72404e-41) + 1.0757499999999999e-38) + 4.2518000000000001e-36) + 1.1920500000000001e-33) + 2.5154000000000003e-31) + 4.1363499999999998e-29) + 5.4162200000000002e-27) + 5.7271900000000004e-25) + 4.9423999999999998e-23) + 3.5198799999999995e-21) + 2.1014599999999997e-19) + 1.0719500000000001e-17) + 4.6970299999999997e-16) + 1.7034499999999999e-14) + 4.8649699999999998e-13) + 1.4196699999999998e-11) + 6.4871200000000004e-10) + 5.9767700000000007e-9) - 2.2358299999999998e-6) + 1.1593599999999998e-6) + 0.017253600000000001) + 8.5573800000000004e-5) - 182.40600000000001) + 10532.5) - 385930.35149999999)/x[9*nObs_] ;
      inz++;
      
      values[inz] = 0.0013333333333333333*h[j]*x[9*nObs_+30]*pow(x[j+1+5*nObs_], 2)*(5.0000000000000002e-5*x[j+1]*(x[j+1]*(x[j+1]*(x[j+1]*(x[j+1]*(x[j+1]*(x[j+1]*(x[j+1]*(x[j+1]*(x[j+1]*(x[j+1]*(x[j+1]*(x[j+1]*(x[j+1]*(x[j+1]*(x[j+1]*(x[j+1]*(x[j+1]*(x[j+1]*(x[j+1]*(x[j+1]*(x[j+1]*(x[j+1]*(x[j+1]*(-6.5863099999999998e-45*x[j+1] - 8.6171900000000013e-42) - 5.37701e-39) - 2.1252399999999995e-36) - 5.9584899999999997e-34) - 1.25734e-31) - 2.0675799999999999e-29) - 2.70733e-27) - 2.8627300000000003e-25) - 2.4704000000000001e-23) - 1.7593199999999999e-21) - 1.0503199999999998e-19) - 5.35739e-18) - 2.3473500000000001e-16) - 8.5124099999999998e-15) - 2.4307400000000003e-13) - 7.0930299999999993e-12) - 3.2421799999999998e-10) - 2.9853800000000003e-9) + 1.1179699999999999e-6) - 5.7888400000000006e-7) - 0.0086268100000000004) - 4.2704199999999997e-5) + 91.203199999999995) + 7266.2600000000002) + x[j+1]*(x[j+1]*(x[j+1]*(x[j+1]*(x[j+1]*(x[j+1]*(x[j+1]*(x[j+1]*(x[j+1]*(x[j+1]*(x[j+1]*(x[j+1]*(x[j+1]*(x[j+1]*(x[j+1]*(x[j+1]*(x[j+1]*(x[j+1]*(x[j+1]*(x[j+1]*(x[j+1]*(x[j+1]*(x[j+1]*(x[j+1]*(1.3177599999999999e-44*x[j+1] + 1.72404e-41) + 1.0757499999999999e-38) + 4.2518000000000001e-36) + 1.1920500000000001e-33) + 2.5154000000000003e-31) + 4.1363499999999998e-29) + 5.4162200000000002e-27) + 5.7271900000000004e-25) + 4.9423999999999998e-23) + 3.5198799999999995e-21) + 2.1014599999999997e-19) + 1.0719500000000001e-17) + 4.6970299999999997e-16) + 1.7034499999999999e-14) + 4.8649699999999998e-13) + 1.4196699999999998e-11) + 6.4871200000000004e-10) + 5.9767700000000007e-9) - 2.2358299999999998e-6) + 1.1593599999999998e-6) + 0.017253600000000001) + 8.5573800000000004e-5) - 182.40600000000001) + 10532.5) - 385930.35149999999)/x[9*nObs_] ;
      inz++;
      
      values[inz] = 0.00033333333333333332*h[j]*x[9*nObs_+30]*pow(x[j+2+5*nObs_], 2)*(5.0000000000000002e-5*x[j+2]*(x[j+2]*(x[j+2]*(x[j+2]*(x[j+2]*(x[j+2]*(x[j+2]*(x[j+2]*(x[j+2]*(x[j+2]*(x[j+2]*(x[j+2]*(x[j+2]*(x[j+2]*(x[j+2]*(x[j+2]*(x[j+2]*(x[j+2]*(x[j+2]*(x[j+2]*(x[j+2]*(x[j+2]*(x[j+2]*(x[j+2]*(-6.5863099999999998e-45*x[j+2] - 8.6171900000000013e-42) - 5.37701e-39) - 2.1252399999999995e-36) - 5.9584899999999997e-34) - 1.25734e-31) - 2.0675799999999999e-29) - 2.70733e-27) - 2.8627300000000003e-25) - 2.4704000000000001e-23) - 1.7593199999999999e-21) - 1.0503199999999998e-19) - 5.35739e-18) - 2.3473500000000001e-16) - 8.5124099999999998e-15) - 2.4307400000000003e-13) - 7.0930299999999993e-12) - 3.2421799999999998e-10) - 2.9853800000000003e-9) + 1.1179699999999999e-6) - 5.7888400000000006e-7) - 0.0086268100000000004) - 4.2704199999999997e-5) + 91.203199999999995) + 7266.2600000000002) + x[j+2]*(x[j+2]*(x[j+2]*(x[j+2]*(x[j+2]*(x[j+2]*(x[j+2]*(x[j+2]*(x[j+2]*(x[j+2]*(x[j+2]*(x[j+2]*(x[j+2]*(x[j+2]*(x[j+2]*(x[j+2]*(x[j+2]*(x[j+2]*(x[j+2]*(x[j+2]*(x[j+2]*(x[j+2]*(x[j+2]*(x[j+2]*(1.3177599999999999e-44*x[j+2] + 1.72404e-41) + 1.0757499999999999e-38) + 4.2518000000000001e-36) + 1.1920500000000001e-33) + 2.5154000000000003e-31) + 4.1363499999999998e-29) + 5.4162200000000002e-27) + 5.7271900000000004e-25) + 4.9423999999999998e-23) + 3.5198799999999995e-21) + 2.1014599999999997e-19) + 1.0719500000000001e-17) + 4.6970299999999997e-16) + 1.7034499999999999e-14) + 4.8649699999999998e-13) + 1.4196699999999998e-11) + 6.4871200000000004e-10) + 5.9767700000000007e-9) - 2.2358299999999998e-6) + 1.1593599999999998e-6) + 0.017253600000000001) + 8.5573800000000004e-5) - 182.40600000000001) + 10532.5) - 385930.35149999999)/x[9*nObs_] ;
      inz++;
      
      values[inz] = -0.33333333333333331*h[j]*(data_[j] - x[j]) ;
      inz++;
      
      values[inz] = -0.33333333333333331*h[j]*(4*data_[j] - 4*x[j+1]) ;
      inz++;
      
      values[inz] = -0.33333333333333331*h[j]*(data_[j] - x[j+2]) ;
      inz++;
      
      values[inz] = -0.33333333333333331*h[j]*(-(1000*inj_[j]/x[9*nObs_+1] + x[9*nObs_+23]*x[j+4*nObs_]*(x[9*nObs_+24] - x[j]) + x[9*nObs_+16]*pow(x[j+3*nObs_], 4)*(x[9*nObs_+17] - x[j]) + x[9*nObs_+2]*(x[9*nObs_+3] - x[j]) + x[9*nObs_+4]*x[j+2*nObs_]*pow(x[j+1*nObs_], 2)*(x[9*nObs_+5] - x[j]) - 1.0/1000.0*x[9*nObs_+30]*pow(x[j+5*nObs_], 2)*x[j+6*nObs_]*(5.0000000000000002e-5*x[j]*(x[j]*(x[j]*(x[j]*(x[j]*(x[j]*(x[j]*(x[j]*(x[j]*(x[j]*(x[j]*(x[j]*(x[j]*(x[j]*(x[j]*(x[j]*(x[j]*(x[j]*(x[j]*(x[j]*(x[j]*(x[j]*(x[j]*(x[j]*(-6.5863099999999998e-45*x[j] - 8.6171900000000013e-42) - 5.37701e-39) - 2.1252399999999995e-36) - 5.9584899999999997e-34) - 1.25734e-31) - 2.0675799999999999e-29) - 2.70733e-27) - 2.8627300000000003e-25) - 2.4704000000000001e-23) - 1.7593199999999999e-21) - 1.0503199999999998e-19) - 5.35739e-18) - 2.3473500000000001e-16) - 8.5124099999999998e-15) - 2.4307400000000003e-13) - 7.0930299999999993e-12) - 3.2421799999999998e-10) - 2.9853800000000003e-9) + 1.1179699999999999e-6) - 5.7888400000000006e-7) - 0.0086268100000000004) - 4.2704199999999997e-5) + 91.203199999999995) + 7266.2600000000002) + x[j]*(x[j]*(x[j]*(x[j]*(x[j]*(x[j]*(x[j]*(x[j]*(x[j]*(x[j]*(x[j]*(x[j]*(x[j]*(x[j]*(x[j]*(x[j]*(x[j]*(x[j]*(x[j]*(x[j]*(x[j]*(x[j]*(x[j]*(x[j]*(1.3177599999999999e-44*x[j] + 1.72404e-41) + 1.0757499999999999e-38) + 4.2518000000000001e-36) + 1.1920500000000001e-33) + 2.5154000000000003e-31) + 4.1363499999999998e-29) + 5.4162200000000002e-27) + 5.7271900000000004e-25) + 4.9423999999999998e-23) + 3.5198799999999995e-21) + 2.1014599999999997e-19) + 1.0719500000000001e-17) + 4.6970299999999997e-16) + 1.7034499999999999e-14) + 4.8649699999999998e-13) + 1.4196699999999998e-11) + 6.4871200000000004e-10) + 5.9767700000000007e-9) - 2.2358299999999998e-6) + 1.1593599999999998e-6) + 0.017253600000000001) + 8.5573800000000004e-5) - 182.40600000000001) + 10532.5) - 385930.35149999999))/pow(x[9*nObs_], 2) - 4*(1000*inj_[j]/x[9*nObs_+1] + x[9*nObs_+23]*x[j+1+4*nObs_]*(x[9*nObs_+24] - x[j+1]) + x[9*nObs_+16]*pow(x[j+1+3*nObs_], 4)*(x[9*nObs_+17] - x[j+1]) + x[9*nObs_+2]*(x[9*nObs_+3] - x[j+1]) + x[9*nObs_+4]*x[j+1+2*nObs_]*pow(x[j+1+1*nObs_], 2)*(x[9*nObs_+5] - x[j+1]) - 1.0/1000.0*x[9*nObs_+30]*pow(x[j+1+5*nObs_], 2)*x[j+1+6*nObs_]*(5.0000000000000002e-5*x[j+1]*(x[j+1]*(x[j+1]*(x[j+1]*(x[j+1]*(x[j+1]*(x[j+1]*(x[j+1]*(x[j+1]*(x[j+1]*(x[j+1]*(x[j+1]*(x[j+1]*(x[j+1]*(x[j+1]*(x[j+1]*(x[j+1]*(x[j+1]*(x[j+1]*(x[j+1]*(x[j+1]*(x[j+1]*(x[j+1]*(x[j+1]*(-6.5863099999999998e-45*x[j+1] - 8.6171900000000013e-42) - 5.37701e-39) - 2.1252399999999995e-36) - 5.9584899999999997e-34) - 1.25734e-31) - 2.0675799999999999e-29) - 2.70733e-27) - 2.8627300000000003e-25) - 2.4704000000000001e-23) - 1.7593199999999999e-21) - 1.0503199999999998e-19) - 5.35739e-18) - 2.3473500000000001e-16) - 8.5124099999999998e-15) - 2.4307400000000003e-13) - 7.0930299999999993e-12) - 3.2421799999999998e-10) - 2.9853800000000003e-9) + 1.1179699999999999e-6) - 5.7888400000000006e-7) - 0.0086268100000000004) - 4.2704199999999997e-5) + 91.203199999999995) + 7266.2600000000002) + x[j+1]*(x[j+1]*(x[j+1]*(x[j+1]*(x[j+1]*(x[j+1]*(x[j+1]*(x[j+1]*(x[j+1]*(x[j+1]*(x[j+1]*(x[j+1]*(x[j+1]*(x[j+1]*(x[j+1]*(x[j+1]*(x[j+1]*(x[j+1]*(x[j+1]*(x[j+1]*(x[j+1]*(x[j+1]*(x[j+1]*(x[j+1]*(1.3177599999999999e-44*x[j+1] + 1.72404e-41) + 1.0757499999999999e-38) + 4.2518000000000001e-36) + 1.1920500000000001e-33) + 2.5154000000000003e-31) + 4.1363499999999998e-29) + 5.4162200000000002e-27) + 5.7271900000000004e-25) + 4.9423999999999998e-23) + 3.5198799999999995e-21) + 2.1014599999999997e-19) + 1.0719500000000001e-17) + 4.6970299999999997e-16) + 1.7034499999999999e-14) + 4.8649699999999998e-13) + 1.4196699999999998e-11) + 6.4871200000000004e-10) + 5.9767700000000007e-9) - 2.2358299999999998e-6) + 1.1593599999999998e-6) + 0.017253600000000001) + 8.5573800000000004e-5) - 182.40600000000001) + 10532.5) - 385930.35149999999))/pow(x[9*nObs_], 2) - (1000*inj_[j]/x[9*nObs_+1] + x[9*nObs_+23]*x[j+2+4*nObs_]*(x[9*nObs_+24] - x[j+2]) + x[9*nObs_+16]*pow(x[j+2+3*nObs_], 4)*(x[9*nObs_+17] - x[j+2]) + x[9*nObs_+2]*(x[9*nObs_+3] - x[j+2]) + x[9*nObs_+4]*x[j+2+2*nObs_]*pow(x[j+2+1*nObs_], 2)*(x[9*nObs_+5] - x[j+2]) - 1.0/1000.0*x[9*nObs_+30]*pow(x[j+2+5*nObs_], 2)*x[j+2+6*nObs_]*(5.0000000000000002e-5*x[j+2]*(x[j+2]*(x[j+2]*(x[j+2]*(x[j+2]*(x[j+2]*(x[j+2]*(x[j+2]*(x[j+2]*(x[j+2]*(x[j+2]*(x[j+2]*(x[j+2]*(x[j+2]*(x[j+2]*(x[j+2]*(x[j+2]*(x[j+2]*(x[j+2]*(x[j+2]*(x[j+2]*(x[j+2]*(x[j+2]*(x[j+2]*(-6.5863099999999998e-45*x[j+2] - 8.6171900000000013e-42) - 5.37701e-39) - 2.1252399999999995e-36) - 5.9584899999999997e-34) - 1.25734e-31) - 2.0675799999999999e-29) - 2.70733e-27) - 2.8627300000000003e-25) - 2.4704000000000001e-23) - 1.7593199999999999e-21) - 1.0503199999999998e-19) - 5.35739e-18) - 2.3473500000000001e-16) - 8.5124099999999998e-15) - 2.4307400000000003e-13) - 7.0930299999999993e-12) - 3.2421799999999998e-10) - 2.9853800000000003e-9) + 1.1179699999999999e-6) - 5.7888400000000006e-7) - 0.0086268100000000004) - 4.2704199999999997e-5) + 91.203199999999995) + 7266.2600000000002) + x[j+2]*(x[j+2]*(x[j+2]*(x[j+2]*(x[j+2]*(x[j+2]*(x[j+2]*(x[j+2]*(x[j+2]*(x[j+2]*(x[j+2]*(x[j+2]*(x[j+2]*(x[j+2]*(x[j+2]*(x[j+2]*(x[j+2]*(x[j+2]*(x[j+2]*(x[j+2]*(x[j+2]*(x[j+2]*(x[j+2]*(x[j+2]*(1.3177599999999999e-44*x[j+2] + 1.72404e-41) + 1.0757499999999999e-38) + 4.2518000000000001e-36) + 1.1920500000000001e-33) + 2.5154000000000003e-31) + 4.1363499999999998e-29) + 5.4162200000000002e-27) + 5.7271900000000004e-25) + 4.9423999999999998e-23) + 3.5198799999999995e-21) + 2.1014599999999997e-19) + 1.0719500000000001e-17) + 4.6970299999999997e-16) + 1.7034499999999999e-14) + 4.8649699999999998e-13) + 1.4196699999999998e-11) + 6.4871200000000004e-10) + 5.9767700000000007e-9) - 2.2358299999999998e-6) + 1.1593599999999998e-6) + 0.017253600000000001) + 8.5573800000000004e-5) - 182.40600000000001) + 10532.5) - 385930.35149999999))/pow(x[9*nObs_], 2)) ;
      inz++;
      
      values[inz] = 2000.0*inj_[j]*h[j]/(x[9*nObs_]*pow(x[9*nObs_+1], 2)) ;
      inz++;
      
      values[inz] = -0.33333333333333331*h[j]*((x[9*nObs_+3] - x[j])/x[9*nObs_] + 4*(x[9*nObs_+3] - x[j+1])/x[9*nObs_] + (x[9*nObs_+3] - x[j+2])/x[9*nObs_]) ;
      inz++;
      
      values[inz] = -2.0*x[9*nObs_+2]*h[j]/x[9*nObs_] ;
      inz++;
      
      values[inz] = -0.33333333333333331*h[j]*(x[j+2*nObs_]*pow(x[j+1*nObs_], 2)*(x[9*nObs_+5] - x[j])/x[9*nObs_] + 4*x[j+1+2*nObs_]*pow(x[j+1+1*nObs_], 2)*(x[9*nObs_+5] - x[j+1])/x[9*nObs_] + x[j+2+2*nObs_]*pow(x[j+2+1*nObs_], 2)*(x[9*nObs_+5] - x[j+2])/x[9*nObs_]) ;
      inz++;
      
      values[inz] = -0.33333333333333331*h[j]*(x[9*nObs_+4]*x[j+2*nObs_]*pow(x[j+1*nObs_], 2)/x[9*nObs_] + 4*x[9*nObs_+4]*x[j+1+2*nObs_]*pow(x[j+1+1*nObs_], 2)/x[9*nObs_] + x[9*nObs_+4]*x[j+2+2*nObs_]*pow(x[j+2+1*nObs_], 2)/x[9*nObs_]) ;
      inz++;
      
      values[inz] = -0.33333333333333331*h[j]*(pow(x[j+3*nObs_], 4)*(x[9*nObs_+17] - x[j])/x[9*nObs_] + 4*pow(x[j+1+3*nObs_], 4)*(x[9*nObs_+17] - x[j+1])/x[9*nObs_] + pow(x[j+2+3*nObs_], 4)*(x[9*nObs_+17] - x[j+2])/x[9*nObs_]) ;
      inz++;
      
      values[inz] = -0.33333333333333331*h[j]*(x[9*nObs_+16]*pow(x[j+3*nObs_], 4)/x[9*nObs_] + 4*x[9*nObs_+16]*pow(x[j+1+3*nObs_], 4)/x[9*nObs_] + x[9*nObs_+16]*pow(x[j+2+3*nObs_], 4)/x[9*nObs_]) ;
      inz++;
      
      values[inz] = -0.33333333333333331*h[j]*(x[j+4*nObs_]*(x[9*nObs_+24] - x[j])/x[9*nObs_] + 4*x[j+1+4*nObs_]*(x[9*nObs_+24] - x[j+1])/x[9*nObs_] + x[j+2+4*nObs_]*(x[9*nObs_+24] - x[j+2])/x[9*nObs_]) ;
      inz++;
      
      values[inz] = -0.33333333333333331*h[j]*(x[9*nObs_+23]*x[j+4*nObs_]/x[9*nObs_] + 4*x[9*nObs_+23]*x[j+1+4*nObs_]/x[9*nObs_] + x[9*nObs_+23]*x[j+2+4*nObs_]/x[9*nObs_]) ;
      inz++;
      
      values[inz] = -0.33333333333333331*h[j]*(-1.0/1000.0*pow(x[j+5*nObs_], 2)*x[j+6*nObs_]*(5.0000000000000002e-5*x[j]*(x[j]*(x[j]*(x[j]*(x[j]*(x[j]*(x[j]*(x[j]*(x[j]*(x[j]*(x[j]*(x[j]*(x[j]*(x[j]*(x[j]*(x[j]*(x[j]*(x[j]*(x[j]*(x[j]*(x[j]*(x[j]*(x[j]*(x[j]*(-6.5863099999999998e-45*x[j] - 8.6171900000000013e-42) - 5.37701e-39) - 2.1252399999999995e-36) - 5.9584899999999997e-34) - 1.25734e-31) - 2.0675799999999999e-29) - 2.70733e-27) - 2.8627300000000003e-25) - 2.4704000000000001e-23) - 1.7593199999999999e-21) - 1.0503199999999998e-19) - 5.35739e-18) - 2.3473500000000001e-16) - 8.5124099999999998e-15) - 2.4307400000000003e-13) - 7.0930299999999993e-12) - 3.2421799999999998e-10) - 2.9853800000000003e-9) + 1.1179699999999999e-6) - 5.7888400000000006e-7) - 0.0086268100000000004) - 4.2704199999999997e-5) + 91.203199999999995) + 7266.2600000000002) + x[j]*(x[j]*(x[j]*(x[j]*(x[j]*(x[j]*(x[j]*(x[j]*(x[j]*(x[j]*(x[j]*(x[j]*(x[j]*(x[j]*(x[j]*(x[j]*(x[j]*(x[j]*(x[j]*(x[j]*(x[j]*(x[j]*(x[j]*(x[j]*(1.3177599999999999e-44*x[j] + 1.72404e-41) + 1.0757499999999999e-38) + 4.2518000000000001e-36) + 1.1920500000000001e-33) + 2.5154000000000003e-31) + 4.1363499999999998e-29) + 5.4162200000000002e-27) + 5.7271900000000004e-25) + 4.9423999999999998e-23) + 3.5198799999999995e-21) + 2.1014599999999997e-19) + 1.0719500000000001e-17) + 4.6970299999999997e-16) + 1.7034499999999999e-14) + 4.8649699999999998e-13) + 1.4196699999999998e-11) + 6.4871200000000004e-10) + 5.9767700000000007e-9) - 2.2358299999999998e-6) + 1.1593599999999998e-6) + 0.017253600000000001) + 8.5573800000000004e-5) - 182.40600000000001) + 10532.5) - 385930.35149999999)/x[9*nObs_] - 1.0/250.0*pow(x[j+1+5*nObs_], 2)*x[j+1+6*nObs_]*(5.0000000000000002e-5*x[j+1]*(x[j+1]*(x[j+1]*(x[j+1]*(x[j+1]*(x[j+1]*(x[j+1]*(x[j+1]*(x[j+1]*(x[j+1]*(x[j+1]*(x[j+1]*(x[j+1]*(x[j+1]*(x[j+1]*(x[j+1]*(x[j+1]*(x[j+1]*(x[j+1]*(x[j+1]*(x[j+1]*(x[j+1]*(x[j+1]*(x[j+1]*(-6.5863099999999998e-45*x[j+1] - 8.6171900000000013e-42) - 5.37701e-39) - 2.1252399999999995e-36) - 5.9584899999999997e-34) - 1.25734e-31) - 2.0675799999999999e-29) - 2.70733e-27) - 2.8627300000000003e-25) - 2.4704000000000001e-23) - 1.7593199999999999e-21) - 1.0503199999999998e-19) - 5.35739e-18) - 2.3473500000000001e-16) - 8.5124099999999998e-15) - 2.4307400000000003e-13) - 7.0930299999999993e-12) - 3.2421799999999998e-10) - 2.9853800000000003e-9) + 1.1179699999999999e-6) - 5.7888400000000006e-7) - 0.0086268100000000004) - 4.2704199999999997e-5) + 91.203199999999995) + 7266.2600000000002) + x[j+1]*(x[j+1]*(x[j+1]*(x[j+1]*(x[j+1]*(x[j+1]*(x[j+1]*(x[j+1]*(x[j+1]*(x[j+1]*(x[j+1]*(x[j+1]*(x[j+1]*(x[j+1]*(x[j+1]*(x[j+1]*(x[j+1]*(x[j+1]*(x[j+1]*(x[j+1]*(x[j+1]*(x[j+1]*(x[j+1]*(x[j+1]*(1.3177599999999999e-44*x[j+1] + 1.72404e-41) + 1.0757499999999999e-38) + 4.2518000000000001e-36) + 1.1920500000000001e-33) + 2.5154000000000003e-31) + 4.1363499999999998e-29) + 5.4162200000000002e-27) + 5.7271900000000004e-25) + 4.9423999999999998e-23) + 3.5198799999999995e-21) + 2.1014599999999997e-19) + 1.0719500000000001e-17) + 4.6970299999999997e-16) + 1.7034499999999999e-14) + 4.8649699999999998e-13) + 1.4196699999999998e-11) + 6.4871200000000004e-10) + 5.9767700000000007e-9) - 2.2358299999999998e-6) + 1.1593599999999998e-6) + 0.017253600000000001) + 8.5573800000000004e-5) - 182.40600000000001) + 10532.5) - 385930.35149999999)/x[9*nObs_] - 1.0/1000.0*pow(x[j+2+5*nObs_], 2)*x[j+2+6*nObs_]*(5.0000000000000002e-5*x[j+2]*(x[j+2]*(x[j+2]*(x[j+2]*(x[j+2]*(x[j+2]*(x[j+2]*(x[j+2]*(x[j+2]*(x[j+2]*(x[j+2]*(x[j+2]*(x[j+2]*(x[j+2]*(x[j+2]*(x[j+2]*(x[j+2]*(x[j+2]*(x[j+2]*(x[j+2]*(x[j+2]*(x[j+2]*(x[j+2]*(x[j+2]*(-6.5863099999999998e-45*x[j+2] - 8.6171900000000013e-42) - 5.37701e-39) - 2.1252399999999995e-36) - 5.9584899999999997e-34) - 1.25734e-31) - 2.0675799999999999e-29) - 2.70733e-27) - 2.8627300000000003e-25) - 2.4704000000000001e-23) - 1.7593199999999999e-21) - 1.0503199999999998e-19) - 5.35739e-18) - 2.3473500000000001e-16) - 8.5124099999999998e-15) - 2.4307400000000003e-13) - 7.0930299999999993e-12) - 3.2421799999999998e-10) - 2.9853800000000003e-9) + 1.1179699999999999e-6) - 5.7888400000000006e-7) - 0.0086268100000000004) - 4.2704199999999997e-5) + 91.203199999999995) + 7266.2600000000002) + x[j+2]*(x[j+2]*(x[j+2]*(x[j+2]*(x[j+2]*(x[j+2]*(x[j+2]*(x[j+2]*(x[j+2]*(x[j+2]*(x[j+2]*(x[j+2]*(x[j+2]*(x[j+2]*(x[j+2]*(x[j+2]*(x[j+2]*(x[j+2]*(x[j+2]*(x[j+2]*(x[j+2]*(x[j+2]*(x[j+2]*(x[j+2]*(1.3177599999999999e-44*x[j+2] + 1.72404e-41) + 1.0757499999999999e-38) + 4.2518000000000001e-36) + 1.1920500000000001e-33) + 2.5154000000000003e-31) + 4.1363499999999998e-29) + 5.4162200000000002e-27) + 5.7271900000000004e-25) + 4.9423999999999998e-23) + 3.5198799999999995e-21) + 2.1014599999999997e-19) + 1.0719500000000001e-17) + 4.6970299999999997e-16) + 1.7034499999999999e-14) + 4.8649699999999998e-13) + 1.4196699999999998e-11) + 6.4871200000000004e-10) + 5.9767700000000007e-9) - 2.2358299999999998e-6) + 1.1593599999999998e-6) + 0.017253600000000001) + 8.5573800000000004e-5) - 182.40600000000001) + 10532.5) - 385930.35149999999)/x[9*nObs_]) ;
      inz++;
      
       }

    }
    for (Index j=0; j<(nObs_-2); j+=2) {	if ( j % n_mss == 0  and j > 0 ){

      values[inz] = -0.25*h[j]*(-x[j+7*nObs_] + (-x[9*nObs_+23]*x[j+4*nObs_] - x[9*nObs_+16]*pow(x[j+3*nObs_], 4) - x[9*nObs_+2] - x[9*nObs_+4]*x[j+2*nObs_]*pow(x[j+1*nObs_], 2) - 1.0/1000.0*x[9*nObs_+30]*pow(x[j+5*nObs_], 2)*x[j+6*nObs_]*(5.0000000000000002e-5*data_[j]*(data_[j]*(data_[j]*(data_[j]*(data_[j]*(data_[j]*(data_[j]*(data_[j]*(data_[j]*(data_[j]*(data_[j]*(data_[j]*(data_[j]*(data_[j]*(data_[j]*(data_[j]*(data_[j]*(data_[j]*(data_[j]*(data_[j]*(data_[j]*(data_[j]*(data_[j]*(-6.5863099999999998e-45*data_[j] - 8.6171900000000013e-42) - 5.37701e-39) - 2.1252399999999995e-36) - 5.9584899999999997e-34) - 1.25734e-31) - 2.0675799999999999e-29) - 2.70733e-27) - 2.8627300000000003e-25) - 2.4704000000000001e-23) - 1.7593199999999999e-21) - 1.0503199999999998e-19) - 5.35739e-18) - 2.3473500000000001e-16) - 8.5124099999999998e-15) - 2.4307400000000003e-13) - 7.0930299999999993e-12) - 3.2421799999999998e-10) - 2.9853800000000003e-9) + 1.1179699999999999e-6) - 5.7888400000000006e-7) - 0.0086268100000000004) - 4.2704199999999997e-5) + 91.203199999999995) + data_[j]*(data_[j]*(data_[j]*(data_[j]*(data_[j]*(data_[j]*(data_[j]*(data_[j]*(data_[j]*(data_[j]*(data_[j]*(data_[j]*(data_[j]*(data_[j]*(data_[j]*(data_[j]*(data_[j]*(data_[j]*(data_[j]*(data_[j]*(data_[j]*(data_[j]*(data_[j]*(1.3177599999999999e-44*data_[j] + 1.72404e-41) + 1.0757499999999999e-38) + 4.2518000000000001e-36) + 1.1920500000000001e-33) + 2.5154000000000003e-31) + 4.1363499999999998e-29) + 5.4162200000000002e-27) + 5.7271900000000004e-25) + 4.9423999999999998e-23) + 3.5198799999999995e-21) + 2.1014599999999997e-19) + 1.0719500000000001e-17) + 4.6970299999999997e-16) + 1.7034499999999999e-14) + 4.8649699999999998e-13) + 1.4196699999999998e-11) + 6.4871200000000004e-10) + 5.9767700000000007e-9) - 2.2358299999999998e-6) + 1.1593599999999998e-6) + 0.017253600000000001) + 8.5573800000000004e-5) - 182.40600000000001) + 5.0000000000000002e-5*data_[j]*(data_[j]*(data_[j]*(data_[j]*(data_[j]*(data_[j]*(data_[j]*(data_[j]*(data_[j]*(data_[j]*(data_[j]*(data_[j]*(data_[j]*(data_[j]*(data_[j]*(data_[j]*(data_[j]*(data_[j]*(data_[j]*(data_[j]*(data_[j]*(data_[j]*(data_[j]*(-6.5863099999999998e-45*data_[j] - 8.6171900000000013e-42) - 5.37701e-39) - 2.1252399999999995e-36) - 5.9584899999999997e-34) - 1.25734e-31) - 2.0675799999999999e-29) - 2.70733e-27) - 2.8627300000000003e-25) - 2.4704000000000001e-23) - 1.7593199999999999e-21) - 1.0503199999999998e-19) - 5.35739e-18) - 2.3473500000000001e-16) - 8.5124099999999998e-15) - 2.4307400000000003e-13) - 7.0930299999999993e-12) - 3.2421799999999998e-10) - 2.9853800000000003e-9) + 1.1179699999999999e-6) - 5.7888400000000006e-7) - 0.0086268100000000004) - 4.2704199999999997e-5) + data_[j]*(data_[j]*(data_[j]*(data_[j]*(data_[j]*(data_[j]*(data_[j]*(data_[j]*(data_[j]*(data_[j]*(data_[j]*(data_[j]*(data_[j]*(data_[j]*(data_[j]*(data_[j]*(data_[j]*(data_[j]*(data_[j]*(data_[j]*(data_[j]*(data_[j]*(-6.5863099999999998e-45*data_[j] - 8.6171900000000013e-42) - 5.37701e-39) - 2.1252399999999995e-36) - 5.9584899999999997e-34) - 1.25734e-31) - 2.0675799999999999e-29) - 2.70733e-27) - 2.8627300000000003e-25) - 2.4704000000000001e-23) - 1.7593199999999999e-21) - 1.0503199999999998e-19) - 5.35739e-18) - 2.3473500000000001e-16) - 8.5124099999999998e-15) - 2.4307400000000003e-13) - 7.0930299999999993e-12) - 3.2421799999999998e-10) - 2.9853800000000003e-9) + 1.1179699999999999e-6) - 5.7888400000000006e-7) - 0.0086268100000000004) + data_[j]*(data_[j]*(data_[j]*(data_[j]*(data_[j]*(data_[j]*(data_[j]*(data_[j]*(data_[j]*(data_[j]*(data_[j]*(data_[j]*(data_[j]*(data_[j]*(data_[j]*(data_[j]*(data_[j]*(data_[j]*(data_[j]*(data_[j]*(data_[j]*(-6.5863099999999998e-45*data_[j] - 8.6171900000000013e-42) - 5.37701e-39) - 2.1252399999999995e-36) - 5.9584899999999997e-34) - 1.25734e-31) - 2.0675799999999999e-29) - 2.70733e-27) - 2.8627300000000003e-25) - 2.4704000000000001e-23) - 1.7593199999999999e-21) - 1.0503199999999998e-19) - 5.35739e-18) - 2.3473500000000001e-16) - 8.5124099999999998e-15) - 2.4307400000000003e-13) - 7.0930299999999993e-12) - 3.2421799999999998e-10) - 2.9853800000000003e-9) + 1.1179699999999999e-6) - 5.7888400000000006e-7) + data_[j]*(data_[j]*(data_[j]*(data_[j]*(data_[j]*(data_[j]*(data_[j]*(data_[j]*(data_[j]*(data_[j]*(data_[j]*(data_[j]*(data_[j]*(data_[j]*(data_[j]*(data_[j]*(data_[j]*(data_[j]*(data_[j]*(data_[j]*(-6.5863099999999998e-45*data_[j] - 8.6171900000000013e-42) - 5.37701e-39) - 2.1252399999999995e-36) - 5.9584899999999997e-34) - 1.25734e-31) - 2.0675799999999999e-29) - 2.70733e-27) - 2.8627300000000003e-25) - 2.4704000000000001e-23) - 1.7593199999999999e-21) - 1.0503199999999998e-19) - 5.35739e-18) - 2.3473500000000001e-16) - 8.5124099999999998e-15) - 2.4307400000000003e-13) - 7.0930299999999993e-12) - 3.2421799999999998e-10) - 2.9853800000000003e-9) + 1.1179699999999999e-6) + data_[j]*(data_[j]*(data_[j]*(data_[j]*(data_[j]*(data_[j]*(data_[j]*(data_[j]*(data_[j]*(data_[j]*(data_[j]*(data_[j]*(data_[j]*(data_[j]*(data_[j]*(data_[j]*(data_[j]*(data_[j]*(data_[j]*(-6.5863099999999998e-45*data_[j] - 8.6171900000000013e-42) - 5.37701e-39) - 2.1252399999999995e-36) - 5.9584899999999997e-34) - 1.25734e-31) - 2.0675799999999999e-29) - 2.70733e-27) - 2.8627300000000003e-25) - 2.4704000000000001e-23) - 1.7593199999999999e-21) - 1.0503199999999998e-19) - 5.35739e-18) - 2.3473500000000001e-16) - 8.5124099999999998e-15) - 2.4307400000000003e-13) - 7.0930299999999993e-12) - 3.2421799999999998e-10) - 2.9853800000000003e-9) + data_[j]*(data_[j]*(data_[j]*(data_[j]*(data_[j]*(data_[j]*(data_[j]*(data_[j]*(data_[j]*(data_[j]*(data_[j]*(data_[j]*(data_[j]*(data_[j]*(data_[j]*(data_[j]*(data_[j]*(data_[j]*(-6.5863099999999998e-45*data_[j] - 8.6171900000000013e-42) - 5.37701e-39) - 2.1252399999999995e-36) - 5.9584899999999997e-34) - 1.25734e-31) - 2.0675799999999999e-29) - 2.70733e-27) - 2.8627300000000003e-25) - 2.4704000000000001e-23) - 1.7593199999999999e-21) - 1.0503199999999998e-19) - 5.35739e-18) - 2.3473500000000001e-16) - 8.5124099999999998e-15) - 2.4307400000000003e-13) - 7.0930299999999993e-12) - 3.2421799999999998e-10) + data_[j]*(data_[j]*(data_[j]*(data_[j]*(data_[j]*(data_[j]*(data_[j]*(data_[j]*(data_[j]*(data_[j]*(data_[j]*(data_[j]*(data_[j]*(data_[j]*(data_[j]*(data_[j]*(data_[j]*(-6.5863099999999998e-45*data_[j] - 8.6171900000000013e-42) - 5.37701e-39) - 2.1252399999999995e-36) - 5.9584899999999997e-34) - 1.25734e-31) - 2.0675799999999999e-29) - 2.70733e-27) - 2.8627300000000003e-25) - 2.4704000000000001e-23) - 1.7593199999999999e-21) - 1.0503199999999998e-19) - 5.35739e-18) - 2.3473500000000001e-16) - 8.5124099999999998e-15) - 2.4307400000000003e-13) - 7.0930299999999993e-12) + data_[j]*(data_[j]*(data_[j]*(data_[j]*(data_[j]*(data_[j]*(data_[j]*(data_[j]*(data_[j]*(data_[j]*(data_[j]*(data_[j]*(data_[j]*(data_[j]*(data_[j]*(data_[j]*(-6.5863099999999998e-45*data_[j] - 8.6171900000000013e-42) - 5.37701e-39) - 2.1252399999999995e-36) - 5.9584899999999997e-34) - 1.25734e-31) - 2.0675799999999999e-29) - 2.70733e-27) - 2.8627300000000003e-25) - 2.4704000000000001e-23) - 1.7593199999999999e-21) - 1.0503199999999998e-19) - 5.35739e-18) - 2.3473500000000001e-16) - 8.5124099999999998e-15) - 2.4307400000000003e-13) + data_[j]*(data_[j]*(data_[j]*(data_[j]*(data_[j]*(data_[j]*(data_[j]*(data_[j]*(data_[j]*(data_[j]*(data_[j]*(data_[j]*(data_[j]*(data_[j]*(data_[j]*(-6.5863099999999998e-45*data_[j] - 8.6171900000000013e-42) - 5.37701e-39) - 2.1252399999999995e-36) - 5.9584899999999997e-34) - 1.25734e-31) - 2.0675799999999999e-29) - 2.70733e-27) - 2.8627300000000003e-25) - 2.4704000000000001e-23) - 1.7593199999999999e-21) - 1.0503199999999998e-19) - 5.35739e-18) - 2.3473500000000001e-16) - 8.5124099999999998e-15) + data_[j]*(data_[j]*(data_[j]*(data_[j]*(data_[j]*(data_[j]*(data_[j]*(data_[j]*(data_[j]*(data_[j]*(data_[j]*(data_[j]*(data_[j]*(data_[j]*(-6.5863099999999998e-45*data_[j] - 8.6171900000000013e-42) - 5.37701e-39) - 2.1252399999999995e-36) - 5.9584899999999997e-34) - 1.25734e-31) - 2.0675799999999999e-29) - 2.70733e-27) - 2.8627300000000003e-25) - 2.4704000000000001e-23) - 1.7593199999999999e-21) - 1.0503199999999998e-19) - 5.35739e-18) - 2.3473500000000001e-16) + data_[j]*(data_[j]*(data_[j]*(data_[j]*(data_[j]*(data_[j]*(data_[j]*(data_[j]*(data_[j]*(data_[j]*(data_[j]*(data_[j]*(data_[j]*(-6.5863099999999998e-45*data_[j] - 8.6171900000000013e-42) - 5.37701e-39) - 2.1252399999999995e-36) - 5.9584899999999997e-34) - 1.25734e-31) - 2.0675799999999999e-29) - 2.70733e-27) - 2.8627300000000003e-25) - 2.4704000000000001e-23) - 1.7593199999999999e-21) - 1.0503199999999998e-19) - 5.35739e-18) + data_[j]*(data_[j]*(data_[j]*(data_[j]*(data_[j]*(data_[j]*(data_[j]*(data_[j]*(data_[j]*(data_[j]*(data_[j]*(data_[j]*(-6.5863099999999998e-45*data_[j] - 8.6171900000000013e-42) - 5.37701e-39) - 2.1252399999999995e-36) - 5.9584899999999997e-34) - 1.25734e-31) - 2.0675799999999999e-29) - 2.70733e-27) - 2.8627300000000003e-25) - 2.4704000000000001e-23) - 1.7593199999999999e-21) - 1.0503199999999998e-19) + data_[j]*(data_[j]*(data_[j]*(data_[j]*(data_[j]*(data_[j]*(data_[j]*(data_[j]*(data_[j]*(data_[j]*(data_[j]*(-6.5863099999999998e-45*data_[j] - 8.6171900000000013e-42) - 5.37701e-39) - 2.1252399999999995e-36) - 5.9584899999999997e-34) - 1.25734e-31) - 2.0675799999999999e-29) - 2.70733e-27) - 2.8627300000000003e-25) - 2.4704000000000001e-23) - 1.7593199999999999e-21) + data_[j]*(data_[j]*(data_[j]*(data_[j]*(data_[j]*(data_[j]*(data_[j]*(data_[j]*(data_[j]*(data_[j]*(-6.5863099999999998e-45*data_[j] - 8.6171900000000013e-42) - 5.37701e-39) - 2.1252399999999995e-36) - 5.9584899999999997e-34) - 1.25734e-31) - 2.0675799999999999e-29) - 2.70733e-27) - 2.8627300000000003e-25) - 2.4704000000000001e-23) + data_[j]*(data_[j]*(data_[j]*(data_[j]*(data_[j]*(data_[j]*(data_[j]*(data_[j]*(data_[j]*(-6.5863099999999998e-45*data_[j] - 8.6171900000000013e-42) - 5.37701e-39) - 2.1252399999999995e-36) - 5.9584899999999997e-34) - 1.25734e-31) - 2.0675799999999999e-29) - 2.70733e-27) - 2.8627300000000003e-25) + data_[j]*(data_[j]*(data_[j]*(data_[j]*(data_[j]*(data_[j]*(data_[j]*(data_[j]*(-6.5863099999999998e-45*data_[j] - 8.6171900000000013e-42) - 5.37701e-39) - 2.1252399999999995e-36) - 5.9584899999999997e-34) - 1.25734e-31) - 2.0675799999999999e-29) - 2.70733e-27) + data_[j]*(data_[j]*(data_[j]*(data_[j]*(data_[j]*(data_[j]*(data_[j]*(-6.5863099999999998e-45*data_[j] - 8.6171900000000013e-42) - 5.37701e-39) - 2.1252399999999995e-36) - 5.9584899999999997e-34) - 1.25734e-31) - 2.0675799999999999e-29) + data_[j]*(data_[j]*(data_[j]*(data_[j]*(data_[j]*(data_[j]*(-6.5863099999999998e-45*data_[j] - 8.6171900000000013e-42) - 5.37701e-39) - 2.1252399999999995e-36) - 5.9584899999999997e-34) - 1.25734e-31) + data_[j]*(data_[j]*(data_[j]*(data_[j]*(data_[j]*(-6.5863099999999998e-45*data_[j] - 8.6171900000000013e-42) - 5.37701e-39) - 2.1252399999999995e-36) - 5.9584899999999997e-34) + data_[j]*(data_[j]*(data_[j]*(data_[j]*(-6.5863099999999998e-45*data_[j] - 8.6171900000000013e-42) - 5.37701e-39) - 2.1252399999999995e-36) + data_[j]*(data_[j]*(data_[j]*(-6.5863099999999998e-45*data_[j] - 8.6171900000000013e-42) - 5.37701e-39) + data_[j]*(data_[j]*(-1.317262e-44*data_[j] - 8.6171900000000013e-42) + data_[j]*(-6.5863099999999998e-45*data_[j] - 8.6171900000000013e-42) - 5.37701e-39) - 2.1252399999999995e-36) - 5.9584899999999997e-34) - 1.25734e-31) - 2.0675799999999999e-29) - 2.70733e-27) - 2.8627300000000003e-25) - 2.4704000000000001e-23) - 1.7593199999999999e-21) - 1.0503199999999998e-19) - 5.35739e-18) - 2.3473500000000001e-16) - 8.5124099999999998e-15) - 2.4307400000000003e-13) - 7.0930299999999993e-12) - 3.2421799999999998e-10) - 2.9853800000000003e-9) + 1.1179699999999999e-6) - 5.7888400000000006e-7) - 0.0086268100000000004) - 4.2704199999999997e-5) + 91.203199999999995) + data_[j]*(data_[j]*(data_[j]*(data_[j]*(data_[j]*(data_[j]*(data_[j]*(data_[j]*(data_[j]*(data_[j]*(data_[j]*(data_[j]*(data_[j]*(data_[j]*(data_[j]*(data_[j]*(data_[j]*(data_[j]*(data_[j]*(data_[j]*(data_[j]*(data_[j]*(data_[j]*(1.3177599999999999e-44*data_[j] + 1.72404e-41) + 1.0757499999999999e-38) + 4.2518000000000001e-36) + 1.1920500000000001e-33) + 2.5154000000000003e-31) + 4.1363499999999998e-29) + 5.4162200000000002e-27) + 5.7271900000000004e-25) + 4.9423999999999998e-23) + 3.5198799999999995e-21) + 2.1014599999999997e-19) + 1.0719500000000001e-17) + 4.6970299999999997e-16) + 1.7034499999999999e-14) + 4.8649699999999998e-13) + 1.4196699999999998e-11) + 6.4871200000000004e-10) + 5.9767700000000007e-9) - 2.2358299999999998e-6) + 1.1593599999999998e-6) + 0.017253600000000001) + 8.5573800000000004e-5) + data_[j]*(data_[j]*(data_[j]*(data_[j]*(data_[j]*(data_[j]*(data_[j]*(data_[j]*(data_[j]*(data_[j]*(data_[j]*(data_[j]*(data_[j]*(data_[j]*(data_[j]*(data_[j]*(data_[j]*(data_[j]*(data_[j]*(data_[j]*(data_[j]*(data_[j]*(1.3177599999999999e-44*data_[j] + 1.72404e-41) + 1.0757499999999999e-38) + 4.2518000000000001e-36) + 1.1920500000000001e-33) + 2.5154000000000003e-31) + 4.1363499999999998e-29) + 5.4162200000000002e-27) + 5.7271900000000004e-25) + 4.9423999999999998e-23) + 3.5198799999999995e-21) + 2.1014599999999997e-19) + 1.0719500000000001e-17) + 4.6970299999999997e-16) + 1.7034499999999999e-14) + 4.8649699999999998e-13) + 1.4196699999999998e-11) + 6.4871200000000004e-10) + 5.9767700000000007e-9) - 2.2358299999999998e-6) + 1.1593599999999998e-6) + 0.017253600000000001) + data_[j]*(data_[j]*(data_[j]*(data_[j]*(data_[j]*(data_[j]*(data_[j]*(data_[j]*(data_[j]*(data_[j]*(data_[j]*(data_[j]*(data_[j]*(data_[j]*(data_[j]*(data_[j]*(data_[j]*(data_[j]*(data_[j]*(data_[j]*(data_[j]*(1.3177599999999999e-44*data_[j] + 1.72404e-41) + 1.0757499999999999e-38) + 4.2518000000000001e-36) + 1.1920500000000001e-33) + 2.5154000000000003e-31) + 4.1363499999999998e-29) + 5.4162200000000002e-27) + 5.7271900000000004e-25) + 4.9423999999999998e-23) + 3.5198799999999995e-21) + 2.1014599999999997e-19) + 1.0719500000000001e-17) + 4.6970299999999997e-16) + 1.7034499999999999e-14) + 4.8649699999999998e-13) + 1.4196699999999998e-11) + 6.4871200000000004e-10) + 5.9767700000000007e-9) - 2.2358299999999998e-6) + 1.1593599999999998e-6) + data_[j]*(data_[j]*(data_[j]*(data_[j]*(data_[j]*(data_[j]*(data_[j]*(data_[j]*(data_[j]*(data_[j]*(data_[j]*(data_[j]*(data_[j]*(data_[j]*(data_[j]*(data_[j]*(data_[j]*(data_[j]*(data_[j]*(data_[j]*(1.3177599999999999e-44*data_[j] + 1.72404e-41) + 1.0757499999999999e-38) + 4.2518000000000001e-36) + 1.1920500000000001e-33) + 2.5154000000000003e-31) + 4.1363499999999998e-29) + 5.4162200000000002e-27) + 5.7271900000000004e-25) + 4.9423999999999998e-23) + 3.5198799999999995e-21) + 2.1014599999999997e-19) + 1.0719500000000001e-17) + 4.6970299999999997e-16) + 1.7034499999999999e-14) + 4.8649699999999998e-13) + 1.4196699999999998e-11) + 6.4871200000000004e-10) + 5.9767700000000007e-9) - 2.2358299999999998e-6) + data_[j]*(data_[j]*(data_[j]*(data_[j]*(data_[j]*(data_[j]*(data_[j]*(data_[j]*(data_[j]*(data_[j]*(data_[j]*(data_[j]*(data_[j]*(data_[j]*(data_[j]*(data_[j]*(data_[j]*(data_[j]*(data_[j]*(1.3177599999999999e-44*data_[j] + 1.72404e-41) + 1.0757499999999999e-38) + 4.2518000000000001e-36) + 1.1920500000000001e-33) + 2.5154000000000003e-31) + 4.1363499999999998e-29) + 5.4162200000000002e-27) + 5.7271900000000004e-25) + 4.9423999999999998e-23) + 3.5198799999999995e-21) + 2.1014599999999997e-19) + 1.0719500000000001e-17) + 4.6970299999999997e-16) + 1.7034499999999999e-14) + 4.8649699999999998e-13) + 1.4196699999999998e-11) + 6.4871200000000004e-10) + 5.9767700000000007e-9) + data_[j]*(data_[j]*(data_[j]*(data_[j]*(data_[j]*(data_[j]*(data_[j]*(data_[j]*(data_[j]*(data_[j]*(data_[j]*(data_[j]*(data_[j]*(data_[j]*(data_[j]*(data_[j]*(data_[j]*(data_[j]*(1.3177599999999999e-44*data_[j] + 1.72404e-41) + 1.0757499999999999e-38) + 4.2518000000000001e-36) + 1.1920500000000001e-33) + 2.5154000000000003e-31) + 4.1363499999999998e-29) + 5.4162200000000002e-27) + 5.7271900000000004e-25) + 4.9423999999999998e-23) + 3.5198799999999995e-21) + 2.1014599999999997e-19) + 1.0719500000000001e-17) + 4.6970299999999997e-16) + 1.7034499999999999e-14) + 4.8649699999999998e-13) + 1.4196699999999998e-11) + 6.4871200000000004e-10) + data_[j]*(data_[j]*(data_[j]*(data_[j]*(data_[j]*(data_[j]*(data_[j]*(data_[j]*(data_[j]*(data_[j]*(data_[j]*(data_[j]*(data_[j]*(data_[j]*(data_[j]*(data_[j]*(data_[j]*(1.3177599999999999e-44*data_[j] + 1.72404e-41) + 1.0757499999999999e-38) + 4.2518000000000001e-36) + 1.1920500000000001e-33) + 2.5154000000000003e-31) + 4.1363499999999998e-29) + 5.4162200000000002e-27) + 5.7271900000000004e-25) + 4.9423999999999998e-23) + 3.5198799999999995e-21) + 2.1014599999999997e-19) + 1.0719500000000001e-17) + 4.6970299999999997e-16) + 1.7034499999999999e-14) + 4.8649699999999998e-13) + 1.4196699999999998e-11) + data_[j]*(data_[j]*(data_[j]*(data_[j]*(data_[j]*(data_[j]*(data_[j]*(data_[j]*(data_[j]*(data_[j]*(data_[j]*(data_[j]*(data_[j]*(data_[j]*(data_[j]*(data_[j]*(1.3177599999999999e-44*data_[j] + 1.72404e-41) + 1.0757499999999999e-38) + 4.2518000000000001e-36) + 1.1920500000000001e-33) + 2.5154000000000003e-31) + 4.1363499999999998e-29) + 5.4162200000000002e-27) + 5.7271900000000004e-25) + 4.9423999999999998e-23) + 3.5198799999999995e-21) + 2.1014599999999997e-19) + 1.0719500000000001e-17) + 4.6970299999999997e-16) + 1.7034499999999999e-14) + 4.8649699999999998e-13) + data_[j]*(data_[j]*(data_[j]*(data_[j]*(data_[j]*(data_[j]*(data_[j]*(data_[j]*(data_[j]*(data_[j]*(data_[j]*(data_[j]*(data_[j]*(data_[j]*(data_[j]*(1.3177599999999999e-44*data_[j] + 1.72404e-41) + 1.0757499999999999e-38) + 4.2518000000000001e-36) + 1.1920500000000001e-33) + 2.5154000000000003e-31) + 4.1363499999999998e-29) + 5.4162200000000002e-27) + 5.7271900000000004e-25) + 4.9423999999999998e-23) + 3.5198799999999995e-21) + 2.1014599999999997e-19) + 1.0719500000000001e-17) + 4.6970299999999997e-16) + 1.7034499999999999e-14) + data_[j]*(data_[j]*(data_[j]*(data_[j]*(data_[j]*(data_[j]*(data_[j]*(data_[j]*(data_[j]*(data_[j]*(data_[j]*(data_[j]*(data_[j]*(data_[j]*(1.3177599999999999e-44*data_[j] + 1.72404e-41) + 1.0757499999999999e-38) + 4.2518000000000001e-36) + 1.1920500000000001e-33) + 2.5154000000000003e-31) + 4.1363499999999998e-29) + 5.4162200000000002e-27) + 5.7271900000000004e-25) + 4.9423999999999998e-23) + 3.5198799999999995e-21) + 2.1014599999999997e-19) + 1.0719500000000001e-17) + 4.6970299999999997e-16) + data_[j]*(data_[j]*(data_[j]*(data_[j]*(data_[j]*(data_[j]*(data_[j]*(data_[j]*(data_[j]*(data_[j]*(data_[j]*(data_[j]*(data_[j]*(1.3177599999999999e-44*data_[j] + 1.72404e-41) + 1.0757499999999999e-38) + 4.2518000000000001e-36) + 1.1920500000000001e-33) + 2.5154000000000003e-31) + 4.1363499999999998e-29) + 5.4162200000000002e-27) + 5.7271900000000004e-25) + 4.9423999999999998e-23) + 3.5198799999999995e-21) + 2.1014599999999997e-19) + 1.0719500000000001e-17) + data_[j]*(data_[j]*(data_[j]*(data_[j]*(data_[j]*(data_[j]*(data_[j]*(data_[j]*(data_[j]*(data_[j]*(data_[j]*(data_[j]*(1.3177599999999999e-44*data_[j] + 1.72404e-41) + 1.0757499999999999e-38) + 4.2518000000000001e-36) + 1.1920500000000001e-33) + 2.5154000000000003e-31) + 4.1363499999999998e-29) + 5.4162200000000002e-27) + 5.7271900000000004e-25) + 4.9423999999999998e-23) + 3.5198799999999995e-21) + 2.1014599999999997e-19) + data_[j]*(data_[j]*(data_[j]*(data_[j]*(data_[j]*(data_[j]*(data_[j]*(data_[j]*(data_[j]*(data_[j]*(data_[j]*(1.3177599999999999e-44*data_[j] + 1.72404e-41) + 1.0757499999999999e-38) + 4.2518000000000001e-36) + 1.1920500000000001e-33) + 2.5154000000000003e-31) + 4.1363499999999998e-29) + 5.4162200000000002e-27) + 5.7271900000000004e-25) + 4.9423999999999998e-23) + 3.5198799999999995e-21) + data_[j]*(data_[j]*(data_[j]*(data_[j]*(data_[j]*(data_[j]*(data_[j]*(data_[j]*(data_[j]*(data_[j]*(1.3177599999999999e-44*data_[j] + 1.72404e-41) + 1.0757499999999999e-38) + 4.2518000000000001e-36) + 1.1920500000000001e-33) + 2.5154000000000003e-31) + 4.1363499999999998e-29) + 5.4162200000000002e-27) + 5.7271900000000004e-25) + 4.9423999999999998e-23) + data_[j]*(data_[j]*(data_[j]*(data_[j]*(data_[j]*(data_[j]*(data_[j]*(data_[j]*(data_[j]*(1.3177599999999999e-44*data_[j] + 1.72404e-41) + 1.0757499999999999e-38) + 4.2518000000000001e-36) + 1.1920500000000001e-33) + 2.5154000000000003e-31) + 4.1363499999999998e-29) + 5.4162200000000002e-27) + 5.7271900000000004e-25) + data_[j]*(data_[j]*(data_[j]*(data_[j]*(data_[j]*(data_[j]*(data_[j]*(data_[j]*(1.3177599999999999e-44*data_[j] + 1.72404e-41) + 1.0757499999999999e-38) + 4.2518000000000001e-36) + 1.1920500000000001e-33) + 2.5154000000000003e-31) + 4.1363499999999998e-29) + 5.4162200000000002e-27) + data_[j]*(data_[j]*(data_[j]*(data_[j]*(data_[j]*(data_[j]*(data_[j]*(1.3177599999999999e-44*data_[j] + 1.72404e-41) + 1.0757499999999999e-38) + 4.2518000000000001e-36) + 1.1920500000000001e-33) + 2.5154000000000003e-31) + 4.1363499999999998e-29) + data_[j]*(data_[j]*(data_[j]*(data_[j]*(data_[j]*(data_[j]*(1.3177599999999999e-44*data_[j] + 1.72404e-41) + 1.0757499999999999e-38) + 4.2518000000000001e-36) + 1.1920500000000001e-33) + 2.5154000000000003e-31) + data_[j]*(data_[j]*(data_[j]*(data_[j]*(data_[j]*(1.3177599999999999e-44*data_[j] + 1.72404e-41) + 1.0757499999999999e-38) + 4.2518000000000001e-36) + 1.1920500000000001e-33) + data_[j]*(data_[j]*(data_[j]*(data_[j]*(1.3177599999999999e-44*data_[j] + 1.72404e-41) + 1.0757499999999999e-38) + 4.2518000000000001e-36) + data_[j]*(data_[j]*(data_[j]*(1.3177599999999999e-44*data_[j] + 1.72404e-41) + 1.0757499999999999e-38) + data_[j]*(data_[j]*(1.3177599999999999e-44*data_[j] + 1.72404e-41) + data_[j]*(2.6355199999999997e-44*data_[j] + 1.72404e-41) + 1.0757499999999999e-38) + 4.2518000000000001e-36) + 1.1920500000000001e-33) + 2.5154000000000003e-31) + 4.1363499999999998e-29) + 5.4162200000000002e-27) + 5.7271900000000004e-25) + 4.9423999999999998e-23) + 3.5198799999999995e-21) + 2.1014599999999997e-19) + 1.0719500000000001e-17) + 4.6970299999999997e-16) + 1.7034499999999999e-14) + 4.8649699999999998e-13) + 1.4196699999999998e-11) + 6.4871200000000004e-10) + 5.9767700000000007e-9) - 2.2358299999999998e-6) + 1.1593599999999998e-6) + 0.017253600000000001) + 8.5573800000000004e-5) - 182.40600000000001) + 10532.863313))/x[9*nObs_]) - 0.5 ;
      inz++;
      
      values[inz] = 1 ;
      inz++;
      
      values[inz] = -0.25*h[j]*(x[j+2+7*nObs_] - (-x[9*nObs_+23]*x[j+2+4*nObs_] - x[9*nObs_+16]*pow(x[j+2+3*nObs_], 4) - x[9*nObs_+2] - x[9*nObs_+4]*x[j+2+2*nObs_]*pow(x[j+2+1*nObs_], 2) - 1.0/1000.0*x[9*nObs_+30]*pow(x[j+2+5*nObs_], 2)*x[j+2+6*nObs_]*(5.0000000000000002e-5*x[j+2]*(x[j+2]*(x[j+2]*(x[j+2]*(x[j+2]*(x[j+2]*(x[j+2]*(x[j+2]*(x[j+2]*(x[j+2]*(x[j+2]*(x[j+2]*(x[j+2]*(x[j+2]*(x[j+2]*(x[j+2]*(x[j+2]*(x[j+2]*(x[j+2]*(x[j+2]*(x[j+2]*(x[j+2]*(x[j+2]*(-6.5863099999999998e-45*x[j+2] - 8.6171900000000013e-42) - 5.37701e-39) - 2.1252399999999995e-36) - 5.9584899999999997e-34) - 1.25734e-31) - 2.0675799999999999e-29) - 2.70733e-27) - 2.8627300000000003e-25) - 2.4704000000000001e-23) - 1.7593199999999999e-21) - 1.0503199999999998e-19) - 5.35739e-18) - 2.3473500000000001e-16) - 8.5124099999999998e-15) - 2.4307400000000003e-13) - 7.0930299999999993e-12) - 3.2421799999999998e-10) - 2.9853800000000003e-9) + 1.1179699999999999e-6) - 5.7888400000000006e-7) - 0.0086268100000000004) - 4.2704199999999997e-5) + 91.203199999999995) + x[j+2]*(x[j+2]*(x[j+2]*(x[j+2]*(x[j+2]*(x[j+2]*(x[j+2]*(x[j+2]*(x[j+2]*(x[j+2]*(x[j+2]*(x[j+2]*(x[j+2]*(x[j+2]*(x[j+2]*(x[j+2]*(x[j+2]*(x[j+2]*(x[j+2]*(x[j+2]*(x[j+2]*(x[j+2]*(x[j+2]*(1.3177599999999999e-44*x[j+2] + 1.72404e-41) + 1.0757499999999999e-38) + 4.2518000000000001e-36) + 1.1920500000000001e-33) + 2.5154000000000003e-31) + 4.1363499999999998e-29) + 5.4162200000000002e-27) + 5.7271900000000004e-25) + 4.9423999999999998e-23) + 3.5198799999999995e-21) + 2.1014599999999997e-19) + 1.0719500000000001e-17) + 4.6970299999999997e-16) + 1.7034499999999999e-14) + 4.8649699999999998e-13) + 1.4196699999999998e-11) + 6.4871200000000004e-10) + 5.9767700000000007e-9) - 2.2358299999999998e-6) + 1.1593599999999998e-6) + 0.017253600000000001) + 8.5573800000000004e-5) - 182.40600000000001) + 5.0000000000000002e-5*x[j+2]*(x[j+2]*(x[j+2]*(x[j+2]*(x[j+2]*(x[j+2]*(x[j+2]*(x[j+2]*(x[j+2]*(x[j+2]*(x[j+2]*(x[j+2]*(x[j+2]*(x[j+2]*(x[j+2]*(x[j+2]*(x[j+2]*(x[j+2]*(x[j+2]*(x[j+2]*(x[j+2]*(x[j+2]*(x[j+2]*(-6.5863099999999998e-45*x[j+2] - 8.6171900000000013e-42) - 5.37701e-39) - 2.1252399999999995e-36) - 5.9584899999999997e-34) - 1.25734e-31) - 2.0675799999999999e-29) - 2.70733e-27) - 2.8627300000000003e-25) - 2.4704000000000001e-23) - 1.7593199999999999e-21) - 1.0503199999999998e-19) - 5.35739e-18) - 2.3473500000000001e-16) - 8.5124099999999998e-15) - 2.4307400000000003e-13) - 7.0930299999999993e-12) - 3.2421799999999998e-10) - 2.9853800000000003e-9) + 1.1179699999999999e-6) - 5.7888400000000006e-7) - 0.0086268100000000004) - 4.2704199999999997e-5) + x[j+2]*(x[j+2]*(x[j+2]*(x[j+2]*(x[j+2]*(x[j+2]*(x[j+2]*(x[j+2]*(x[j+2]*(x[j+2]*(x[j+2]*(x[j+2]*(x[j+2]*(x[j+2]*(x[j+2]*(x[j+2]*(x[j+2]*(x[j+2]*(x[j+2]*(x[j+2]*(x[j+2]*(x[j+2]*(-6.5863099999999998e-45*x[j+2] - 8.6171900000000013e-42) - 5.37701e-39) - 2.1252399999999995e-36) - 5.9584899999999997e-34) - 1.25734e-31) - 2.0675799999999999e-29) - 2.70733e-27) - 2.8627300000000003e-25) - 2.4704000000000001e-23) - 1.7593199999999999e-21) - 1.0503199999999998e-19) - 5.35739e-18) - 2.3473500000000001e-16) - 8.5124099999999998e-15) - 2.4307400000000003e-13) - 7.0930299999999993e-12) - 3.2421799999999998e-10) - 2.9853800000000003e-9) + 1.1179699999999999e-6) - 5.7888400000000006e-7) - 0.0086268100000000004) + x[j+2]*(x[j+2]*(x[j+2]*(x[j+2]*(x[j+2]*(x[j+2]*(x[j+2]*(x[j+2]*(x[j+2]*(x[j+2]*(x[j+2]*(x[j+2]*(x[j+2]*(x[j+2]*(x[j+2]*(x[j+2]*(x[j+2]*(x[j+2]*(x[j+2]*(x[j+2]*(x[j+2]*(-6.5863099999999998e-45*x[j+2] - 8.6171900000000013e-42) - 5.37701e-39) - 2.1252399999999995e-36) - 5.9584899999999997e-34) - 1.25734e-31) - 2.0675799999999999e-29) - 2.70733e-27) - 2.8627300000000003e-25) - 2.4704000000000001e-23) - 1.7593199999999999e-21) - 1.0503199999999998e-19) - 5.35739e-18) - 2.3473500000000001e-16) - 8.5124099999999998e-15) - 2.4307400000000003e-13) - 7.0930299999999993e-12) - 3.2421799999999998e-10) - 2.9853800000000003e-9) + 1.1179699999999999e-6) - 5.7888400000000006e-7) + x[j+2]*(x[j+2]*(x[j+2]*(x[j+2]*(x[j+2]*(x[j+2]*(x[j+2]*(x[j+2]*(x[j+2]*(x[j+2]*(x[j+2]*(x[j+2]*(x[j+2]*(x[j+2]*(x[j+2]*(x[j+2]*(x[j+2]*(x[j+2]*(x[j+2]*(x[j+2]*(-6.5863099999999998e-45*x[j+2] - 8.6171900000000013e-42) - 5.37701e-39) - 2.1252399999999995e-36) - 5.9584899999999997e-34) - 1.25734e-31) - 2.0675799999999999e-29) - 2.70733e-27) - 2.8627300000000003e-25) - 2.4704000000000001e-23) - 1.7593199999999999e-21) - 1.0503199999999998e-19) - 5.35739e-18) - 2.3473500000000001e-16) - 8.5124099999999998e-15) - 2.4307400000000003e-13) - 7.0930299999999993e-12) - 3.2421799999999998e-10) - 2.9853800000000003e-9) + 1.1179699999999999e-6) + x[j+2]*(x[j+2]*(x[j+2]*(x[j+2]*(x[j+2]*(x[j+2]*(x[j+2]*(x[j+2]*(x[j+2]*(x[j+2]*(x[j+2]*(x[j+2]*(x[j+2]*(x[j+2]*(x[j+2]*(x[j+2]*(x[j+2]*(x[j+2]*(x[j+2]*(-6.5863099999999998e-45*x[j+2] - 8.6171900000000013e-42) - 5.37701e-39) - 2.1252399999999995e-36) - 5.9584899999999997e-34) - 1.25734e-31) - 2.0675799999999999e-29) - 2.70733e-27) - 2.8627300000000003e-25) - 2.4704000000000001e-23) - 1.7593199999999999e-21) - 1.0503199999999998e-19) - 5.35739e-18) - 2.3473500000000001e-16) - 8.5124099999999998e-15) - 2.4307400000000003e-13) - 7.0930299999999993e-12) - 3.2421799999999998e-10) - 2.9853800000000003e-9) + x[j+2]*(x[j+2]*(x[j+2]*(x[j+2]*(x[j+2]*(x[j+2]*(x[j+2]*(x[j+2]*(x[j+2]*(x[j+2]*(x[j+2]*(x[j+2]*(x[j+2]*(x[j+2]*(x[j+2]*(x[j+2]*(x[j+2]*(x[j+2]*(-6.5863099999999998e-45*x[j+2] - 8.6171900000000013e-42) - 5.37701e-39) - 2.1252399999999995e-36) - 5.9584899999999997e-34) - 1.25734e-31) - 2.0675799999999999e-29) - 2.70733e-27) - 2.8627300000000003e-25) - 2.4704000000000001e-23) - 1.7593199999999999e-21) - 1.0503199999999998e-19) - 5.35739e-18) - 2.3473500000000001e-16) - 8.5124099999999998e-15) - 2.4307400000000003e-13) - 7.0930299999999993e-12) - 3.2421799999999998e-10) + x[j+2]*(x[j+2]*(x[j+2]*(x[j+2]*(x[j+2]*(x[j+2]*(x[j+2]*(x[j+2]*(x[j+2]*(x[j+2]*(x[j+2]*(x[j+2]*(x[j+2]*(x[j+2]*(x[j+2]*(x[j+2]*(x[j+2]*(-6.5863099999999998e-45*x[j+2] - 8.6171900000000013e-42) - 5.37701e-39) - 2.1252399999999995e-36) - 5.9584899999999997e-34) - 1.25734e-31) - 2.0675799999999999e-29) - 2.70733e-27) - 2.8627300000000003e-25) - 2.4704000000000001e-23) - 1.7593199999999999e-21) - 1.0503199999999998e-19) - 5.35739e-18) - 2.3473500000000001e-16) - 8.5124099999999998e-15) - 2.4307400000000003e-13) - 7.0930299999999993e-12) + x[j+2]*(x[j+2]*(x[j+2]*(x[j+2]*(x[j+2]*(x[j+2]*(x[j+2]*(x[j+2]*(x[j+2]*(x[j+2]*(x[j+2]*(x[j+2]*(x[j+2]*(x[j+2]*(x[j+2]*(x[j+2]*(-6.5863099999999998e-45*x[j+2] - 8.6171900000000013e-42) - 5.37701e-39) - 2.1252399999999995e-36) - 5.9584899999999997e-34) - 1.25734e-31) - 2.0675799999999999e-29) - 2.70733e-27) - 2.8627300000000003e-25) - 2.4704000000000001e-23) - 1.7593199999999999e-21) - 1.0503199999999998e-19) - 5.35739e-18) - 2.3473500000000001e-16) - 8.5124099999999998e-15) - 2.4307400000000003e-13) + x[j+2]*(x[j+2]*(x[j+2]*(x[j+2]*(x[j+2]*(x[j+2]*(x[j+2]*(x[j+2]*(x[j+2]*(x[j+2]*(x[j+2]*(x[j+2]*(x[j+2]*(x[j+2]*(x[j+2]*(-6.5863099999999998e-45*x[j+2] - 8.6171900000000013e-42) - 5.37701e-39) - 2.1252399999999995e-36) - 5.9584899999999997e-34) - 1.25734e-31) - 2.0675799999999999e-29) - 2.70733e-27) - 2.8627300000000003e-25) - 2.4704000000000001e-23) - 1.7593199999999999e-21) - 1.0503199999999998e-19) - 5.35739e-18) - 2.3473500000000001e-16) - 8.5124099999999998e-15) + x[j+2]*(x[j+2]*(x[j+2]*(x[j+2]*(x[j+2]*(x[j+2]*(x[j+2]*(x[j+2]*(x[j+2]*(x[j+2]*(x[j+2]*(x[j+2]*(x[j+2]*(x[j+2]*(-6.5863099999999998e-45*x[j+2] - 8.6171900000000013e-42) - 5.37701e-39) - 2.1252399999999995e-36) - 5.9584899999999997e-34) - 1.25734e-31) - 2.0675799999999999e-29) - 2.70733e-27) - 2.8627300000000003e-25) - 2.4704000000000001e-23) - 1.7593199999999999e-21) - 1.0503199999999998e-19) - 5.35739e-18) - 2.3473500000000001e-16) + x[j+2]*(x[j+2]*(x[j+2]*(x[j+2]*(x[j+2]*(x[j+2]*(x[j+2]*(x[j+2]*(x[j+2]*(x[j+2]*(x[j+2]*(x[j+2]*(x[j+2]*(-6.5863099999999998e-45*x[j+2] - 8.6171900000000013e-42) - 5.37701e-39) - 2.1252399999999995e-36) - 5.9584899999999997e-34) - 1.25734e-31) - 2.0675799999999999e-29) - 2.70733e-27) - 2.8627300000000003e-25) - 2.4704000000000001e-23) - 1.7593199999999999e-21) - 1.0503199999999998e-19) - 5.35739e-18) + x[j+2]*(x[j+2]*(x[j+2]*(x[j+2]*(x[j+2]*(x[j+2]*(x[j+2]*(x[j+2]*(x[j+2]*(x[j+2]*(x[j+2]*(x[j+2]*(-6.5863099999999998e-45*x[j+2] - 8.6171900000000013e-42) - 5.37701e-39) - 2.1252399999999995e-36) - 5.9584899999999997e-34) - 1.25734e-31) - 2.0675799999999999e-29) - 2.70733e-27) - 2.8627300000000003e-25) - 2.4704000000000001e-23) - 1.7593199999999999e-21) - 1.0503199999999998e-19) + x[j+2]*(x[j+2]*(x[j+2]*(x[j+2]*(x[j+2]*(x[j+2]*(x[j+2]*(x[j+2]*(x[j+2]*(x[j+2]*(x[j+2]*(-6.5863099999999998e-45*x[j+2] - 8.6171900000000013e-42) - 5.37701e-39) - 2.1252399999999995e-36) - 5.9584899999999997e-34) - 1.25734e-31) - 2.0675799999999999e-29) - 2.70733e-27) - 2.8627300000000003e-25) - 2.4704000000000001e-23) - 1.7593199999999999e-21) + x[j+2]*(x[j+2]*(x[j+2]*(x[j+2]*(x[j+2]*(x[j+2]*(x[j+2]*(x[j+2]*(x[j+2]*(x[j+2]*(-6.5863099999999998e-45*x[j+2] - 8.6171900000000013e-42) - 5.37701e-39) - 2.1252399999999995e-36) - 5.9584899999999997e-34) - 1.25734e-31) - 2.0675799999999999e-29) - 2.70733e-27) - 2.8627300000000003e-25) - 2.4704000000000001e-23) + x[j+2]*(x[j+2]*(x[j+2]*(x[j+2]*(x[j+2]*(x[j+2]*(x[j+2]*(x[j+2]*(x[j+2]*(-6.5863099999999998e-45*x[j+2] - 8.6171900000000013e-42) - 5.37701e-39) - 2.1252399999999995e-36) - 5.9584899999999997e-34) - 1.25734e-31) - 2.0675799999999999e-29) - 2.70733e-27) - 2.8627300000000003e-25) + x[j+2]*(x[j+2]*(x[j+2]*(x[j+2]*(x[j+2]*(x[j+2]*(x[j+2]*(x[j+2]*(-6.5863099999999998e-45*x[j+2] - 8.6171900000000013e-42) - 5.37701e-39) - 2.1252399999999995e-36) - 5.9584899999999997e-34) - 1.25734e-31) - 2.0675799999999999e-29) - 2.70733e-27) + x[j+2]*(x[j+2]*(x[j+2]*(x[j+2]*(x[j+2]*(x[j+2]*(x[j+2]*(-6.5863099999999998e-45*x[j+2] - 8.6171900000000013e-42) - 5.37701e-39) - 2.1252399999999995e-36) - 5.9584899999999997e-34) - 1.25734e-31) - 2.0675799999999999e-29) + x[j+2]*(x[j+2]*(x[j+2]*(x[j+2]*(x[j+2]*(x[j+2]*(-6.5863099999999998e-45*x[j+2] - 8.6171900000000013e-42) - 5.37701e-39) - 2.1252399999999995e-36) - 5.9584899999999997e-34) - 1.25734e-31) + x[j+2]*(x[j+2]*(x[j+2]*(x[j+2]*(x[j+2]*(-6.5863099999999998e-45*x[j+2] - 8.6171900000000013e-42) - 5.37701e-39) - 2.1252399999999995e-36) - 5.9584899999999997e-34) + x[j+2]*(x[j+2]*(x[j+2]*(x[j+2]*(-6.5863099999999998e-45*x[j+2] - 8.6171900000000013e-42) - 5.37701e-39) - 2.1252399999999995e-36) + x[j+2]*(x[j+2]*(x[j+2]*(-6.5863099999999998e-45*x[j+2] - 8.6171900000000013e-42) - 5.37701e-39) + x[j+2]*(x[j+2]*(-1.317262e-44*x[j+2] - 8.6171900000000013e-42) + x[j+2]*(-6.5863099999999998e-45*x[j+2] - 8.6171900000000013e-42) - 5.37701e-39) - 2.1252399999999995e-36) - 5.9584899999999997e-34) - 1.25734e-31) - 2.0675799999999999e-29) - 2.70733e-27) - 2.8627300000000003e-25) - 2.4704000000000001e-23) - 1.7593199999999999e-21) - 1.0503199999999998e-19) - 5.35739e-18) - 2.3473500000000001e-16) - 8.5124099999999998e-15) - 2.4307400000000003e-13) - 7.0930299999999993e-12) - 3.2421799999999998e-10) - 2.9853800000000003e-9) + 1.1179699999999999e-6) - 5.7888400000000006e-7) - 0.0086268100000000004) - 4.2704199999999997e-5) + 91.203199999999995) + x[j+2]*(x[j+2]*(x[j+2]*(x[j+2]*(x[j+2]*(x[j+2]*(x[j+2]*(x[j+2]*(x[j+2]*(x[j+2]*(x[j+2]*(x[j+2]*(x[j+2]*(x[j+2]*(x[j+2]*(x[j+2]*(x[j+2]*(x[j+2]*(x[j+2]*(x[j+2]*(x[j+2]*(x[j+2]*(x[j+2]*(1.3177599999999999e-44*x[j+2] + 1.72404e-41) + 1.0757499999999999e-38) + 4.2518000000000001e-36) + 1.1920500000000001e-33) + 2.5154000000000003e-31) + 4.1363499999999998e-29) + 5.4162200000000002e-27) + 5.7271900000000004e-25) + 4.9423999999999998e-23) + 3.5198799999999995e-21) + 2.1014599999999997e-19) + 1.0719500000000001e-17) + 4.6970299999999997e-16) + 1.7034499999999999e-14) + 4.8649699999999998e-13) + 1.4196699999999998e-11) + 6.4871200000000004e-10) + 5.9767700000000007e-9) - 2.2358299999999998e-6) + 1.1593599999999998e-6) + 0.017253600000000001) + 8.5573800000000004e-5) + x[j+2]*(x[j+2]*(x[j+2]*(x[j+2]*(x[j+2]*(x[j+2]*(x[j+2]*(x[j+2]*(x[j+2]*(x[j+2]*(x[j+2]*(x[j+2]*(x[j+2]*(x[j+2]*(x[j+2]*(x[j+2]*(x[j+2]*(x[j+2]*(x[j+2]*(x[j+2]*(x[j+2]*(x[j+2]*(1.3177599999999999e-44*x[j+2] + 1.72404e-41) + 1.0757499999999999e-38) + 4.2518000000000001e-36) + 1.1920500000000001e-33) + 2.5154000000000003e-31) + 4.1363499999999998e-29) + 5.4162200000000002e-27) + 5.7271900000000004e-25) + 4.9423999999999998e-23) + 3.5198799999999995e-21) + 2.1014599999999997e-19) + 1.0719500000000001e-17) + 4.6970299999999997e-16) + 1.7034499999999999e-14) + 4.8649699999999998e-13) + 1.4196699999999998e-11) + 6.4871200000000004e-10) + 5.9767700000000007e-9) - 2.2358299999999998e-6) + 1.1593599999999998e-6) + 0.017253600000000001) + x[j+2]*(x[j+2]*(x[j+2]*(x[j+2]*(x[j+2]*(x[j+2]*(x[j+2]*(x[j+2]*(x[j+2]*(x[j+2]*(x[j+2]*(x[j+2]*(x[j+2]*(x[j+2]*(x[j+2]*(x[j+2]*(x[j+2]*(x[j+2]*(x[j+2]*(x[j+2]*(x[j+2]*(1.3177599999999999e-44*x[j+2] + 1.72404e-41) + 1.0757499999999999e-38) + 4.2518000000000001e-36) + 1.1920500000000001e-33) + 2.5154000000000003e-31) + 4.1363499999999998e-29) + 5.4162200000000002e-27) + 5.7271900000000004e-25) + 4.9423999999999998e-23) + 3.5198799999999995e-21) + 2.1014599999999997e-19) + 1.0719500000000001e-17) + 4.6970299999999997e-16) + 1.7034499999999999e-14) + 4.8649699999999998e-13) + 1.4196699999999998e-11) + 6.4871200000000004e-10) + 5.9767700000000007e-9) - 2.2358299999999998e-6) + 1.1593599999999998e-6) + x[j+2]*(x[j+2]*(x[j+2]*(x[j+2]*(x[j+2]*(x[j+2]*(x[j+2]*(x[j+2]*(x[j+2]*(x[j+2]*(x[j+2]*(x[j+2]*(x[j+2]*(x[j+2]*(x[j+2]*(x[j+2]*(x[j+2]*(x[j+2]*(x[j+2]*(x[j+2]*(1.3177599999999999e-44*x[j+2] + 1.72404e-41) + 1.0757499999999999e-38) + 4.2518000000000001e-36) + 1.1920500000000001e-33) + 2.5154000000000003e-31) + 4.1363499999999998e-29) + 5.4162200000000002e-27) + 5.7271900000000004e-25) + 4.9423999999999998e-23) + 3.5198799999999995e-21) + 2.1014599999999997e-19) + 1.0719500000000001e-17) + 4.6970299999999997e-16) + 1.7034499999999999e-14) + 4.8649699999999998e-13) + 1.4196699999999998e-11) + 6.4871200000000004e-10) + 5.9767700000000007e-9) - 2.2358299999999998e-6) + x[j+2]*(x[j+2]*(x[j+2]*(x[j+2]*(x[j+2]*(x[j+2]*(x[j+2]*(x[j+2]*(x[j+2]*(x[j+2]*(x[j+2]*(x[j+2]*(x[j+2]*(x[j+2]*(x[j+2]*(x[j+2]*(x[j+2]*(x[j+2]*(x[j+2]*(1.3177599999999999e-44*x[j+2] + 1.72404e-41) + 1.0757499999999999e-38) + 4.2518000000000001e-36) + 1.1920500000000001e-33) + 2.5154000000000003e-31) + 4.1363499999999998e-29) + 5.4162200000000002e-27) + 5.7271900000000004e-25) + 4.9423999999999998e-23) + 3.5198799999999995e-21) + 2.1014599999999997e-19) + 1.0719500000000001e-17) + 4.6970299999999997e-16) + 1.7034499999999999e-14) + 4.8649699999999998e-13) + 1.4196699999999998e-11) + 6.4871200000000004e-10) + 5.9767700000000007e-9) + x[j+2]*(x[j+2]*(x[j+2]*(x[j+2]*(x[j+2]*(x[j+2]*(x[j+2]*(x[j+2]*(x[j+2]*(x[j+2]*(x[j+2]*(x[j+2]*(x[j+2]*(x[j+2]*(x[j+2]*(x[j+2]*(x[j+2]*(x[j+2]*(1.3177599999999999e-44*x[j+2] + 1.72404e-41) + 1.0757499999999999e-38) + 4.2518000000000001e-36) + 1.1920500000000001e-33) + 2.5154000000000003e-31) + 4.1363499999999998e-29) + 5.4162200000000002e-27) + 5.7271900000000004e-25) + 4.9423999999999998e-23) + 3.5198799999999995e-21) + 2.1014599999999997e-19) + 1.0719500000000001e-17) + 4.6970299999999997e-16) + 1.7034499999999999e-14) + 4.8649699999999998e-13) + 1.4196699999999998e-11) + 6.4871200000000004e-10) + x[j+2]*(x[j+2]*(x[j+2]*(x[j+2]*(x[j+2]*(x[j+2]*(x[j+2]*(x[j+2]*(x[j+2]*(x[j+2]*(x[j+2]*(x[j+2]*(x[j+2]*(x[j+2]*(x[j+2]*(x[j+2]*(x[j+2]*(1.3177599999999999e-44*x[j+2] + 1.72404e-41) + 1.0757499999999999e-38) + 4.2518000000000001e-36) + 1.1920500000000001e-33) + 2.5154000000000003e-31) + 4.1363499999999998e-29) + 5.4162200000000002e-27) + 5.7271900000000004e-25) + 4.9423999999999998e-23) + 3.5198799999999995e-21) + 2.1014599999999997e-19) + 1.0719500000000001e-17) + 4.6970299999999997e-16) + 1.7034499999999999e-14) + 4.8649699999999998e-13) + 1.4196699999999998e-11) + x[j+2]*(x[j+2]*(x[j+2]*(x[j+2]*(x[j+2]*(x[j+2]*(x[j+2]*(x[j+2]*(x[j+2]*(x[j+2]*(x[j+2]*(x[j+2]*(x[j+2]*(x[j+2]*(x[j+2]*(x[j+2]*(1.3177599999999999e-44*x[j+2] + 1.72404e-41) + 1.0757499999999999e-38) + 4.2518000000000001e-36) + 1.1920500000000001e-33) + 2.5154000000000003e-31) + 4.1363499999999998e-29) + 5.4162200000000002e-27) + 5.7271900000000004e-25) + 4.9423999999999998e-23) + 3.5198799999999995e-21) + 2.1014599999999997e-19) + 1.0719500000000001e-17) + 4.6970299999999997e-16) + 1.7034499999999999e-14) + 4.8649699999999998e-13) + x[j+2]*(x[j+2]*(x[j+2]*(x[j+2]*(x[j+2]*(x[j+2]*(x[j+2]*(x[j+2]*(x[j+2]*(x[j+2]*(x[j+2]*(x[j+2]*(x[j+2]*(x[j+2]*(x[j+2]*(1.3177599999999999e-44*x[j+2] + 1.72404e-41) + 1.0757499999999999e-38) + 4.2518000000000001e-36) + 1.1920500000000001e-33) + 2.5154000000000003e-31) + 4.1363499999999998e-29) + 5.4162200000000002e-27) + 5.7271900000000004e-25) + 4.9423999999999998e-23) + 3.5198799999999995e-21) + 2.1014599999999997e-19) + 1.0719500000000001e-17) + 4.6970299999999997e-16) + 1.7034499999999999e-14) + x[j+2]*(x[j+2]*(x[j+2]*(x[j+2]*(x[j+2]*(x[j+2]*(x[j+2]*(x[j+2]*(x[j+2]*(x[j+2]*(x[j+2]*(x[j+2]*(x[j+2]*(x[j+2]*(1.3177599999999999e-44*x[j+2] + 1.72404e-41) + 1.0757499999999999e-38) + 4.2518000000000001e-36) + 1.1920500000000001e-33) + 2.5154000000000003e-31) + 4.1363499999999998e-29) + 5.4162200000000002e-27) + 5.7271900000000004e-25) + 4.9423999999999998e-23) + 3.5198799999999995e-21) + 2.1014599999999997e-19) + 1.0719500000000001e-17) + 4.6970299999999997e-16) + x[j+2]*(x[j+2]*(x[j+2]*(x[j+2]*(x[j+2]*(x[j+2]*(x[j+2]*(x[j+2]*(x[j+2]*(x[j+2]*(x[j+2]*(x[j+2]*(x[j+2]*(1.3177599999999999e-44*x[j+2] + 1.72404e-41) + 1.0757499999999999e-38) + 4.2518000000000001e-36) + 1.1920500000000001e-33) + 2.5154000000000003e-31) + 4.1363499999999998e-29) + 5.4162200000000002e-27) + 5.7271900000000004e-25) + 4.9423999999999998e-23) + 3.5198799999999995e-21) + 2.1014599999999997e-19) + 1.0719500000000001e-17) + x[j+2]*(x[j+2]*(x[j+2]*(x[j+2]*(x[j+2]*(x[j+2]*(x[j+2]*(x[j+2]*(x[j+2]*(x[j+2]*(x[j+2]*(x[j+2]*(1.3177599999999999e-44*x[j+2] + 1.72404e-41) + 1.0757499999999999e-38) + 4.2518000000000001e-36) + 1.1920500000000001e-33) + 2.5154000000000003e-31) + 4.1363499999999998e-29) + 5.4162200000000002e-27) + 5.7271900000000004e-25) + 4.9423999999999998e-23) + 3.5198799999999995e-21) + 2.1014599999999997e-19) + x[j+2]*(x[j+2]*(x[j+2]*(x[j+2]*(x[j+2]*(x[j+2]*(x[j+2]*(x[j+2]*(x[j+2]*(x[j+2]*(x[j+2]*(1.3177599999999999e-44*x[j+2] + 1.72404e-41) + 1.0757499999999999e-38) + 4.2518000000000001e-36) + 1.1920500000000001e-33) + 2.5154000000000003e-31) + 4.1363499999999998e-29) + 5.4162200000000002e-27) + 5.7271900000000004e-25) + 4.9423999999999998e-23) + 3.5198799999999995e-21) + x[j+2]*(x[j+2]*(x[j+2]*(x[j+2]*(x[j+2]*(x[j+2]*(x[j+2]*(x[j+2]*(x[j+2]*(x[j+2]*(1.3177599999999999e-44*x[j+2] + 1.72404e-41) + 1.0757499999999999e-38) + 4.2518000000000001e-36) + 1.1920500000000001e-33) + 2.5154000000000003e-31) + 4.1363499999999998e-29) + 5.4162200000000002e-27) + 5.7271900000000004e-25) + 4.9423999999999998e-23) + x[j+2]*(x[j+2]*(x[j+2]*(x[j+2]*(x[j+2]*(x[j+2]*(x[j+2]*(x[j+2]*(x[j+2]*(1.3177599999999999e-44*x[j+2] + 1.72404e-41) + 1.0757499999999999e-38) + 4.2518000000000001e-36) + 1.1920500000000001e-33) + 2.5154000000000003e-31) + 4.1363499999999998e-29) + 5.4162200000000002e-27) + 5.7271900000000004e-25) + x[j+2]*(x[j+2]*(x[j+2]*(x[j+2]*(x[j+2]*(x[j+2]*(x[j+2]*(x[j+2]*(1.3177599999999999e-44*x[j+2] + 1.72404e-41) + 1.0757499999999999e-38) + 4.2518000000000001e-36) + 1.1920500000000001e-33) + 2.5154000000000003e-31) + 4.1363499999999998e-29) + 5.4162200000000002e-27) + x[j+2]*(x[j+2]*(x[j+2]*(x[j+2]*(x[j+2]*(x[j+2]*(x[j+2]*(1.3177599999999999e-44*x[j+2] + 1.72404e-41) + 1.0757499999999999e-38) + 4.2518000000000001e-36) + 1.1920500000000001e-33) + 2.5154000000000003e-31) + 4.1363499999999998e-29) + x[j+2]*(x[j+2]*(x[j+2]*(x[j+2]*(x[j+2]*(x[j+2]*(1.3177599999999999e-44*x[j+2] + 1.72404e-41) + 1.0757499999999999e-38) + 4.2518000000000001e-36) + 1.1920500000000001e-33) + 2.5154000000000003e-31) + x[j+2]*(x[j+2]*(x[j+2]*(x[j+2]*(x[j+2]*(1.3177599999999999e-44*x[j+2] + 1.72404e-41) + 1.0757499999999999e-38) + 4.2518000000000001e-36) + 1.1920500000000001e-33) + x[j+2]*(x[j+2]*(x[j+2]*(x[j+2]*(1.3177599999999999e-44*x[j+2] + 1.72404e-41) + 1.0757499999999999e-38) + 4.2518000000000001e-36) + x[j+2]*(x[j+2]*(x[j+2]*(1.3177599999999999e-44*x[j+2] + 1.72404e-41) + 1.0757499999999999e-38) + x[j+2]*(x[j+2]*(1.3177599999999999e-44*x[j+2] + 1.72404e-41) + x[j+2]*(2.6355199999999997e-44*x[j+2] + 1.72404e-41) + 1.0757499999999999e-38) + 4.2518000000000001e-36) + 1.1920500000000001e-33) + 2.5154000000000003e-31) + 4.1363499999999998e-29) + 5.4162200000000002e-27) + 5.7271900000000004e-25) + 4.9423999999999998e-23) + 3.5198799999999995e-21) + 2.1014599999999997e-19) + 1.0719500000000001e-17) + 4.6970299999999997e-16) + 1.7034499999999999e-14) + 4.8649699999999998e-13) + 1.4196699999999998e-11) + 6.4871200000000004e-10) + 5.9767700000000007e-9) - 2.2358299999999998e-6) + 1.1593599999999998e-6) + 0.017253600000000001) + 8.5573800000000004e-5) - 182.40600000000001) + 10532.863313))/x[9*nObs_]) - 0.5 ;
      inz++;
      
      values[inz] = -0.5*x[9*nObs_+4]*h[j]*x[j+2*nObs_]*x[j+1*nObs_]*(x[9*nObs_+5] - data_[j])/x[9*nObs_] ;
      inz++;
      
      values[inz] = 0.5*x[9*nObs_+4]*h[j]*x[j+2+2*nObs_]*x[j+2+1*nObs_]*(x[9*nObs_+5] - x[j+2])/x[9*nObs_] ;
      inz++;
      
      values[inz] = -0.25*x[9*nObs_+4]*h[j]*pow(x[j+1*nObs_], 2)*(x[9*nObs_+5] - data_[j])/x[9*nObs_] ;
      inz++;
      
      values[inz] = 0.25*x[9*nObs_+4]*h[j]*pow(x[j+2+1*nObs_], 2)*(x[9*nObs_+5] - x[j+2])/x[9*nObs_] ;
      inz++;
      
      values[inz] = -1.0*x[9*nObs_+16]*h[j]*pow(x[j+3*nObs_], 3)*(x[9*nObs_+17] - data_[j])/x[9*nObs_] ;
      inz++;
      
      values[inz] = 1.0*x[9*nObs_+16]*h[j]*pow(x[j+2+3*nObs_], 3)*(x[9*nObs_+17] - x[j+2])/x[9*nObs_] ;
      inz++;
      
      values[inz] = -0.25*x[9*nObs_+23]*h[j]*(x[9*nObs_+24] - data_[j])/x[9*nObs_] ;
      inz++;
      
      values[inz] = 0.25*x[9*nObs_+23]*h[j]*(x[9*nObs_+24] - x[j+2])/x[9*nObs_] ;
      inz++;
      
      values[inz] = 0.00050000000000000001*h[j]*x[9*nObs_+30]*x[j+5*nObs_]*x[j+6*nObs_]*(5.0000000000000002e-5*data_[j]*(data_[j]*(data_[j]*(data_[j]*(data_[j]*(data_[j]*(data_[j]*(data_[j]*(data_[j]*(data_[j]*(data_[j]*(data_[j]*(data_[j]*(data_[j]*(data_[j]*(data_[j]*(data_[j]*(data_[j]*(data_[j]*(data_[j]*(data_[j]*(data_[j]*(data_[j]*(data_[j]*(-6.5863099999999998e-45*data_[j] - 8.6171900000000013e-42) - 5.37701e-39) - 2.1252399999999995e-36) - 5.9584899999999997e-34) - 1.25734e-31) - 2.0675799999999999e-29) - 2.70733e-27) - 2.8627300000000003e-25) - 2.4704000000000001e-23) - 1.7593199999999999e-21) - 1.0503199999999998e-19) - 5.35739e-18) - 2.3473500000000001e-16) - 8.5124099999999998e-15) - 2.4307400000000003e-13) - 7.0930299999999993e-12) - 3.2421799999999998e-10) - 2.9853800000000003e-9) + 1.1179699999999999e-6) - 5.7888400000000006e-7) - 0.0086268100000000004) - 4.2704199999999997e-5) + 91.203199999999995) + 7266.2600000000002) + data_[j]*(data_[j]*(data_[j]*(data_[j]*(data_[j]*(data_[j]*(data_[j]*(data_[j]*(data_[j]*(data_[j]*(data_[j]*(data_[j]*(data_[j]*(data_[j]*(data_[j]*(data_[j]*(data_[j]*(data_[j]*(data_[j]*(data_[j]*(data_[j]*(data_[j]*(data_[j]*(data_[j]*(1.3177599999999999e-44*data_[j] + 1.72404e-41) + 1.0757499999999999e-38) + 4.2518000000000001e-36) + 1.1920500000000001e-33) + 2.5154000000000003e-31) + 4.1363499999999998e-29) + 5.4162200000000002e-27) + 5.7271900000000004e-25) + 4.9423999999999998e-23) + 3.5198799999999995e-21) + 2.1014599999999997e-19) + 1.0719500000000001e-17) + 4.6970299999999997e-16) + 1.7034499999999999e-14) + 4.8649699999999998e-13) + 1.4196699999999998e-11) + 6.4871200000000004e-10) + 5.9767700000000007e-9) - 2.2358299999999998e-6) + 1.1593599999999998e-6) + 0.017253600000000001) + 8.5573800000000004e-5) - 182.40600000000001) + 10532.5) - 385930.35149999999)/x[9*nObs_] ;
      inz++;
      
      values[inz] = -0.00050000000000000001*h[j]*x[9*nObs_+30]*x[j+2+5*nObs_]*x[j+2+6*nObs_]*(5.0000000000000002e-5*x[j+2]*(x[j+2]*(x[j+2]*(x[j+2]*(x[j+2]*(x[j+2]*(x[j+2]*(x[j+2]*(x[j+2]*(x[j+2]*(x[j+2]*(x[j+2]*(x[j+2]*(x[j+2]*(x[j+2]*(x[j+2]*(x[j+2]*(x[j+2]*(x[j+2]*(x[j+2]*(x[j+2]*(x[j+2]*(x[j+2]*(x[j+2]*(-6.5863099999999998e-45*x[j+2] - 8.6171900000000013e-42) - 5.37701e-39) - 2.1252399999999995e-36) - 5.9584899999999997e-34) - 1.25734e-31) - 2.0675799999999999e-29) - 2.70733e-27) - 2.8627300000000003e-25) - 2.4704000000000001e-23) - 1.7593199999999999e-21) - 1.0503199999999998e-19) - 5.35739e-18) - 2.3473500000000001e-16) - 8.5124099999999998e-15) - 2.4307400000000003e-13) - 7.0930299999999993e-12) - 3.2421799999999998e-10) - 2.9853800000000003e-9) + 1.1179699999999999e-6) - 5.7888400000000006e-7) - 0.0086268100000000004) - 4.2704199999999997e-5) + 91.203199999999995) + 7266.2600000000002) + x[j+2]*(x[j+2]*(x[j+2]*(x[j+2]*(x[j+2]*(x[j+2]*(x[j+2]*(x[j+2]*(x[j+2]*(x[j+2]*(x[j+2]*(x[j+2]*(x[j+2]*(x[j+2]*(x[j+2]*(x[j+2]*(x[j+2]*(x[j+2]*(x[j+2]*(x[j+2]*(x[j+2]*(x[j+2]*(x[j+2]*(x[j+2]*(1.3177599999999999e-44*x[j+2] + 1.72404e-41) + 1.0757499999999999e-38) + 4.2518000000000001e-36) + 1.1920500000000001e-33) + 2.5154000000000003e-31) + 4.1363499999999998e-29) + 5.4162200000000002e-27) + 5.7271900000000004e-25) + 4.9423999999999998e-23) + 3.5198799999999995e-21) + 2.1014599999999997e-19) + 1.0719500000000001e-17) + 4.6970299999999997e-16) + 1.7034499999999999e-14) + 4.8649699999999998e-13) + 1.4196699999999998e-11) + 6.4871200000000004e-10) + 5.9767700000000007e-9) - 2.2358299999999998e-6) + 1.1593599999999998e-6) + 0.017253600000000001) + 8.5573800000000004e-5) - 182.40600000000001) + 10532.5) - 385930.35149999999)/x[9*nObs_] ;
      inz++;
      
      values[inz] = 0.00025000000000000001*h[j]*x[9*nObs_+30]*pow(x[j+5*nObs_], 2)*(5.0000000000000002e-5*data_[j]*(data_[j]*(data_[j]*(data_[j]*(data_[j]*(data_[j]*(data_[j]*(data_[j]*(data_[j]*(data_[j]*(data_[j]*(data_[j]*(data_[j]*(data_[j]*(data_[j]*(data_[j]*(data_[j]*(data_[j]*(data_[j]*(data_[j]*(data_[j]*(data_[j]*(data_[j]*(data_[j]*(-6.5863099999999998e-45*data_[j] - 8.6171900000000013e-42) - 5.37701e-39) - 2.1252399999999995e-36) - 5.9584899999999997e-34) - 1.25734e-31) - 2.0675799999999999e-29) - 2.70733e-27) - 2.8627300000000003e-25) - 2.4704000000000001e-23) - 1.7593199999999999e-21) - 1.0503199999999998e-19) - 5.35739e-18) - 2.3473500000000001e-16) - 8.5124099999999998e-15) - 2.4307400000000003e-13) - 7.0930299999999993e-12) - 3.2421799999999998e-10) - 2.9853800000000003e-9) + 1.1179699999999999e-6) - 5.7888400000000006e-7) - 0.0086268100000000004) - 4.2704199999999997e-5) + 91.203199999999995) + 7266.2600000000002) + data_[j]*(data_[j]*(data_[j]*(data_[j]*(data_[j]*(data_[j]*(data_[j]*(data_[j]*(data_[j]*(data_[j]*(data_[j]*(data_[j]*(data_[j]*(data_[j]*(data_[j]*(data_[j]*(data_[j]*(data_[j]*(data_[j]*(data_[j]*(data_[j]*(data_[j]*(data_[j]*(data_[j]*(1.3177599999999999e-44*data_[j] + 1.72404e-41) + 1.0757499999999999e-38) + 4.2518000000000001e-36) + 1.1920500000000001e-33) + 2.5154000000000003e-31) + 4.1363499999999998e-29) + 5.4162200000000002e-27) + 5.7271900000000004e-25) + 4.9423999999999998e-23) + 3.5198799999999995e-21) + 2.1014599999999997e-19) + 1.0719500000000001e-17) + 4.6970299999999997e-16) + 1.7034499999999999e-14) + 4.8649699999999998e-13) + 1.4196699999999998e-11) + 6.4871200000000004e-10) + 5.9767700000000007e-9) - 2.2358299999999998e-6) + 1.1593599999999998e-6) + 0.017253600000000001) + 8.5573800000000004e-5) - 182.40600000000001) + 10532.5) - 385930.35149999999)/x[9*nObs_] ;
      inz++;
      
      values[inz] = -0.00025000000000000001*h[j]*x[9*nObs_+30]*pow(x[j+2+5*nObs_], 2)*(5.0000000000000002e-5*x[j+2]*(x[j+2]*(x[j+2]*(x[j+2]*(x[j+2]*(x[j+2]*(x[j+2]*(x[j+2]*(x[j+2]*(x[j+2]*(x[j+2]*(x[j+2]*(x[j+2]*(x[j+2]*(x[j+2]*(x[j+2]*(x[j+2]*(x[j+2]*(x[j+2]*(x[j+2]*(x[j+2]*(x[j+2]*(x[j+2]*(x[j+2]*(-6.5863099999999998e-45*x[j+2] - 8.6171900000000013e-42) - 5.37701e-39) - 2.1252399999999995e-36) - 5.9584899999999997e-34) - 1.25734e-31) - 2.0675799999999999e-29) - 2.70733e-27) - 2.8627300000000003e-25) - 2.4704000000000001e-23) - 1.7593199999999999e-21) - 1.0503199999999998e-19) - 5.35739e-18) - 2.3473500000000001e-16) - 8.5124099999999998e-15) - 2.4307400000000003e-13) - 7.0930299999999993e-12) - 3.2421799999999998e-10) - 2.9853800000000003e-9) + 1.1179699999999999e-6) - 5.7888400000000006e-7) - 0.0086268100000000004) - 4.2704199999999997e-5) + 91.203199999999995) + 7266.2600000000002) + x[j+2]*(x[j+2]*(x[j+2]*(x[j+2]*(x[j+2]*(x[j+2]*(x[j+2]*(x[j+2]*(x[j+2]*(x[j+2]*(x[j+2]*(x[j+2]*(x[j+2]*(x[j+2]*(x[j+2]*(x[j+2]*(x[j+2]*(x[j+2]*(x[j+2]*(x[j+2]*(x[j+2]*(x[j+2]*(x[j+2]*(x[j+2]*(1.3177599999999999e-44*x[j+2] + 1.72404e-41) + 1.0757499999999999e-38) + 4.2518000000000001e-36) + 1.1920500000000001e-33) + 2.5154000000000003e-31) + 4.1363499999999998e-29) + 5.4162200000000002e-27) + 5.7271900000000004e-25) + 4.9423999999999998e-23) + 3.5198799999999995e-21) + 2.1014599999999997e-19) + 1.0719500000000001e-17) + 4.6970299999999997e-16) + 1.7034499999999999e-14) + 4.8649699999999998e-13) + 1.4196699999999998e-11) + 6.4871200000000004e-10) + 5.9767700000000007e-9) - 2.2358299999999998e-6) + 1.1593599999999998e-6) + 0.017253600000000001) + 8.5573800000000004e-5) - 182.40600000000001) + 10532.5) - 385930.35149999999)/x[9*nObs_] ;
      inz++;
      
      values[inz] = -0.25*h[j]*(0.0) ;
      inz++;
      
      values[inz] = -0.25*h[j]*(-data_[j] + x[j+2]) ;
      inz++;
      
      values[inz] = -0.25*h[j]*(-(1000*inj_[j]/x[9*nObs_+1] + x[9*nObs_+23]*x[j+4*nObs_]*(x[9*nObs_+24] - data_[j]) + x[9*nObs_+16]*pow(x[j+3*nObs_], 4)*(x[9*nObs_+17] - data_[j]) + x[9*nObs_+2]*(x[9*nObs_+3] - data_[j]) + x[9*nObs_+4]*x[j+2*nObs_]*pow(x[j+1*nObs_], 2)*(x[9*nObs_+5] - data_[j]) - 1.0/1000.0*x[9*nObs_+30]*pow(x[j+5*nObs_], 2)*x[j+6*nObs_]*(5.0000000000000002e-5*data_[j]*(data_[j]*(data_[j]*(data_[j]*(data_[j]*(data_[j]*(data_[j]*(data_[j]*(data_[j]*(data_[j]*(data_[j]*(data_[j]*(data_[j]*(data_[j]*(data_[j]*(data_[j]*(data_[j]*(data_[j]*(data_[j]*(data_[j]*(data_[j]*(data_[j]*(data_[j]*(data_[j]*(-6.5863099999999998e-45*data_[j] - 8.6171900000000013e-42) - 5.37701e-39) - 2.1252399999999995e-36) - 5.9584899999999997e-34) - 1.25734e-31) - 2.0675799999999999e-29) - 2.70733e-27) - 2.8627300000000003e-25) - 2.4704000000000001e-23) - 1.7593199999999999e-21) - 1.0503199999999998e-19) - 5.35739e-18) - 2.3473500000000001e-16) - 8.5124099999999998e-15) - 2.4307400000000003e-13) - 7.0930299999999993e-12) - 3.2421799999999998e-10) - 2.9853800000000003e-9) + 1.1179699999999999e-6) - 5.7888400000000006e-7) - 0.0086268100000000004) - 4.2704199999999997e-5) + 91.203199999999995) + 7266.2600000000002) + data_[j]*(data_[j]*(data_[j]*(data_[j]*(data_[j]*(data_[j]*(data_[j]*(data_[j]*(data_[j]*(data_[j]*(data_[j]*(data_[j]*(data_[j]*(data_[j]*(data_[j]*(data_[j]*(data_[j]*(data_[j]*(data_[j]*(data_[j]*(data_[j]*(data_[j]*(data_[j]*(data_[j]*(1.3177599999999999e-44*data_[j] + 1.72404e-41) + 1.0757499999999999e-38) + 4.2518000000000001e-36) + 1.1920500000000001e-33) + 2.5154000000000003e-31) + 4.1363499999999998e-29) + 5.4162200000000002e-27) + 5.7271900000000004e-25) + 4.9423999999999998e-23) + 3.5198799999999995e-21) + 2.1014599999999997e-19) + 1.0719500000000001e-17) + 4.6970299999999997e-16) + 1.7034499999999999e-14) + 4.8649699999999998e-13) + 1.4196699999999998e-11) + 6.4871200000000004e-10) + 5.9767700000000007e-9) - 2.2358299999999998e-6) + 1.1593599999999998e-6) + 0.017253600000000001) + 8.5573800000000004e-5) - 182.40600000000001) + 10532.5) - 385930.35149999999))/pow(x[9*nObs_], 2) + (1000*inj_[j]/x[9*nObs_+1] + x[9*nObs_+23]*x[j+2+4*nObs_]*(x[9*nObs_+24] - x[j+2]) + x[9*nObs_+16]*pow(x[j+2+3*nObs_], 4)*(x[9*nObs_+17] - x[j+2]) + x[9*nObs_+2]*(x[9*nObs_+3] - x[j+2]) + x[9*nObs_+4]*x[j+2+2*nObs_]*pow(x[j+2+1*nObs_], 2)*(x[9*nObs_+5] - x[j+2]) - 1.0/1000.0*x[9*nObs_+30]*pow(x[j+2+5*nObs_], 2)*x[j+2+6*nObs_]*(5.0000000000000002e-5*x[j+2]*(x[j+2]*(x[j+2]*(x[j+2]*(x[j+2]*(x[j+2]*(x[j+2]*(x[j+2]*(x[j+2]*(x[j+2]*(x[j+2]*(x[j+2]*(x[j+2]*(x[j+2]*(x[j+2]*(x[j+2]*(x[j+2]*(x[j+2]*(x[j+2]*(x[j+2]*(x[j+2]*(x[j+2]*(x[j+2]*(x[j+2]*(-6.5863099999999998e-45*x[j+2] - 8.6171900000000013e-42) - 5.37701e-39) - 2.1252399999999995e-36) - 5.9584899999999997e-34) - 1.25734e-31) - 2.0675799999999999e-29) - 2.70733e-27) - 2.8627300000000003e-25) - 2.4704000000000001e-23) - 1.7593199999999999e-21) - 1.0503199999999998e-19) - 5.35739e-18) - 2.3473500000000001e-16) - 8.5124099999999998e-15) - 2.4307400000000003e-13) - 7.0930299999999993e-12) - 3.2421799999999998e-10) - 2.9853800000000003e-9) + 1.1179699999999999e-6) - 5.7888400000000006e-7) - 0.0086268100000000004) - 4.2704199999999997e-5) + 91.203199999999995) + 7266.2600000000002) + x[j+2]*(x[j+2]*(x[j+2]*(x[j+2]*(x[j+2]*(x[j+2]*(x[j+2]*(x[j+2]*(x[j+2]*(x[j+2]*(x[j+2]*(x[j+2]*(x[j+2]*(x[j+2]*(x[j+2]*(x[j+2]*(x[j+2]*(x[j+2]*(x[j+2]*(x[j+2]*(x[j+2]*(x[j+2]*(x[j+2]*(x[j+2]*(1.3177599999999999e-44*x[j+2] + 1.72404e-41) + 1.0757499999999999e-38) + 4.2518000000000001e-36) + 1.1920500000000001e-33) + 2.5154000000000003e-31) + 4.1363499999999998e-29) + 5.4162200000000002e-27) + 5.7271900000000004e-25) + 4.9423999999999998e-23) + 3.5198799999999995e-21) + 2.1014599999999997e-19) + 1.0719500000000001e-17) + 4.6970299999999997e-16) + 1.7034499999999999e-14) + 4.8649699999999998e-13) + 1.4196699999999998e-11) + 6.4871200000000004e-10) + 5.9767700000000007e-9) - 2.2358299999999998e-6) + 1.1593599999999998e-6) + 0.017253600000000001) + 8.5573800000000004e-5) - 182.40600000000001) + 10532.5) - 385930.35149999999))/pow(x[9*nObs_], 2)) ;
      inz++;
      
      values[inz] = -0.25*h[j]*((x[9*nObs_+3] - data_[j])/x[9*nObs_] - (x[9*nObs_+3] - x[j+2])/x[9*nObs_]) ;
      inz++;
      
      values[inz] = -0.25*h[j]*(x[j+2*nObs_]*pow(x[j+1*nObs_], 2)*(x[9*nObs_+5] - data_[j])/x[9*nObs_] - x[j+2+2*nObs_]*pow(x[j+2+1*nObs_], 2)*(x[9*nObs_+5] - x[j+2])/x[9*nObs_]) ;
      inz++;
      
      values[inz] = -0.25*h[j]*(x[9*nObs_+4]*x[j+2*nObs_]*pow(x[j+1*nObs_], 2)/x[9*nObs_] - x[9*nObs_+4]*x[j+2+2*nObs_]*pow(x[j+2+1*nObs_], 2)/x[9*nObs_]) ;
      inz++;
      
      values[inz] = -0.25*h[j]*(pow(x[j+3*nObs_], 4)*(x[9*nObs_+17] - data_[j])/x[9*nObs_] - pow(x[j+2+3*nObs_], 4)*(x[9*nObs_+17] - x[j+2])/x[9*nObs_]) ;
      inz++;
      
      values[inz] = -0.25*h[j]*(x[9*nObs_+16]*pow(x[j+3*nObs_], 4)/x[9*nObs_] - x[9*nObs_+16]*pow(x[j+2+3*nObs_], 4)/x[9*nObs_]) ;
      inz++;
      
      values[inz] = -0.25*h[j]*(x[j+4*nObs_]*(x[9*nObs_+24] - data_[j])/x[9*nObs_] - x[j+2+4*nObs_]*(x[9*nObs_+24] - x[j+2])/x[9*nObs_]) ;
      inz++;
      
      values[inz] = -0.25*h[j]*(x[9*nObs_+23]*x[j+4*nObs_]/x[9*nObs_] - x[9*nObs_+23]*x[j+2+4*nObs_]/x[9*nObs_]) ;
      inz++;
      
      values[inz] = -0.25*h[j]*(-1.0/1000.0*pow(x[j+5*nObs_], 2)*x[j+6*nObs_]*(5.0000000000000002e-5*data_[j]*(data_[j]*(data_[j]*(data_[j]*(data_[j]*(data_[j]*(data_[j]*(data_[j]*(data_[j]*(data_[j]*(data_[j]*(data_[j]*(data_[j]*(data_[j]*(data_[j]*(data_[j]*(data_[j]*(data_[j]*(data_[j]*(data_[j]*(data_[j]*(data_[j]*(data_[j]*(data_[j]*(-6.5863099999999998e-45*data_[j] - 8.6171900000000013e-42) - 5.37701e-39) - 2.1252399999999995e-36) - 5.9584899999999997e-34) - 1.25734e-31) - 2.0675799999999999e-29) - 2.70733e-27) - 2.8627300000000003e-25) - 2.4704000000000001e-23) - 1.7593199999999999e-21) - 1.0503199999999998e-19) - 5.35739e-18) - 2.3473500000000001e-16) - 8.5124099999999998e-15) - 2.4307400000000003e-13) - 7.0930299999999993e-12) - 3.2421799999999998e-10) - 2.9853800000000003e-9) + 1.1179699999999999e-6) - 5.7888400000000006e-7) - 0.0086268100000000004) - 4.2704199999999997e-5) + 91.203199999999995) + 7266.2600000000002) + data_[j]*(data_[j]*(data_[j]*(data_[j]*(data_[j]*(data_[j]*(data_[j]*(data_[j]*(data_[j]*(data_[j]*(data_[j]*(data_[j]*(data_[j]*(data_[j]*(data_[j]*(data_[j]*(data_[j]*(data_[j]*(data_[j]*(data_[j]*(data_[j]*(data_[j]*(data_[j]*(data_[j]*(1.3177599999999999e-44*data_[j] + 1.72404e-41) + 1.0757499999999999e-38) + 4.2518000000000001e-36) + 1.1920500000000001e-33) + 2.5154000000000003e-31) + 4.1363499999999998e-29) + 5.4162200000000002e-27) + 5.7271900000000004e-25) + 4.9423999999999998e-23) + 3.5198799999999995e-21) + 2.1014599999999997e-19) + 1.0719500000000001e-17) + 4.6970299999999997e-16) + 1.7034499999999999e-14) + 4.8649699999999998e-13) + 1.4196699999999998e-11) + 6.4871200000000004e-10) + 5.9767700000000007e-9) - 2.2358299999999998e-6) + 1.1593599999999998e-6) + 0.017253600000000001) + 8.5573800000000004e-5) - 182.40600000000001) + 10532.5) - 385930.35149999999)/x[9*nObs_] + (1.0/1000.0)*pow(x[j+2+5*nObs_], 2)*x[j+2+6*nObs_]*(5.0000000000000002e-5*x[j+2]*(x[j+2]*(x[j+2]*(x[j+2]*(x[j+2]*(x[j+2]*(x[j+2]*(x[j+2]*(x[j+2]*(x[j+2]*(x[j+2]*(x[j+2]*(x[j+2]*(x[j+2]*(x[j+2]*(x[j+2]*(x[j+2]*(x[j+2]*(x[j+2]*(x[j+2]*(x[j+2]*(x[j+2]*(x[j+2]*(x[j+2]*(-6.5863099999999998e-45*x[j+2] - 8.6171900000000013e-42) - 5.37701e-39) - 2.1252399999999995e-36) - 5.9584899999999997e-34) - 1.25734e-31) - 2.0675799999999999e-29) - 2.70733e-27) - 2.8627300000000003e-25) - 2.4704000000000001e-23) - 1.7593199999999999e-21) - 1.0503199999999998e-19) - 5.35739e-18) - 2.3473500000000001e-16) - 8.5124099999999998e-15) - 2.4307400000000003e-13) - 7.0930299999999993e-12) - 3.2421799999999998e-10) - 2.9853800000000003e-9) + 1.1179699999999999e-6) - 5.7888400000000006e-7) - 0.0086268100000000004) - 4.2704199999999997e-5) + 91.203199999999995) + 7266.2600000000002) + x[j+2]*(x[j+2]*(x[j+2]*(x[j+2]*(x[j+2]*(x[j+2]*(x[j+2]*(x[j+2]*(x[j+2]*(x[j+2]*(x[j+2]*(x[j+2]*(x[j+2]*(x[j+2]*(x[j+2]*(x[j+2]*(x[j+2]*(x[j+2]*(x[j+2]*(x[j+2]*(x[j+2]*(x[j+2]*(x[j+2]*(x[j+2]*(1.3177599999999999e-44*x[j+2] + 1.72404e-41) + 1.0757499999999999e-38) + 4.2518000000000001e-36) + 1.1920500000000001e-33) + 2.5154000000000003e-31) + 4.1363499999999998e-29) + 5.4162200000000002e-27) + 5.7271900000000004e-25) + 4.9423999999999998e-23) + 3.5198799999999995e-21) + 2.1014599999999997e-19) + 1.0719500000000001e-17) + 4.6970299999999997e-16) + 1.7034499999999999e-14) + 4.8649699999999998e-13) + 1.4196699999999998e-11) + 6.4871200000000004e-10) + 5.9767700000000007e-9) - 2.2358299999999998e-6) + 1.1593599999999998e-6) + 0.017253600000000001) + 8.5573800000000004e-5) - 182.40600000000001) + 10532.5) - 385930.35149999999)/x[9*nObs_]) ;
      inz++;
      
       } else{
   
      values[inz] = -0.25*h[j]*(-x[j+7*nObs_] + (-x[9*nObs_+23]*x[j+4*nObs_] - x[9*nObs_+16]*pow(x[j+3*nObs_], 4) - x[9*nObs_+2] - x[9*nObs_+4]*x[j+2*nObs_]*pow(x[j+1*nObs_], 2) - 1.0/1000.0*x[9*nObs_+30]*pow(x[j+5*nObs_], 2)*x[j+6*nObs_]*(5.0000000000000002e-5*x[j]*(x[j]*(x[j]*(x[j]*(x[j]*(x[j]*(x[j]*(x[j]*(x[j]*(x[j]*(x[j]*(x[j]*(x[j]*(x[j]*(x[j]*(x[j]*(x[j]*(x[j]*(x[j]*(x[j]*(x[j]*(x[j]*(x[j]*(-6.5863099999999998e-45*x[j] - 8.6171900000000013e-42) - 5.37701e-39) - 2.1252399999999995e-36) - 5.9584899999999997e-34) - 1.25734e-31) - 2.0675799999999999e-29) - 2.70733e-27) - 2.8627300000000003e-25) - 2.4704000000000001e-23) - 1.7593199999999999e-21) - 1.0503199999999998e-19) - 5.35739e-18) - 2.3473500000000001e-16) - 8.5124099999999998e-15) - 2.4307400000000003e-13) - 7.0930299999999993e-12) - 3.2421799999999998e-10) - 2.9853800000000003e-9) + 1.1179699999999999e-6) - 5.7888400000000006e-7) - 0.0086268100000000004) - 4.2704199999999997e-5) + 91.203199999999995) + x[j]*(x[j]*(x[j]*(x[j]*(x[j]*(x[j]*(x[j]*(x[j]*(x[j]*(x[j]*(x[j]*(x[j]*(x[j]*(x[j]*(x[j]*(x[j]*(x[j]*(x[j]*(x[j]*(x[j]*(x[j]*(x[j]*(x[j]*(1.3177599999999999e-44*x[j] + 1.72404e-41) + 1.0757499999999999e-38) + 4.2518000000000001e-36) + 1.1920500000000001e-33) + 2.5154000000000003e-31) + 4.1363499999999998e-29) + 5.4162200000000002e-27) + 5.7271900000000004e-25) + 4.9423999999999998e-23) + 3.5198799999999995e-21) + 2.1014599999999997e-19) + 1.0719500000000001e-17) + 4.6970299999999997e-16) + 1.7034499999999999e-14) + 4.8649699999999998e-13) + 1.4196699999999998e-11) + 6.4871200000000004e-10) + 5.9767700000000007e-9) - 2.2358299999999998e-6) + 1.1593599999999998e-6) + 0.017253600000000001) + 8.5573800000000004e-5) - 182.40600000000001) + 5.0000000000000002e-5*x[j]*(x[j]*(x[j]*(x[j]*(x[j]*(x[j]*(x[j]*(x[j]*(x[j]*(x[j]*(x[j]*(x[j]*(x[j]*(x[j]*(x[j]*(x[j]*(x[j]*(x[j]*(x[j]*(x[j]*(x[j]*(x[j]*(x[j]*(-6.5863099999999998e-45*x[j] - 8.6171900000000013e-42) - 5.37701e-39) - 2.1252399999999995e-36) - 5.9584899999999997e-34) - 1.25734e-31) - 2.0675799999999999e-29) - 2.70733e-27) - 2.8627300000000003e-25) - 2.4704000000000001e-23) - 1.7593199999999999e-21) - 1.0503199999999998e-19) - 5.35739e-18) - 2.3473500000000001e-16) - 8.5124099999999998e-15) - 2.4307400000000003e-13) - 7.0930299999999993e-12) - 3.2421799999999998e-10) - 2.9853800000000003e-9) + 1.1179699999999999e-6) - 5.7888400000000006e-7) - 0.0086268100000000004) - 4.2704199999999997e-5) + x[j]*(x[j]*(x[j]*(x[j]*(x[j]*(x[j]*(x[j]*(x[j]*(x[j]*(x[j]*(x[j]*(x[j]*(x[j]*(x[j]*(x[j]*(x[j]*(x[j]*(x[j]*(x[j]*(x[j]*(x[j]*(x[j]*(-6.5863099999999998e-45*x[j] - 8.6171900000000013e-42) - 5.37701e-39) - 2.1252399999999995e-36) - 5.9584899999999997e-34) - 1.25734e-31) - 2.0675799999999999e-29) - 2.70733e-27) - 2.8627300000000003e-25) - 2.4704000000000001e-23) - 1.7593199999999999e-21) - 1.0503199999999998e-19) - 5.35739e-18) - 2.3473500000000001e-16) - 8.5124099999999998e-15) - 2.4307400000000003e-13) - 7.0930299999999993e-12) - 3.2421799999999998e-10) - 2.9853800000000003e-9) + 1.1179699999999999e-6) - 5.7888400000000006e-7) - 0.0086268100000000004) + x[j]*(x[j]*(x[j]*(x[j]*(x[j]*(x[j]*(x[j]*(x[j]*(x[j]*(x[j]*(x[j]*(x[j]*(x[j]*(x[j]*(x[j]*(x[j]*(x[j]*(x[j]*(x[j]*(x[j]*(x[j]*(-6.5863099999999998e-45*x[j] - 8.6171900000000013e-42) - 5.37701e-39) - 2.1252399999999995e-36) - 5.9584899999999997e-34) - 1.25734e-31) - 2.0675799999999999e-29) - 2.70733e-27) - 2.8627300000000003e-25) - 2.4704000000000001e-23) - 1.7593199999999999e-21) - 1.0503199999999998e-19) - 5.35739e-18) - 2.3473500000000001e-16) - 8.5124099999999998e-15) - 2.4307400000000003e-13) - 7.0930299999999993e-12) - 3.2421799999999998e-10) - 2.9853800000000003e-9) + 1.1179699999999999e-6) - 5.7888400000000006e-7) + x[j]*(x[j]*(x[j]*(x[j]*(x[j]*(x[j]*(x[j]*(x[j]*(x[j]*(x[j]*(x[j]*(x[j]*(x[j]*(x[j]*(x[j]*(x[j]*(x[j]*(x[j]*(x[j]*(x[j]*(-6.5863099999999998e-45*x[j] - 8.6171900000000013e-42) - 5.37701e-39) - 2.1252399999999995e-36) - 5.9584899999999997e-34) - 1.25734e-31) - 2.0675799999999999e-29) - 2.70733e-27) - 2.8627300000000003e-25) - 2.4704000000000001e-23) - 1.7593199999999999e-21) - 1.0503199999999998e-19) - 5.35739e-18) - 2.3473500000000001e-16) - 8.5124099999999998e-15) - 2.4307400000000003e-13) - 7.0930299999999993e-12) - 3.2421799999999998e-10) - 2.9853800000000003e-9) + 1.1179699999999999e-6) + x[j]*(x[j]*(x[j]*(x[j]*(x[j]*(x[j]*(x[j]*(x[j]*(x[j]*(x[j]*(x[j]*(x[j]*(x[j]*(x[j]*(x[j]*(x[j]*(x[j]*(x[j]*(x[j]*(-6.5863099999999998e-45*x[j] - 8.6171900000000013e-42) - 5.37701e-39) - 2.1252399999999995e-36) - 5.9584899999999997e-34) - 1.25734e-31) - 2.0675799999999999e-29) - 2.70733e-27) - 2.8627300000000003e-25) - 2.4704000000000001e-23) - 1.7593199999999999e-21) - 1.0503199999999998e-19) - 5.35739e-18) - 2.3473500000000001e-16) - 8.5124099999999998e-15) - 2.4307400000000003e-13) - 7.0930299999999993e-12) - 3.2421799999999998e-10) - 2.9853800000000003e-9) + x[j]*(x[j]*(x[j]*(x[j]*(x[j]*(x[j]*(x[j]*(x[j]*(x[j]*(x[j]*(x[j]*(x[j]*(x[j]*(x[j]*(x[j]*(x[j]*(x[j]*(x[j]*(-6.5863099999999998e-45*x[j] - 8.6171900000000013e-42) - 5.37701e-39) - 2.1252399999999995e-36) - 5.9584899999999997e-34) - 1.25734e-31) - 2.0675799999999999e-29) - 2.70733e-27) - 2.8627300000000003e-25) - 2.4704000000000001e-23) - 1.7593199999999999e-21) - 1.0503199999999998e-19) - 5.35739e-18) - 2.3473500000000001e-16) - 8.5124099999999998e-15) - 2.4307400000000003e-13) - 7.0930299999999993e-12) - 3.2421799999999998e-10) + x[j]*(x[j]*(x[j]*(x[j]*(x[j]*(x[j]*(x[j]*(x[j]*(x[j]*(x[j]*(x[j]*(x[j]*(x[j]*(x[j]*(x[j]*(x[j]*(x[j]*(-6.5863099999999998e-45*x[j] - 8.6171900000000013e-42) - 5.37701e-39) - 2.1252399999999995e-36) - 5.9584899999999997e-34) - 1.25734e-31) - 2.0675799999999999e-29) - 2.70733e-27) - 2.8627300000000003e-25) - 2.4704000000000001e-23) - 1.7593199999999999e-21) - 1.0503199999999998e-19) - 5.35739e-18) - 2.3473500000000001e-16) - 8.5124099999999998e-15) - 2.4307400000000003e-13) - 7.0930299999999993e-12) + x[j]*(x[j]*(x[j]*(x[j]*(x[j]*(x[j]*(x[j]*(x[j]*(x[j]*(x[j]*(x[j]*(x[j]*(x[j]*(x[j]*(x[j]*(x[j]*(-6.5863099999999998e-45*x[j] - 8.6171900000000013e-42) - 5.37701e-39) - 2.1252399999999995e-36) - 5.9584899999999997e-34) - 1.25734e-31) - 2.0675799999999999e-29) - 2.70733e-27) - 2.8627300000000003e-25) - 2.4704000000000001e-23) - 1.7593199999999999e-21) - 1.0503199999999998e-19) - 5.35739e-18) - 2.3473500000000001e-16) - 8.5124099999999998e-15) - 2.4307400000000003e-13) + x[j]*(x[j]*(x[j]*(x[j]*(x[j]*(x[j]*(x[j]*(x[j]*(x[j]*(x[j]*(x[j]*(x[j]*(x[j]*(x[j]*(x[j]*(-6.5863099999999998e-45*x[j] - 8.6171900000000013e-42) - 5.37701e-39) - 2.1252399999999995e-36) - 5.9584899999999997e-34) - 1.25734e-31) - 2.0675799999999999e-29) - 2.70733e-27) - 2.8627300000000003e-25) - 2.4704000000000001e-23) - 1.7593199999999999e-21) - 1.0503199999999998e-19) - 5.35739e-18) - 2.3473500000000001e-16) - 8.5124099999999998e-15) + x[j]*(x[j]*(x[j]*(x[j]*(x[j]*(x[j]*(x[j]*(x[j]*(x[j]*(x[j]*(x[j]*(x[j]*(x[j]*(x[j]*(-6.5863099999999998e-45*x[j] - 8.6171900000000013e-42) - 5.37701e-39) - 2.1252399999999995e-36) - 5.9584899999999997e-34) - 1.25734e-31) - 2.0675799999999999e-29) - 2.70733e-27) - 2.8627300000000003e-25) - 2.4704000000000001e-23) - 1.7593199999999999e-21) - 1.0503199999999998e-19) - 5.35739e-18) - 2.3473500000000001e-16) + x[j]*(x[j]*(x[j]*(x[j]*(x[j]*(x[j]*(x[j]*(x[j]*(x[j]*(x[j]*(x[j]*(x[j]*(x[j]*(-6.5863099999999998e-45*x[j] - 8.6171900000000013e-42) - 5.37701e-39) - 2.1252399999999995e-36) - 5.9584899999999997e-34) - 1.25734e-31) - 2.0675799999999999e-29) - 2.70733e-27) - 2.8627300000000003e-25) - 2.4704000000000001e-23) - 1.7593199999999999e-21) - 1.0503199999999998e-19) - 5.35739e-18) + x[j]*(x[j]*(x[j]*(x[j]*(x[j]*(x[j]*(x[j]*(x[j]*(x[j]*(x[j]*(x[j]*(x[j]*(-6.5863099999999998e-45*x[j] - 8.6171900000000013e-42) - 5.37701e-39) - 2.1252399999999995e-36) - 5.9584899999999997e-34) - 1.25734e-31) - 2.0675799999999999e-29) - 2.70733e-27) - 2.8627300000000003e-25) - 2.4704000000000001e-23) - 1.7593199999999999e-21) - 1.0503199999999998e-19) + x[j]*(x[j]*(x[j]*(x[j]*(x[j]*(x[j]*(x[j]*(x[j]*(x[j]*(x[j]*(x[j]*(-6.5863099999999998e-45*x[j] - 8.6171900000000013e-42) - 5.37701e-39) - 2.1252399999999995e-36) - 5.9584899999999997e-34) - 1.25734e-31) - 2.0675799999999999e-29) - 2.70733e-27) - 2.8627300000000003e-25) - 2.4704000000000001e-23) - 1.7593199999999999e-21) + x[j]*(x[j]*(x[j]*(x[j]*(x[j]*(x[j]*(x[j]*(x[j]*(x[j]*(x[j]*(-6.5863099999999998e-45*x[j] - 8.6171900000000013e-42) - 5.37701e-39) - 2.1252399999999995e-36) - 5.9584899999999997e-34) - 1.25734e-31) - 2.0675799999999999e-29) - 2.70733e-27) - 2.8627300000000003e-25) - 2.4704000000000001e-23) + x[j]*(x[j]*(x[j]*(x[j]*(x[j]*(x[j]*(x[j]*(x[j]*(x[j]*(-6.5863099999999998e-45*x[j] - 8.6171900000000013e-42) - 5.37701e-39) - 2.1252399999999995e-36) - 5.9584899999999997e-34) - 1.25734e-31) - 2.0675799999999999e-29) - 2.70733e-27) - 2.8627300000000003e-25) + x[j]*(x[j]*(x[j]*(x[j]*(x[j]*(x[j]*(x[j]*(x[j]*(-6.5863099999999998e-45*x[j] - 8.6171900000000013e-42) - 5.37701e-39) - 2.1252399999999995e-36) - 5.9584899999999997e-34) - 1.25734e-31) - 2.0675799999999999e-29) - 2.70733e-27) + x[j]*(x[j]*(x[j]*(x[j]*(x[j]*(x[j]*(x[j]*(-6.5863099999999998e-45*x[j] - 8.6171900000000013e-42) - 5.37701e-39) - 2.1252399999999995e-36) - 5.9584899999999997e-34) - 1.25734e-31) - 2.0675799999999999e-29) + x[j]*(x[j]*(x[j]*(x[j]*(x[j]*(x[j]*(-6.5863099999999998e-45*x[j] - 8.6171900000000013e-42) - 5.37701e-39) - 2.1252399999999995e-36) - 5.9584899999999997e-34) - 1.25734e-31) + x[j]*(x[j]*(x[j]*(x[j]*(x[j]*(-6.5863099999999998e-45*x[j] - 8.6171900000000013e-42) - 5.37701e-39) - 2.1252399999999995e-36) - 5.9584899999999997e-34) + x[j]*(x[j]*(x[j]*(x[j]*(-6.5863099999999998e-45*x[j] - 8.6171900000000013e-42) - 5.37701e-39) - 2.1252399999999995e-36) + x[j]*(x[j]*(x[j]*(-6.5863099999999998e-45*x[j] - 8.6171900000000013e-42) - 5.37701e-39) + x[j]*(x[j]*(-1.317262e-44*x[j] - 8.6171900000000013e-42) + x[j]*(-6.5863099999999998e-45*x[j] - 8.6171900000000013e-42) - 5.37701e-39) - 2.1252399999999995e-36) - 5.9584899999999997e-34) - 1.25734e-31) - 2.0675799999999999e-29) - 2.70733e-27) - 2.8627300000000003e-25) - 2.4704000000000001e-23) - 1.7593199999999999e-21) - 1.0503199999999998e-19) - 5.35739e-18) - 2.3473500000000001e-16) - 8.5124099999999998e-15) - 2.4307400000000003e-13) - 7.0930299999999993e-12) - 3.2421799999999998e-10) - 2.9853800000000003e-9) + 1.1179699999999999e-6) - 5.7888400000000006e-7) - 0.0086268100000000004) - 4.2704199999999997e-5) + 91.203199999999995) + x[j]*(x[j]*(x[j]*(x[j]*(x[j]*(x[j]*(x[j]*(x[j]*(x[j]*(x[j]*(x[j]*(x[j]*(x[j]*(x[j]*(x[j]*(x[j]*(x[j]*(x[j]*(x[j]*(x[j]*(x[j]*(x[j]*(x[j]*(1.3177599999999999e-44*x[j] + 1.72404e-41) + 1.0757499999999999e-38) + 4.2518000000000001e-36) + 1.1920500000000001e-33) + 2.5154000000000003e-31) + 4.1363499999999998e-29) + 5.4162200000000002e-27) + 5.7271900000000004e-25) + 4.9423999999999998e-23) + 3.5198799999999995e-21) + 2.1014599999999997e-19) + 1.0719500000000001e-17) + 4.6970299999999997e-16) + 1.7034499999999999e-14) + 4.8649699999999998e-13) + 1.4196699999999998e-11) + 6.4871200000000004e-10) + 5.9767700000000007e-9) - 2.2358299999999998e-6) + 1.1593599999999998e-6) + 0.017253600000000001) + 8.5573800000000004e-5) + x[j]*(x[j]*(x[j]*(x[j]*(x[j]*(x[j]*(x[j]*(x[j]*(x[j]*(x[j]*(x[j]*(x[j]*(x[j]*(x[j]*(x[j]*(x[j]*(x[j]*(x[j]*(x[j]*(x[j]*(x[j]*(x[j]*(1.3177599999999999e-44*x[j] + 1.72404e-41) + 1.0757499999999999e-38) + 4.2518000000000001e-36) + 1.1920500000000001e-33) + 2.5154000000000003e-31) + 4.1363499999999998e-29) + 5.4162200000000002e-27) + 5.7271900000000004e-25) + 4.9423999999999998e-23) + 3.5198799999999995e-21) + 2.1014599999999997e-19) + 1.0719500000000001e-17) + 4.6970299999999997e-16) + 1.7034499999999999e-14) + 4.8649699999999998e-13) + 1.4196699999999998e-11) + 6.4871200000000004e-10) + 5.9767700000000007e-9) - 2.2358299999999998e-6) + 1.1593599999999998e-6) + 0.017253600000000001) + x[j]*(x[j]*(x[j]*(x[j]*(x[j]*(x[j]*(x[j]*(x[j]*(x[j]*(x[j]*(x[j]*(x[j]*(x[j]*(x[j]*(x[j]*(x[j]*(x[j]*(x[j]*(x[j]*(x[j]*(x[j]*(1.3177599999999999e-44*x[j] + 1.72404e-41) + 1.0757499999999999e-38) + 4.2518000000000001e-36) + 1.1920500000000001e-33) + 2.5154000000000003e-31) + 4.1363499999999998e-29) + 5.4162200000000002e-27) + 5.7271900000000004e-25) + 4.9423999999999998e-23) + 3.5198799999999995e-21) + 2.1014599999999997e-19) + 1.0719500000000001e-17) + 4.6970299999999997e-16) + 1.7034499999999999e-14) + 4.8649699999999998e-13) + 1.4196699999999998e-11) + 6.4871200000000004e-10) + 5.9767700000000007e-9) - 2.2358299999999998e-6) + 1.1593599999999998e-6) + x[j]*(x[j]*(x[j]*(x[j]*(x[j]*(x[j]*(x[j]*(x[j]*(x[j]*(x[j]*(x[j]*(x[j]*(x[j]*(x[j]*(x[j]*(x[j]*(x[j]*(x[j]*(x[j]*(x[j]*(1.3177599999999999e-44*x[j] + 1.72404e-41) + 1.0757499999999999e-38) + 4.2518000000000001e-36) + 1.1920500000000001e-33) + 2.5154000000000003e-31) + 4.1363499999999998e-29) + 5.4162200000000002e-27) + 5.7271900000000004e-25) + 4.9423999999999998e-23) + 3.5198799999999995e-21) + 2.1014599999999997e-19) + 1.0719500000000001e-17) + 4.6970299999999997e-16) + 1.7034499999999999e-14) + 4.8649699999999998e-13) + 1.4196699999999998e-11) + 6.4871200000000004e-10) + 5.9767700000000007e-9) - 2.2358299999999998e-6) + x[j]*(x[j]*(x[j]*(x[j]*(x[j]*(x[j]*(x[j]*(x[j]*(x[j]*(x[j]*(x[j]*(x[j]*(x[j]*(x[j]*(x[j]*(x[j]*(x[j]*(x[j]*(x[j]*(1.3177599999999999e-44*x[j] + 1.72404e-41) + 1.0757499999999999e-38) + 4.2518000000000001e-36) + 1.1920500000000001e-33) + 2.5154000000000003e-31) + 4.1363499999999998e-29) + 5.4162200000000002e-27) + 5.7271900000000004e-25) + 4.9423999999999998e-23) + 3.5198799999999995e-21) + 2.1014599999999997e-19) + 1.0719500000000001e-17) + 4.6970299999999997e-16) + 1.7034499999999999e-14) + 4.8649699999999998e-13) + 1.4196699999999998e-11) + 6.4871200000000004e-10) + 5.9767700000000007e-9) + x[j]*(x[j]*(x[j]*(x[j]*(x[j]*(x[j]*(x[j]*(x[j]*(x[j]*(x[j]*(x[j]*(x[j]*(x[j]*(x[j]*(x[j]*(x[j]*(x[j]*(x[j]*(1.3177599999999999e-44*x[j] + 1.72404e-41) + 1.0757499999999999e-38) + 4.2518000000000001e-36) + 1.1920500000000001e-33) + 2.5154000000000003e-31) + 4.1363499999999998e-29) + 5.4162200000000002e-27) + 5.7271900000000004e-25) + 4.9423999999999998e-23) + 3.5198799999999995e-21) + 2.1014599999999997e-19) + 1.0719500000000001e-17) + 4.6970299999999997e-16) + 1.7034499999999999e-14) + 4.8649699999999998e-13) + 1.4196699999999998e-11) + 6.4871200000000004e-10) + x[j]*(x[j]*(x[j]*(x[j]*(x[j]*(x[j]*(x[j]*(x[j]*(x[j]*(x[j]*(x[j]*(x[j]*(x[j]*(x[j]*(x[j]*(x[j]*(x[j]*(1.3177599999999999e-44*x[j] + 1.72404e-41) + 1.0757499999999999e-38) + 4.2518000000000001e-36) + 1.1920500000000001e-33) + 2.5154000000000003e-31) + 4.1363499999999998e-29) + 5.4162200000000002e-27) + 5.7271900000000004e-25) + 4.9423999999999998e-23) + 3.5198799999999995e-21) + 2.1014599999999997e-19) + 1.0719500000000001e-17) + 4.6970299999999997e-16) + 1.7034499999999999e-14) + 4.8649699999999998e-13) + 1.4196699999999998e-11) + x[j]*(x[j]*(x[j]*(x[j]*(x[j]*(x[j]*(x[j]*(x[j]*(x[j]*(x[j]*(x[j]*(x[j]*(x[j]*(x[j]*(x[j]*(x[j]*(1.3177599999999999e-44*x[j] + 1.72404e-41) + 1.0757499999999999e-38) + 4.2518000000000001e-36) + 1.1920500000000001e-33) + 2.5154000000000003e-31) + 4.1363499999999998e-29) + 5.4162200000000002e-27) + 5.7271900000000004e-25) + 4.9423999999999998e-23) + 3.5198799999999995e-21) + 2.1014599999999997e-19) + 1.0719500000000001e-17) + 4.6970299999999997e-16) + 1.7034499999999999e-14) + 4.8649699999999998e-13) + x[j]*(x[j]*(x[j]*(x[j]*(x[j]*(x[j]*(x[j]*(x[j]*(x[j]*(x[j]*(x[j]*(x[j]*(x[j]*(x[j]*(x[j]*(1.3177599999999999e-44*x[j] + 1.72404e-41) + 1.0757499999999999e-38) + 4.2518000000000001e-36) + 1.1920500000000001e-33) + 2.5154000000000003e-31) + 4.1363499999999998e-29) + 5.4162200000000002e-27) + 5.7271900000000004e-25) + 4.9423999999999998e-23) + 3.5198799999999995e-21) + 2.1014599999999997e-19) + 1.0719500000000001e-17) + 4.6970299999999997e-16) + 1.7034499999999999e-14) + x[j]*(x[j]*(x[j]*(x[j]*(x[j]*(x[j]*(x[j]*(x[j]*(x[j]*(x[j]*(x[j]*(x[j]*(x[j]*(x[j]*(1.3177599999999999e-44*x[j] + 1.72404e-41) + 1.0757499999999999e-38) + 4.2518000000000001e-36) + 1.1920500000000001e-33) + 2.5154000000000003e-31) + 4.1363499999999998e-29) + 5.4162200000000002e-27) + 5.7271900000000004e-25) + 4.9423999999999998e-23) + 3.5198799999999995e-21) + 2.1014599999999997e-19) + 1.0719500000000001e-17) + 4.6970299999999997e-16) + x[j]*(x[j]*(x[j]*(x[j]*(x[j]*(x[j]*(x[j]*(x[j]*(x[j]*(x[j]*(x[j]*(x[j]*(x[j]*(1.3177599999999999e-44*x[j] + 1.72404e-41) + 1.0757499999999999e-38) + 4.2518000000000001e-36) + 1.1920500000000001e-33) + 2.5154000000000003e-31) + 4.1363499999999998e-29) + 5.4162200000000002e-27) + 5.7271900000000004e-25) + 4.9423999999999998e-23) + 3.5198799999999995e-21) + 2.1014599999999997e-19) + 1.0719500000000001e-17) + x[j]*(x[j]*(x[j]*(x[j]*(x[j]*(x[j]*(x[j]*(x[j]*(x[j]*(x[j]*(x[j]*(x[j]*(1.3177599999999999e-44*x[j] + 1.72404e-41) + 1.0757499999999999e-38) + 4.2518000000000001e-36) + 1.1920500000000001e-33) + 2.5154000000000003e-31) + 4.1363499999999998e-29) + 5.4162200000000002e-27) + 5.7271900000000004e-25) + 4.9423999999999998e-23) + 3.5198799999999995e-21) + 2.1014599999999997e-19) + x[j]*(x[j]*(x[j]*(x[j]*(x[j]*(x[j]*(x[j]*(x[j]*(x[j]*(x[j]*(x[j]*(1.3177599999999999e-44*x[j] + 1.72404e-41) + 1.0757499999999999e-38) + 4.2518000000000001e-36) + 1.1920500000000001e-33) + 2.5154000000000003e-31) + 4.1363499999999998e-29) + 5.4162200000000002e-27) + 5.7271900000000004e-25) + 4.9423999999999998e-23) + 3.5198799999999995e-21) + x[j]*(x[j]*(x[j]*(x[j]*(x[j]*(x[j]*(x[j]*(x[j]*(x[j]*(x[j]*(1.3177599999999999e-44*x[j] + 1.72404e-41) + 1.0757499999999999e-38) + 4.2518000000000001e-36) + 1.1920500000000001e-33) + 2.5154000000000003e-31) + 4.1363499999999998e-29) + 5.4162200000000002e-27) + 5.7271900000000004e-25) + 4.9423999999999998e-23) + x[j]*(x[j]*(x[j]*(x[j]*(x[j]*(x[j]*(x[j]*(x[j]*(x[j]*(1.3177599999999999e-44*x[j] + 1.72404e-41) + 1.0757499999999999e-38) + 4.2518000000000001e-36) + 1.1920500000000001e-33) + 2.5154000000000003e-31) + 4.1363499999999998e-29) + 5.4162200000000002e-27) + 5.7271900000000004e-25) + x[j]*(x[j]*(x[j]*(x[j]*(x[j]*(x[j]*(x[j]*(x[j]*(1.3177599999999999e-44*x[j] + 1.72404e-41) + 1.0757499999999999e-38) + 4.2518000000000001e-36) + 1.1920500000000001e-33) + 2.5154000000000003e-31) + 4.1363499999999998e-29) + 5.4162200000000002e-27) + x[j]*(x[j]*(x[j]*(x[j]*(x[j]*(x[j]*(x[j]*(1.3177599999999999e-44*x[j] + 1.72404e-41) + 1.0757499999999999e-38) + 4.2518000000000001e-36) + 1.1920500000000001e-33) + 2.5154000000000003e-31) + 4.1363499999999998e-29) + x[j]*(x[j]*(x[j]*(x[j]*(x[j]*(x[j]*(1.3177599999999999e-44*x[j] + 1.72404e-41) + 1.0757499999999999e-38) + 4.2518000000000001e-36) + 1.1920500000000001e-33) + 2.5154000000000003e-31) + x[j]*(x[j]*(x[j]*(x[j]*(x[j]*(1.3177599999999999e-44*x[j] + 1.72404e-41) + 1.0757499999999999e-38) + 4.2518000000000001e-36) + 1.1920500000000001e-33) + x[j]*(x[j]*(x[j]*(x[j]*(1.3177599999999999e-44*x[j] + 1.72404e-41) + 1.0757499999999999e-38) + 4.2518000000000001e-36) + x[j]*(x[j]*(x[j]*(1.3177599999999999e-44*x[j] + 1.72404e-41) + 1.0757499999999999e-38) + x[j]*(x[j]*(1.3177599999999999e-44*x[j] + 1.72404e-41) + x[j]*(2.6355199999999997e-44*x[j] + 1.72404e-41) + 1.0757499999999999e-38) + 4.2518000000000001e-36) + 1.1920500000000001e-33) + 2.5154000000000003e-31) + 4.1363499999999998e-29) + 5.4162200000000002e-27) + 5.7271900000000004e-25) + 4.9423999999999998e-23) + 3.5198799999999995e-21) + 2.1014599999999997e-19) + 1.0719500000000001e-17) + 4.6970299999999997e-16) + 1.7034499999999999e-14) + 4.8649699999999998e-13) + 1.4196699999999998e-11) + 6.4871200000000004e-10) + 5.9767700000000007e-9) - 2.2358299999999998e-6) + 1.1593599999999998e-6) + 0.017253600000000001) + 8.5573800000000004e-5) - 182.40600000000001) + 10532.863313))/x[9*nObs_]) - 0.5 ;
      inz++;
      
      values[inz] = 1 ;
      inz++;
      
      values[inz] = -0.25*h[j]*(x[j+2+7*nObs_] - (-x[9*nObs_+23]*x[j+2+4*nObs_] - x[9*nObs_+16]*pow(x[j+2+3*nObs_], 4) - x[9*nObs_+2] - x[9*nObs_+4]*x[j+2+2*nObs_]*pow(x[j+2+1*nObs_], 2) - 1.0/1000.0*x[9*nObs_+30]*pow(x[j+2+5*nObs_], 2)*x[j+2+6*nObs_]*(5.0000000000000002e-5*x[j+2]*(x[j+2]*(x[j+2]*(x[j+2]*(x[j+2]*(x[j+2]*(x[j+2]*(x[j+2]*(x[j+2]*(x[j+2]*(x[j+2]*(x[j+2]*(x[j+2]*(x[j+2]*(x[j+2]*(x[j+2]*(x[j+2]*(x[j+2]*(x[j+2]*(x[j+2]*(x[j+2]*(x[j+2]*(x[j+2]*(-6.5863099999999998e-45*x[j+2] - 8.6171900000000013e-42) - 5.37701e-39) - 2.1252399999999995e-36) - 5.9584899999999997e-34) - 1.25734e-31) - 2.0675799999999999e-29) - 2.70733e-27) - 2.8627300000000003e-25) - 2.4704000000000001e-23) - 1.7593199999999999e-21) - 1.0503199999999998e-19) - 5.35739e-18) - 2.3473500000000001e-16) - 8.5124099999999998e-15) - 2.4307400000000003e-13) - 7.0930299999999993e-12) - 3.2421799999999998e-10) - 2.9853800000000003e-9) + 1.1179699999999999e-6) - 5.7888400000000006e-7) - 0.0086268100000000004) - 4.2704199999999997e-5) + 91.203199999999995) + x[j+2]*(x[j+2]*(x[j+2]*(x[j+2]*(x[j+2]*(x[j+2]*(x[j+2]*(x[j+2]*(x[j+2]*(x[j+2]*(x[j+2]*(x[j+2]*(x[j+2]*(x[j+2]*(x[j+2]*(x[j+2]*(x[j+2]*(x[j+2]*(x[j+2]*(x[j+2]*(x[j+2]*(x[j+2]*(x[j+2]*(1.3177599999999999e-44*x[j+2] + 1.72404e-41) + 1.0757499999999999e-38) + 4.2518000000000001e-36) + 1.1920500000000001e-33) + 2.5154000000000003e-31) + 4.1363499999999998e-29) + 5.4162200000000002e-27) + 5.7271900000000004e-25) + 4.9423999999999998e-23) + 3.5198799999999995e-21) + 2.1014599999999997e-19) + 1.0719500000000001e-17) + 4.6970299999999997e-16) + 1.7034499999999999e-14) + 4.8649699999999998e-13) + 1.4196699999999998e-11) + 6.4871200000000004e-10) + 5.9767700000000007e-9) - 2.2358299999999998e-6) + 1.1593599999999998e-6) + 0.017253600000000001) + 8.5573800000000004e-5) - 182.40600000000001) + 5.0000000000000002e-5*x[j+2]*(x[j+2]*(x[j+2]*(x[j+2]*(x[j+2]*(x[j+2]*(x[j+2]*(x[j+2]*(x[j+2]*(x[j+2]*(x[j+2]*(x[j+2]*(x[j+2]*(x[j+2]*(x[j+2]*(x[j+2]*(x[j+2]*(x[j+2]*(x[j+2]*(x[j+2]*(x[j+2]*(x[j+2]*(x[j+2]*(-6.5863099999999998e-45*x[j+2] - 8.6171900000000013e-42) - 5.37701e-39) - 2.1252399999999995e-36) - 5.9584899999999997e-34) - 1.25734e-31) - 2.0675799999999999e-29) - 2.70733e-27) - 2.8627300000000003e-25) - 2.4704000000000001e-23) - 1.7593199999999999e-21) - 1.0503199999999998e-19) - 5.35739e-18) - 2.3473500000000001e-16) - 8.5124099999999998e-15) - 2.4307400000000003e-13) - 7.0930299999999993e-12) - 3.2421799999999998e-10) - 2.9853800000000003e-9) + 1.1179699999999999e-6) - 5.7888400000000006e-7) - 0.0086268100000000004) - 4.2704199999999997e-5) + x[j+2]*(x[j+2]*(x[j+2]*(x[j+2]*(x[j+2]*(x[j+2]*(x[j+2]*(x[j+2]*(x[j+2]*(x[j+2]*(x[j+2]*(x[j+2]*(x[j+2]*(x[j+2]*(x[j+2]*(x[j+2]*(x[j+2]*(x[j+2]*(x[j+2]*(x[j+2]*(x[j+2]*(x[j+2]*(-6.5863099999999998e-45*x[j+2] - 8.6171900000000013e-42) - 5.37701e-39) - 2.1252399999999995e-36) - 5.9584899999999997e-34) - 1.25734e-31) - 2.0675799999999999e-29) - 2.70733e-27) - 2.8627300000000003e-25) - 2.4704000000000001e-23) - 1.7593199999999999e-21) - 1.0503199999999998e-19) - 5.35739e-18) - 2.3473500000000001e-16) - 8.5124099999999998e-15) - 2.4307400000000003e-13) - 7.0930299999999993e-12) - 3.2421799999999998e-10) - 2.9853800000000003e-9) + 1.1179699999999999e-6) - 5.7888400000000006e-7) - 0.0086268100000000004) + x[j+2]*(x[j+2]*(x[j+2]*(x[j+2]*(x[j+2]*(x[j+2]*(x[j+2]*(x[j+2]*(x[j+2]*(x[j+2]*(x[j+2]*(x[j+2]*(x[j+2]*(x[j+2]*(x[j+2]*(x[j+2]*(x[j+2]*(x[j+2]*(x[j+2]*(x[j+2]*(x[j+2]*(-6.5863099999999998e-45*x[j+2] - 8.6171900000000013e-42) - 5.37701e-39) - 2.1252399999999995e-36) - 5.9584899999999997e-34) - 1.25734e-31) - 2.0675799999999999e-29) - 2.70733e-27) - 2.8627300000000003e-25) - 2.4704000000000001e-23) - 1.7593199999999999e-21) - 1.0503199999999998e-19) - 5.35739e-18) - 2.3473500000000001e-16) - 8.5124099999999998e-15) - 2.4307400000000003e-13) - 7.0930299999999993e-12) - 3.2421799999999998e-10) - 2.9853800000000003e-9) + 1.1179699999999999e-6) - 5.7888400000000006e-7) + x[j+2]*(x[j+2]*(x[j+2]*(x[j+2]*(x[j+2]*(x[j+2]*(x[j+2]*(x[j+2]*(x[j+2]*(x[j+2]*(x[j+2]*(x[j+2]*(x[j+2]*(x[j+2]*(x[j+2]*(x[j+2]*(x[j+2]*(x[j+2]*(x[j+2]*(x[j+2]*(-6.5863099999999998e-45*x[j+2] - 8.6171900000000013e-42) - 5.37701e-39) - 2.1252399999999995e-36) - 5.9584899999999997e-34) - 1.25734e-31) - 2.0675799999999999e-29) - 2.70733e-27) - 2.8627300000000003e-25) - 2.4704000000000001e-23) - 1.7593199999999999e-21) - 1.0503199999999998e-19) - 5.35739e-18) - 2.3473500000000001e-16) - 8.5124099999999998e-15) - 2.4307400000000003e-13) - 7.0930299999999993e-12) - 3.2421799999999998e-10) - 2.9853800000000003e-9) + 1.1179699999999999e-6) + x[j+2]*(x[j+2]*(x[j+2]*(x[j+2]*(x[j+2]*(x[j+2]*(x[j+2]*(x[j+2]*(x[j+2]*(x[j+2]*(x[j+2]*(x[j+2]*(x[j+2]*(x[j+2]*(x[j+2]*(x[j+2]*(x[j+2]*(x[j+2]*(x[j+2]*(-6.5863099999999998e-45*x[j+2] - 8.6171900000000013e-42) - 5.37701e-39) - 2.1252399999999995e-36) - 5.9584899999999997e-34) - 1.25734e-31) - 2.0675799999999999e-29) - 2.70733e-27) - 2.8627300000000003e-25) - 2.4704000000000001e-23) - 1.7593199999999999e-21) - 1.0503199999999998e-19) - 5.35739e-18) - 2.3473500000000001e-16) - 8.5124099999999998e-15) - 2.4307400000000003e-13) - 7.0930299999999993e-12) - 3.2421799999999998e-10) - 2.9853800000000003e-9) + x[j+2]*(x[j+2]*(x[j+2]*(x[j+2]*(x[j+2]*(x[j+2]*(x[j+2]*(x[j+2]*(x[j+2]*(x[j+2]*(x[j+2]*(x[j+2]*(x[j+2]*(x[j+2]*(x[j+2]*(x[j+2]*(x[j+2]*(x[j+2]*(-6.5863099999999998e-45*x[j+2] - 8.6171900000000013e-42) - 5.37701e-39) - 2.1252399999999995e-36) - 5.9584899999999997e-34) - 1.25734e-31) - 2.0675799999999999e-29) - 2.70733e-27) - 2.8627300000000003e-25) - 2.4704000000000001e-23) - 1.7593199999999999e-21) - 1.0503199999999998e-19) - 5.35739e-18) - 2.3473500000000001e-16) - 8.5124099999999998e-15) - 2.4307400000000003e-13) - 7.0930299999999993e-12) - 3.2421799999999998e-10) + x[j+2]*(x[j+2]*(x[j+2]*(x[j+2]*(x[j+2]*(x[j+2]*(x[j+2]*(x[j+2]*(x[j+2]*(x[j+2]*(x[j+2]*(x[j+2]*(x[j+2]*(x[j+2]*(x[j+2]*(x[j+2]*(x[j+2]*(-6.5863099999999998e-45*x[j+2] - 8.6171900000000013e-42) - 5.37701e-39) - 2.1252399999999995e-36) - 5.9584899999999997e-34) - 1.25734e-31) - 2.0675799999999999e-29) - 2.70733e-27) - 2.8627300000000003e-25) - 2.4704000000000001e-23) - 1.7593199999999999e-21) - 1.0503199999999998e-19) - 5.35739e-18) - 2.3473500000000001e-16) - 8.5124099999999998e-15) - 2.4307400000000003e-13) - 7.0930299999999993e-12) + x[j+2]*(x[j+2]*(x[j+2]*(x[j+2]*(x[j+2]*(x[j+2]*(x[j+2]*(x[j+2]*(x[j+2]*(x[j+2]*(x[j+2]*(x[j+2]*(x[j+2]*(x[j+2]*(x[j+2]*(x[j+2]*(-6.5863099999999998e-45*x[j+2] - 8.6171900000000013e-42) - 5.37701e-39) - 2.1252399999999995e-36) - 5.9584899999999997e-34) - 1.25734e-31) - 2.0675799999999999e-29) - 2.70733e-27) - 2.8627300000000003e-25) - 2.4704000000000001e-23) - 1.7593199999999999e-21) - 1.0503199999999998e-19) - 5.35739e-18) - 2.3473500000000001e-16) - 8.5124099999999998e-15) - 2.4307400000000003e-13) + x[j+2]*(x[j+2]*(x[j+2]*(x[j+2]*(x[j+2]*(x[j+2]*(x[j+2]*(x[j+2]*(x[j+2]*(x[j+2]*(x[j+2]*(x[j+2]*(x[j+2]*(x[j+2]*(x[j+2]*(-6.5863099999999998e-45*x[j+2] - 8.6171900000000013e-42) - 5.37701e-39) - 2.1252399999999995e-36) - 5.9584899999999997e-34) - 1.25734e-31) - 2.0675799999999999e-29) - 2.70733e-27) - 2.8627300000000003e-25) - 2.4704000000000001e-23) - 1.7593199999999999e-21) - 1.0503199999999998e-19) - 5.35739e-18) - 2.3473500000000001e-16) - 8.5124099999999998e-15) + x[j+2]*(x[j+2]*(x[j+2]*(x[j+2]*(x[j+2]*(x[j+2]*(x[j+2]*(x[j+2]*(x[j+2]*(x[j+2]*(x[j+2]*(x[j+2]*(x[j+2]*(x[j+2]*(-6.5863099999999998e-45*x[j+2] - 8.6171900000000013e-42) - 5.37701e-39) - 2.1252399999999995e-36) - 5.9584899999999997e-34) - 1.25734e-31) - 2.0675799999999999e-29) - 2.70733e-27) - 2.8627300000000003e-25) - 2.4704000000000001e-23) - 1.7593199999999999e-21) - 1.0503199999999998e-19) - 5.35739e-18) - 2.3473500000000001e-16) + x[j+2]*(x[j+2]*(x[j+2]*(x[j+2]*(x[j+2]*(x[j+2]*(x[j+2]*(x[j+2]*(x[j+2]*(x[j+2]*(x[j+2]*(x[j+2]*(x[j+2]*(-6.5863099999999998e-45*x[j+2] - 8.6171900000000013e-42) - 5.37701e-39) - 2.1252399999999995e-36) - 5.9584899999999997e-34) - 1.25734e-31) - 2.0675799999999999e-29) - 2.70733e-27) - 2.8627300000000003e-25) - 2.4704000000000001e-23) - 1.7593199999999999e-21) - 1.0503199999999998e-19) - 5.35739e-18) + x[j+2]*(x[j+2]*(x[j+2]*(x[j+2]*(x[j+2]*(x[j+2]*(x[j+2]*(x[j+2]*(x[j+2]*(x[j+2]*(x[j+2]*(x[j+2]*(-6.5863099999999998e-45*x[j+2] - 8.6171900000000013e-42) - 5.37701e-39) - 2.1252399999999995e-36) - 5.9584899999999997e-34) - 1.25734e-31) - 2.0675799999999999e-29) - 2.70733e-27) - 2.8627300000000003e-25) - 2.4704000000000001e-23) - 1.7593199999999999e-21) - 1.0503199999999998e-19) + x[j+2]*(x[j+2]*(x[j+2]*(x[j+2]*(x[j+2]*(x[j+2]*(x[j+2]*(x[j+2]*(x[j+2]*(x[j+2]*(x[j+2]*(-6.5863099999999998e-45*x[j+2] - 8.6171900000000013e-42) - 5.37701e-39) - 2.1252399999999995e-36) - 5.9584899999999997e-34) - 1.25734e-31) - 2.0675799999999999e-29) - 2.70733e-27) - 2.8627300000000003e-25) - 2.4704000000000001e-23) - 1.7593199999999999e-21) + x[j+2]*(x[j+2]*(x[j+2]*(x[j+2]*(x[j+2]*(x[j+2]*(x[j+2]*(x[j+2]*(x[j+2]*(x[j+2]*(-6.5863099999999998e-45*x[j+2] - 8.6171900000000013e-42) - 5.37701e-39) - 2.1252399999999995e-36) - 5.9584899999999997e-34) - 1.25734e-31) - 2.0675799999999999e-29) - 2.70733e-27) - 2.8627300000000003e-25) - 2.4704000000000001e-23) + x[j+2]*(x[j+2]*(x[j+2]*(x[j+2]*(x[j+2]*(x[j+2]*(x[j+2]*(x[j+2]*(x[j+2]*(-6.5863099999999998e-45*x[j+2] - 8.6171900000000013e-42) - 5.37701e-39) - 2.1252399999999995e-36) - 5.9584899999999997e-34) - 1.25734e-31) - 2.0675799999999999e-29) - 2.70733e-27) - 2.8627300000000003e-25) + x[j+2]*(x[j+2]*(x[j+2]*(x[j+2]*(x[j+2]*(x[j+2]*(x[j+2]*(x[j+2]*(-6.5863099999999998e-45*x[j+2] - 8.6171900000000013e-42) - 5.37701e-39) - 2.1252399999999995e-36) - 5.9584899999999997e-34) - 1.25734e-31) - 2.0675799999999999e-29) - 2.70733e-27) + x[j+2]*(x[j+2]*(x[j+2]*(x[j+2]*(x[j+2]*(x[j+2]*(x[j+2]*(-6.5863099999999998e-45*x[j+2] - 8.6171900000000013e-42) - 5.37701e-39) - 2.1252399999999995e-36) - 5.9584899999999997e-34) - 1.25734e-31) - 2.0675799999999999e-29) + x[j+2]*(x[j+2]*(x[j+2]*(x[j+2]*(x[j+2]*(x[j+2]*(-6.5863099999999998e-45*x[j+2] - 8.6171900000000013e-42) - 5.37701e-39) - 2.1252399999999995e-36) - 5.9584899999999997e-34) - 1.25734e-31) + x[j+2]*(x[j+2]*(x[j+2]*(x[j+2]*(x[j+2]*(-6.5863099999999998e-45*x[j+2] - 8.6171900000000013e-42) - 5.37701e-39) - 2.1252399999999995e-36) - 5.9584899999999997e-34) + x[j+2]*(x[j+2]*(x[j+2]*(x[j+2]*(-6.5863099999999998e-45*x[j+2] - 8.6171900000000013e-42) - 5.37701e-39) - 2.1252399999999995e-36) + x[j+2]*(x[j+2]*(x[j+2]*(-6.5863099999999998e-45*x[j+2] - 8.6171900000000013e-42) - 5.37701e-39) + x[j+2]*(x[j+2]*(-1.317262e-44*x[j+2] - 8.6171900000000013e-42) + x[j+2]*(-6.5863099999999998e-45*x[j+2] - 8.6171900000000013e-42) - 5.37701e-39) - 2.1252399999999995e-36) - 5.9584899999999997e-34) - 1.25734e-31) - 2.0675799999999999e-29) - 2.70733e-27) - 2.8627300000000003e-25) - 2.4704000000000001e-23) - 1.7593199999999999e-21) - 1.0503199999999998e-19) - 5.35739e-18) - 2.3473500000000001e-16) - 8.5124099999999998e-15) - 2.4307400000000003e-13) - 7.0930299999999993e-12) - 3.2421799999999998e-10) - 2.9853800000000003e-9) + 1.1179699999999999e-6) - 5.7888400000000006e-7) - 0.0086268100000000004) - 4.2704199999999997e-5) + 91.203199999999995) + x[j+2]*(x[j+2]*(x[j+2]*(x[j+2]*(x[j+2]*(x[j+2]*(x[j+2]*(x[j+2]*(x[j+2]*(x[j+2]*(x[j+2]*(x[j+2]*(x[j+2]*(x[j+2]*(x[j+2]*(x[j+2]*(x[j+2]*(x[j+2]*(x[j+2]*(x[j+2]*(x[j+2]*(x[j+2]*(x[j+2]*(1.3177599999999999e-44*x[j+2] + 1.72404e-41) + 1.0757499999999999e-38) + 4.2518000000000001e-36) + 1.1920500000000001e-33) + 2.5154000000000003e-31) + 4.1363499999999998e-29) + 5.4162200000000002e-27) + 5.7271900000000004e-25) + 4.9423999999999998e-23) + 3.5198799999999995e-21) + 2.1014599999999997e-19) + 1.0719500000000001e-17) + 4.6970299999999997e-16) + 1.7034499999999999e-14) + 4.8649699999999998e-13) + 1.4196699999999998e-11) + 6.4871200000000004e-10) + 5.9767700000000007e-9) - 2.2358299999999998e-6) + 1.1593599999999998e-6) + 0.017253600000000001) + 8.5573800000000004e-5) + x[j+2]*(x[j+2]*(x[j+2]*(x[j+2]*(x[j+2]*(x[j+2]*(x[j+2]*(x[j+2]*(x[j+2]*(x[j+2]*(x[j+2]*(x[j+2]*(x[j+2]*(x[j+2]*(x[j+2]*(x[j+2]*(x[j+2]*(x[j+2]*(x[j+2]*(x[j+2]*(x[j+2]*(x[j+2]*(1.3177599999999999e-44*x[j+2] + 1.72404e-41) + 1.0757499999999999e-38) + 4.2518000000000001e-36) + 1.1920500000000001e-33) + 2.5154000000000003e-31) + 4.1363499999999998e-29) + 5.4162200000000002e-27) + 5.7271900000000004e-25) + 4.9423999999999998e-23) + 3.5198799999999995e-21) + 2.1014599999999997e-19) + 1.0719500000000001e-17) + 4.6970299999999997e-16) + 1.7034499999999999e-14) + 4.8649699999999998e-13) + 1.4196699999999998e-11) + 6.4871200000000004e-10) + 5.9767700000000007e-9) - 2.2358299999999998e-6) + 1.1593599999999998e-6) + 0.017253600000000001) + x[j+2]*(x[j+2]*(x[j+2]*(x[j+2]*(x[j+2]*(x[j+2]*(x[j+2]*(x[j+2]*(x[j+2]*(x[j+2]*(x[j+2]*(x[j+2]*(x[j+2]*(x[j+2]*(x[j+2]*(x[j+2]*(x[j+2]*(x[j+2]*(x[j+2]*(x[j+2]*(x[j+2]*(1.3177599999999999e-44*x[j+2] + 1.72404e-41) + 1.0757499999999999e-38) + 4.2518000000000001e-36) + 1.1920500000000001e-33) + 2.5154000000000003e-31) + 4.1363499999999998e-29) + 5.4162200000000002e-27) + 5.7271900000000004e-25) + 4.9423999999999998e-23) + 3.5198799999999995e-21) + 2.1014599999999997e-19) + 1.0719500000000001e-17) + 4.6970299999999997e-16) + 1.7034499999999999e-14) + 4.8649699999999998e-13) + 1.4196699999999998e-11) + 6.4871200000000004e-10) + 5.9767700000000007e-9) - 2.2358299999999998e-6) + 1.1593599999999998e-6) + x[j+2]*(x[j+2]*(x[j+2]*(x[j+2]*(x[j+2]*(x[j+2]*(x[j+2]*(x[j+2]*(x[j+2]*(x[j+2]*(x[j+2]*(x[j+2]*(x[j+2]*(x[j+2]*(x[j+2]*(x[j+2]*(x[j+2]*(x[j+2]*(x[j+2]*(x[j+2]*(1.3177599999999999e-44*x[j+2] + 1.72404e-41) + 1.0757499999999999e-38) + 4.2518000000000001e-36) + 1.1920500000000001e-33) + 2.5154000000000003e-31) + 4.1363499999999998e-29) + 5.4162200000000002e-27) + 5.7271900000000004e-25) + 4.9423999999999998e-23) + 3.5198799999999995e-21) + 2.1014599999999997e-19) + 1.0719500000000001e-17) + 4.6970299999999997e-16) + 1.7034499999999999e-14) + 4.8649699999999998e-13) + 1.4196699999999998e-11) + 6.4871200000000004e-10) + 5.9767700000000007e-9) - 2.2358299999999998e-6) + x[j+2]*(x[j+2]*(x[j+2]*(x[j+2]*(x[j+2]*(x[j+2]*(x[j+2]*(x[j+2]*(x[j+2]*(x[j+2]*(x[j+2]*(x[j+2]*(x[j+2]*(x[j+2]*(x[j+2]*(x[j+2]*(x[j+2]*(x[j+2]*(x[j+2]*(1.3177599999999999e-44*x[j+2] + 1.72404e-41) + 1.0757499999999999e-38) + 4.2518000000000001e-36) + 1.1920500000000001e-33) + 2.5154000000000003e-31) + 4.1363499999999998e-29) + 5.4162200000000002e-27) + 5.7271900000000004e-25) + 4.9423999999999998e-23) + 3.5198799999999995e-21) + 2.1014599999999997e-19) + 1.0719500000000001e-17) + 4.6970299999999997e-16) + 1.7034499999999999e-14) + 4.8649699999999998e-13) + 1.4196699999999998e-11) + 6.4871200000000004e-10) + 5.9767700000000007e-9) + x[j+2]*(x[j+2]*(x[j+2]*(x[j+2]*(x[j+2]*(x[j+2]*(x[j+2]*(x[j+2]*(x[j+2]*(x[j+2]*(x[j+2]*(x[j+2]*(x[j+2]*(x[j+2]*(x[j+2]*(x[j+2]*(x[j+2]*(x[j+2]*(1.3177599999999999e-44*x[j+2] + 1.72404e-41) + 1.0757499999999999e-38) + 4.2518000000000001e-36) + 1.1920500000000001e-33) + 2.5154000000000003e-31) + 4.1363499999999998e-29) + 5.4162200000000002e-27) + 5.7271900000000004e-25) + 4.9423999999999998e-23) + 3.5198799999999995e-21) + 2.1014599999999997e-19) + 1.0719500000000001e-17) + 4.6970299999999997e-16) + 1.7034499999999999e-14) + 4.8649699999999998e-13) + 1.4196699999999998e-11) + 6.4871200000000004e-10) + x[j+2]*(x[j+2]*(x[j+2]*(x[j+2]*(x[j+2]*(x[j+2]*(x[j+2]*(x[j+2]*(x[j+2]*(x[j+2]*(x[j+2]*(x[j+2]*(x[j+2]*(x[j+2]*(x[j+2]*(x[j+2]*(x[j+2]*(1.3177599999999999e-44*x[j+2] + 1.72404e-41) + 1.0757499999999999e-38) + 4.2518000000000001e-36) + 1.1920500000000001e-33) + 2.5154000000000003e-31) + 4.1363499999999998e-29) + 5.4162200000000002e-27) + 5.7271900000000004e-25) + 4.9423999999999998e-23) + 3.5198799999999995e-21) + 2.1014599999999997e-19) + 1.0719500000000001e-17) + 4.6970299999999997e-16) + 1.7034499999999999e-14) + 4.8649699999999998e-13) + 1.4196699999999998e-11) + x[j+2]*(x[j+2]*(x[j+2]*(x[j+2]*(x[j+2]*(x[j+2]*(x[j+2]*(x[j+2]*(x[j+2]*(x[j+2]*(x[j+2]*(x[j+2]*(x[j+2]*(x[j+2]*(x[j+2]*(x[j+2]*(1.3177599999999999e-44*x[j+2] + 1.72404e-41) + 1.0757499999999999e-38) + 4.2518000000000001e-36) + 1.1920500000000001e-33) + 2.5154000000000003e-31) + 4.1363499999999998e-29) + 5.4162200000000002e-27) + 5.7271900000000004e-25) + 4.9423999999999998e-23) + 3.5198799999999995e-21) + 2.1014599999999997e-19) + 1.0719500000000001e-17) + 4.6970299999999997e-16) + 1.7034499999999999e-14) + 4.8649699999999998e-13) + x[j+2]*(x[j+2]*(x[j+2]*(x[j+2]*(x[j+2]*(x[j+2]*(x[j+2]*(x[j+2]*(x[j+2]*(x[j+2]*(x[j+2]*(x[j+2]*(x[j+2]*(x[j+2]*(x[j+2]*(1.3177599999999999e-44*x[j+2] + 1.72404e-41) + 1.0757499999999999e-38) + 4.2518000000000001e-36) + 1.1920500000000001e-33) + 2.5154000000000003e-31) + 4.1363499999999998e-29) + 5.4162200000000002e-27) + 5.7271900000000004e-25) + 4.9423999999999998e-23) + 3.5198799999999995e-21) + 2.1014599999999997e-19) + 1.0719500000000001e-17) + 4.6970299999999997e-16) + 1.7034499999999999e-14) + x[j+2]*(x[j+2]*(x[j+2]*(x[j+2]*(x[j+2]*(x[j+2]*(x[j+2]*(x[j+2]*(x[j+2]*(x[j+2]*(x[j+2]*(x[j+2]*(x[j+2]*(x[j+2]*(1.3177599999999999e-44*x[j+2] + 1.72404e-41) + 1.0757499999999999e-38) + 4.2518000000000001e-36) + 1.1920500000000001e-33) + 2.5154000000000003e-31) + 4.1363499999999998e-29) + 5.4162200000000002e-27) + 5.7271900000000004e-25) + 4.9423999999999998e-23) + 3.5198799999999995e-21) + 2.1014599999999997e-19) + 1.0719500000000001e-17) + 4.6970299999999997e-16) + x[j+2]*(x[j+2]*(x[j+2]*(x[j+2]*(x[j+2]*(x[j+2]*(x[j+2]*(x[j+2]*(x[j+2]*(x[j+2]*(x[j+2]*(x[j+2]*(x[j+2]*(1.3177599999999999e-44*x[j+2] + 1.72404e-41) + 1.0757499999999999e-38) + 4.2518000000000001e-36) + 1.1920500000000001e-33) + 2.5154000000000003e-31) + 4.1363499999999998e-29) + 5.4162200000000002e-27) + 5.7271900000000004e-25) + 4.9423999999999998e-23) + 3.5198799999999995e-21) + 2.1014599999999997e-19) + 1.0719500000000001e-17) + x[j+2]*(x[j+2]*(x[j+2]*(x[j+2]*(x[j+2]*(x[j+2]*(x[j+2]*(x[j+2]*(x[j+2]*(x[j+2]*(x[j+2]*(x[j+2]*(1.3177599999999999e-44*x[j+2] + 1.72404e-41) + 1.0757499999999999e-38) + 4.2518000000000001e-36) + 1.1920500000000001e-33) + 2.5154000000000003e-31) + 4.1363499999999998e-29) + 5.4162200000000002e-27) + 5.7271900000000004e-25) + 4.9423999999999998e-23) + 3.5198799999999995e-21) + 2.1014599999999997e-19) + x[j+2]*(x[j+2]*(x[j+2]*(x[j+2]*(x[j+2]*(x[j+2]*(x[j+2]*(x[j+2]*(x[j+2]*(x[j+2]*(x[j+2]*(1.3177599999999999e-44*x[j+2] + 1.72404e-41) + 1.0757499999999999e-38) + 4.2518000000000001e-36) + 1.1920500000000001e-33) + 2.5154000000000003e-31) + 4.1363499999999998e-29) + 5.4162200000000002e-27) + 5.7271900000000004e-25) + 4.9423999999999998e-23) + 3.5198799999999995e-21) + x[j+2]*(x[j+2]*(x[j+2]*(x[j+2]*(x[j+2]*(x[j+2]*(x[j+2]*(x[j+2]*(x[j+2]*(x[j+2]*(1.3177599999999999e-44*x[j+2] + 1.72404e-41) + 1.0757499999999999e-38) + 4.2518000000000001e-36) + 1.1920500000000001e-33) + 2.5154000000000003e-31) + 4.1363499999999998e-29) + 5.4162200000000002e-27) + 5.7271900000000004e-25) + 4.9423999999999998e-23) + x[j+2]*(x[j+2]*(x[j+2]*(x[j+2]*(x[j+2]*(x[j+2]*(x[j+2]*(x[j+2]*(x[j+2]*(1.3177599999999999e-44*x[j+2] + 1.72404e-41) + 1.0757499999999999e-38) + 4.2518000000000001e-36) + 1.1920500000000001e-33) + 2.5154000000000003e-31) + 4.1363499999999998e-29) + 5.4162200000000002e-27) + 5.7271900000000004e-25) + x[j+2]*(x[j+2]*(x[j+2]*(x[j+2]*(x[j+2]*(x[j+2]*(x[j+2]*(x[j+2]*(1.3177599999999999e-44*x[j+2] + 1.72404e-41) + 1.0757499999999999e-38) + 4.2518000000000001e-36) + 1.1920500000000001e-33) + 2.5154000000000003e-31) + 4.1363499999999998e-29) + 5.4162200000000002e-27) + x[j+2]*(x[j+2]*(x[j+2]*(x[j+2]*(x[j+2]*(x[j+2]*(x[j+2]*(1.3177599999999999e-44*x[j+2] + 1.72404e-41) + 1.0757499999999999e-38) + 4.2518000000000001e-36) + 1.1920500000000001e-33) + 2.5154000000000003e-31) + 4.1363499999999998e-29) + x[j+2]*(x[j+2]*(x[j+2]*(x[j+2]*(x[j+2]*(x[j+2]*(1.3177599999999999e-44*x[j+2] + 1.72404e-41) + 1.0757499999999999e-38) + 4.2518000000000001e-36) + 1.1920500000000001e-33) + 2.5154000000000003e-31) + x[j+2]*(x[j+2]*(x[j+2]*(x[j+2]*(x[j+2]*(1.3177599999999999e-44*x[j+2] + 1.72404e-41) + 1.0757499999999999e-38) + 4.2518000000000001e-36) + 1.1920500000000001e-33) + x[j+2]*(x[j+2]*(x[j+2]*(x[j+2]*(1.3177599999999999e-44*x[j+2] + 1.72404e-41) + 1.0757499999999999e-38) + 4.2518000000000001e-36) + x[j+2]*(x[j+2]*(x[j+2]*(1.3177599999999999e-44*x[j+2] + 1.72404e-41) + 1.0757499999999999e-38) + x[j+2]*(x[j+2]*(1.3177599999999999e-44*x[j+2] + 1.72404e-41) + x[j+2]*(2.6355199999999997e-44*x[j+2] + 1.72404e-41) + 1.0757499999999999e-38) + 4.2518000000000001e-36) + 1.1920500000000001e-33) + 2.5154000000000003e-31) + 4.1363499999999998e-29) + 5.4162200000000002e-27) + 5.7271900000000004e-25) + 4.9423999999999998e-23) + 3.5198799999999995e-21) + 2.1014599999999997e-19) + 1.0719500000000001e-17) + 4.6970299999999997e-16) + 1.7034499999999999e-14) + 4.8649699999999998e-13) + 1.4196699999999998e-11) + 6.4871200000000004e-10) + 5.9767700000000007e-9) - 2.2358299999999998e-6) + 1.1593599999999998e-6) + 0.017253600000000001) + 8.5573800000000004e-5) - 182.40600000000001) + 10532.863313))/x[9*nObs_]) - 0.5 ;
      inz++;
      
      values[inz] = -0.5*x[9*nObs_+4]*h[j]*x[j+2*nObs_]*x[j+1*nObs_]*(x[9*nObs_+5] - x[j])/x[9*nObs_] ;
      inz++;
      
      values[inz] = 0.5*x[9*nObs_+4]*h[j]*x[j+2+2*nObs_]*x[j+2+1*nObs_]*(x[9*nObs_+5] - x[j+2])/x[9*nObs_] ;
      inz++;
      
      values[inz] = -0.25*x[9*nObs_+4]*h[j]*pow(x[j+1*nObs_], 2)*(x[9*nObs_+5] - x[j])/x[9*nObs_] ;
      inz++;
      
      values[inz] = 0.25*x[9*nObs_+4]*h[j]*pow(x[j+2+1*nObs_], 2)*(x[9*nObs_+5] - x[j+2])/x[9*nObs_] ;
      inz++;
      
      values[inz] = -1.0*x[9*nObs_+16]*h[j]*pow(x[j+3*nObs_], 3)*(x[9*nObs_+17] - x[j])/x[9*nObs_] ;
      inz++;
      
      values[inz] = 1.0*x[9*nObs_+16]*h[j]*pow(x[j+2+3*nObs_], 3)*(x[9*nObs_+17] - x[j+2])/x[9*nObs_] ;
      inz++;
      
      values[inz] = -0.25*x[9*nObs_+23]*h[j]*(x[9*nObs_+24] - x[j])/x[9*nObs_] ;
      inz++;
      
      values[inz] = 0.25*x[9*nObs_+23]*h[j]*(x[9*nObs_+24] - x[j+2])/x[9*nObs_] ;
      inz++;
      
      values[inz] = 0.00050000000000000001*h[j]*x[9*nObs_+30]*x[j+5*nObs_]*x[j+6*nObs_]*(5.0000000000000002e-5*x[j]*(x[j]*(x[j]*(x[j]*(x[j]*(x[j]*(x[j]*(x[j]*(x[j]*(x[j]*(x[j]*(x[j]*(x[j]*(x[j]*(x[j]*(x[j]*(x[j]*(x[j]*(x[j]*(x[j]*(x[j]*(x[j]*(x[j]*(x[j]*(-6.5863099999999998e-45*x[j] - 8.6171900000000013e-42) - 5.37701e-39) - 2.1252399999999995e-36) - 5.9584899999999997e-34) - 1.25734e-31) - 2.0675799999999999e-29) - 2.70733e-27) - 2.8627300000000003e-25) - 2.4704000000000001e-23) - 1.7593199999999999e-21) - 1.0503199999999998e-19) - 5.35739e-18) - 2.3473500000000001e-16) - 8.5124099999999998e-15) - 2.4307400000000003e-13) - 7.0930299999999993e-12) - 3.2421799999999998e-10) - 2.9853800000000003e-9) + 1.1179699999999999e-6) - 5.7888400000000006e-7) - 0.0086268100000000004) - 4.2704199999999997e-5) + 91.203199999999995) + 7266.2600000000002) + x[j]*(x[j]*(x[j]*(x[j]*(x[j]*(x[j]*(x[j]*(x[j]*(x[j]*(x[j]*(x[j]*(x[j]*(x[j]*(x[j]*(x[j]*(x[j]*(x[j]*(x[j]*(x[j]*(x[j]*(x[j]*(x[j]*(x[j]*(x[j]*(1.3177599999999999e-44*x[j] + 1.72404e-41) + 1.0757499999999999e-38) + 4.2518000000000001e-36) + 1.1920500000000001e-33) + 2.5154000000000003e-31) + 4.1363499999999998e-29) + 5.4162200000000002e-27) + 5.7271900000000004e-25) + 4.9423999999999998e-23) + 3.5198799999999995e-21) + 2.1014599999999997e-19) + 1.0719500000000001e-17) + 4.6970299999999997e-16) + 1.7034499999999999e-14) + 4.8649699999999998e-13) + 1.4196699999999998e-11) + 6.4871200000000004e-10) + 5.9767700000000007e-9) - 2.2358299999999998e-6) + 1.1593599999999998e-6) + 0.017253600000000001) + 8.5573800000000004e-5) - 182.40600000000001) + 10532.5) - 385930.35149999999)/x[9*nObs_] ;
      inz++;
      
      values[inz] = -0.00050000000000000001*h[j]*x[9*nObs_+30]*x[j+2+5*nObs_]*x[j+2+6*nObs_]*(5.0000000000000002e-5*x[j+2]*(x[j+2]*(x[j+2]*(x[j+2]*(x[j+2]*(x[j+2]*(x[j+2]*(x[j+2]*(x[j+2]*(x[j+2]*(x[j+2]*(x[j+2]*(x[j+2]*(x[j+2]*(x[j+2]*(x[j+2]*(x[j+2]*(x[j+2]*(x[j+2]*(x[j+2]*(x[j+2]*(x[j+2]*(x[j+2]*(x[j+2]*(-6.5863099999999998e-45*x[j+2] - 8.6171900000000013e-42) - 5.37701e-39) - 2.1252399999999995e-36) - 5.9584899999999997e-34) - 1.25734e-31) - 2.0675799999999999e-29) - 2.70733e-27) - 2.8627300000000003e-25) - 2.4704000000000001e-23) - 1.7593199999999999e-21) - 1.0503199999999998e-19) - 5.35739e-18) - 2.3473500000000001e-16) - 8.5124099999999998e-15) - 2.4307400000000003e-13) - 7.0930299999999993e-12) - 3.2421799999999998e-10) - 2.9853800000000003e-9) + 1.1179699999999999e-6) - 5.7888400000000006e-7) - 0.0086268100000000004) - 4.2704199999999997e-5) + 91.203199999999995) + 7266.2600000000002) + x[j+2]*(x[j+2]*(x[j+2]*(x[j+2]*(x[j+2]*(x[j+2]*(x[j+2]*(x[j+2]*(x[j+2]*(x[j+2]*(x[j+2]*(x[j+2]*(x[j+2]*(x[j+2]*(x[j+2]*(x[j+2]*(x[j+2]*(x[j+2]*(x[j+2]*(x[j+2]*(x[j+2]*(x[j+2]*(x[j+2]*(x[j+2]*(1.3177599999999999e-44*x[j+2] + 1.72404e-41) + 1.0757499999999999e-38) + 4.2518000000000001e-36) + 1.1920500000000001e-33) + 2.5154000000000003e-31) + 4.1363499999999998e-29) + 5.4162200000000002e-27) + 5.7271900000000004e-25) + 4.9423999999999998e-23) + 3.5198799999999995e-21) + 2.1014599999999997e-19) + 1.0719500000000001e-17) + 4.6970299999999997e-16) + 1.7034499999999999e-14) + 4.8649699999999998e-13) + 1.4196699999999998e-11) + 6.4871200000000004e-10) + 5.9767700000000007e-9) - 2.2358299999999998e-6) + 1.1593599999999998e-6) + 0.017253600000000001) + 8.5573800000000004e-5) - 182.40600000000001) + 10532.5) - 385930.35149999999)/x[9*nObs_] ;
      inz++;
      
      values[inz] = 0.00025000000000000001*h[j]*x[9*nObs_+30]*pow(x[j+5*nObs_], 2)*(5.0000000000000002e-5*x[j]*(x[j]*(x[j]*(x[j]*(x[j]*(x[j]*(x[j]*(x[j]*(x[j]*(x[j]*(x[j]*(x[j]*(x[j]*(x[j]*(x[j]*(x[j]*(x[j]*(x[j]*(x[j]*(x[j]*(x[j]*(x[j]*(x[j]*(x[j]*(-6.5863099999999998e-45*x[j] - 8.6171900000000013e-42) - 5.37701e-39) - 2.1252399999999995e-36) - 5.9584899999999997e-34) - 1.25734e-31) - 2.0675799999999999e-29) - 2.70733e-27) - 2.8627300000000003e-25) - 2.4704000000000001e-23) - 1.7593199999999999e-21) - 1.0503199999999998e-19) - 5.35739e-18) - 2.3473500000000001e-16) - 8.5124099999999998e-15) - 2.4307400000000003e-13) - 7.0930299999999993e-12) - 3.2421799999999998e-10) - 2.9853800000000003e-9) + 1.1179699999999999e-6) - 5.7888400000000006e-7) - 0.0086268100000000004) - 4.2704199999999997e-5) + 91.203199999999995) + 7266.2600000000002) + x[j]*(x[j]*(x[j]*(x[j]*(x[j]*(x[j]*(x[j]*(x[j]*(x[j]*(x[j]*(x[j]*(x[j]*(x[j]*(x[j]*(x[j]*(x[j]*(x[j]*(x[j]*(x[j]*(x[j]*(x[j]*(x[j]*(x[j]*(x[j]*(1.3177599999999999e-44*x[j] + 1.72404e-41) + 1.0757499999999999e-38) + 4.2518000000000001e-36) + 1.1920500000000001e-33) + 2.5154000000000003e-31) + 4.1363499999999998e-29) + 5.4162200000000002e-27) + 5.7271900000000004e-25) + 4.9423999999999998e-23) + 3.5198799999999995e-21) + 2.1014599999999997e-19) + 1.0719500000000001e-17) + 4.6970299999999997e-16) + 1.7034499999999999e-14) + 4.8649699999999998e-13) + 1.4196699999999998e-11) + 6.4871200000000004e-10) + 5.9767700000000007e-9) - 2.2358299999999998e-6) + 1.1593599999999998e-6) + 0.017253600000000001) + 8.5573800000000004e-5) - 182.40600000000001) + 10532.5) - 385930.35149999999)/x[9*nObs_] ;
      inz++;
      
      values[inz] = -0.00025000000000000001*h[j]*x[9*nObs_+30]*pow(x[j+2+5*nObs_], 2)*(5.0000000000000002e-5*x[j+2]*(x[j+2]*(x[j+2]*(x[j+2]*(x[j+2]*(x[j+2]*(x[j+2]*(x[j+2]*(x[j+2]*(x[j+2]*(x[j+2]*(x[j+2]*(x[j+2]*(x[j+2]*(x[j+2]*(x[j+2]*(x[j+2]*(x[j+2]*(x[j+2]*(x[j+2]*(x[j+2]*(x[j+2]*(x[j+2]*(x[j+2]*(-6.5863099999999998e-45*x[j+2] - 8.6171900000000013e-42) - 5.37701e-39) - 2.1252399999999995e-36) - 5.9584899999999997e-34) - 1.25734e-31) - 2.0675799999999999e-29) - 2.70733e-27) - 2.8627300000000003e-25) - 2.4704000000000001e-23) - 1.7593199999999999e-21) - 1.0503199999999998e-19) - 5.35739e-18) - 2.3473500000000001e-16) - 8.5124099999999998e-15) - 2.4307400000000003e-13) - 7.0930299999999993e-12) - 3.2421799999999998e-10) - 2.9853800000000003e-9) + 1.1179699999999999e-6) - 5.7888400000000006e-7) - 0.0086268100000000004) - 4.2704199999999997e-5) + 91.203199999999995) + 7266.2600000000002) + x[j+2]*(x[j+2]*(x[j+2]*(x[j+2]*(x[j+2]*(x[j+2]*(x[j+2]*(x[j+2]*(x[j+2]*(x[j+2]*(x[j+2]*(x[j+2]*(x[j+2]*(x[j+2]*(x[j+2]*(x[j+2]*(x[j+2]*(x[j+2]*(x[j+2]*(x[j+2]*(x[j+2]*(x[j+2]*(x[j+2]*(x[j+2]*(1.3177599999999999e-44*x[j+2] + 1.72404e-41) + 1.0757499999999999e-38) + 4.2518000000000001e-36) + 1.1920500000000001e-33) + 2.5154000000000003e-31) + 4.1363499999999998e-29) + 5.4162200000000002e-27) + 5.7271900000000004e-25) + 4.9423999999999998e-23) + 3.5198799999999995e-21) + 2.1014599999999997e-19) + 1.0719500000000001e-17) + 4.6970299999999997e-16) + 1.7034499999999999e-14) + 4.8649699999999998e-13) + 1.4196699999999998e-11) + 6.4871200000000004e-10) + 5.9767700000000007e-9) - 2.2358299999999998e-6) + 1.1593599999999998e-6) + 0.017253600000000001) + 8.5573800000000004e-5) - 182.40600000000001) + 10532.5) - 385930.35149999999)/x[9*nObs_] ;
      inz++;
      
      values[inz] = -0.25*h[j]*(data_[j] - x[j]) ;
      inz++;
      
      values[inz] = -0.25*h[j]*(-data_[j] + x[j+2]) ;
      inz++;
      
      values[inz] = -0.25*h[j]*(-(1000*inj_[j]/x[9*nObs_+1] + x[9*nObs_+23]*x[j+4*nObs_]*(x[9*nObs_+24] - x[j]) + x[9*nObs_+16]*pow(x[j+3*nObs_], 4)*(x[9*nObs_+17] - x[j]) + x[9*nObs_+2]*(x[9*nObs_+3] - x[j]) + x[9*nObs_+4]*x[j+2*nObs_]*pow(x[j+1*nObs_], 2)*(x[9*nObs_+5] - x[j]) - 1.0/1000.0*x[9*nObs_+30]*pow(x[j+5*nObs_], 2)*x[j+6*nObs_]*(5.0000000000000002e-5*x[j]*(x[j]*(x[j]*(x[j]*(x[j]*(x[j]*(x[j]*(x[j]*(x[j]*(x[j]*(x[j]*(x[j]*(x[j]*(x[j]*(x[j]*(x[j]*(x[j]*(x[j]*(x[j]*(x[j]*(x[j]*(x[j]*(x[j]*(x[j]*(-6.5863099999999998e-45*x[j] - 8.6171900000000013e-42) - 5.37701e-39) - 2.1252399999999995e-36) - 5.9584899999999997e-34) - 1.25734e-31) - 2.0675799999999999e-29) - 2.70733e-27) - 2.8627300000000003e-25) - 2.4704000000000001e-23) - 1.7593199999999999e-21) - 1.0503199999999998e-19) - 5.35739e-18) - 2.3473500000000001e-16) - 8.5124099999999998e-15) - 2.4307400000000003e-13) - 7.0930299999999993e-12) - 3.2421799999999998e-10) - 2.9853800000000003e-9) + 1.1179699999999999e-6) - 5.7888400000000006e-7) - 0.0086268100000000004) - 4.2704199999999997e-5) + 91.203199999999995) + 7266.2600000000002) + x[j]*(x[j]*(x[j]*(x[j]*(x[j]*(x[j]*(x[j]*(x[j]*(x[j]*(x[j]*(x[j]*(x[j]*(x[j]*(x[j]*(x[j]*(x[j]*(x[j]*(x[j]*(x[j]*(x[j]*(x[j]*(x[j]*(x[j]*(x[j]*(1.3177599999999999e-44*x[j] + 1.72404e-41) + 1.0757499999999999e-38) + 4.2518000000000001e-36) + 1.1920500000000001e-33) + 2.5154000000000003e-31) + 4.1363499999999998e-29) + 5.4162200000000002e-27) + 5.7271900000000004e-25) + 4.9423999999999998e-23) + 3.5198799999999995e-21) + 2.1014599999999997e-19) + 1.0719500000000001e-17) + 4.6970299999999997e-16) + 1.7034499999999999e-14) + 4.8649699999999998e-13) + 1.4196699999999998e-11) + 6.4871200000000004e-10) + 5.9767700000000007e-9) - 2.2358299999999998e-6) + 1.1593599999999998e-6) + 0.017253600000000001) + 8.5573800000000004e-5) - 182.40600000000001) + 10532.5) - 385930.35149999999))/pow(x[9*nObs_], 2) + (1000*inj_[j]/x[9*nObs_+1] + x[9*nObs_+23]*x[j+2+4*nObs_]*(x[9*nObs_+24] - x[j+2]) + x[9*nObs_+16]*pow(x[j+2+3*nObs_], 4)*(x[9*nObs_+17] - x[j+2]) + x[9*nObs_+2]*(x[9*nObs_+3] - x[j+2]) + x[9*nObs_+4]*x[j+2+2*nObs_]*pow(x[j+2+1*nObs_], 2)*(x[9*nObs_+5] - x[j+2]) - 1.0/1000.0*x[9*nObs_+30]*pow(x[j+2+5*nObs_], 2)*x[j+2+6*nObs_]*(5.0000000000000002e-5*x[j+2]*(x[j+2]*(x[j+2]*(x[j+2]*(x[j+2]*(x[j+2]*(x[j+2]*(x[j+2]*(x[j+2]*(x[j+2]*(x[j+2]*(x[j+2]*(x[j+2]*(x[j+2]*(x[j+2]*(x[j+2]*(x[j+2]*(x[j+2]*(x[j+2]*(x[j+2]*(x[j+2]*(x[j+2]*(x[j+2]*(x[j+2]*(-6.5863099999999998e-45*x[j+2] - 8.6171900000000013e-42) - 5.37701e-39) - 2.1252399999999995e-36) - 5.9584899999999997e-34) - 1.25734e-31) - 2.0675799999999999e-29) - 2.70733e-27) - 2.8627300000000003e-25) - 2.4704000000000001e-23) - 1.7593199999999999e-21) - 1.0503199999999998e-19) - 5.35739e-18) - 2.3473500000000001e-16) - 8.5124099999999998e-15) - 2.4307400000000003e-13) - 7.0930299999999993e-12) - 3.2421799999999998e-10) - 2.9853800000000003e-9) + 1.1179699999999999e-6) - 5.7888400000000006e-7) - 0.0086268100000000004) - 4.2704199999999997e-5) + 91.203199999999995) + 7266.2600000000002) + x[j+2]*(x[j+2]*(x[j+2]*(x[j+2]*(x[j+2]*(x[j+2]*(x[j+2]*(x[j+2]*(x[j+2]*(x[j+2]*(x[j+2]*(x[j+2]*(x[j+2]*(x[j+2]*(x[j+2]*(x[j+2]*(x[j+2]*(x[j+2]*(x[j+2]*(x[j+2]*(x[j+2]*(x[j+2]*(x[j+2]*(x[j+2]*(1.3177599999999999e-44*x[j+2] + 1.72404e-41) + 1.0757499999999999e-38) + 4.2518000000000001e-36) + 1.1920500000000001e-33) + 2.5154000000000003e-31) + 4.1363499999999998e-29) + 5.4162200000000002e-27) + 5.7271900000000004e-25) + 4.9423999999999998e-23) + 3.5198799999999995e-21) + 2.1014599999999997e-19) + 1.0719500000000001e-17) + 4.6970299999999997e-16) + 1.7034499999999999e-14) + 4.8649699999999998e-13) + 1.4196699999999998e-11) + 6.4871200000000004e-10) + 5.9767700000000007e-9) - 2.2358299999999998e-6) + 1.1593599999999998e-6) + 0.017253600000000001) + 8.5573800000000004e-5) - 182.40600000000001) + 10532.5) - 385930.35149999999))/pow(x[9*nObs_], 2)) ;
      inz++;
      
      values[inz] = -0.25*h[j]*((x[9*nObs_+3] - x[j])/x[9*nObs_] - (x[9*nObs_+3] - x[j+2])/x[9*nObs_]) ;
      inz++;
      
      values[inz] = -0.25*h[j]*(x[j+2*nObs_]*pow(x[j+1*nObs_], 2)*(x[9*nObs_+5] - x[j])/x[9*nObs_] - x[j+2+2*nObs_]*pow(x[j+2+1*nObs_], 2)*(x[9*nObs_+5] - x[j+2])/x[9*nObs_]) ;
      inz++;
      
      values[inz] = -0.25*h[j]*(x[9*nObs_+4]*x[j+2*nObs_]*pow(x[j+1*nObs_], 2)/x[9*nObs_] - x[9*nObs_+4]*x[j+2+2*nObs_]*pow(x[j+2+1*nObs_], 2)/x[9*nObs_]) ;
      inz++;
      
      values[inz] = -0.25*h[j]*(pow(x[j+3*nObs_], 4)*(x[9*nObs_+17] - x[j])/x[9*nObs_] - pow(x[j+2+3*nObs_], 4)*(x[9*nObs_+17] - x[j+2])/x[9*nObs_]) ;
      inz++;
      
      values[inz] = -0.25*h[j]*(x[9*nObs_+16]*pow(x[j+3*nObs_], 4)/x[9*nObs_] - x[9*nObs_+16]*pow(x[j+2+3*nObs_], 4)/x[9*nObs_]) ;
      inz++;
      
      values[inz] = -0.25*h[j]*(x[j+4*nObs_]*(x[9*nObs_+24] - x[j])/x[9*nObs_] - x[j+2+4*nObs_]*(x[9*nObs_+24] - x[j+2])/x[9*nObs_]) ;
      inz++;
      
      values[inz] = -0.25*h[j]*(x[9*nObs_+23]*x[j+4*nObs_]/x[9*nObs_] - x[9*nObs_+23]*x[j+2+4*nObs_]/x[9*nObs_]) ;
      inz++;
      
      values[inz] = -0.25*h[j]*(-1.0/1000.0*pow(x[j+5*nObs_], 2)*x[j+6*nObs_]*(5.0000000000000002e-5*x[j]*(x[j]*(x[j]*(x[j]*(x[j]*(x[j]*(x[j]*(x[j]*(x[j]*(x[j]*(x[j]*(x[j]*(x[j]*(x[j]*(x[j]*(x[j]*(x[j]*(x[j]*(x[j]*(x[j]*(x[j]*(x[j]*(x[j]*(x[j]*(-6.5863099999999998e-45*x[j] - 8.6171900000000013e-42) - 5.37701e-39) - 2.1252399999999995e-36) - 5.9584899999999997e-34) - 1.25734e-31) - 2.0675799999999999e-29) - 2.70733e-27) - 2.8627300000000003e-25) - 2.4704000000000001e-23) - 1.7593199999999999e-21) - 1.0503199999999998e-19) - 5.35739e-18) - 2.3473500000000001e-16) - 8.5124099999999998e-15) - 2.4307400000000003e-13) - 7.0930299999999993e-12) - 3.2421799999999998e-10) - 2.9853800000000003e-9) + 1.1179699999999999e-6) - 5.7888400000000006e-7) - 0.0086268100000000004) - 4.2704199999999997e-5) + 91.203199999999995) + 7266.2600000000002) + x[j]*(x[j]*(x[j]*(x[j]*(x[j]*(x[j]*(x[j]*(x[j]*(x[j]*(x[j]*(x[j]*(x[j]*(x[j]*(x[j]*(x[j]*(x[j]*(x[j]*(x[j]*(x[j]*(x[j]*(x[j]*(x[j]*(x[j]*(x[j]*(1.3177599999999999e-44*x[j] + 1.72404e-41) + 1.0757499999999999e-38) + 4.2518000000000001e-36) + 1.1920500000000001e-33) + 2.5154000000000003e-31) + 4.1363499999999998e-29) + 5.4162200000000002e-27) + 5.7271900000000004e-25) + 4.9423999999999998e-23) + 3.5198799999999995e-21) + 2.1014599999999997e-19) + 1.0719500000000001e-17) + 4.6970299999999997e-16) + 1.7034499999999999e-14) + 4.8649699999999998e-13) + 1.4196699999999998e-11) + 6.4871200000000004e-10) + 5.9767700000000007e-9) - 2.2358299999999998e-6) + 1.1593599999999998e-6) + 0.017253600000000001) + 8.5573800000000004e-5) - 182.40600000000001) + 10532.5) - 385930.35149999999)/x[9*nObs_] + (1.0/1000.0)*pow(x[j+2+5*nObs_], 2)*x[j+2+6*nObs_]*(5.0000000000000002e-5*x[j+2]*(x[j+2]*(x[j+2]*(x[j+2]*(x[j+2]*(x[j+2]*(x[j+2]*(x[j+2]*(x[j+2]*(x[j+2]*(x[j+2]*(x[j+2]*(x[j+2]*(x[j+2]*(x[j+2]*(x[j+2]*(x[j+2]*(x[j+2]*(x[j+2]*(x[j+2]*(x[j+2]*(x[j+2]*(x[j+2]*(x[j+2]*(-6.5863099999999998e-45*x[j+2] - 8.6171900000000013e-42) - 5.37701e-39) - 2.1252399999999995e-36) - 5.9584899999999997e-34) - 1.25734e-31) - 2.0675799999999999e-29) - 2.70733e-27) - 2.8627300000000003e-25) - 2.4704000000000001e-23) - 1.7593199999999999e-21) - 1.0503199999999998e-19) - 5.35739e-18) - 2.3473500000000001e-16) - 8.5124099999999998e-15) - 2.4307400000000003e-13) - 7.0930299999999993e-12) - 3.2421799999999998e-10) - 2.9853800000000003e-9) + 1.1179699999999999e-6) - 5.7888400000000006e-7) - 0.0086268100000000004) - 4.2704199999999997e-5) + 91.203199999999995) + 7266.2600000000002) + x[j+2]*(x[j+2]*(x[j+2]*(x[j+2]*(x[j+2]*(x[j+2]*(x[j+2]*(x[j+2]*(x[j+2]*(x[j+2]*(x[j+2]*(x[j+2]*(x[j+2]*(x[j+2]*(x[j+2]*(x[j+2]*(x[j+2]*(x[j+2]*(x[j+2]*(x[j+2]*(x[j+2]*(x[j+2]*(x[j+2]*(x[j+2]*(1.3177599999999999e-44*x[j+2] + 1.72404e-41) + 1.0757499999999999e-38) + 4.2518000000000001e-36) + 1.1920500000000001e-33) + 2.5154000000000003e-31) + 4.1363499999999998e-29) + 5.4162200000000002e-27) + 5.7271900000000004e-25) + 4.9423999999999998e-23) + 3.5198799999999995e-21) + 2.1014599999999997e-19) + 1.0719500000000001e-17) + 4.6970299999999997e-16) + 1.7034499999999999e-14) + 4.8649699999999998e-13) + 1.4196699999999998e-11) + 6.4871200000000004e-10) + 5.9767700000000007e-9) - 2.2358299999999998e-6) + 1.1593599999999998e-6) + 0.017253600000000001) + 8.5573800000000004e-5) - 182.40600000000001) + 10532.5) - 385930.35149999999)/x[9*nObs_]) ;
      inz++;
      
       }

    }
    for (Index j=0; j<(nObs_-2); j+=2) {	if ( j % n_mss == 0  and j > 0 ){

      values[inz] = -0.33333333333333331*h[j]*(7.0748858740880003*x[9*nObs_+10]*(1 - pow(tanh((-x[9*nObs_+6] + data_[j])/x[9*nObs_+8]), 2))*(-1.0*x[j+1*nObs_] + 0.5*tanh((-x[9*nObs_+6] + data_[j])/x[9*nObs_+7]) + 0.5)*tanh((-x[9*nObs_+6] + data_[j])/x[9*nObs_+8])/(x[9*nObs_+8]*pow(x[9*nObs_+10]*(1 - pow(tanh((-x[9*nObs_+6] + data_[j])/x[9*nObs_+8]), 2)) + x[9*nObs_+9], 2)) + 0.5*(1 - pow(tanh((-x[9*nObs_+6] + data_[j])/x[9*nObs_+7]), 2))/(x[9*nObs_+7]*(0.28269007240456911*x[9*nObs_+10]*(1 - pow(tanh((-x[9*nObs_+6] + data_[j])/x[9*nObs_+8]), 2)) + 0.28269007240456911*x[9*nObs_+9]))) ;
      inz++;
      
      values[inz] = -0.33333333333333331*h[j]*(28.299543496352001*x[9*nObs_+10]*(1 - pow(tanh((-x[9*nObs_+6] + x[j+1])/x[9*nObs_+8]), 2))*(-1.0*x[j+1+1*nObs_] + 0.5*tanh((-x[9*nObs_+6] + x[j+1])/x[9*nObs_+7]) + 0.5)*tanh((-x[9*nObs_+6] + x[j+1])/x[9*nObs_+8])/(x[9*nObs_+8]*pow(x[9*nObs_+10]*(1 - pow(tanh((-x[9*nObs_+6] + x[j+1])/x[9*nObs_+8]), 2)) + x[9*nObs_+9], 2)) + 2.0*(1 - pow(tanh((-x[9*nObs_+6] + x[j+1])/x[9*nObs_+7]), 2))/(x[9*nObs_+7]*(0.28269007240456911*x[9*nObs_+10]*(1 - pow(tanh((-x[9*nObs_+6] + x[j+1])/x[9*nObs_+8]), 2)) + 0.28269007240456911*x[9*nObs_+9]))) ;
      inz++;
      
      values[inz] = -0.33333333333333331*h[j]*(7.0748858740880003*x[9*nObs_+10]*(1 - pow(tanh((-x[9*nObs_+6] + x[j+2])/x[9*nObs_+8]), 2))*(-1.0*x[j+2+1*nObs_] + 0.5*tanh((-x[9*nObs_+6] + x[j+2])/x[9*nObs_+7]) + 0.5)*tanh((-x[9*nObs_+6] + x[j+2])/x[9*nObs_+8])/(x[9*nObs_+8]*pow(x[9*nObs_+10]*(1 - pow(tanh((-x[9*nObs_+6] + x[j+2])/x[9*nObs_+8]), 2)) + x[9*nObs_+9], 2)) + 0.5*(1 - pow(tanh((-x[9*nObs_+6] + x[j+2])/x[9*nObs_+7]), 2))/(x[9*nObs_+7]*(0.28269007240456911*x[9*nObs_+10]*(1 - pow(tanh((-x[9*nObs_+6] + x[j+2])/x[9*nObs_+8]), 2)) + 0.28269007240456911*x[9*nObs_+9]))) ;
      inz++;
      
      values[inz] = 0.33333333333333331*h[j]/(0.28269007240456911*x[9*nObs_+10]*(1 - pow(tanh((-x[9*nObs_+6] + data_[j])/x[9*nObs_+8]), 2)) + 0.28269007240456911*x[9*nObs_+9]) - 1 ;
      inz++;
      
      values[inz] = 1.3333333333333333*h[j]/(0.28269007240456911*x[9*nObs_+10]*(1 - pow(tanh((-x[9*nObs_+6] + x[j+1])/x[9*nObs_+8]), 2)) + 0.28269007240456911*x[9*nObs_+9]) ;
      inz++;
      
      values[inz] = 0.33333333333333331*h[j]/(0.28269007240456911*x[9*nObs_+10]*(1 - pow(tanh((-x[9*nObs_+6] + x[j+2])/x[9*nObs_+8]), 2)) + 0.28269007240456911*x[9*nObs_+9]) + 1 ;
      inz++;
      
      values[inz] = -0.33333333333333331*h[j]*(-7.0748858740880003*x[9*nObs_+10]*(1 - pow(tanh((-x[9*nObs_+6] + data_[j])/x[9*nObs_+8]), 2))*(-1.0*x[j+1*nObs_] + 0.5*tanh((-x[9*nObs_+6] + data_[j])/x[9*nObs_+7]) + 0.5)*tanh((-x[9*nObs_+6] + data_[j])/x[9*nObs_+8])/(x[9*nObs_+8]*pow(x[9*nObs_+10]*(1 - pow(tanh((-x[9*nObs_+6] + data_[j])/x[9*nObs_+8]), 2)) + x[9*nObs_+9], 2)) - 28.299543496352001*x[9*nObs_+10]*(1 - pow(tanh((-x[9*nObs_+6] + x[j+1])/x[9*nObs_+8]), 2))*(-1.0*x[j+1+1*nObs_] + 0.5*tanh((-x[9*nObs_+6] + x[j+1])/x[9*nObs_+7]) + 0.5)*tanh((-x[9*nObs_+6] + x[j+1])/x[9*nObs_+8])/(x[9*nObs_+8]*pow(x[9*nObs_+10]*(1 - pow(tanh((-x[9*nObs_+6] + x[j+1])/x[9*nObs_+8]), 2)) + x[9*nObs_+9], 2)) - 7.0748858740880003*x[9*nObs_+10]*(1 - pow(tanh((-x[9*nObs_+6] + x[j+2])/x[9*nObs_+8]), 2))*(-1.0*x[j+2+1*nObs_] + 0.5*tanh((-x[9*nObs_+6] + x[j+2])/x[9*nObs_+7]) + 0.5)*tanh((-x[9*nObs_+6] + x[j+2])/x[9*nObs_+8])/(x[9*nObs_+8]*pow(x[9*nObs_+10]*(1 - pow(tanh((-x[9*nObs_+6] + x[j+2])/x[9*nObs_+8]), 2)) + x[9*nObs_+9], 2)) - 0.5*(1 - pow(tanh((-x[9*nObs_+6] + data_[j])/x[9*nObs_+7]), 2))/(x[9*nObs_+7]*(0.28269007240456911*x[9*nObs_+10]*(1 - pow(tanh((-x[9*nObs_+6] + data_[j])/x[9*nObs_+8]), 2)) + 0.28269007240456911*x[9*nObs_+9])) - 2.0*(1 - pow(tanh((-x[9*nObs_+6] + x[j+1])/x[9*nObs_+7]), 2))/(x[9*nObs_+7]*(0.28269007240456911*x[9*nObs_+10]*(1 - pow(tanh((-x[9*nObs_+6] + x[j+1])/x[9*nObs_+8]), 2)) + 0.28269007240456911*x[9*nObs_+9])) - 0.5*(1 - pow(tanh((-x[9*nObs_+6] + x[j+2])/x[9*nObs_+7]), 2))/(x[9*nObs_+7]*(0.28269007240456911*x[9*nObs_+10]*(1 - pow(tanh((-x[9*nObs_+6] + x[j+2])/x[9*nObs_+8]), 2)) + 0.28269007240456911*x[9*nObs_+9]))) ;
      inz++;
      
      values[inz] = -0.33333333333333331*h[j]*(-0.5*(1 - pow(tanh((-x[9*nObs_+6] + data_[j])/x[9*nObs_+7]), 2))*(-x[9*nObs_+6] + data_[j])/(pow(x[9*nObs_+7], 2)*(0.28269007240456911*x[9*nObs_+10]*(1 - pow(tanh((-x[9*nObs_+6] + data_[j])/x[9*nObs_+8]), 2)) + 0.28269007240456911*x[9*nObs_+9])) - 2.0*(1 - pow(tanh((-x[9*nObs_+6] + x[j+1])/x[9*nObs_+7]), 2))*(-x[9*nObs_+6] + x[j+1])/(pow(x[9*nObs_+7], 2)*(0.28269007240456911*x[9*nObs_+10]*(1 - pow(tanh((-x[9*nObs_+6] + x[j+1])/x[9*nObs_+8]), 2)) + 0.28269007240456911*x[9*nObs_+9])) - 0.5*(1 - pow(tanh((-x[9*nObs_+6] + x[j+2])/x[9*nObs_+7]), 2))*(-x[9*nObs_+6] + x[j+2])/(pow(x[9*nObs_+7], 2)*(0.28269007240456911*x[9*nObs_+10]*(1 - pow(tanh((-x[9*nObs_+6] + x[j+2])/x[9*nObs_+8]), 2)) + 0.28269007240456911*x[9*nObs_+9]))) ;
      inz++;
      
      values[inz] = -0.33333333333333331*h[j]*(-7.0748858740880003*x[9*nObs_+10]*(1 - pow(tanh((-x[9*nObs_+6] + data_[j])/x[9*nObs_+8]), 2))*(-x[9*nObs_+6] + data_[j])*(-1.0*x[j+1*nObs_] + 0.5*tanh((-x[9*nObs_+6] + data_[j])/x[9*nObs_+7]) + 0.5)*tanh((-x[9*nObs_+6] + data_[j])/x[9*nObs_+8])/(pow(x[9*nObs_+8], 2)*pow(x[9*nObs_+10]*(1 - pow(tanh((-x[9*nObs_+6] + data_[j])/x[9*nObs_+8]), 2)) + x[9*nObs_+9], 2)) - 28.299543496352001*x[9*nObs_+10]*(1 - pow(tanh((-x[9*nObs_+6] + x[j+1])/x[9*nObs_+8]), 2))*(-x[9*nObs_+6] + x[j+1])*(-1.0*x[j+1+1*nObs_] + 0.5*tanh((-x[9*nObs_+6] + x[j+1])/x[9*nObs_+7]) + 0.5)*tanh((-x[9*nObs_+6] + x[j+1])/x[9*nObs_+8])/(pow(x[9*nObs_+8], 2)*pow(x[9*nObs_+10]*(1 - pow(tanh((-x[9*nObs_+6] + x[j+1])/x[9*nObs_+8]), 2)) + x[9*nObs_+9], 2)) - 7.0748858740880003*x[9*nObs_+10]*(1 - pow(tanh((-x[9*nObs_+6] + x[j+2])/x[9*nObs_+8]), 2))*(-x[9*nObs_+6] + x[j+2])*(-1.0*x[j+2+1*nObs_] + 0.5*tanh((-x[9*nObs_+6] + x[j+2])/x[9*nObs_+7]) + 0.5)*tanh((-x[9*nObs_+6] + x[j+2])/x[9*nObs_+8])/(pow(x[9*nObs_+8], 2)*pow(x[9*nObs_+10]*(1 - pow(tanh((-x[9*nObs_+6] + x[j+2])/x[9*nObs_+8]), 2)) + x[9*nObs_+9], 2))) ;
      inz++;
      
      values[inz] = -0.33333333333333331*h[j]*(-3.5374429370440001*(-1.0*x[j+2+1*nObs_] + 0.5*tanh((-x[9*nObs_+6] + x[j+2])/x[9*nObs_+7]) + 0.5)/pow(x[9*nObs_+10]*(1 - pow(tanh((-x[9*nObs_+6] + x[j+2])/x[9*nObs_+8]), 2)) + x[9*nObs_+9], 2) - 14.149771748176001*(-1.0*x[j+1+1*nObs_] + 0.5*tanh((-x[9*nObs_+6] + x[j+1])/x[9*nObs_+7]) + 0.5)/pow(x[9*nObs_+10]*(1 - pow(tanh((-x[9*nObs_+6] + x[j+1])/x[9*nObs_+8]), 2)) + x[9*nObs_+9], 2) - 3.5374429370440001*(-1.0*x[j+1*nObs_] + 0.5*tanh((-x[9*nObs_+6] + data_[j])/x[9*nObs_+7]) + 0.5)/pow(x[9*nObs_+10]*(1 - pow(tanh((-x[9*nObs_+6] + data_[j])/x[9*nObs_+8]), 2)) + x[9*nObs_+9], 2)) ;
      inz++;
      
      values[inz] = -0.33333333333333331*h[j]*(12.513502532842482*(0.28269007240456911*pow(tanh((-x[9*nObs_+6] + x[j+2])/x[9*nObs_+8]), 2) - 0.28269007240456911)*(-1.0*x[j+2+1*nObs_] + 0.5*tanh((-x[9*nObs_+6] + x[j+2])/x[9*nObs_+7]) + 0.5)/pow(x[9*nObs_+10]*(1 - pow(tanh((-x[9*nObs_+6] + x[j+2])/x[9*nObs_+8]), 2)) + x[9*nObs_+9], 2) + 50.054010131369928*(0.28269007240456911*pow(tanh((-x[9*nObs_+6] + x[j+1])/x[9*nObs_+8]), 2) - 0.28269007240456911)*(-1.0*x[j+1+1*nObs_] + 0.5*tanh((-x[9*nObs_+6] + x[j+1])/x[9*nObs_+7]) + 0.5)/pow(x[9*nObs_+10]*(1 - pow(tanh((-x[9*nObs_+6] + x[j+1])/x[9*nObs_+8]), 2)) + x[9*nObs_+9], 2) + 12.513502532842482*(0.28269007240456911*pow(tanh((-x[9*nObs_+6] + data_[j])/x[9*nObs_+8]), 2) - 0.28269007240456911)*(-1.0*x[j+1*nObs_] + 0.5*tanh((-x[9*nObs_+6] + data_[j])/x[9*nObs_+7]) + 0.5)/pow(x[9*nObs_+10]*(1 - pow(tanh((-x[9*nObs_+6] + data_[j])/x[9*nObs_+8]), 2)) + x[9*nObs_+9], 2)) ;
      inz++;
      
       } else{
   
      values[inz] = -0.33333333333333331*h[j]*(7.0748858740880003*x[9*nObs_+10]*(1 - pow(tanh((-x[9*nObs_+6] + x[j])/x[9*nObs_+8]), 2))*(-1.0*x[j+1*nObs_] + 0.5*tanh((-x[9*nObs_+6] + x[j])/x[9*nObs_+7]) + 0.5)*tanh((-x[9*nObs_+6] + x[j])/x[9*nObs_+8])/(x[9*nObs_+8]*pow(x[9*nObs_+10]*(1 - pow(tanh((-x[9*nObs_+6] + x[j])/x[9*nObs_+8]), 2)) + x[9*nObs_+9], 2)) + 0.5*(1 - pow(tanh((-x[9*nObs_+6] + x[j])/x[9*nObs_+7]), 2))/(x[9*nObs_+7]*(0.28269007240456911*x[9*nObs_+10]*(1 - pow(tanh((-x[9*nObs_+6] + x[j])/x[9*nObs_+8]), 2)) + 0.28269007240456911*x[9*nObs_+9]))) ;
      inz++;
      
      values[inz] = -0.33333333333333331*h[j]*(28.299543496352001*x[9*nObs_+10]*(1 - pow(tanh((-x[9*nObs_+6] + x[j+1])/x[9*nObs_+8]), 2))*(-1.0*x[j+1+1*nObs_] + 0.5*tanh((-x[9*nObs_+6] + x[j+1])/x[9*nObs_+7]) + 0.5)*tanh((-x[9*nObs_+6] + x[j+1])/x[9*nObs_+8])/(x[9*nObs_+8]*pow(x[9*nObs_+10]*(1 - pow(tanh((-x[9*nObs_+6] + x[j+1])/x[9*nObs_+8]), 2)) + x[9*nObs_+9], 2)) + 2.0*(1 - pow(tanh((-x[9*nObs_+6] + x[j+1])/x[9*nObs_+7]), 2))/(x[9*nObs_+7]*(0.28269007240456911*x[9*nObs_+10]*(1 - pow(tanh((-x[9*nObs_+6] + x[j+1])/x[9*nObs_+8]), 2)) + 0.28269007240456911*x[9*nObs_+9]))) ;
      inz++;
      
      values[inz] = -0.33333333333333331*h[j]*(7.0748858740880003*x[9*nObs_+10]*(1 - pow(tanh((-x[9*nObs_+6] + x[j+2])/x[9*nObs_+8]), 2))*(-1.0*x[j+2+1*nObs_] + 0.5*tanh((-x[9*nObs_+6] + x[j+2])/x[9*nObs_+7]) + 0.5)*tanh((-x[9*nObs_+6] + x[j+2])/x[9*nObs_+8])/(x[9*nObs_+8]*pow(x[9*nObs_+10]*(1 - pow(tanh((-x[9*nObs_+6] + x[j+2])/x[9*nObs_+8]), 2)) + x[9*nObs_+9], 2)) + 0.5*(1 - pow(tanh((-x[9*nObs_+6] + x[j+2])/x[9*nObs_+7]), 2))/(x[9*nObs_+7]*(0.28269007240456911*x[9*nObs_+10]*(1 - pow(tanh((-x[9*nObs_+6] + x[j+2])/x[9*nObs_+8]), 2)) + 0.28269007240456911*x[9*nObs_+9]))) ;
      inz++;
      
      values[inz] = 0.33333333333333331*h[j]/(0.28269007240456911*x[9*nObs_+10]*(1 - pow(tanh((-x[9*nObs_+6] + x[j])/x[9*nObs_+8]), 2)) + 0.28269007240456911*x[9*nObs_+9]) - 1 ;
      inz++;
      
      values[inz] = 1.3333333333333333*h[j]/(0.28269007240456911*x[9*nObs_+10]*(1 - pow(tanh((-x[9*nObs_+6] + x[j+1])/x[9*nObs_+8]), 2)) + 0.28269007240456911*x[9*nObs_+9]) ;
      inz++;
      
      values[inz] = 0.33333333333333331*h[j]/(0.28269007240456911*x[9*nObs_+10]*(1 - pow(tanh((-x[9*nObs_+6] + x[j+2])/x[9*nObs_+8]), 2)) + 0.28269007240456911*x[9*nObs_+9]) + 1 ;
      inz++;
      
      values[inz] = -0.33333333333333331*h[j]*(-7.0748858740880003*x[9*nObs_+10]*(1 - pow(tanh((-x[9*nObs_+6] + x[j])/x[9*nObs_+8]), 2))*(-1.0*x[j+1*nObs_] + 0.5*tanh((-x[9*nObs_+6] + x[j])/x[9*nObs_+7]) + 0.5)*tanh((-x[9*nObs_+6] + x[j])/x[9*nObs_+8])/(x[9*nObs_+8]*pow(x[9*nObs_+10]*(1 - pow(tanh((-x[9*nObs_+6] + x[j])/x[9*nObs_+8]), 2)) + x[9*nObs_+9], 2)) - 28.299543496352001*x[9*nObs_+10]*(1 - pow(tanh((-x[9*nObs_+6] + x[j+1])/x[9*nObs_+8]), 2))*(-1.0*x[j+1+1*nObs_] + 0.5*tanh((-x[9*nObs_+6] + x[j+1])/x[9*nObs_+7]) + 0.5)*tanh((-x[9*nObs_+6] + x[j+1])/x[9*nObs_+8])/(x[9*nObs_+8]*pow(x[9*nObs_+10]*(1 - pow(tanh((-x[9*nObs_+6] + x[j+1])/x[9*nObs_+8]), 2)) + x[9*nObs_+9], 2)) - 7.0748858740880003*x[9*nObs_+10]*(1 - pow(tanh((-x[9*nObs_+6] + x[j+2])/x[9*nObs_+8]), 2))*(-1.0*x[j+2+1*nObs_] + 0.5*tanh((-x[9*nObs_+6] + x[j+2])/x[9*nObs_+7]) + 0.5)*tanh((-x[9*nObs_+6] + x[j+2])/x[9*nObs_+8])/(x[9*nObs_+8]*pow(x[9*nObs_+10]*(1 - pow(tanh((-x[9*nObs_+6] + x[j+2])/x[9*nObs_+8]), 2)) + x[9*nObs_+9], 2)) - 0.5*(1 - pow(tanh((-x[9*nObs_+6] + x[j])/x[9*nObs_+7]), 2))/(x[9*nObs_+7]*(0.28269007240456911*x[9*nObs_+10]*(1 - pow(tanh((-x[9*nObs_+6] + x[j])/x[9*nObs_+8]), 2)) + 0.28269007240456911*x[9*nObs_+9])) - 2.0*(1 - pow(tanh((-x[9*nObs_+6] + x[j+1])/x[9*nObs_+7]), 2))/(x[9*nObs_+7]*(0.28269007240456911*x[9*nObs_+10]*(1 - pow(tanh((-x[9*nObs_+6] + x[j+1])/x[9*nObs_+8]), 2)) + 0.28269007240456911*x[9*nObs_+9])) - 0.5*(1 - pow(tanh((-x[9*nObs_+6] + x[j+2])/x[9*nObs_+7]), 2))/(x[9*nObs_+7]*(0.28269007240456911*x[9*nObs_+10]*(1 - pow(tanh((-x[9*nObs_+6] + x[j+2])/x[9*nObs_+8]), 2)) + 0.28269007240456911*x[9*nObs_+9]))) ;
      inz++;
      
      values[inz] = -0.33333333333333331*h[j]*(-0.5*(1 - pow(tanh((-x[9*nObs_+6] + x[j])/x[9*nObs_+7]), 2))*(-x[9*nObs_+6] + x[j])/(pow(x[9*nObs_+7], 2)*(0.28269007240456911*x[9*nObs_+10]*(1 - pow(tanh((-x[9*nObs_+6] + x[j])/x[9*nObs_+8]), 2)) + 0.28269007240456911*x[9*nObs_+9])) - 2.0*(1 - pow(tanh((-x[9*nObs_+6] + x[j+1])/x[9*nObs_+7]), 2))*(-x[9*nObs_+6] + x[j+1])/(pow(x[9*nObs_+7], 2)*(0.28269007240456911*x[9*nObs_+10]*(1 - pow(tanh((-x[9*nObs_+6] + x[j+1])/x[9*nObs_+8]), 2)) + 0.28269007240456911*x[9*nObs_+9])) - 0.5*(1 - pow(tanh((-x[9*nObs_+6] + x[j+2])/x[9*nObs_+7]), 2))*(-x[9*nObs_+6] + x[j+2])/(pow(x[9*nObs_+7], 2)*(0.28269007240456911*x[9*nObs_+10]*(1 - pow(tanh((-x[9*nObs_+6] + x[j+2])/x[9*nObs_+8]), 2)) + 0.28269007240456911*x[9*nObs_+9]))) ;
      inz++;
      
      values[inz] = -0.33333333333333331*h[j]*(-7.0748858740880003*x[9*nObs_+10]*(1 - pow(tanh((-x[9*nObs_+6] + x[j])/x[9*nObs_+8]), 2))*(-x[9*nObs_+6] + x[j])*(-1.0*x[j+1*nObs_] + 0.5*tanh((-x[9*nObs_+6] + x[j])/x[9*nObs_+7]) + 0.5)*tanh((-x[9*nObs_+6] + x[j])/x[9*nObs_+8])/(pow(x[9*nObs_+8], 2)*pow(x[9*nObs_+10]*(1 - pow(tanh((-x[9*nObs_+6] + x[j])/x[9*nObs_+8]), 2)) + x[9*nObs_+9], 2)) - 28.299543496352001*x[9*nObs_+10]*(1 - pow(tanh((-x[9*nObs_+6] + x[j+1])/x[9*nObs_+8]), 2))*(-x[9*nObs_+6] + x[j+1])*(-1.0*x[j+1+1*nObs_] + 0.5*tanh((-x[9*nObs_+6] + x[j+1])/x[9*nObs_+7]) + 0.5)*tanh((-x[9*nObs_+6] + x[j+1])/x[9*nObs_+8])/(pow(x[9*nObs_+8], 2)*pow(x[9*nObs_+10]*(1 - pow(tanh((-x[9*nObs_+6] + x[j+1])/x[9*nObs_+8]), 2)) + x[9*nObs_+9], 2)) - 7.0748858740880003*x[9*nObs_+10]*(1 - pow(tanh((-x[9*nObs_+6] + x[j+2])/x[9*nObs_+8]), 2))*(-x[9*nObs_+6] + x[j+2])*(-1.0*x[j+2+1*nObs_] + 0.5*tanh((-x[9*nObs_+6] + x[j+2])/x[9*nObs_+7]) + 0.5)*tanh((-x[9*nObs_+6] + x[j+2])/x[9*nObs_+8])/(pow(x[9*nObs_+8], 2)*pow(x[9*nObs_+10]*(1 - pow(tanh((-x[9*nObs_+6] + x[j+2])/x[9*nObs_+8]), 2)) + x[9*nObs_+9], 2))) ;
      inz++;
      
      values[inz] = -0.33333333333333331*h[j]*(-3.5374429370440001*(-1.0*x[j+2+1*nObs_] + 0.5*tanh((-x[9*nObs_+6] + x[j+2])/x[9*nObs_+7]) + 0.5)/pow(x[9*nObs_+10]*(1 - pow(tanh((-x[9*nObs_+6] + x[j+2])/x[9*nObs_+8]), 2)) + x[9*nObs_+9], 2) - 14.149771748176001*(-1.0*x[j+1+1*nObs_] + 0.5*tanh((-x[9*nObs_+6] + x[j+1])/x[9*nObs_+7]) + 0.5)/pow(x[9*nObs_+10]*(1 - pow(tanh((-x[9*nObs_+6] + x[j+1])/x[9*nObs_+8]), 2)) + x[9*nObs_+9], 2) - 3.5374429370440001*(-1.0*x[j+1*nObs_] + 0.5*tanh((-x[9*nObs_+6] + x[j])/x[9*nObs_+7]) + 0.5)/pow(x[9*nObs_+10]*(1 - pow(tanh((-x[9*nObs_+6] + x[j])/x[9*nObs_+8]), 2)) + x[9*nObs_+9], 2)) ;
      inz++;
      
      values[inz] = -0.33333333333333331*h[j]*(12.513502532842482*(0.28269007240456911*pow(tanh((-x[9*nObs_+6] + x[j+2])/x[9*nObs_+8]), 2) - 0.28269007240456911)*(-1.0*x[j+2+1*nObs_] + 0.5*tanh((-x[9*nObs_+6] + x[j+2])/x[9*nObs_+7]) + 0.5)/pow(x[9*nObs_+10]*(1 - pow(tanh((-x[9*nObs_+6] + x[j+2])/x[9*nObs_+8]), 2)) + x[9*nObs_+9], 2) + 50.054010131369928*(0.28269007240456911*pow(tanh((-x[9*nObs_+6] + x[j+1])/x[9*nObs_+8]), 2) - 0.28269007240456911)*(-1.0*x[j+1+1*nObs_] + 0.5*tanh((-x[9*nObs_+6] + x[j+1])/x[9*nObs_+7]) + 0.5)/pow(x[9*nObs_+10]*(1 - pow(tanh((-x[9*nObs_+6] + x[j+1])/x[9*nObs_+8]), 2)) + x[9*nObs_+9], 2) + 12.513502532842482*(0.28269007240456911*pow(tanh((-x[9*nObs_+6] + x[j])/x[9*nObs_+8]), 2) - 0.28269007240456911)*(-1.0*x[j+1*nObs_] + 0.5*tanh((-x[9*nObs_+6] + x[j])/x[9*nObs_+7]) + 0.5)/pow(x[9*nObs_+10]*(1 - pow(tanh((-x[9*nObs_+6] + x[j])/x[9*nObs_+8]), 2)) + x[9*nObs_+9], 2)) ;
      inz++;
      
       }

    }
    for (Index j=0; j<(nObs_-2); j+=2) {	if ( j % n_mss == 0  and j > 0 ){

      values[inz] = -0.25*h[j]*(7.0748858740880003*x[9*nObs_+10]*(1 - pow(tanh((-x[9*nObs_+6] + data_[j])/x[9*nObs_+8]), 2))*(-1.0*x[j+1*nObs_] + 0.5*tanh((-x[9*nObs_+6] + data_[j])/x[9*nObs_+7]) + 0.5)*tanh((-x[9*nObs_+6] + data_[j])/x[9*nObs_+8])/(x[9*nObs_+8]*pow(x[9*nObs_+10]*(1 - pow(tanh((-x[9*nObs_+6] + data_[j])/x[9*nObs_+8]), 2)) + x[9*nObs_+9], 2)) + 0.5*(1 - pow(tanh((-x[9*nObs_+6] + data_[j])/x[9*nObs_+7]), 2))/(x[9*nObs_+7]*(0.28269007240456911*x[9*nObs_+10]*(1 - pow(tanh((-x[9*nObs_+6] + data_[j])/x[9*nObs_+8]), 2)) + 0.28269007240456911*x[9*nObs_+9]))) ;
      inz++;
      
      values[inz] = -0.25*h[j]*(-7.0748858740880003*x[9*nObs_+10]*(1 - pow(tanh((-x[9*nObs_+6] + x[j+2])/x[9*nObs_+8]), 2))*(-1.0*x[j+2+1*nObs_] + 0.5*tanh((-x[9*nObs_+6] + x[j+2])/x[9*nObs_+7]) + 0.5)*tanh((-x[9*nObs_+6] + x[j+2])/x[9*nObs_+8])/(x[9*nObs_+8]*pow(x[9*nObs_+10]*(1 - pow(tanh((-x[9*nObs_+6] + x[j+2])/x[9*nObs_+8]), 2)) + x[9*nObs_+9], 2)) - 0.5*(1 - pow(tanh((-x[9*nObs_+6] + x[j+2])/x[9*nObs_+7]), 2))/(x[9*nObs_+7]*(0.28269007240456911*x[9*nObs_+10]*(1 - pow(tanh((-x[9*nObs_+6] + x[j+2])/x[9*nObs_+8]), 2)) + 0.28269007240456911*x[9*nObs_+9]))) ;
      inz++;
      
      values[inz] = 0.25*h[j]/(0.28269007240456911*x[9*nObs_+10]*(1 - pow(tanh((-x[9*nObs_+6] + data_[j])/x[9*nObs_+8]), 2)) + 0.28269007240456911*x[9*nObs_+9]) - 0.5 ;
      inz++;
      
      values[inz] = 1 ;
      inz++;
      
      values[inz] = -0.25*h[j]/(0.28269007240456911*x[9*nObs_+10]*(1 - pow(tanh((-x[9*nObs_+6] + x[j+2])/x[9*nObs_+8]), 2)) + 0.28269007240456911*x[9*nObs_+9]) - 0.5 ;
      inz++;
      
      values[inz] = -0.25*h[j]*(-7.0748858740880003*x[9*nObs_+10]*(1 - pow(tanh((-x[9*nObs_+6] + data_[j])/x[9*nObs_+8]), 2))*(-1.0*x[j+1*nObs_] + 0.5*tanh((-x[9*nObs_+6] + data_[j])/x[9*nObs_+7]) + 0.5)*tanh((-x[9*nObs_+6] + data_[j])/x[9*nObs_+8])/(x[9*nObs_+8]*pow(x[9*nObs_+10]*(1 - pow(tanh((-x[9*nObs_+6] + data_[j])/x[9*nObs_+8]), 2)) + x[9*nObs_+9], 2)) + 7.0748858740880003*x[9*nObs_+10]*(1 - pow(tanh((-x[9*nObs_+6] + x[j+2])/x[9*nObs_+8]), 2))*(-1.0*x[j+2+1*nObs_] + 0.5*tanh((-x[9*nObs_+6] + x[j+2])/x[9*nObs_+7]) + 0.5)*tanh((-x[9*nObs_+6] + x[j+2])/x[9*nObs_+8])/(x[9*nObs_+8]*pow(x[9*nObs_+10]*(1 - pow(tanh((-x[9*nObs_+6] + x[j+2])/x[9*nObs_+8]), 2)) + x[9*nObs_+9], 2)) - 0.5*(1 - pow(tanh((-x[9*nObs_+6] + data_[j])/x[9*nObs_+7]), 2))/(x[9*nObs_+7]*(0.28269007240456911*x[9*nObs_+10]*(1 - pow(tanh((-x[9*nObs_+6] + data_[j])/x[9*nObs_+8]), 2)) + 0.28269007240456911*x[9*nObs_+9])) + 0.5*(1 - pow(tanh((-x[9*nObs_+6] + x[j+2])/x[9*nObs_+7]), 2))/(x[9*nObs_+7]*(0.28269007240456911*x[9*nObs_+10]*(1 - pow(tanh((-x[9*nObs_+6] + x[j+2])/x[9*nObs_+8]), 2)) + 0.28269007240456911*x[9*nObs_+9]))) ;
      inz++;
      
      values[inz] = -0.25*h[j]*(-0.5*(1 - pow(tanh((-x[9*nObs_+6] + data_[j])/x[9*nObs_+7]), 2))*(-x[9*nObs_+6] + data_[j])/(pow(x[9*nObs_+7], 2)*(0.28269007240456911*x[9*nObs_+10]*(1 - pow(tanh((-x[9*nObs_+6] + data_[j])/x[9*nObs_+8]), 2)) + 0.28269007240456911*x[9*nObs_+9])) + 0.5*(1 - pow(tanh((-x[9*nObs_+6] + x[j+2])/x[9*nObs_+7]), 2))*(-x[9*nObs_+6] + x[j+2])/(pow(x[9*nObs_+7], 2)*(0.28269007240456911*x[9*nObs_+10]*(1 - pow(tanh((-x[9*nObs_+6] + x[j+2])/x[9*nObs_+8]), 2)) + 0.28269007240456911*x[9*nObs_+9]))) ;
      inz++;
      
      values[inz] = -0.25*h[j]*(-7.0748858740880003*x[9*nObs_+10]*(1 - pow(tanh((-x[9*nObs_+6] + data_[j])/x[9*nObs_+8]), 2))*(-x[9*nObs_+6] + data_[j])*(-1.0*x[j+1*nObs_] + 0.5*tanh((-x[9*nObs_+6] + data_[j])/x[9*nObs_+7]) + 0.5)*tanh((-x[9*nObs_+6] + data_[j])/x[9*nObs_+8])/(pow(x[9*nObs_+8], 2)*pow(x[9*nObs_+10]*(1 - pow(tanh((-x[9*nObs_+6] + data_[j])/x[9*nObs_+8]), 2)) + x[9*nObs_+9], 2)) + 7.0748858740880003*x[9*nObs_+10]*(1 - pow(tanh((-x[9*nObs_+6] + x[j+2])/x[9*nObs_+8]), 2))*(-x[9*nObs_+6] + x[j+2])*(-1.0*x[j+2+1*nObs_] + 0.5*tanh((-x[9*nObs_+6] + x[j+2])/x[9*nObs_+7]) + 0.5)*tanh((-x[9*nObs_+6] + x[j+2])/x[9*nObs_+8])/(pow(x[9*nObs_+8], 2)*pow(x[9*nObs_+10]*(1 - pow(tanh((-x[9*nObs_+6] + x[j+2])/x[9*nObs_+8]), 2)) + x[9*nObs_+9], 2))) ;
      inz++;
      
      values[inz] = -0.25*h[j]*(3.5374429370440001*(-1.0*x[j+2+1*nObs_] + 0.5*tanh((-x[9*nObs_+6] + x[j+2])/x[9*nObs_+7]) + 0.5)/pow(x[9*nObs_+10]*(1 - pow(tanh((-x[9*nObs_+6] + x[j+2])/x[9*nObs_+8]), 2)) + x[9*nObs_+9], 2) - 3.5374429370440001*(-1.0*x[j+1*nObs_] + 0.5*tanh((-x[9*nObs_+6] + data_[j])/x[9*nObs_+7]) + 0.5)/pow(x[9*nObs_+10]*(1 - pow(tanh((-x[9*nObs_+6] + data_[j])/x[9*nObs_+8]), 2)) + x[9*nObs_+9], 2)) ;
      inz++;
      
      values[inz] = -0.25*h[j]*(-12.513502532842482*(0.28269007240456911*pow(tanh((-x[9*nObs_+6] + x[j+2])/x[9*nObs_+8]), 2) - 0.28269007240456911)*(-1.0*x[j+2+1*nObs_] + 0.5*tanh((-x[9*nObs_+6] + x[j+2])/x[9*nObs_+7]) + 0.5)/pow(x[9*nObs_+10]*(1 - pow(tanh((-x[9*nObs_+6] + x[j+2])/x[9*nObs_+8]), 2)) + x[9*nObs_+9], 2) + 12.513502532842482*(0.28269007240456911*pow(tanh((-x[9*nObs_+6] + data_[j])/x[9*nObs_+8]), 2) - 0.28269007240456911)*(-1.0*x[j+1*nObs_] + 0.5*tanh((-x[9*nObs_+6] + data_[j])/x[9*nObs_+7]) + 0.5)/pow(x[9*nObs_+10]*(1 - pow(tanh((-x[9*nObs_+6] + data_[j])/x[9*nObs_+8]), 2)) + x[9*nObs_+9], 2)) ;
      inz++;
      
       } else{
   
      values[inz] = -0.25*h[j]*(7.0748858740880003*x[9*nObs_+10]*(1 - pow(tanh((-x[9*nObs_+6] + x[j])/x[9*nObs_+8]), 2))*(-1.0*x[j+1*nObs_] + 0.5*tanh((-x[9*nObs_+6] + x[j])/x[9*nObs_+7]) + 0.5)*tanh((-x[9*nObs_+6] + x[j])/x[9*nObs_+8])/(x[9*nObs_+8]*pow(x[9*nObs_+10]*(1 - pow(tanh((-x[9*nObs_+6] + x[j])/x[9*nObs_+8]), 2)) + x[9*nObs_+9], 2)) + 0.5*(1 - pow(tanh((-x[9*nObs_+6] + x[j])/x[9*nObs_+7]), 2))/(x[9*nObs_+7]*(0.28269007240456911*x[9*nObs_+10]*(1 - pow(tanh((-x[9*nObs_+6] + x[j])/x[9*nObs_+8]), 2)) + 0.28269007240456911*x[9*nObs_+9]))) ;
      inz++;
      
      values[inz] = -0.25*h[j]*(-7.0748858740880003*x[9*nObs_+10]*(1 - pow(tanh((-x[9*nObs_+6] + x[j+2])/x[9*nObs_+8]), 2))*(-1.0*x[j+2+1*nObs_] + 0.5*tanh((-x[9*nObs_+6] + x[j+2])/x[9*nObs_+7]) + 0.5)*tanh((-x[9*nObs_+6] + x[j+2])/x[9*nObs_+8])/(x[9*nObs_+8]*pow(x[9*nObs_+10]*(1 - pow(tanh((-x[9*nObs_+6] + x[j+2])/x[9*nObs_+8]), 2)) + x[9*nObs_+9], 2)) - 0.5*(1 - pow(tanh((-x[9*nObs_+6] + x[j+2])/x[9*nObs_+7]), 2))/(x[9*nObs_+7]*(0.28269007240456911*x[9*nObs_+10]*(1 - pow(tanh((-x[9*nObs_+6] + x[j+2])/x[9*nObs_+8]), 2)) + 0.28269007240456911*x[9*nObs_+9]))) ;
      inz++;
      
      values[inz] = 0.25*h[j]/(0.28269007240456911*x[9*nObs_+10]*(1 - pow(tanh((-x[9*nObs_+6] + x[j])/x[9*nObs_+8]), 2)) + 0.28269007240456911*x[9*nObs_+9]) - 0.5 ;
      inz++;
      
      values[inz] = 1 ;
      inz++;
      
      values[inz] = -0.25*h[j]/(0.28269007240456911*x[9*nObs_+10]*(1 - pow(tanh((-x[9*nObs_+6] + x[j+2])/x[9*nObs_+8]), 2)) + 0.28269007240456911*x[9*nObs_+9]) - 0.5 ;
      inz++;
      
      values[inz] = -0.25*h[j]*(-7.0748858740880003*x[9*nObs_+10]*(1 - pow(tanh((-x[9*nObs_+6] + x[j])/x[9*nObs_+8]), 2))*(-1.0*x[j+1*nObs_] + 0.5*tanh((-x[9*nObs_+6] + x[j])/x[9*nObs_+7]) + 0.5)*tanh((-x[9*nObs_+6] + x[j])/x[9*nObs_+8])/(x[9*nObs_+8]*pow(x[9*nObs_+10]*(1 - pow(tanh((-x[9*nObs_+6] + x[j])/x[9*nObs_+8]), 2)) + x[9*nObs_+9], 2)) + 7.0748858740880003*x[9*nObs_+10]*(1 - pow(tanh((-x[9*nObs_+6] + x[j+2])/x[9*nObs_+8]), 2))*(-1.0*x[j+2+1*nObs_] + 0.5*tanh((-x[9*nObs_+6] + x[j+2])/x[9*nObs_+7]) + 0.5)*tanh((-x[9*nObs_+6] + x[j+2])/x[9*nObs_+8])/(x[9*nObs_+8]*pow(x[9*nObs_+10]*(1 - pow(tanh((-x[9*nObs_+6] + x[j+2])/x[9*nObs_+8]), 2)) + x[9*nObs_+9], 2)) - 0.5*(1 - pow(tanh((-x[9*nObs_+6] + x[j])/x[9*nObs_+7]), 2))/(x[9*nObs_+7]*(0.28269007240456911*x[9*nObs_+10]*(1 - pow(tanh((-x[9*nObs_+6] + x[j])/x[9*nObs_+8]), 2)) + 0.28269007240456911*x[9*nObs_+9])) + 0.5*(1 - pow(tanh((-x[9*nObs_+6] + x[j+2])/x[9*nObs_+7]), 2))/(x[9*nObs_+7]*(0.28269007240456911*x[9*nObs_+10]*(1 - pow(tanh((-x[9*nObs_+6] + x[j+2])/x[9*nObs_+8]), 2)) + 0.28269007240456911*x[9*nObs_+9]))) ;
      inz++;
      
      values[inz] = -0.25*h[j]*(-0.5*(1 - pow(tanh((-x[9*nObs_+6] + x[j])/x[9*nObs_+7]), 2))*(-x[9*nObs_+6] + x[j])/(pow(x[9*nObs_+7], 2)*(0.28269007240456911*x[9*nObs_+10]*(1 - pow(tanh((-x[9*nObs_+6] + x[j])/x[9*nObs_+8]), 2)) + 0.28269007240456911*x[9*nObs_+9])) + 0.5*(1 - pow(tanh((-x[9*nObs_+6] + x[j+2])/x[9*nObs_+7]), 2))*(-x[9*nObs_+6] + x[j+2])/(pow(x[9*nObs_+7], 2)*(0.28269007240456911*x[9*nObs_+10]*(1 - pow(tanh((-x[9*nObs_+6] + x[j+2])/x[9*nObs_+8]), 2)) + 0.28269007240456911*x[9*nObs_+9]))) ;
      inz++;
      
      values[inz] = -0.25*h[j]*(-7.0748858740880003*x[9*nObs_+10]*(1 - pow(tanh((-x[9*nObs_+6] + x[j])/x[9*nObs_+8]), 2))*(-x[9*nObs_+6] + x[j])*(-1.0*x[j+1*nObs_] + 0.5*tanh((-x[9*nObs_+6] + x[j])/x[9*nObs_+7]) + 0.5)*tanh((-x[9*nObs_+6] + x[j])/x[9*nObs_+8])/(pow(x[9*nObs_+8], 2)*pow(x[9*nObs_+10]*(1 - pow(tanh((-x[9*nObs_+6] + x[j])/x[9*nObs_+8]), 2)) + x[9*nObs_+9], 2)) + 7.0748858740880003*x[9*nObs_+10]*(1 - pow(tanh((-x[9*nObs_+6] + x[j+2])/x[9*nObs_+8]), 2))*(-x[9*nObs_+6] + x[j+2])*(-1.0*x[j+2+1*nObs_] + 0.5*tanh((-x[9*nObs_+6] + x[j+2])/x[9*nObs_+7]) + 0.5)*tanh((-x[9*nObs_+6] + x[j+2])/x[9*nObs_+8])/(pow(x[9*nObs_+8], 2)*pow(x[9*nObs_+10]*(1 - pow(tanh((-x[9*nObs_+6] + x[j+2])/x[9*nObs_+8]), 2)) + x[9*nObs_+9], 2))) ;
      inz++;
      
      values[inz] = -0.25*h[j]*(3.5374429370440001*(-1.0*x[j+2+1*nObs_] + 0.5*tanh((-x[9*nObs_+6] + x[j+2])/x[9*nObs_+7]) + 0.5)/pow(x[9*nObs_+10]*(1 - pow(tanh((-x[9*nObs_+6] + x[j+2])/x[9*nObs_+8]), 2)) + x[9*nObs_+9], 2) - 3.5374429370440001*(-1.0*x[j+1*nObs_] + 0.5*tanh((-x[9*nObs_+6] + x[j])/x[9*nObs_+7]) + 0.5)/pow(x[9*nObs_+10]*(1 - pow(tanh((-x[9*nObs_+6] + x[j])/x[9*nObs_+8]), 2)) + x[9*nObs_+9], 2)) ;
      inz++;
      
      values[inz] = -0.25*h[j]*(-12.513502532842482*(0.28269007240456911*pow(tanh((-x[9*nObs_+6] + x[j+2])/x[9*nObs_+8]), 2) - 0.28269007240456911)*(-1.0*x[j+2+1*nObs_] + 0.5*tanh((-x[9*nObs_+6] + x[j+2])/x[9*nObs_+7]) + 0.5)/pow(x[9*nObs_+10]*(1 - pow(tanh((-x[9*nObs_+6] + x[j+2])/x[9*nObs_+8]), 2)) + x[9*nObs_+9], 2) + 12.513502532842482*(0.28269007240456911*pow(tanh((-x[9*nObs_+6] + x[j])/x[9*nObs_+8]), 2) - 0.28269007240456911)*(-1.0*x[j+1*nObs_] + 0.5*tanh((-x[9*nObs_+6] + x[j])/x[9*nObs_+7]) + 0.5)/pow(x[9*nObs_+10]*(1 - pow(tanh((-x[9*nObs_+6] + x[j])/x[9*nObs_+8]), 2)) + x[9*nObs_+9], 2)) ;
      inz++;
      
       }

    }
    for (Index j=0; j<(nObs_-2); j+=2) {	if ( j % n_mss == 0  and j > 0 ){

      values[inz] = -0.33333333333333331*h[j]*(7.0748858740880003*x[9*nObs_+15]*(1 - pow(tanh((-x[9*nObs_+11] + data_[j])/x[9*nObs_+13]), 2))*(-1.0*x[j+2*nObs_] + 0.5*tanh((-x[9*nObs_+11] + data_[j])/x[9*nObs_+12]) + 0.5)*tanh((-x[9*nObs_+11] + data_[j])/x[9*nObs_+13])/(x[9*nObs_+13]*pow(x[9*nObs_+15]*(1 - pow(tanh((-x[9*nObs_+11] + data_[j])/x[9*nObs_+13]), 2)) + x[9*nObs_+14], 2)) + 0.5*(1 - pow(tanh((-x[9*nObs_+11] + data_[j])/x[9*nObs_+12]), 2))/(x[9*nObs_+12]*(0.28269007240456911*x[9*nObs_+15]*(1 - pow(tanh((-x[9*nObs_+11] + data_[j])/x[9*nObs_+13]), 2)) + 0.28269007240456911*x[9*nObs_+14]))) ;
      inz++;
      
      values[inz] = -0.33333333333333331*h[j]*(28.299543496352001*x[9*nObs_+15]*(1 - pow(tanh((-x[9*nObs_+11] + x[j+1])/x[9*nObs_+13]), 2))*(-1.0*x[j+1+2*nObs_] + 0.5*tanh((-x[9*nObs_+11] + x[j+1])/x[9*nObs_+12]) + 0.5)*tanh((-x[9*nObs_+11] + x[j+1])/x[9*nObs_+13])/(x[9*nObs_+13]*pow(x[9*nObs_+15]*(1 - pow(tanh((-x[9*nObs_+11] + x[j+1])/x[9*nObs_+13]), 2)) + x[9*nObs_+14], 2)) + 2.0*(1 - pow(tanh((-x[9*nObs_+11] + x[j+1])/x[9*nObs_+12]), 2))/(x[9*nObs_+12]*(0.28269007240456911*x[9*nObs_+15]*(1 - pow(tanh((-x[9*nObs_+11] + x[j+1])/x[9*nObs_+13]), 2)) + 0.28269007240456911*x[9*nObs_+14]))) ;
      inz++;
      
      values[inz] = -0.33333333333333331*h[j]*(7.0748858740880003*x[9*nObs_+15]*(1 - pow(tanh((-x[9*nObs_+11] + x[j+2])/x[9*nObs_+13]), 2))*(-1.0*x[j+2+2*nObs_] + 0.5*tanh((-x[9*nObs_+11] + x[j+2])/x[9*nObs_+12]) + 0.5)*tanh((-x[9*nObs_+11] + x[j+2])/x[9*nObs_+13])/(x[9*nObs_+13]*pow(x[9*nObs_+15]*(1 - pow(tanh((-x[9*nObs_+11] + x[j+2])/x[9*nObs_+13]), 2)) + x[9*nObs_+14], 2)) + 0.5*(1 - pow(tanh((-x[9*nObs_+11] + x[j+2])/x[9*nObs_+12]), 2))/(x[9*nObs_+12]*(0.28269007240456911*x[9*nObs_+15]*(1 - pow(tanh((-x[9*nObs_+11] + x[j+2])/x[9*nObs_+13]), 2)) + 0.28269007240456911*x[9*nObs_+14]))) ;
      inz++;
      
      values[inz] = 0.33333333333333331*h[j]/(0.28269007240456911*x[9*nObs_+15]*(1 - pow(tanh((-x[9*nObs_+11] + data_[j])/x[9*nObs_+13]), 2)) + 0.28269007240456911*x[9*nObs_+14]) - 1 ;
      inz++;
      
      values[inz] = 1.3333333333333333*h[j]/(0.28269007240456911*x[9*nObs_+15]*(1 - pow(tanh((-x[9*nObs_+11] + x[j+1])/x[9*nObs_+13]), 2)) + 0.28269007240456911*x[9*nObs_+14]) ;
      inz++;
      
      values[inz] = 0.33333333333333331*h[j]/(0.28269007240456911*x[9*nObs_+15]*(1 - pow(tanh((-x[9*nObs_+11] + x[j+2])/x[9*nObs_+13]), 2)) + 0.28269007240456911*x[9*nObs_+14]) + 1 ;
      inz++;
      
      values[inz] = -0.33333333333333331*h[j]*(-7.0748858740880003*x[9*nObs_+15]*(1 - pow(tanh((-x[9*nObs_+11] + data_[j])/x[9*nObs_+13]), 2))*(-1.0*x[j+2*nObs_] + 0.5*tanh((-x[9*nObs_+11] + data_[j])/x[9*nObs_+12]) + 0.5)*tanh((-x[9*nObs_+11] + data_[j])/x[9*nObs_+13])/(x[9*nObs_+13]*pow(x[9*nObs_+15]*(1 - pow(tanh((-x[9*nObs_+11] + data_[j])/x[9*nObs_+13]), 2)) + x[9*nObs_+14], 2)) - 28.299543496352001*x[9*nObs_+15]*(1 - pow(tanh((-x[9*nObs_+11] + x[j+1])/x[9*nObs_+13]), 2))*(-1.0*x[j+1+2*nObs_] + 0.5*tanh((-x[9*nObs_+11] + x[j+1])/x[9*nObs_+12]) + 0.5)*tanh((-x[9*nObs_+11] + x[j+1])/x[9*nObs_+13])/(x[9*nObs_+13]*pow(x[9*nObs_+15]*(1 - pow(tanh((-x[9*nObs_+11] + x[j+1])/x[9*nObs_+13]), 2)) + x[9*nObs_+14], 2)) - 7.0748858740880003*x[9*nObs_+15]*(1 - pow(tanh((-x[9*nObs_+11] + x[j+2])/x[9*nObs_+13]), 2))*(-1.0*x[j+2+2*nObs_] + 0.5*tanh((-x[9*nObs_+11] + x[j+2])/x[9*nObs_+12]) + 0.5)*tanh((-x[9*nObs_+11] + x[j+2])/x[9*nObs_+13])/(x[9*nObs_+13]*pow(x[9*nObs_+15]*(1 - pow(tanh((-x[9*nObs_+11] + x[j+2])/x[9*nObs_+13]), 2)) + x[9*nObs_+14], 2)) - 0.5*(1 - pow(tanh((-x[9*nObs_+11] + data_[j])/x[9*nObs_+12]), 2))/(x[9*nObs_+12]*(0.28269007240456911*x[9*nObs_+15]*(1 - pow(tanh((-x[9*nObs_+11] + data_[j])/x[9*nObs_+13]), 2)) + 0.28269007240456911*x[9*nObs_+14])) - 2.0*(1 - pow(tanh((-x[9*nObs_+11] + x[j+1])/x[9*nObs_+12]), 2))/(x[9*nObs_+12]*(0.28269007240456911*x[9*nObs_+15]*(1 - pow(tanh((-x[9*nObs_+11] + x[j+1])/x[9*nObs_+13]), 2)) + 0.28269007240456911*x[9*nObs_+14])) - 0.5*(1 - pow(tanh((-x[9*nObs_+11] + x[j+2])/x[9*nObs_+12]), 2))/(x[9*nObs_+12]*(0.28269007240456911*x[9*nObs_+15]*(1 - pow(tanh((-x[9*nObs_+11] + x[j+2])/x[9*nObs_+13]), 2)) + 0.28269007240456911*x[9*nObs_+14]))) ;
      inz++;
      
      values[inz] = -0.33333333333333331*h[j]*(-0.5*(1 - pow(tanh((-x[9*nObs_+11] + data_[j])/x[9*nObs_+12]), 2))*(-x[9*nObs_+11] + data_[j])/(pow(x[9*nObs_+12], 2)*(0.28269007240456911*x[9*nObs_+15]*(1 - pow(tanh((-x[9*nObs_+11] + data_[j])/x[9*nObs_+13]), 2)) + 0.28269007240456911*x[9*nObs_+14])) - 2.0*(1 - pow(tanh((-x[9*nObs_+11] + x[j+1])/x[9*nObs_+12]), 2))*(-x[9*nObs_+11] + x[j+1])/(pow(x[9*nObs_+12], 2)*(0.28269007240456911*x[9*nObs_+15]*(1 - pow(tanh((-x[9*nObs_+11] + x[j+1])/x[9*nObs_+13]), 2)) + 0.28269007240456911*x[9*nObs_+14])) - 0.5*(1 - pow(tanh((-x[9*nObs_+11] + x[j+2])/x[9*nObs_+12]), 2))*(-x[9*nObs_+11] + x[j+2])/(pow(x[9*nObs_+12], 2)*(0.28269007240456911*x[9*nObs_+15]*(1 - pow(tanh((-x[9*nObs_+11] + x[j+2])/x[9*nObs_+13]), 2)) + 0.28269007240456911*x[9*nObs_+14]))) ;
      inz++;
      
      values[inz] = -0.33333333333333331*h[j]*(-7.0748858740880003*x[9*nObs_+15]*(1 - pow(tanh((-x[9*nObs_+11] + data_[j])/x[9*nObs_+13]), 2))*(-x[9*nObs_+11] + data_[j])*(-1.0*x[j+2*nObs_] + 0.5*tanh((-x[9*nObs_+11] + data_[j])/x[9*nObs_+12]) + 0.5)*tanh((-x[9*nObs_+11] + data_[j])/x[9*nObs_+13])/(pow(x[9*nObs_+13], 2)*pow(x[9*nObs_+15]*(1 - pow(tanh((-x[9*nObs_+11] + data_[j])/x[9*nObs_+13]), 2)) + x[9*nObs_+14], 2)) - 28.299543496352001*x[9*nObs_+15]*(1 - pow(tanh((-x[9*nObs_+11] + x[j+1])/x[9*nObs_+13]), 2))*(-x[9*nObs_+11] + x[j+1])*(-1.0*x[j+1+2*nObs_] + 0.5*tanh((-x[9*nObs_+11] + x[j+1])/x[9*nObs_+12]) + 0.5)*tanh((-x[9*nObs_+11] + x[j+1])/x[9*nObs_+13])/(pow(x[9*nObs_+13], 2)*pow(x[9*nObs_+15]*(1 - pow(tanh((-x[9*nObs_+11] + x[j+1])/x[9*nObs_+13]), 2)) + x[9*nObs_+14], 2)) - 7.0748858740880003*x[9*nObs_+15]*(1 - pow(tanh((-x[9*nObs_+11] + x[j+2])/x[9*nObs_+13]), 2))*(-x[9*nObs_+11] + x[j+2])*(-1.0*x[j+2+2*nObs_] + 0.5*tanh((-x[9*nObs_+11] + x[j+2])/x[9*nObs_+12]) + 0.5)*tanh((-x[9*nObs_+11] + x[j+2])/x[9*nObs_+13])/(pow(x[9*nObs_+13], 2)*pow(x[9*nObs_+15]*(1 - pow(tanh((-x[9*nObs_+11] + x[j+2])/x[9*nObs_+13]), 2)) + x[9*nObs_+14], 2))) ;
      inz++;
      
      values[inz] = -0.33333333333333331*h[j]*(-3.5374429370440001*(-1.0*x[j+2+2*nObs_] + 0.5*tanh((-x[9*nObs_+11] + x[j+2])/x[9*nObs_+12]) + 0.5)/pow(x[9*nObs_+15]*(1 - pow(tanh((-x[9*nObs_+11] + x[j+2])/x[9*nObs_+13]), 2)) + x[9*nObs_+14], 2) - 14.149771748176001*(-1.0*x[j+1+2*nObs_] + 0.5*tanh((-x[9*nObs_+11] + x[j+1])/x[9*nObs_+12]) + 0.5)/pow(x[9*nObs_+15]*(1 - pow(tanh((-x[9*nObs_+11] + x[j+1])/x[9*nObs_+13]), 2)) + x[9*nObs_+14], 2) - 3.5374429370440001*(-1.0*x[j+2*nObs_] + 0.5*tanh((-x[9*nObs_+11] + data_[j])/x[9*nObs_+12]) + 0.5)/pow(x[9*nObs_+15]*(1 - pow(tanh((-x[9*nObs_+11] + data_[j])/x[9*nObs_+13]), 2)) + x[9*nObs_+14], 2)) ;
      inz++;
      
      values[inz] = -0.33333333333333331*h[j]*(12.513502532842482*(0.28269007240456911*pow(tanh((-x[9*nObs_+11] + x[j+2])/x[9*nObs_+13]), 2) - 0.28269007240456911)*(-1.0*x[j+2+2*nObs_] + 0.5*tanh((-x[9*nObs_+11] + x[j+2])/x[9*nObs_+12]) + 0.5)/pow(x[9*nObs_+15]*(1 - pow(tanh((-x[9*nObs_+11] + x[j+2])/x[9*nObs_+13]), 2)) + x[9*nObs_+14], 2) + 50.054010131369928*(0.28269007240456911*pow(tanh((-x[9*nObs_+11] + x[j+1])/x[9*nObs_+13]), 2) - 0.28269007240456911)*(-1.0*x[j+1+2*nObs_] + 0.5*tanh((-x[9*nObs_+11] + x[j+1])/x[9*nObs_+12]) + 0.5)/pow(x[9*nObs_+15]*(1 - pow(tanh((-x[9*nObs_+11] + x[j+1])/x[9*nObs_+13]), 2)) + x[9*nObs_+14], 2) + 12.513502532842482*(0.28269007240456911*pow(tanh((-x[9*nObs_+11] + data_[j])/x[9*nObs_+13]), 2) - 0.28269007240456911)*(-1.0*x[j+2*nObs_] + 0.5*tanh((-x[9*nObs_+11] + data_[j])/x[9*nObs_+12]) + 0.5)/pow(x[9*nObs_+15]*(1 - pow(tanh((-x[9*nObs_+11] + data_[j])/x[9*nObs_+13]), 2)) + x[9*nObs_+14], 2)) ;
      inz++;
      
       } else{
   
      values[inz] = -0.33333333333333331*h[j]*(7.0748858740880003*x[9*nObs_+15]*(1 - pow(tanh((-x[9*nObs_+11] + x[j])/x[9*nObs_+13]), 2))*(-1.0*x[j+2*nObs_] + 0.5*tanh((-x[9*nObs_+11] + x[j])/x[9*nObs_+12]) + 0.5)*tanh((-x[9*nObs_+11] + x[j])/x[9*nObs_+13])/(x[9*nObs_+13]*pow(x[9*nObs_+15]*(1 - pow(tanh((-x[9*nObs_+11] + x[j])/x[9*nObs_+13]), 2)) + x[9*nObs_+14], 2)) + 0.5*(1 - pow(tanh((-x[9*nObs_+11] + x[j])/x[9*nObs_+12]), 2))/(x[9*nObs_+12]*(0.28269007240456911*x[9*nObs_+15]*(1 - pow(tanh((-x[9*nObs_+11] + x[j])/x[9*nObs_+13]), 2)) + 0.28269007240456911*x[9*nObs_+14]))) ;
      inz++;
      
      values[inz] = -0.33333333333333331*h[j]*(28.299543496352001*x[9*nObs_+15]*(1 - pow(tanh((-x[9*nObs_+11] + x[j+1])/x[9*nObs_+13]), 2))*(-1.0*x[j+1+2*nObs_] + 0.5*tanh((-x[9*nObs_+11] + x[j+1])/x[9*nObs_+12]) + 0.5)*tanh((-x[9*nObs_+11] + x[j+1])/x[9*nObs_+13])/(x[9*nObs_+13]*pow(x[9*nObs_+15]*(1 - pow(tanh((-x[9*nObs_+11] + x[j+1])/x[9*nObs_+13]), 2)) + x[9*nObs_+14], 2)) + 2.0*(1 - pow(tanh((-x[9*nObs_+11] + x[j+1])/x[9*nObs_+12]), 2))/(x[9*nObs_+12]*(0.28269007240456911*x[9*nObs_+15]*(1 - pow(tanh((-x[9*nObs_+11] + x[j+1])/x[9*nObs_+13]), 2)) + 0.28269007240456911*x[9*nObs_+14]))) ;
      inz++;
      
      values[inz] = -0.33333333333333331*h[j]*(7.0748858740880003*x[9*nObs_+15]*(1 - pow(tanh((-x[9*nObs_+11] + x[j+2])/x[9*nObs_+13]), 2))*(-1.0*x[j+2+2*nObs_] + 0.5*tanh((-x[9*nObs_+11] + x[j+2])/x[9*nObs_+12]) + 0.5)*tanh((-x[9*nObs_+11] + x[j+2])/x[9*nObs_+13])/(x[9*nObs_+13]*pow(x[9*nObs_+15]*(1 - pow(tanh((-x[9*nObs_+11] + x[j+2])/x[9*nObs_+13]), 2)) + x[9*nObs_+14], 2)) + 0.5*(1 - pow(tanh((-x[9*nObs_+11] + x[j+2])/x[9*nObs_+12]), 2))/(x[9*nObs_+12]*(0.28269007240456911*x[9*nObs_+15]*(1 - pow(tanh((-x[9*nObs_+11] + x[j+2])/x[9*nObs_+13]), 2)) + 0.28269007240456911*x[9*nObs_+14]))) ;
      inz++;
      
      values[inz] = 0.33333333333333331*h[j]/(0.28269007240456911*x[9*nObs_+15]*(1 - pow(tanh((-x[9*nObs_+11] + x[j])/x[9*nObs_+13]), 2)) + 0.28269007240456911*x[9*nObs_+14]) - 1 ;
      inz++;
      
      values[inz] = 1.3333333333333333*h[j]/(0.28269007240456911*x[9*nObs_+15]*(1 - pow(tanh((-x[9*nObs_+11] + x[j+1])/x[9*nObs_+13]), 2)) + 0.28269007240456911*x[9*nObs_+14]) ;
      inz++;
      
      values[inz] = 0.33333333333333331*h[j]/(0.28269007240456911*x[9*nObs_+15]*(1 - pow(tanh((-x[9*nObs_+11] + x[j+2])/x[9*nObs_+13]), 2)) + 0.28269007240456911*x[9*nObs_+14]) + 1 ;
      inz++;
      
      values[inz] = -0.33333333333333331*h[j]*(-7.0748858740880003*x[9*nObs_+15]*(1 - pow(tanh((-x[9*nObs_+11] + x[j])/x[9*nObs_+13]), 2))*(-1.0*x[j+2*nObs_] + 0.5*tanh((-x[9*nObs_+11] + x[j])/x[9*nObs_+12]) + 0.5)*tanh((-x[9*nObs_+11] + x[j])/x[9*nObs_+13])/(x[9*nObs_+13]*pow(x[9*nObs_+15]*(1 - pow(tanh((-x[9*nObs_+11] + x[j])/x[9*nObs_+13]), 2)) + x[9*nObs_+14], 2)) - 28.299543496352001*x[9*nObs_+15]*(1 - pow(tanh((-x[9*nObs_+11] + x[j+1])/x[9*nObs_+13]), 2))*(-1.0*x[j+1+2*nObs_] + 0.5*tanh((-x[9*nObs_+11] + x[j+1])/x[9*nObs_+12]) + 0.5)*tanh((-x[9*nObs_+11] + x[j+1])/x[9*nObs_+13])/(x[9*nObs_+13]*pow(x[9*nObs_+15]*(1 - pow(tanh((-x[9*nObs_+11] + x[j+1])/x[9*nObs_+13]), 2)) + x[9*nObs_+14], 2)) - 7.0748858740880003*x[9*nObs_+15]*(1 - pow(tanh((-x[9*nObs_+11] + x[j+2])/x[9*nObs_+13]), 2))*(-1.0*x[j+2+2*nObs_] + 0.5*tanh((-x[9*nObs_+11] + x[j+2])/x[9*nObs_+12]) + 0.5)*tanh((-x[9*nObs_+11] + x[j+2])/x[9*nObs_+13])/(x[9*nObs_+13]*pow(x[9*nObs_+15]*(1 - pow(tanh((-x[9*nObs_+11] + x[j+2])/x[9*nObs_+13]), 2)) + x[9*nObs_+14], 2)) - 0.5*(1 - pow(tanh((-x[9*nObs_+11] + x[j])/x[9*nObs_+12]), 2))/(x[9*nObs_+12]*(0.28269007240456911*x[9*nObs_+15]*(1 - pow(tanh((-x[9*nObs_+11] + x[j])/x[9*nObs_+13]), 2)) + 0.28269007240456911*x[9*nObs_+14])) - 2.0*(1 - pow(tanh((-x[9*nObs_+11] + x[j+1])/x[9*nObs_+12]), 2))/(x[9*nObs_+12]*(0.28269007240456911*x[9*nObs_+15]*(1 - pow(tanh((-x[9*nObs_+11] + x[j+1])/x[9*nObs_+13]), 2)) + 0.28269007240456911*x[9*nObs_+14])) - 0.5*(1 - pow(tanh((-x[9*nObs_+11] + x[j+2])/x[9*nObs_+12]), 2))/(x[9*nObs_+12]*(0.28269007240456911*x[9*nObs_+15]*(1 - pow(tanh((-x[9*nObs_+11] + x[j+2])/x[9*nObs_+13]), 2)) + 0.28269007240456911*x[9*nObs_+14]))) ;
      inz++;
      
      values[inz] = -0.33333333333333331*h[j]*(-0.5*(1 - pow(tanh((-x[9*nObs_+11] + x[j])/x[9*nObs_+12]), 2))*(-x[9*nObs_+11] + x[j])/(pow(x[9*nObs_+12], 2)*(0.28269007240456911*x[9*nObs_+15]*(1 - pow(tanh((-x[9*nObs_+11] + x[j])/x[9*nObs_+13]), 2)) + 0.28269007240456911*x[9*nObs_+14])) - 2.0*(1 - pow(tanh((-x[9*nObs_+11] + x[j+1])/x[9*nObs_+12]), 2))*(-x[9*nObs_+11] + x[j+1])/(pow(x[9*nObs_+12], 2)*(0.28269007240456911*x[9*nObs_+15]*(1 - pow(tanh((-x[9*nObs_+11] + x[j+1])/x[9*nObs_+13]), 2)) + 0.28269007240456911*x[9*nObs_+14])) - 0.5*(1 - pow(tanh((-x[9*nObs_+11] + x[j+2])/x[9*nObs_+12]), 2))*(-x[9*nObs_+11] + x[j+2])/(pow(x[9*nObs_+12], 2)*(0.28269007240456911*x[9*nObs_+15]*(1 - pow(tanh((-x[9*nObs_+11] + x[j+2])/x[9*nObs_+13]), 2)) + 0.28269007240456911*x[9*nObs_+14]))) ;
      inz++;
      
      values[inz] = -0.33333333333333331*h[j]*(-7.0748858740880003*x[9*nObs_+15]*(1 - pow(tanh((-x[9*nObs_+11] + x[j])/x[9*nObs_+13]), 2))*(-x[9*nObs_+11] + x[j])*(-1.0*x[j+2*nObs_] + 0.5*tanh((-x[9*nObs_+11] + x[j])/x[9*nObs_+12]) + 0.5)*tanh((-x[9*nObs_+11] + x[j])/x[9*nObs_+13])/(pow(x[9*nObs_+13], 2)*pow(x[9*nObs_+15]*(1 - pow(tanh((-x[9*nObs_+11] + x[j])/x[9*nObs_+13]), 2)) + x[9*nObs_+14], 2)) - 28.299543496352001*x[9*nObs_+15]*(1 - pow(tanh((-x[9*nObs_+11] + x[j+1])/x[9*nObs_+13]), 2))*(-x[9*nObs_+11] + x[j+1])*(-1.0*x[j+1+2*nObs_] + 0.5*tanh((-x[9*nObs_+11] + x[j+1])/x[9*nObs_+12]) + 0.5)*tanh((-x[9*nObs_+11] + x[j+1])/x[9*nObs_+13])/(pow(x[9*nObs_+13], 2)*pow(x[9*nObs_+15]*(1 - pow(tanh((-x[9*nObs_+11] + x[j+1])/x[9*nObs_+13]), 2)) + x[9*nObs_+14], 2)) - 7.0748858740880003*x[9*nObs_+15]*(1 - pow(tanh((-x[9*nObs_+11] + x[j+2])/x[9*nObs_+13]), 2))*(-x[9*nObs_+11] + x[j+2])*(-1.0*x[j+2+2*nObs_] + 0.5*tanh((-x[9*nObs_+11] + x[j+2])/x[9*nObs_+12]) + 0.5)*tanh((-x[9*nObs_+11] + x[j+2])/x[9*nObs_+13])/(pow(x[9*nObs_+13], 2)*pow(x[9*nObs_+15]*(1 - pow(tanh((-x[9*nObs_+11] + x[j+2])/x[9*nObs_+13]), 2)) + x[9*nObs_+14], 2))) ;
      inz++;
[truncated: 4,145,713 more chars]
