# Supplementary material for: Estimation of ionic currents and compensation mechanisms from recursive piecewise assimilation of electrophysiological data
Source: Front Comput Neurosci. 2025 Mar 4;19:1458878. doi: 10.3389/fncom.2025.1458878 (PMC11913807; doi:10.3389/fncom.2025.1458878)
Supplement: Supplementary file 1 [file Data_Sheet_1.zip › ErrM1Skip01C/code/false2_nlp.hpp]

// false2_nlp.hpp
// IPOPT code for variational inference
// Author:  Joseph Taylor
// Author 2021, 2022: Stephen A Wells
        
        
#ifndef __FALSE2_NLP_HPP__
#define __FALSE2_NLP_HPP__

#include "IpTNLP.hpp"
#include <iostream>
#include <iomanip>
#include <fstream>

using namespace std;
using namespace Ipopt;

// This inherits from Ipopt's TNLP
class false2_NLP : public TNLP
{
public:

  //SAW new properties added to control MSS behaviour
  int nObsVisible; //make the private nObs_ available
  int n_mss; // MSS covers n data points at a time
  double mss_multiplier; //increase n_mss by this factor on restart
  bool setToData; //set x[j] to data[j] on initialisation
  bool useInitdata; //take an initdata file?
  string initdataFile; //filename for initdata information
  double mssTrack; //track best value of objective/log(n_mss) in MSS loop

  bool* correctJacobian; //notes when jacobian entries must be zeroed for mss
  
  bool doYank; // if true (default), parameters at edge are yanked to middle
  
  int objFactor; //normalises objective function relative to constraints
  //should be between 1 and nObs_ ; nObs_ is previous behaviour

  /** constructor taking in problem data */
  false2_NLP();

  /** default destructor */
  virtual ~false2_NLP();

  /**@name Overloaded from TNLP */
  //@{
  /** Method to return some info about the nlp */
  virtual bool get_nlp_info(Index& n, Index& m, Index& nnz_jac_g,
                            Index& nnz_h_lag, IndexStyleEnum& index_style);

  /** Method to return the bounds for my problem */
  virtual bool get_bounds_info(Index n, Number* x_l, Number* x_u,
                               Index m, Number* g_l, Number* g_u);

  /** Method to return the starting point for the algorithm */
  virtual bool get_starting_point(Index n, bool init_x, Number* x,
                                  bool init_z, Number* z_L, Number* z_U,
                                  Index m, bool init_lambda,
                                  Number* lambda);

  /** Method to return the objective value */
  virtual bool eval_f(Index n, const Number* x, bool new_x, Number& obj_value);

  /** Method to return the gradient of the objective */
  virtual bool eval_grad_f(Index n, const Number* x, bool new_x, Number* grad_f);

  /** Method to return the constraint residuals */
  virtual bool eval_g(Index n, const Number* x, bool new_x, Index m, Number* g);

  /** Method to return:
   *   1) The structure of the jacobian (if "values" is NULL)
   *   2) The values of the jacobian (if "values" is not NULL)
   */
  virtual bool eval_jac_g(Index n, const Number* x, bool new_x,
                          Index m, Index nele_jac, Index* iRow, Index *jCol,
                          Number* values);

  /** Method to return:
   *   1) The structure of the hessian of the lagrangian (if "values" is NULL)
   *   2) The values of the hessian of the lagrangian (if "values" is not NULL)
   */
  virtual bool eval_h(Index n, const Number* x, bool new_x,
                      Number obj_factor, Index m, const Number* lambda,
                      bool new_lambda, Index nele_hess, Index* iRow,
                      Index* jCol, Number* values);

  //@}

  /** @name Solution Methods */
  //@{
  /** This method is called when the algorithm is complete so the TNLP can store/write the solution */
  virtual void finalize_solution(SolverReturn status,
                                 Index n, const Number* x, const Number* z_L, const Number* z_U,
                                 Index m, const Number* g, const Number* lambda,
                                 Number obj_value,
				 const IpoptData* ip_data,
				 IpoptCalculatedQuantities* ip_cq);
  //@}

private:
  /**@name Methods to block default compiler methods.
   * The compiler automatically generates the following three methods.
   *  Since the default compiler implementation is generally not what
   *  you want (for all but the most simple classes), we usually 
   *  put the declarations of these methods in the private section
   *  and never implement them. This prevents the compiler from
   *  implementing an incorrect "default" behavior without us
   *  knowing.
   *  
   */
   
  int nObs_;
  int nSkip;
  int adapt;
  double* h;
  string* prob; //array to read from problem_info.txt
  string* mssConf; //SAW added: array to read from mss_info.txt
  double* data_;
  double* data8_;
  double* inj_;
    //saved_state is used for init and also for restarts
  double* saved_state;
  double* bounds;
  int n_vars;
  int n_ctrl;
  int n_pars;
     
  //@{
  //false2_NLP();
  false2_NLP(const false2_NLP&);
  false2_NLP& operator=(const false2_NLP&);
  //@}

  /** @name NLP data */

};


#endif
        
