# Supplementary material for: Estimation of ionic currents and compensation mechanisms from recursive piecewise assimilation of electrophysiological data
Source: Front Comput Neurosci. 2025 Mar 4;19:1458878. doi: 10.3389/fncom.2025.1458878 (PMC11913807; doi:10.3389/fncom.2025.1458878)
Supplement: Supplementary file 1 [file Data_Sheet_1.zip › ErrM1Skip01C/code/ipopt.opt]

# Set the max number of iterations
max_iter 10000
# set derivative test
#derivative_test second-order
#derivative_test_print_all yes
# set termination criteria
# using very generous tol during iteration
#tol 1.0e-1
#dual_inf_tol 0.001
#compl_inf_tol 1.0e-12
#constr_viol_tol 1.0e-8
#acceptable_tol 1.0e-10
#acceptable_iter 
#turn off the NLP scaling
nlp_scaling_method none
#mehrotra_algorithm yes
mu_strategy adaptive
linear_solver ma97
linear_system_scaling none
bound_relax_factor 0
ma27_pivtol 1.0e-6
