# Supplementary material for: Estimation of ionic currents and compensation mechanisms from recursive piecewise assimilation of electrophysiological data
Source: Front Comput Neurosci. 2025 Mar 4;19:1458878. doi: 10.3389/fncom.2025.1458878 (PMC11913807; doi:10.3389/fncom.2025.1458878)
Supplement: Supplementary file 1 [file Data_Sheet_1.zip › ErrM1Skip01C/code/mss_info.txt]

#Here place the mss parameters
# n_mss 
#mss_multiplier
#use a zero multiplier to run only once, no loop
#4 
#1.02
100000
0
#set to data?
0
#use starting file? 0 for no, 1 for initdata, 2 for restart
2
#starting filename
../data/restart.dat
#../data/latest.dat
#objective scaling factor (integer between 1 and N)
#if not given will default to N (nObs_)
#using 2 as per Alain discussion
20000
#and we're done
