# Supplementary material for: Estimation of ionic currents and compensation mechanisms from recursive piecewise assimilation of electrophysiological data
Source: Front Comput Neurosci. 2025 Mar 4;19:1458878. doi: 10.3389/fncom.2025.1458878 (PMC11913807; doi:10.3389/fncom.2025.1458878)
Supplement: Supplementary file 1 [file Data_Sheet_1.zip › ErrM1Skip01C/code/problem_info.txt]

#################################
# Basic problem specifications
#################################
# number of points observed
10001
#number of points to skip
100
# adaptive? (0/1)
0
# step size (dt)
0.02
# adaptive file
#hstep.txt
