# Supplementary material for: Estimation of ionic currents and compensation mechanisms from recursive piecewise assimilation of electrophysiological data
Source: Front Comput Neurosci. 2025 Mar 4;19:1458878. doi: 10.3389/fncom.2025.1458878 (PMC11913807; doi:10.3389/fncom.2025.1458878)
Supplement: Supplementary file 1 [file Data_Sheet_1.zip › ErrM1Skip01C/code/restart.bounds.txt]

#With status = 0 and n_mss = 48 and obj = 0.000962407
#state variables:
-150,50,-64.6405
-0.01,1,0.00467667
-0.01,1,0.998705
-0.01,1,0.12041
-0.01,1,-0.00999997
-0.01,1,0.571255
-0.01,1,0.0615345
#control variables:
-0.05,1,0
-1,1,0
#parameters: 
1,1,1
0.1,0.4,0.29097
0.01,1,0.467713
-70,-60,-65.277
0,100,39.2719
20,60,46.3702
-80,-20,-38.3439
0.1,100,7.84981
0.1,100,19.4911
0.01,1,0.120753
0.1,100,1.27719
-80,-1,-63.5166
-80,-1,-18.2436
1,100,28.9087
0.1,10,0.717012
1,100,12.4308
0,100,3.92551
-120,-90,-120
-80,-20,-35.5834
1,100,19.9334
1,100,19.5968
0.1,10,1.06443
0.1,100,5.43392
0,1,0.158084
-60,-30,-39.6763
-100,-20,-76.7519
-50,-0.1,-8.03098
0.1,100,24.8128
0.1,10,9.99998
0.1,100,50.8582
0,1,0.0136709
-80,-20,-65.9284
0.1,100,11.7068
0.1,100,18.5467
0.01,10,4.34148
0.1,100,10.5766
-110,-20,-72.6742
-100,-0.1,-0.126155
0.1,100,7.15191
0.1,100,42.0979
1,1000,229.042
