# Supplementary material for: Estimation of ionic currents and compensation mechanisms from recursive piecewise assimilation of electrophysiological data
Source: Front Comput Neurosci. 2025 Mar 4;19:1458878. doi: 10.3389/fncom.2025.1458878 (PMC11913807; doi:10.3389/fncom.2025.1458878)
Supplement: Supplementary file 1 [file Data_Sheet_1.zip › ErrM1Skip01C/code/yankBounds.py]

import sys

#utility to process a bounds.txt file and yank anything out of bounds

def outOfBounds( lower, upper, current ):
	verySmall = 1E-6
	width = upper - lower
	if ( width < verySmall ):
		return False #do nothing, closed window
	if current > ( upper - verySmall ):
		return True #too high
	if current < ( lower + verySmall ):
		return True #too low
	return False #passed checks, nothing to do

inName=""
outName=""
nSkip=0

if ( len(sys.argv) < 2 ):
	print ("Please give the name of a bounds file.")
	print( "Usage: ", sys.argv[0], " filename [skip]")
	exit()

inName = sys.argv[1]

if ( len(sys.argv) > 2 ):
	nSkip = int( sys.argv[2] ) #skip state variables at start

outName = inName+".yank"

grist=[]
with open ( inName, 'r' ) as f:
	grist = f.readlines()

flour = []  #we put the outputs in here
skipCount = 0
#now, the mill
for x in grist:
	if "#" in x:
		flour.append(x) #pass comment lines unchanged
		continue
	skipCount += 1 #increment non-comment lines found
	if ( skipCount < nSkip ):
		flour.append(x)
		continue #pass skipped lines unchanged
	foo = x.split(",") #split on commas
	if ( len(foo) != 3 ):
		flour.append(x)
		continue #whatever this is, it's not a bounds line
	lower = float(foo[0])
	upper = float(foo[1])
	current = float(foo[2])
	if outOfBounds( lower, upper, current ):
		print("Yanking on line:",x)
		current = (lower + upper ) * 0.5;
	newX = "{},{},{}\n".format(lower,upper,current)
	flour.append(newX)
	
#write out the product:
#newlines check in testing :)

with open( outName, "w" ) as o:
	for i in flour:
		o.write(i)
