# Supplementary material for: Estimation of ionic currents and compensation mechanisms from recursive piecewise assimilation of electrophysiological data
Source: Front Comput Neurosci. 2025 Mar 4;19:1458878. doi: 10.3389/fncom.2025.1458878 (PMC11913807; doi:10.3389/fncom.2025.1458878)
Supplement: Supplementary file 1 [file Data_Sheet_1.zip › ErrM1Skip01C/output/ipopt.out]

******************************************************************************
This program contains Ipopt, a library for large-scale nonlinear optimization.
 Ipopt is released as open source code under the Eclipse Public License (EPL).
         For more information visit http://projects.coin-or.org/Ipopt
******************************************************************************

This is Ipopt version 3.12, running with linear solver ma97.

Number of nonzeros in equality constraint Jacobian...:   950000
Number of nonzeros in inequality constraint Jacobian.:        0
Number of nonzeros in Lagrangian Hessian.............:   830271

Total number of variables............................:    90049
                     variables with only lower bounds:        0
                variables with lower and upper bounds:    90049
                     variables with only upper bounds:        0
Total number of equality constraints.................:    75000
Total number of inequality constraints...............:        0
        inequality constraints with only lower bounds:        0
   inequality constraints with lower and upper bounds:        0
        inequality constraints with only upper bounds:        0

iter    objective    inf_pr   inf_du lg(mu)  ||d||  lg(rg) alpha_du alpha_pr  ls
   0  9.0921895e-04 1.09e+00 2.04e-05   0.0 0.00e+00    -  0.00e+00 0.00e+00   0
   1  1.0557096e-02 8.24e-02 4.78e+01  -4.9 1.67e+00    -  6.05e-01 1.00e+00h  1
   2  1.0204251e-02 6.02e-04 1.21e+00  -5.3 1.80e-01    -  8.05e-01 1.00e+00h  1
   3  9.9968832e-03 3.80e-05 4.94e-02  -6.0 7.01e-02    -  9.16e-01 1.00e+00h  1
   4  8.3522067e-03 2.68e-04 3.90e-02  -7.1 7.70e-01    -  9.14e-01 1.00e+00h  1
   5  3.6378331e-03 2.50e-03 1.19e-01  -8.2 5.38e+00    -  6.40e-01 1.00e+00h  1
   6  1.8870660e-03 3.09e-03 8.42e-02  -8.6 6.17e+00    -  1.29e-01 1.00e+00h  1
   7  1.5852106e-03 2.85e-03 9.81e-03  -8.7 2.72e+00    -  7.63e-01 1.00e+00h  1
   8  1.3749355e-03 5.77e-03 7.19e-03  -9.3 5.39e+00    -  7.46e-01 1.00e+00h  1
   9  1.1735823e-03 3.60e-03 1.98e-02  -9.9 1.54e+01    -  3.52e-01 1.00e+00h  1
iter    objective    inf_pr   inf_du lg(mu)  ||d||  lg(rg) alpha_du alpha_pr  ls
  10  1.1367852e-03 2.48e-03 1.19e-02 -10.1 1.79e+01    -  7.58e-01 3.48e-01h  1
  11  1.0871622e-03 1.38e-02 7.88e-03 -10.7 4.54e+01    -  2.72e-01 3.45e-01h  1
  12  1.2940516e-03 4.11e-02 1.45e-02  -6.9 2.24e+01    -  5.95e-02 1.00e+00h  1
  13  1.7559646e-03 4.68e-02 1.95e-02  -5.0 6.86e+02    -  3.35e-03 8.34e-03h  1
  14  1.9590920e-03 4.78e-02 1.05e-02  -5.0 8.28e+02    -  1.77e-02 2.64e-03h  1
  15  3.2162886e-03 4.37e-02 5.22e-02  -5.0 5.85e+02    -  3.58e-02 1.27e-02h  1
  16  3.9475244e-02 8.80e-01 5.40e-01  -5.0 9.84e+00  -4.0 2.73e-01 5.34e-01h  1
  17  4.8798995e-02 1.11e-01 1.23e+01  -5.0 3.10e+00  -3.6 1.25e-02 9.00e-01h  1
  18  5.3082653e-02 2.10e-02 4.52e-01  -5.0 1.02e+00  -3.1 5.55e-01 9.56e-01h  1
  19  6.7917331e-02 3.34e-02 4.09e-02  -5.0 3.90e+00  -3.6 1.00e+00 1.00e+00h  1
iter    objective    inf_pr   inf_du lg(mu)  ||d||  lg(rg) alpha_du alpha_pr  ls
  20  7.7456305e-02 4.27e-02 7.69e-02  -5.0 3.92e+01  -4.1 1.73e-01 1.39e-01h  1
  21  8.7361993e-02 4.12e-02 2.24e-01  -5.0 3.63e+00  -3.7 1.58e-01 1.00e+00h  1
  22  8.7168035e-02 9.48e-05 3.99e-02  -5.0 2.40e-01  -2.3 7.81e-01 1.00e+00h  1
  23  8.8721127e-02 6.08e-04 8.89e-03  -5.0 4.48e-01  -2.8 1.00e+00 1.00e+00h  1
  24  9.0224498e-02 9.56e-04 9.52e-03  -5.0 2.54e+00  -3.3 5.97e-01 3.15e-01h  1
  25  9.5521294e-02 9.13e-03 9.94e-03  -5.0 3.78e+00  -3.8 5.50e-02 5.05e-01h  1
  26  9.8707038e-02 8.87e-03 5.87e-02  -5.0 1.02e+01  -4.3 1.00e+00 1.84e-01h  1
  27  1.1139565e-01 2.06e-02 4.60e-02  -5.0 2.21e+01  -4.7 2.19e-01 3.63e-01h  1
  28  1.0976902e-01 1.77e-02 4.05e-02  -5.0 1.85e+01  -5.2 3.55e-01 1.84e-01h  1
  29  1.0875374e-01 1.47e-02 5.48e-02  -5.0 1.94e+01  -5.7 1.00e+00 4.17e-01h  1
iter    objective    inf_pr   inf_du lg(mu)  ||d||  lg(rg) alpha_du alpha_pr  ls
  30  1.1154142e-01 8.81e-03 2.51e-01  -5.0 1.33e+02  -6.2 1.00e+00 1.00e+00h  1
  31  1.1313717e-01 4.30e-03 1.87e-01  -5.0 1.56e+01  -3.9 1.00e+00 5.32e-01h  1
  32  1.1259375e-01 3.50e-03 8.81e-02  -5.0 1.65e+01  -4.4 9.77e-01 1.00e+00h  1
  33  1.1018412e-01 7.22e-04 4.05e-02  -5.0 7.96e+00  -4.9 1.00e+00 1.00e+00h  1
  34  1.0850371e-01 5.95e-04 3.57e-03  -5.0 7.39e+00  -5.4 1.00e+00 1.00e+00h  1
  35  1.0680086e-01 7.94e-04 1.64e-02  -5.0 3.32e+01  -5.8 1.00e+00 7.17e-01h  1
  36  1.0583474e-01 9.08e-04 1.68e-02  -5.0 1.33e+01  -5.4 1.00e+00 1.00e+00h  1
  37  1.0562133e-01 8.58e-04 1.55e-02  -5.0 2.43e+01  -5.9 1.00e+00 3.18e-01h  1
  38  1.0606719e-01 9.34e-05 3.08e-03  -5.0 3.35e+00  -6.4 1.00e+00 1.00e+00h  1
  39  1.0602481e-01 3.28e-05 5.37e-04  -5.0 2.77e+00  -5.9 1.00e+00 1.00e+00h  1
iter    objective    inf_pr   inf_du lg(mu)  ||d||  lg(rg) alpha_du alpha_pr  ls
  40  1.0605005e-01 5.29e-07 1.90e-05  -5.0 4.84e-01  -5.5 1.00e+00 1.00e+00h  1
  41  8.5890256e-02 1.60e-02 7.04e-02  -5.2 3.55e+00  -6.0 6.60e-01 9.89e-01h  1
  42  8.0478411e-02 6.73e-04 6.71e-03  -5.2 1.75e+00  -5.6 1.00e+00 1.00e+00h  1
  43  7.8757119e-02 8.01e-04 5.57e-04  -5.2 1.00e+01  -6.0 1.00e+00 1.00e+00h  1
  44  7.8610136e-02 4.40e-06 8.95e-05  -5.2 7.37e-02  -4.7 1.00e+00 1.00e+00h  1
  45  7.8585506e-02 1.95e-07 1.18e-06  -5.2 2.30e-02  -4.3 1.00e+00 1.00e+00h  1
  46  7.2091345e-02 1.00e-03 1.85e-02  -5.3 2.25e+00  -4.8 9.75e-01 6.40e-01h  1
  47  6.2869963e-02 1.50e-03 1.96e-02  -5.4 1.61e+00  -4.3 7.40e-01 1.00e+00h  1
  48  6.0895035e-02 1.52e-04 8.51e-04  -5.4 5.18e-01  -3.9 9.91e-01 1.00e+00h  1
  49  5.8724573e-02 5.13e-04 7.25e-04  -5.4 9.50e-01  -4.4 6.59e-01 1.00e+00h  1
iter    objective    inf_pr   inf_du lg(mu)  ||d||  lg(rg) alpha_du alpha_pr  ls
  50  5.8126734e-02 6.26e-05 1.59e-04  -5.4 3.19e-01  -4.0 1.00e+00 1.00e+00h  1
  51  5.7322592e-02 4.00e-04 4.15e-04  -5.4 6.59e-01  -4.4 1.00e+00 1.00e+00h  1
  52  5.7097319e-02 4.95e-05 3.17e-05  -5.4 2.12e-01  -4.0 1.00e+00 1.00e+00h  1
  53  5.6917971e-02 3.45e-04 8.11e-05  -5.4 8.84e-01  -4.5 1.00e+00 1.00e+00h  1
  54  5.6856067e-02 4.99e-05 3.55e-05  -5.4 4.17e-01  -4.1 1.00e+00 1.00e+00h  1
  55  5.7155474e-02 1.24e-03 1.90e-04  -5.4 2.60e+00  -4.5 1.00e+00 1.00e+00h  1
  56  5.7005095e-02 2.04e-04 8.83e-05  -5.4 1.18e+00  -4.1 1.00e+00 1.00e+00h  1
  57  5.7050782e-02 7.83e-04 4.31e-03  -5.4 6.74e+00  -4.6 1.00e+00 3.02e-01h  1
  58  5.3048324e-02 9.90e-03 2.61e-02  -5.4 6.37e+00    -  2.98e-01 7.31e-01H  1
  59  5.3073123e-02 1.10e-02 1.73e-02  -5.4 1.87e+00    -  4.41e-01 4.42e-01h  1
iter    objective    inf_pr   inf_du lg(mu)  ||d||  lg(rg) alpha_du alpha_pr  ls
  60  5.3123514e-02 8.66e-03 6.74e-02  -5.4 1.01e+00  -5.1 1.00e+00 4.40e-01h  1
  61  5.3144776e-02 1.91e-04 1.21e+00  -5.4 9.30e-01    -  7.41e-02 1.00e+00h  1
  62  5.3155612e-02 1.83e-04 1.98e-02  -5.4 1.77e-01    -  1.00e+00 1.00e+00h  1
  63  5.3155010e-02 2.12e-05 3.35e-05  -5.4 4.24e-02    -  1.00e+00 1.00e+00h  1
  64  5.0412283e-02 1.91e-03 2.02e-02  -8.1 1.37e+01    -  3.25e-01 9.65e-02h  1
  65  3.7470509e-02 1.35e+00 2.12e-01  -8.1 2.14e+01    -  8.54e-03 6.11e-01h  1
  66  3.7066008e-02 1.30e+00 1.78e-01  -8.1 8.03e+00    -  3.78e-01 4.10e-02h  1
  67  2.8778150e-02 9.21e-01 1.10e-01  -8.1 2.95e+01    -  1.86e-03 4.83e-01h  1
  68  2.4951418e-02 3.59e-01 4.59e-02  -8.1 2.30e+01    -  4.93e-01 6.03e-01h  1
  69  2.4951290e-02 3.59e-01 4.62e-02  -8.1 1.11e+01  -4.6 1.97e-02 2.92e-05h  1
iter    objective    inf_pr   inf_du lg(mu)  ||d||  lg(rg) alpha_du alpha_pr  ls
  70  2.4953624e-02 3.59e-01 4.63e-02  -8.1 2.70e+02  -5.1 5.05e-04 8.65e-05h  1
  71  2.4870217e-02 3.55e-01 4.59e-02  -8.1 1.50e+01    -  4.84e-02 1.17e-02h  1
  72  2.4860881e-02 3.54e-01 4.60e-02  -8.1 8.30e+00    -  5.98e-02 1.72e-03h  1
  73  2.4442995e-02 3.26e-01 2.22e-01  -8.1 1.92e+01    -  2.79e-04 8.99e-02h  1
  74  2.4245257e-02 3.12e-01 2.13e-01  -8.1 6.36e+00    -  1.70e-02 4.29e-02h  1
  75  2.3958451e-02 2.83e-01 2.42e-01  -8.1 1.83e+01    -  1.43e-02 1.05e-01h  1
  76  2.3721532e-02 2.65e-01 2.20e-01  -8.1 8.90e+00    -  3.27e-02 6.61e-02h  1
  77  2.3375197e-02 2.32e-01 2.76e-01  -8.1 1.58e+01    -  1.16e-02 1.30e-01h  1
  78  2.2997439e-02 2.07e-01 2.28e-01  -8.1 6.57e+00    -  1.29e-02 1.10e-01h  1
  79  2.2916533e-02 2.01e-01 2.33e-01  -8.1 7.05e+00  -4.7 5.72e-02 2.73e-02h  1
iter    objective    inf_pr   inf_du lg(mu)  ||d||  lg(rg) alpha_du alpha_pr  ls
  80  2.2805155e-02 1.98e-01 2.11e-01  -8.1 3.84e+01  -5.2 2.87e-03 1.64e-02h  1
  81  2.2537487e-02 1.81e-01 1.93e-01  -8.1 9.01e+00  -4.8 1.21e-02 8.49e-02h  1
  82  2.2340346e-02 1.80e-01 1.92e-01  -8.1 1.93e+02  -5.2 3.51e-04 6.66e-03h  1
  83  2.0862972e-02 1.36e-01 1.41e-01  -8.1 2.39e+01  -4.8 8.53e-04 2.67e-01h  1
  84  2.0586188e-02 1.27e-01 1.31e-01  -8.1 5.86e+00  -4.4 5.80e-04 7.06e-02h  1
  85  1.9790483e-02 1.20e-01 1.24e-01  -8.1 3.73e+01  -4.9 6.25e-04 5.45e-02h  1
  86  1.6299406e-02 4.63e-02 6.16e-02  -8.1 6.65e+00  -4.4 4.82e-02 1.00e+00h  1
  87  1.4866063e-02 3.25e-03 5.52e-02  -8.1 1.67e+00  -4.0 1.37e-01 1.00e+00h  1
  88  1.3074128e-02 3.45e-02 3.12e-02  -8.1 4.36e+00  -4.5 3.96e-01 1.00e+00h  1
  89  1.0232766e-02 1.23e-01 4.80e-02  -8.1 7.98e+01  -5.0 3.28e-02 1.92e-01h  1
iter    objective    inf_pr   inf_du lg(mu)  ||d||  lg(rg) alpha_du alpha_pr  ls
  90  4.1044811e-03 1.34e-02 8.14e-02  -8.1 1.49e+01  -4.5 4.21e-01 8.75e-01h  1
  91  4.0645148e-03 1.26e-02 7.54e-02  -8.1 2.31e+01  -5.0 6.36e-02 7.83e-02h  2
  92  5.3759235e-03 9.50e-03 4.52e-02  -8.1 7.28e+00  -4.6 2.52e-01 5.35e-01h  1
  93  4.6569807e-03 6.00e-03 1.70e-02  -8.1 3.12e+00  -5.1 1.40e-01 1.00e+00h  1
  94  3.5468749e-03 1.88e-02 1.55e-02  -8.1 1.04e+01  -5.5 3.20e-01 5.12e-01h  1
  95  2.7281378e-03 8.24e-02 1.91e-02  -8.1 7.97e+00  -6.0 1.19e-01 1.00e+00h  1
  96  2.6515904e-03 3.54e-03 4.87e-03  -8.1 2.56e+00  -5.6 7.30e-01 1.00e+00h  1
  97  2.5465434e-03 4.04e-03 3.88e-03  -8.1 9.64e+00  -6.1 2.91e-01 1.00e+00h  1
  98  2.4770741e-03 2.51e-03 2.11e-03  -8.1 2.81e+00  -5.6 5.01e-01 1.00e+00h  1
  99  2.3900782e-03 4.81e-03 1.54e-03  -8.1 7.31e+00  -6.1 3.22e-01 1.00e+00h  1
iter    objective    inf_pr   inf_du lg(mu)  ||d||  lg(rg) alpha_du alpha_pr  ls
 100  2.2927849e-03 4.14e-03 1.34e-03  -8.1 8.61e+01  -6.6 1.23e-01 1.54e-01h  1
 101  2.0336311e-03 2.57e-03 5.12e-04  -8.1 2.48e+01  -6.2 1.00e+00 1.00e+00h  1
 102  1.4898566e-03 2.93e-02 4.21e-03  -8.1 2.83e+01  -5.7 7.20e-01 7.27e-01h  1
 103  1.2309014e-03 2.46e-02 4.01e-03  -8.1 1.02e+01  -6.2 1.99e-02 2.26e-01h  1
 104  1.1733128e-03 2.39e-02 3.87e-03  -8.1 2.13e+01  -5.8 2.60e-01 4.10e-02h  1
 105  1.1153386e-03 2.35e-02 3.67e-03  -8.1 2.57e+01    -  5.67e-01 7.85e-02h  1
 106  1.1008240e-03 3.10e-02 3.12e-03  -8.1 1.85e+01    -  9.79e-01 1.00e+00h  1
 107  1.0526924e-03 1.48e-03 2.37e-04  -8.1 2.22e+00    -  6.92e-01 1.00e+00h  1
 108  1.0444524e-03 6.78e-04 1.02e-04  -8.4 1.57e+00    -  7.66e-01 1.00e+00h  1
 109  1.0410708e-03 7.60e-04 5.00e-04  -8.9 2.22e-01    -  3.70e-03 1.00e+00h  1
iter    objective    inf_pr   inf_du lg(mu)  ||d||  lg(rg) alpha_du alpha_pr  ls
 110  1.0374557e-03 4.79e-04 2.75e-05  -8.7 1.08e-01  -3.6 1.00e+00 1.00e+00h  1
 111  1.0241964e-03 2.65e-03 4.13e-04  -8.0 3.99e-01  -4.0 6.36e-01 1.00e+00h  1
 112  9.4752594e-04 1.55e-02 1.14e-03  -7.9 3.56e+01    -  2.34e-01 1.00e+00h  1
 113  9.4937452e-04 1.15e-03 2.50e-04  -8.1 1.53e+01    -  5.34e-01 1.00e+00h  1
 114  9.3631010e-04 3.22e-04 4.67e-05  -8.3 2.04e+00    -  1.00e+00 1.00e+00h  1
 115  9.3040742e-04 1.34e-03 2.25e-05  -8.5 2.59e+00    -  1.00e+00 1.00e+00h  1
 116  9.2894039e-04 9.19e-04 1.83e-04  -9.1 2.74e+00    -  8.59e-01 4.31e-01h  1
 117  9.2858144e-04 5.78e-04 3.05e-04  -8.7 3.79e-01    -  1.10e-01 1.00e+00h  1
 118  9.2833435e-04 4.92e-04 2.49e-04  -9.8 8.26e-01    -  9.18e-01 1.88e-01h  1
 119  9.2790655e-04 1.29e-02 4.63e-06  -9.4 4.59e-01    -  1.00e+00 1.00e+00h  1
iter    objective    inf_pr   inf_du lg(mu)  ||d||  lg(rg) alpha_du alpha_pr  ls
 120  9.2789224e-04 1.05e-02 3.54e-06  -9.4 1.23e-01    -  1.00e+00 5.00e-01h  2
 121  9.2785738e-04 1.11e-03 4.43e-07 -10.0 1.28e-02  -4.5 1.00e+00 1.00e+00h  1
 122  9.2804533e-04 3.54e-03 3.98e-05  -9.1 1.26e+00    -  9.09e-01 5.00e-01h  2
 123  9.2804010e-04 9.26e-05 8.10e-08  -9.3 7.97e-03  -5.0 1.00e+00 1.00e+00h  1
 124  9.2793851e-04 7.50e-04 8.52e-07  -9.9 4.11e-02  -5.5 1.00e+00 1.00e+00h  1
 125  9.2791849e-04 2.71e-04 1.50e-05 -10.0 1.84e-02  -5.0 2.67e-01 9.65e-01h  1
 126  9.2785113e-04 1.40e-02 1.40e-06 -10.1 3.40e-02  -5.5 1.00e+00 1.00e+00f  1
 127  9.2774526e-04 1.85e-02 4.86e-06 -10.2 7.22e-02  -5.1 1.00e+00 1.00e+00h  1
 128  9.2767224e-04 1.75e-02 4.32e-04 -10.2 4.64e+00    -  2.55e-01 5.45e-02h  1
 129  9.2759186e-04 1.26e-02 8.49e-04  -9.3 3.75e+00    -  1.26e-02 2.67e-01f  1
iter    objective    inf_pr   inf_du lg(mu)  ||d||  lg(rg) alpha_du alpha_pr  ls
 130  9.2768340e-04 6.56e-03 5.79e-04  -9.4 4.01e+00    -  3.80e-01 4.65e-01h  1
 131  9.2757088e-04 1.76e-03 1.35e-04  -9.7 1.92e+00    -  1.00e+00 7.18e-01h  1
 132  9.2754094e-04 1.62e-04 1.31e-05  -9.8 4.32e-01    -  1.00e+00 1.00e+00h  1
 133  9.2752288e-04 2.16e-04 3.21e-05  -9.8 5.62e-02    -  1.00e+00 1.00e+00h  1
 134  9.2749286e-04 2.58e-04 1.10e-04 -10.0 8.49e-02    -  1.00e+00 1.00e+00h  1
 135  9.2745028e-04 2.89e-04 6.61e-04 -10.3 1.82e-01    -  8.84e-01 9.88e-01h  1
 136  9.2741208e-04 3.15e-04 4.24e-04 -11.0 2.91e-01    -  9.43e-01 9.24e-01h  1
 137  9.2740622e-04 3.86e-04 1.96e-03 -10.2 3.55e-02  -4.7 7.39e-01 1.00e+00h  1
 138  9.2740333e-04 2.73e-04 1.20e-03 -10.4 6.84e-02    -  1.00e+00 5.16e-01h  1
 139  9.2739069e-04 2.73e-06 9.85e-02 -11.0 1.90e-01    -  2.97e-02 1.00e+00h  1
iter    objective    inf_pr   inf_du lg(mu)  ||d||  lg(rg) alpha_du alpha_pr  ls
 140  9.2738694e-04 1.96e-07 8.91e-04 -11.0 9.61e-02    -  1.00e+00 1.00e+00h  1
 141  9.2738537e-04 6.29e-08 2.30e-04 -11.0 1.44e-01    -  1.00e+00 7.39e-01h  1
 142  9.2738530e-04 5.50e-08 2.02e-04 -11.0 3.15e-02    -  1.00e+00 1.25e-01f  4
 143  9.2738489e-04 2.57e-10 4.58e-08 -11.0 2.77e-02    -  1.00e+00 1.00e+00h  1
 144  9.2738489e-04 1.42e-14 3.96e-15 -11.0 9.13e-06    -  1.00e+00 1.00e+00h  1

Number of Iterations....: 144

                                   (scaled)                 (unscaled)
Objective...............:   9.2738488707883190e-04    9.2738488707883190e-04
Dual infeasibility......:   3.9582862888356608e-15    3.9582862888356608e-15
Constraint violation....:   1.4210854715202004e-14    1.4210854715202004e-14
Complementarity.........:   1.0000000104698498e-11    1.0000000104698498e-11
Overall NLP error.......:   1.0000000104698498e-11    1.0000000104698498e-11


Number of objective function evaluations             = 159
Number of objective gradient evaluations             = 145
Number of equality constraint evaluations            = 159
Number of inequality constraint evaluations          = 0
Number of equality constraint Jacobian evaluations   = 145
Number of inequality constraint Jacobian evaluations = 0
Number of Lagrangian Hessian evaluations             = 144
Total CPU secs in IPOPT (w/o function evaluations)   =    220.857
Total CPU secs in NLP function evaluations           =    159.780

EXIT: Optimal Solution Found.
