# Supplementary material for: Estimation of ionic currents and compensation mechanisms from recursive piecewise assimilation of electrophysiological data
Source: Front Comput Neurosci. 2025 Mar 4;19:1458878. doi: 10.3389/fncom.2025.1458878 (PMC11913807; doi:10.3389/fncom.2025.1458878)
Supplement: Supplementary file 1 [file Data_Sheet_1.zip › ErrM1Skip01C/output/latest.bounds.txt]

#With status = 0 and n_mss = 100000 and obj = 0.000927385
#state variables:
-150,50,-64.6255
-0.01,1,0.216403
-0.01,1,-0.00640493
-0.01,1,-0.00998484
-0.01,1,-0.00999999
-0.01,1,0.515474
-0.01,1,0.0474089
#control variables:
-0.05,1,0
-1,1,0
#parameters: 
1,1,1
0.1,0.4,0.290579
0.01,1,0.466774
-70,-60,-65.2817
0,100,42.1626
20,60,45.7713
-80,-20,-37.7799
0.1,100,8.0755
0.1,100,20.8499
0.01,1,0.0913388
0.1,100,1.20406
-80,-1,-63.7169
-80,-1,-18.6188
1,100,26.9142
0.1,10,0.807847
1,100,12.4136
0,100,4.41127
-120,-90,-112.562
-80,-20,-35.8395
1,100,19.6278
1,100,22.2859
0.1,10,1.03231
0.1,100,4.84893
0,1,0.148916
-60,-30,-40.5687
-100,-20,-76.1128
-50,-0.1,-7.03634
0.1,100,21.5322
0.1,10,9.99999
0.1,100,48.7363
0,1,0.0193936
-80,-20,-66.182
0.1,100,12.2978
0.1,100,23.2757
0.01,10,0.0100138
0.1,100,13.9215
-110,-20,-76.3812
-100,-0.1,-4.79719
0.1,100,18.1896
0.1,100,29.9601
1,1000,94.5681
