# Supplementary material for: Estimation of ionic currents and compensation mechanisms from recursive piecewise assimilation of electrophysiological data
Source: Front Comput Neurosci. 2025 Mar 4;19:1458878. doi: 10.3389/fncom.2025.1458878 (PMC11913807; doi:10.3389/fncom.2025.1458878)
Supplement: Supplementary file 1 [file Data_Sheet_1.zip › ErrM1Skip01C/output/latest.dat]

 -64.6255 0.216403 -0.00640493 -0.00998484 -0.00999999 0.515474 0.0474089
 -64.6431 0.182132 -0.00356774 -0.00815112 -0.00992968 0.515765 0.0473811
 -64.6474 0.153312 -0.000744056 -0.0063738 -0.00985934 0.516051 0.0473534
 -64.6451 0.129076 0.00206456 -0.00465042 -0.0097891 0.516335 0.0473256
 -64.6392 0.108716 0.00485756 -0.00297899 -0.00971902 0.516618 0.0472979
 -64.6322 0.0916009 0.00763463 -0.00135773 -0.00964913 0.516902 0.0472702
 -64.6251 0.0772245 0.0103958 0.000214959 -0.00957943 0.517185 0.0472424
 -64.6184 0.0651371 0.0131412 0.00174056 -0.00950992 0.517468 0.0472147
 -64.6124 0.0549821 0.015871 0.00322047 -0.0094406 0.517752 0.0471869
 -64.6073 0.0464421 0.0185853 0.00465604 -0.00937145 0.518034 0.0471592
 -64.6028 0.0392658 0.0212845 0.00604855 -0.00930247 0.518317 0.0471314
 -64.5991 0.0332296 0.0239686 0.00739927 -0.00923364 0.518598 0.0471037
 -64.5959 0.0281564 0.0266378 0.00870941 -0.00916496 0.518879 0.047076
 -64.5932 0.0238885 0.0292924 0.00998017 -0.00909642 0.519158 0.0470482
 -64.5908 0.020301 0.0319324 0.0112127 -0.00902801 0.519437 0.0470205
 -64.5888 0.0172827 0.0345579 0.0124082 -0.00895973 0.519714 0.0469928
 -64.587 0.0147454 0.0371692 0.0135676 -0.00889158 0.519991 0.0469652
 -64.5855 0.0126105 0.0397663 0.0146921 -0.00882356 0.520265 0.0469375
 -64.584 0.0108157 0.0423492 0.0157828 -0.00875565 0.520539 0.0469098
 -64.5827 0.00930549 0.0449182 0.0168406 -0.00868786 0.520811 0.0468822
 -64.5815 0.00803582 0.0474732 0.0178665 -0.00862019 0.521082 0.0468546
 -64.5803 0.00696743 0.0500145 0.0188616 -0.00855264 0.521351 0.046827
 -64.5792 0.00606919 0.0525419 0.0198266 -0.0084852 0.52162 0.0467994
 -64.5781 0.00531334 0.0550558 0.0207626 -0.00841788 0.521886 0.0467718
 -64.5771 0.00467785 0.057556 0.0216703 -0.00835067 0.522151 0.0467442
 -64.5761 0.00414311 0.0600427 0.0225508 -0.00828358 0.522415 0.0467167
 -64.5751 0.00369352 0.062516 0.0234047 -0.0082166 0.522678 0.0466891
 -64.5742 0.0033152 0.064976 0.0242328 -0.00814973 0.522939 0.0466616
 -64.5732 0.00299714 0.0674226 0.0250361 -0.00808298 0.523199 0.0466341
 -64.5723 0.0027295 0.0698561 0.0258151 -0.00801633 0.523457 0.0466066
 -64.5713 0.0025045 0.0722764 0.0265708 -0.0079498 0.523714 0.0465792
 -64.5704 0.00231518 0.0746836 0.0273036 -0.00788338 0.52397 0.0465517
 -64.5695 0.00215603 0.0770778 0.0280144 -0.00781708 0.524224 0.0465243
 -64.5686 0.00202213 0.0794592 0.0287039 -0.00775088 0.524477 0.0464969
 -64.5676 0.00190958 0.0818276 0.0293726 -0.00768479 0.524729 0.0464695
 -64.5667 0.0018149 0.0841833 0.0300212 -0.00761882 0.524979 0.0464421
 -64.5658 0.00173532 0.0865262 0.0306502 -0.00755295 0.525228 0.0464147
 -64.5649 0.00166839 0.0888565 0.0312604 -0.0074872 0.525476 0.0463874
 -64.564 0.00161215 0.0911743 0.0318523 -0.00742156 0.525722 0.04636
 -64.5631 0.00156486 0.0934795 0.0324263 -0.00735602 0.525968 0.0463327
 -64.5622 0.00152514 0.0957722 0.0329831 -0.0072906 0.526211 0.0463054
 -64.5613 0.00149175 0.0980526 0.0335232 -0.00722528 0.526454 0.0462781
 -64.5604 0.00146372 0.100321 0.0340471 -0.00716008 0.526695 0.0462508
 -64.5595 0.00144017 0.102576 0.0345553 -0.00709498 0.526935 0.0462236
 -64.5586 0.00142041 0.10482 0.0350482 -0.00703 0.527174 0.0461963
 -64.5577 0.00140383 0.107052 0.0355263 -0.00696512 0.527411 0.0461691
 -64.5568 0.00138992 0.109271 0.0359901 -0.00690035 0.527648 0.0461419
 -64.556 0.00137827 0.111479 0.03644 -0.00683569 0.527883 0.0461147
 -64.5551 0.00136851 0.113674 0.0368765 -0.00677114 0.528116 0.0460875
 -64.5542 0.00136034 0.115858 0.0372998 -0.0067067 0.528349 0.0460604
 -64.5533 0.00135351 0.11803 0.0377105 -0.00664236 0.52858 0.0460332
 -64.5524 0.00134781 0.12019 0.0381088 -0.00657813 0.52881 0.0460061
 -64.5515 0.00134307 0.122338 0.0384953 -0.00651401 0.529039 0.045979
 -64.5507 0.00133911 0.124475 0.0388702 -0.00645 0.529267 0.0459519
 -64.5498 0.00133584 0.126601 0.0392338 -0.0063861 0.529494 0.0459248
 -64.5489 0.00133312 0.128715 0.0395867 -0.0063223 0.529719 0.0458978
 -64.548 0.00133088 0.130817 0.0399289 -0.00625861 0.529943 0.0458707
 -64.5472 0.00132904 0.132908 0.040261 -0.00619502 0.530166 0.0458437
 -64.5463 0.00132754 0.134988 0.0405831 -0.00613154 0.530388 0.0458167
 -64.5454 0.00132632 0.137056 0.0408956 -0.00606817 0.530609 0.0457897
 -64.5446 0.00132534 0.139114 0.0411988 -0.00600491 0.530828 0.0457627
 -64.5437 0.00132456 0.14116 0.041493 -0.00594175 0.531046 0.0457357
 -64.5428 0.00132395 0.143195 0.0417783 -0.00587869 0.531264 0.0457088
 -64.542 0.00132348 0.145219 0.0420552 -0.00581575 0.53148 0.0456818
 -64.5411 0.00132313 0.147233 0.0423239 -0.0057529 0.531695 0.0456549
 -64.5403 0.00132287 0.149235 0.0425845 -0.00569017 0.531909 0.045628
 -64.5394 0.00132271 0.151227 0.0428374 -0.00562754 0.532122 0.0456011
 -64.5386 0.00132261 0.153207 0.0430827 -0.00556501 0.532333 0.0455742
 -64.5377 0.00132257 0.155178 0.0433208 -0.00550259 0.532544 0.0455474
 -64.5369 0.00132259 0.157137 0.0435518 -0.00544027 0.532753 0.0455205
 -64.536 0.00132264 0.159086 0.043776 -0.00537806 0.532962 0.0454937
 -64.5352 0.00132273 0.161024 0.0439935 -0.00531595 0.533169 0.0454669
 -64.5343 0.00132285 0.162952 0.0442045 -0.00525394 0.533375 0.0454401
 -64.5335 0.00132299 0.164869 0.0444093 -0.00519204 0.533581 0.0454134
 -64.5326 0.00132316 0.166776 0.044608 -0.00513025 0.533785 0.0453866
 -64.5318 0.00132334 0.168673 0.0448009 -0.00506855 0.533988 0.0453599
 -64.531 0.00132354 0.17056 0.044988 -0.00500696 0.53419 0.0453331
 -64.5301 0.00132375 0.172436 0.0451696 -0.00494548 0.534391 0.0453064
 -64.5293 0.00132397 0.174302 0.0453459 -0.00488409 0.534591 0.0452797
 -64.5285 0.00132419 0.176158 0.0455169 -0.00482281 0.53479 0.045253
 -64.5276 0.00132443 0.178004 0.0456829 -0.00476163 0.534988 0.0452264
 -64.5268 0.00132467 0.17984 0.045844 -0.00470056 0.535185 0.0451997
 -64.526 0.00132491 0.181666 0.0460004 -0.00463958 0.535381 0.0451731
 -64.5252 0.00132516 0.183483 0.0461521 -0.00457871 0.535575 0.0451465
 -64.5244 0.00132541 0.185289 0.0462994 -0.00451794 0.535769 0.0451199
 -64.5235 0.00132567 0.187086 0.0464424 -0.00445728 0.535962 0.0450933
 -64.5227 0.00132592 0.188873 0.0465811 -0.00439671 0.536154 0.0450667
 -64.5219 0.00132618 0.19065 0.0467158 -0.00433625 0.536345 0.0450402
 -64.5211 0.00132644 0.192418 0.0468466 -0.00427588 0.536535 0.0450137
 -64.5203 0.0013267 0.194176 0.0469735 -0.00421562 0.536724 0.0449871
 -64.5195 0.00132696 0.195924 0.0470967 -0.00415546 0.536912 0.0449606
 -64.5187 0.00132722 0.197663 0.0472163 -0.0040954 0.537099 0.0449341
 -64.5179 0.00132748 0.199393 0.0473324 -0.00403544 0.537285 0.0449077
 -64.5171 0.00132775 0.201113 0.0474451 -0.00397558 0.53747 0.0448812
 -64.5163 0.00132801 0.202825 0.0475545 -0.00391582 0.537654 0.0448548
 -64.5155 0.00132827 0.204526 0.0476608 -0.00385616 0.537838 0.0448284
 -64.5147 0.00132853 0.206219 0.0477639 -0.0037966 0.53802 0.0448019
 -64.5139 0.00132879 0.207902 0.0478641 -0.00373714 0.538201 0.0447756
 -64.5132 0.00132905 0.209577 0.0479613 -0.00367778 0.538382 0.0447492
 -64.5124 0.00132931 0.211242 0.0480558 -0.00361852 0.538561 0.0447228
 -64.5116 0.00132957 0.212898 0.0481474 -0.00355935 0.53874 0.0446965
 -64.5108 0.00132983 0.214546 0.0482365 -0.00350029 0.538918 0.0446702
 -64.51 0.00133009 0.216184 0.0483229 -0.00344132 0.539094 0.0446438
 -64.5093 0.00133035 0.217814 0.0484069 -0.00338246 0.53927 0.0446175
 -64.5085 0.00133061 0.219434 0.0484885 -0.00332369 0.539445 0.0445913
 -64.5077 0.00133086 0.221046 0.0485677 -0.00326502 0.539619 0.044565
 -64.507 0.00133112 0.222649 0.0486446 -0.00320645 0.539793 0.0445388
 -64.5062 0.00133137 0.224244 0.0487193 -0.00314798 0.539965 0.0445125
 -64.5054 0.00133163 0.22583 0.0487919 -0.0030896 0.540136 0.0444863
 -64.5047 0.00133188 0.227407 0.0488624 -0.00303132 0.540307 0.0444601
 -64.5039 0.00133214 0.228976 0.0489309 -0.00297314 0.540477 0.0444339
 -64.5032 0.00133239 0.230536 0.0489974 -0.00291506 0.540646 0.0444078
 -64.5024 0.00133264 0.232088 0.049062 -0.00285707 0.540814 0.0443816
 -64.5017 0.00133289 0.233632 0.0491248 -0.00279918 0.540981 0.0443555
 -64.5009 0.00133314 0.235167 0.0491858 -0.00274139 0.541147 0.0443293
 -64.5002 0.00133339 0.236694 0.0492451 -0.00268369 0.541313 0.0443032
 -64.4994 0.00133364 0.238212 0.0493027 -0.00262609 0.541477 0.0442772
 -64.4987 0.00133389 0.239723 0.0493587 -0.00256858 0.541641 0.0442511
 -64.498 0.00133414 0.241225 0.049413 -0.00251118 0.541804 0.044225
 -64.4972 0.00133438 0.242719 0.0494659 -0.00245386 0.541966 0.044199
 -64.4965 0.00133463 0.244205 0.0495173 -0.00239664 0.542127 0.044173
 -64.4958 0.00133487 0.245683 0.0495672 -0.00233952 0.542288 0.044147
 -64.4951 0.00133512 0.247152 0.0496157 -0.0022825 0.542448 0.044121
 -64.4943 0.00133536 0.248614 0.0496629 -0.00222556 0.542607 0.044095
 -64.4936 0.0013356 0.250068 0.0497088 -0.00216873 0.542765 0.044069
 -64.4929 0.00133585 0.251515 0.0497534 -0.00211199 0.542922 0.0440431
 -64.4922 0.00133609 0.252953 0.0497967 -0.00205534 0.543078 0.0440171
 -64.4915 0.00133633 0.254383 0.0498388 -0.00199879 0.543234 0.0439912
 -64.4908 0.00133657 0.255806 0.0498798 -0.00194233 0.543389 0.0439653
 -64.4901 0.0013368 0.257221 0.0499197 -0.00188596 0.543543 0.0439395
 -64.4894 0.00133704 0.258629 0.0499584 -0.00182969 0.543697 0.0439136
 -64.4887 0.00133728 0.260029 0.0499961 -0.00177351 0.543849 0.0438877
 -64.488 0.00133751 0.261421 0.0500328 -0.00171743 0.544001 0.0438619
 -64.4873 0.00133775 0.262806 0.0500684 -0.00166144 0.544152 0.0438361
 -64.4866 0.00133798 0.264183 0.0501031 -0.00160554 0.544302 0.0438103
 -64.4859 0.00133822 0.265552 0.0501368 -0.00154974 0.544452 0.0437845
 -64.4852 0.00133845 0.266915 0.0501696 -0.00149403 0.544601 0.0437587
 -64.4845 0.00133868 0.26827 0.0502016 -0.00143841 0.544749 0.043733
 -64.4838 0.00133891 0.269617 0.0502327 -0.00138288 0.544896 0.0437072
 -64.4831 0.00133914 0.270958 0.0502629 -0.00132745 0.545042 0.0436815
 -64.4825 0.00133937 0.272291 0.0502923 -0.00127211 0.545188 0.0436558
 -64.4818 0.0013396 0.273617 0.050321 -0.00121686 0.545333 0.0436301
 -64.4811 0.00133983 0.274935 0.0503488 -0.0011617 0.545478 0.0436044
 -64.4805 0.00134005 0.276247 0.050376 -0.00110663 0.545621 0.0435788
 -64.4798 0.00134028 0.277551 0.0504024 -0.00105166 0.545764 0.0435531
 -64.4791 0.0013405 0.278849 0.0504281 -0.000996773 0.545906 0.0435275
 -64.4785 0.00134073 0.280139 0.0504532 -0.00094198 0.546048 0.0435019
 -64.4778 0.00134095 0.281422 0.0504775 -0.000887279 0.546189 0.0434763
 -64.4772 0.00134117 0.282699 0.0505013 -0.000832668 0.546329 0.0434507
 -64.4765 0.0013414 0.283968 0.0505244 -0.000778148 0.546468 0.0434252
 -64.4759 0.00134162 0.285231 0.050547 -0.000723718 0.546607 0.0433996
 -64.4752 0.00134184 0.286487 0.0505689 -0.000669378 0.546745 0.0433741
 -64.4746 0.00134205 0.287736 0.0505903 -0.000615129 0.546882 0.0433486
 -64.4739 0.00134227 0.288978 0.0506111 -0.000560969 0.547018 0.0433231
 -64.4733 0.00134249 0.290213 0.0506314 -0.0005069 0.547154 0.0432976
 -64.4727 0.00134271 0.291442 0.0506512 -0.00045292 0.547289 0.0432721
 -64.472 0.00134292 0.292664 0.0506705 -0.000399029 0.547424 0.0432467
 -64.4714 0.00134314 0.29388 0.0506893 -0.000345228 0.547558 0.0432212
 -64.4708 0.00134335 0.295089 0.0507076 -0.000291516 0.547691 0.0431958
 -64.4701 0.00134356 0.296291 0.0507255 -0.000237892 0.547823 0.0431704
 -64.4695 0.00134377 0.297487 0.0507429 -0.000184358 0.547955 0.043145
 -64.4689 0.00134398 0.298676 0.0507599 -0.000130912 0.548086 0.0431196
 -64.4683 0.00134419 0.299859 0.0507764 -7.75542e-05 0.548217 0.0430943
 -64.4677 0.0013444 0.301036 0.0507926 -2.4285e-05 0.548347 0.0430689
 -64.4671 0.00134461 0.302206 0.0508084 2.88962e-05 0.548476 0.0430436
 -64.4665 0.00134482 0.30337 0.0508237 8.19893e-05 0.548605 0.0430183
 -64.4658 0.00134503 0.304527 0.0508387 0.000134995 0.548733 0.042993
 -64.4652 0.00134523 0.305679 0.0508534 0.000187913 0.54886 0.0429677
 -64.4646 0.00134544 0.306824 0.0508677 0.000240743 0.548986 0.0429425
 -64.4641 0.00134564 0.307962 0.0508816 0.000293486 0.549112 0.0429172
 -64.4635 0.00134584 0.309095 0.0508953 0.000346142 0.549238 0.042892
 -64.4629 0.00134604 0.310222 0.0509086 0.000398711 0.549363 0.0428668
 -64.4623 0.00134625 0.311342 0.0509215 0.000451193 0.549487 0.0428416
 -64.4617 0.00134645 0.312456 0.0509342 0.000503589 0.54961 0.0428164
 -64.4611 0.00134665 0.313565 0.0509466 0.000555898 0.549733 0.0427912
 -64.4605 0.00134684 0.314667 0.0509587 0.000608121 0.549855 0.0427661
 -64.46 0.00134704 0.315763 0.0509705 0.000660258 0.549977 0.0427409
 -64.4594 0.00134724 0.316854 0.0509821 0.000712308 0.550098 0.0427158
 -64.4588 0.00134743 0.317938 0.0509934 0.000764273 0.550218 0.0426907
 -64.4582 0.00134763 0.319017 0.0510044 0.000816153 0.550338 0.0426656
 -64.4577 0.00134782 0.32009 0.0510152 0.000867946 0.550458 0.0426406
 -64.4571 0.00134802 0.321157 0.0510257 0.000919655 0.550576 0.0426155
 -64.4565 0.00134821 0.322218 0.0510361 0.000971278 0.550694 0.0425905
 -64.456 0.0013484 0.323273 0.0510461 0.00102282 0.550812 0.0425654
 -64.4554 0.00134859 0.324323 0.051056 0.00107427 0.550929 0.0425404
 -64.4549 0.00134878 0.325367 0.0510657 0.00112564 0.551045 0.0425154
 -64.4543 0.00134897 0.326405 0.0510751 0.00117692 0.55116 0.0424905
 -64.4538 0.00134916 0.327438 0.0510843 0.00122812 0.551276 0.0424655
 -64.4532 0.00134934 0.328465 0.0510934 0.00127924 0.55139 0.0424406
 -64.4527 0.00134953 0.329487 0.0511022 0.00133027 0.551504 0.0424156
 -64.4522 0.00134971 0.330503 0.0511109 0.00138122 0.551618 0.0423907
 -64.4516 0.0013499 0.331514 0.0511194 0.00143208 0.55173 0.0423658
 -64.4511 0.00135008 0.332519 0.0511277 0.00148286 0.551843 0.0423409
 -64.4506 0.00135026 0.333518 0.0511358 0.00153356 0.551954 0.0423161
 -64.45 0.00135045 0.334513 0.0511438 0.00158417 0.552065 0.0422912
 -64.4495 0.00135063 0.335501 0.0511516 0.00163471 0.552176 0.0422664
 -64.449 0.00135081 0.336485 0.0511593 0.00168515 0.552286 0.0422416
 -64.4485 0.00135098 0.337463 0.0511668 0.00173552 0.552396 0.0422168
 -64.448 0.00135116 0.338436 0.0511741 0.0017858 0.552504 0.042192
 -64.4474 0.00135134 0.339403 0.0511814 0.001836 0.552613 0.0421672
 -64.4469 0.00135152 0.340366 0.0511884 0.00188612 0.552721 0.0421424
 -64.4464 0.00135169 0.341323 0.0511954 0.00193615 0.552828 0.0421177
 -64.4459 0.00135187 0.342275 0.0512022 0.00198611 0.552935 0.042093
 -64.4454 0.00135204 0.343222 0.0512088 0.00203598 0.553041 0.0420683
 -64.4449 0.00135221 0.344163 0.0512154 0.00208577 0.553147 0.0420436
 -64.4444 0.00135238 0.3451 0.0512218 0.00213548 0.553252 0.0420189
 -64.4439 0.00135255 0.346031 0.0512281 0.00218511 0.553356 0.0419942
 -64.4434 0.00135272 0.346958 0.0512343 0.00223465 0.553461 0.0419696
 -64.4429 0.00135289 0.347879 0.0512404 0.00228412 0.553564 0.041945
 -64.4424 0.00135306 0.348796 0.0512463 0.0023335 0.553667 0.0419204
 -64.442 0.00135323 0.349707 0.0512522 0.0023828 0.55377 0.0418958
 -64.4415 0.00135339 0.350614 0.0512579 0.00243203 0.553872 0.0418712
 -64.441 0.00135356 0.351515 0.0512636 0.00248117 0.553973 0.0418466
 -64.4405 0.00135372 0.352412 0.0512691 0.00253023 0.554074 0.0418221
 -64.4401 0.00135389 0.353304 0.0512746 0.00257921 0.554175 0.0417975
 -64.4396 0.00135405 0.354191 0.05128 0.00262812 0.554275 0.041773
 -64.4391 0.00135421 0.355073 0.0512852 0.00267694 0.554374 0.0417485
 -64.4386 0.00135437 0.355951 0.0512904 0.00272568 0.554473 0.041724
 -64.4382 0.00135454 0.356823 0.0512955 0.00277434 0.554572 0.0416995
 -64.4377 0.00135469 0.357691 0.0513005 0.00282293 0.55467 0.0416751
 -64.4373 0.00135485 0.358554 0.0513055 0.00287143 0.554768 0.0416507
 -64.4368 0.00135501 0.359413 0.0513103 0.00291986 0.554865 0.0416262
 -64.4364 0.00135517 0.360267 0.0513151 0.0029682 0.554961 0.0416018
 -64.4359 0.00135532 0.361116 0.0513198 0.00301647 0.555057 0.0415774
 -64.4355 0.00135548 0.361961 0.0513244 0.00306466 0.555153 0.0415531
 -64.435 0.00135563 0.362801 0.051329 0.00311277 0.555248 0.0415287
 -64.4346 0.00135579 0.363637 0.0513334 0.0031608 0.555342 0.0415043
 -64.4341 0.00135594 0.364468 0.0513378 0.00320876 0.555437 0.04148
 -64.4337 0.00135609 0.365294 0.0513422 0.00325663 0.55553 0.0414557
 -64.4333 0.00135624 0.366117 0.0513465 0.00330443 0.555623 0.0414314
 -64.4328 0.00135639 0.366934 0.0513507 0.00335215 0.555716 0.0414071
 -64.4324 0.00135654 0.367747 0.0513548 0.0033998 0.555808 0.0413829
 -64.432 0.00135669 0.368556 0.0513589 0.00344736 0.5559 0.0413586
 -64.4316 0.00135684 0.369361 0.051363 0.00349485 0.555992 0.0413344
 -64.4311 0.00135698 0.370161 0.0513669 0.00354226 0.556082 0.0413101
 -64.4307 0.00135713 0.370956 0.0513708 0.00358959 0.556173 0.0412859
 -64.4303 0.00135727 0.371748 0.0513747 0.00363685 0.556263 0.0412618
 -64.4299 0.00135742 0.372535 0.0513785 0.00368403 0.556352 0.0412376
 -64.4295 0.00135756 0.373318 0.0513823 0.00373114 0.556441 0.0412134
 -64.4291 0.0013577 0.374096 0.051386 0.00377816 0.55653 0.0411893
 -64.4287 0.00135784 0.374871 0.0513896 0.00382512 0.556618 0.0411652
 -64.4283 0.00135798 0.375641 0.0513932 0.00387199 0.556706 0.0411411
 -64.4279 0.00135812 0.376407 0.0513968 0.00391879 0.556793 0.041117
 -64.4275 0.00135826 0.377169 0.0514003 0.00396552 0.55688 0.0410929
 -64.4271 0.0013584 0.377927 0.0514037 0.00401216 0.556966 0.0410688
 -64.4267 0.00135854 0.37868 0.0514072 0.00405874 0.557052 0.0410448
 -64.4263 0.00135867 0.37943 0.0514105 0.00410523 0.557138 0.0410207
 -64.4259 0.00135881 0.380176 0.0514139 0.00415166 0.557223 0.0409967
 -64.4255 0.00135894 0.380917 0.0514172 0.004198 0.557308 0.0409727
 -64.4251 0.00135908 0.381655 0.0514204 0.00424427 0.557392 0.0409487
 -64.4247 0.00135921 0.382388 0.0514236 0.00429047 0.557476 0.0409248
 -64.4244 0.00135934 0.383118 0.0514268 0.00433659 0.557559 0.0409008
 -64.424 0.00135947 0.383843 0.0514299 0.00438264 0.557642 0.0408769
 -64.4236 0.0013596 0.384565 0.051433 0.00442862 0.557725 0.040853
 -64.4232 0.00135973 0.385282 0.051436 0.00447452 0.557807 0.0408291
 -64.4229 0.00135986 0.385996 0.0514391 0.00452034 0.557888 0.0408052
 -64.4225 0.00135999 0.386706 0.051442 0.00456609 0.55797 0.0407813
 -64.4221 0.00136012 0.387412 0.051445 0.00461177 0.558051 0.0407574
 -64.4218 0.00136024 0.388115 0.0514479 0.00465737 0.558131 0.0407336
 -64.4214 0.00136037 0.388813 0.0514508 0.0047029 0.558211 0.0407098
 -64.4211 0.00136049 0.389508 0.0514536 0.00474836 0.558291 0.040686
 -64.4207 0.00136062 0.390199 0.0514564 0.00479375 0.55837 0.0406622
 -64.4204 0.00136074 0.390886 0.0514592 0.00483906 0.558449 0.0406384
 -64.42 0.00136086 0.39157 0.0514619 0.00488429 0.558527 0.0406146
 -64.4197 0.00136098 0.392249 0.0514647 0.00492946 0.558605 0.0405909
 -64.4193 0.0013611 0.392926 0.0514674 0.00497455 0.558683 0.0405671
 -64.419 0.00136122 0.393598 0.05147 0.00501957 0.55876 0.0405434
 -64.4186 0.00136134 0.394267 0.0514726 0.00506452 0.558837 0.0405197
 -64.4183 0.00136146 0.394932 0.0514752 0.00510939 0.558914 0.040496
 -64.418 0.00136158 0.395594 0.0514778 0.0051542 0.55899 0.0404723
 -64.4176 0.00136169 0.396252 0.0514804 0.00519893 0.559065 0.0404487
 -64.4173 0.00136181 0.396906 0.0514829 0.00524359 0.559141 0.0404251
 -64.417 0.00136193 0.397557 0.0514854 0.00528818 0.559216 0.0404014
 -64.4167 0.00136204 0.398204 0.0514878 0.00533269 0.55929 0.0403778
 -64.4163 0.00136215 0.398848 0.0514903 0.00537714 0.559364 0.0403542
 -64.416 0.00136227 0.399489 0.0514927 0.00542151 0.559438 0.0403307
 -64.4157 0.00136238 0.400126 0.0514951 0.00546581 0.559511 0.0403071
 -64.4154 0.00136249 0.400759 0.0514975 0.00551004 0.559585 0.0402835
 -64.4151 0.0013626 0.401389 0.0514998 0.0055542 0.559657 0.04026
 -64.4148 0.00136271 0.402016 0.0515021 0.00559829 0.559729 0.0402365
 -64.4144 0.00136282 0.402639 0.0515044 0.00564231 0.559801 0.040213
 -64.4141 0.00136293 0.403259 0.0515067 0.00568626 0.559873 0.0401895
 -64.4138 0.00136303 0.403875 0.0515089 0.00573014 0.559944 0.040166
 -64.4135 0.00136314 0.404489 0.0515112 0.00577395 0.560015 0.0401426
 -64.4132 0.00136324 0.405099 0.0515134 0.00581768 0.560085 0.0401192
 -64.4129 0.00136335 0.405705 0.0515156 0.00586135 0.560155 0.0400957
 -64.4126 0.00136345 0.406308 0.0515177 0.00590495 0.560225 0.0400723
 -64.4123 0.00136356 0.406908 0.0515199 0.00594848 0.560295 0.0400489
 -64.4121 0.00136366 0.407505 0.051522 0.00599194 0.560364 0.0400256
 -64.4118 0.00136376 0.408099 0.0515241 0.00603533 0.560432 0.0400022
 -64.4115 0.00136386 0.408689 0.0515262 0.00607865 0.5605 0.0399789
 -64.4112 0.00136396 0.409276 0.0515282 0.0061219 0.560568 0.0399555
 -64.4109 0.00136406 0.40986 0.0515303 0.00616508 0.560636 0.0399322
 -64.4106 0.00136416 0.410441 0.0515323 0.00620819 0.560703 0.0399089
 -64.4104 0.00136426 0.411019 0.0515343 0.00625124 0.56077 0.0398856
 -64.4101 0.00136436 0.411593 0.0515363 0.00629421 0.560837 0.0398624
 -64.4098 0.00136445 0.412165 0.0515382 0.00633712 0.560903 0.0398391
 -64.4095 0.00136455 0.412733 0.0515402 0.00637996 0.560969 0.0398159
 -64.4093 0.00136464 0.413298 0.0515421 0.00642273 0.561034 0.0397927
 -64.409 0.00136474 0.413861 0.051544 0.00646543 0.5611 0.0397695
 -64.4087 0.00136483 0.41442 0.0515459 0.00650807 0.561164 0.0397463
 -64.4085 0.00136493 0.414976 0.0515478 0.00655063 0.561229 0.0397231
 -64.4082 0.00136502 0.415529 0.0515497 0.00659313 0.561293 0.0397
 -64.408 0.00136511 0.416079 0.0515515 0.00663556 0.561357 0.0396768
 -64.4077 0.0013652 0.416626 0.0515533 0.00667793 0.561421 0.0396537
 -64.4074 0.00136529 0.417171 0.0515551 0.00672022 0.561484 0.0396306
 -64.4072 0.00136538 0.417712 0.0515569 0.00676245 0.561547 0.0396075
 -64.4069 0.00136547 0.41825 0.0515587 0.00680462 0.561609 0.0395844
 -64.4067 0.00136555 0.418786 0.0515605 0.00684671 0.561671 0.0395613
 -64.4065 0.00136564 0.419318 0.0515622 0.00688874 0.561733 0.0395383
 -64.4062 0.00136573 0.419848 0.0515639 0.0069307 0.561795 0.0395153
 -64.406 0.00136581 0.420375 0.0515657 0.0069726 0.561856 0.0394922
 -64.4057 0.0013659 0.420899 0.0515674 0.00701443 0.561917 0.0394692
 -64.4055 0.00136598 0.42142 0.051569 0.00705619 0.561978 0.0394462
 -64.4053 0.00136607 0.421938 0.0515707 0.00709789 0.562038 0.0394233
 -64.405 0.00136615 0.422454 0.0515724 0.00713952 0.562098 0.0394003
 -64.4048 0.00136623 0.422966 0.051574 0.00718108 0.562158 0.0393774
 -64.4046 0.00136631 0.423476 0.0515756 0.00722258 0.562217 0.0393545
 -64.4043 0.00136639 0.423983 0.0515772 0.00726401 0.562276 0.0393315
 -64.4041 0.00136647 0.424488 0.0515788 0.00730538 0.562335 0.0393086
 -64.4039 0.00136655 0.42499 0.0515804 0.00734668 0.562393 0.0392858
 -64.4037 0.00136663 0.425489 0.051582 0.00738792 0.562451 0.0392629
 -64.4034 0.00136671 0.425985 0.0515835 0.00742909 0.562509 0.0392401
 -64.4032 0.00136679 0.426479 0.051585 0.0074702 0.562567 0.0392172
 -64.403 0.00136686 0.42697 0.0515866 0.00751124 0.562624 0.0391944
 -64.4028 0.00136694 0.427458 0.0515881 0.00755222 0.562681 0.0391716
 -64.4026 0.00136701 0.427944 0.0515896 0.00759313 0.562737 0.0391488
 -64.4024 0.00136709 0.428427 0.051591 0.00763398 0.562794 0.039126
 -64.4022 0.00136716 0.428907 0.0515925 0.00767476 0.56285 0.0391033
 -64.402 0.00136724 0.429385 0.051594 0.00771548 0.562905 0.0390805
 -64.4018 0.00136731 0.42986 0.0515954 0.00775613 0.562961 0.0390578
 -64.4016 0.00136738 0.430333 0.0515968 0.00779672 0.563016 0.0390351
 -64.4014 0.00136745 0.430803 0.0515983 0.00783725 0.563071 0.0390124
 -64.4012 0.00136752 0.431271 0.0515997 0.00787771 0.563125 0.0389897
 -64.401 0.00136759 0.431736 0.051601 0.00791811 0.563179 0.0389671
 -64.4008 0.00136766 0.432198 0.0516024 0.00795845 0.563233 0.0389444
 -64.4006 0.00136773 0.432658 0.0516038 0.00799872 0.563287 0.0389218
 -64.4004 0.0013678 0.433116 0.0516051 0.00803893 0.563341 0.0388992
 -64.4002 0.00136786 0.433571 0.0516065 0.00807907 0.563394 0.0388766
 -64.4 0.00136793 0.434024 0.0516078 0.00811916 0.563446 0.038854
 -64.3999 0.001368 0.434474 0.0516091 0.00815917 0.563499 0.0388314
 -64.3997 0.00136806 0.434922 0.0516104 0.00819913 0.563551 0.0388089
 -64.3995 0.00136813 0.435367 0.0516117 0.00823902 0.563603 0.0387863
 -64.3993 0.00136819 0.43581 0.051613 0.00827886 0.563655 0.0387638
 -64.3991 0.00136825 0.436251 0.0516143 0.00831862 0.563706 0.0387413
 -64.399 0.00136832 0.436689 0.0516155 0.00835833 0.563758 0.0387188
 -64.3988 0.00136838 0.437125 0.0516168 0.00839797 0.563809 0.0386963
 -64.3986 0.00136844 0.437558 0.051618 0.00843756 0.563859 0.0386738
 -64.3985 0.0013685 0.437989 0.0516192 0.00847708 0.56391 0.0386514
 -64.3983 0.00136856 0.438418 0.0516204 0.00851653 0.56396 0.038629
 -64.3981 0.00136862 0.438845 0.0516216 0.00855593 0.564009 0.0386065
 -64.398 0.00136868 0.439269 0.0516228 0.00859526 0.564059 0.0385841
 -64.3978 0.00136874 0.439691 0.051624 0.00863454 0.564108 0.0385618
 -64.3976 0.00136879 0.44011 0.0516251 0.00867375 0.564157 0.0385394
 -64.3975 0.00136885 0.440528 0.0516263 0.0087129 0.564206 0.038517
 -64.3973 0.00136891 0.440943 0.0516274 0.00875198 0.564254 0.0384947
 -64.3972 0.00136896 0.441356 0.0516286 0.00879101 0.564303 0.0384724
 -64.397 0.00136902 0.441767 0.0516297 0.00882998 0.564351 0.03845
 -64.3969 0.00136907 0.442175 0.0516308 0.00886888 0.564398 0.0384277
 -64.3967 0.00136913 0.442581 0.0516319 0.00890773 0.564446 0.0384055
 -64.3966 0.00136918 0.442985 0.051633 0.00894651 0.564493 0.0383832
 -64.3964 0.00136923 0.443387 0.0516341 0.00898524 0.56454 0.0383609
 -64.3963 0.00136929 0.443787 0.0516351 0.0090239 0.564587 0.0383387
 -64.3961 0.00136934 0.444184 0.0516362 0.0090625 0.564633 0.0383165
 -64.396 0.00136939 0.44458 0.0516372 0.00910104 0.564679 0.0382943
 -64.3959 0.00136944 0.444973 0.0516383 0.00913953 0.564725 0.0382721
 -64.3957 0.00136949 0.445364 0.0516393 0.00917795 0.564771 0.0382499
 -64.3956 0.00136954 0.445753 0.0516403 0.00921631 0.564816 0.0382278
 -64.3955 0.00136959 0.44614 0.0516413 0.00925461 0.564861 0.0382056
 -64.3953 0.00136963 0.446525 0.0516423 0.00929286 0.564906 0.0381835
 -64.3952 0.00136968 0.446908 0.0516433 0.00933104 0.564951 0.0381614
 -64.3951 0.00136973 0.447289 0.0516442 0.00936917 0.564995 0.0381393
 -64.3949 0.00136977 0.447667 0.0516452 0.00940723 0.56504 0.0381172
 -64.3948 0.00136982 0.448044 0.0516461 0.00944524 0.565084 0.0380951
 -64.3947 0.00136986 0.448418 0.0516471 0.00948318 0.565127 0.0380731
 -64.3946 0.00136991 0.448791 0.051648 0.00952107 0.565171 0.038051
 -64.3945 0.00136995 0.449162 0.0516489 0.0095589 0.565214 0.038029
 -64.3943 0.00137 0.44953 0.0516499 0.00959667 0.565257 0.038007
 -64.3942 0.00137004 0.449897 0.0516508 0.00963438 0.5653 0.037985
 -64.3941 0.00137008 0.450261 0.0516516 0.00967203 0.565342 0.037963
 -64.394 0.00137012 0.450624 0.0516525 0.00970963 0.565385 0.0379411
 -64.3939 0.00137016 0.450985 0.0516534 0.00974716 0.565427 0.0379191
 -64.3938 0.0013702 0.451344 0.0516543 0.00978464 0.565468 0.0378972
 -64.3937 0.00137024 0.4517 0.0516551 0.00982206 0.56551 0.0378753
 -64.3936 0.00137028 0.452055 0.051656 0.00985942 0.565551 0.0378534
 -64.3935 0.00137032 0.452408 0.0516568 0.00989673 0.565593 0.0378315
 -64.3933 0.00137036 0.452759 0.0516576 0.00993397 0.565633 0.0378096
 -64.3932 0.0013704 0.453109 0.0516584 0.00997116 0.565674 0.0377877
 -64.3931 0.00137044 0.453456 0.0516592 0.0100083 0.565715 0.0377659
 -64.393 0.00137047 0.453801 0.05166 0.0100454 0.565755 0.0377441
 -64.3929 0.00137051 0.454145 0.0516608 0.0100824 0.565795 0.0377223
 -64.3929 0.00137054 0.454487 0.0516616 0.0101193 0.565835 0.0377005
 -64.3928 0.00137058 0.454827 0.0516624 0.0101562 0.565874 0.0376787
 -64.3927 0.00137061 0.455165 0.0516631 0.0101931 0.565913 0.0376569
 -64.3926 0.00137065 0.455501 0.0516639 0.0102299 0.565953 0.0376352
 -64.3925 0.00137068 0.455836 0.0516646 0.0102666 0.565991 0.0376134
 -64.3924 0.00137071 0.456168 0.0516654 0.0103033 0.56603 0.0375917
 -64.3923 0.00137075 0.456499 0.0516661 0.0103399 0.566069 0.03757
 -64.3922 0.00137078 0.456828 0.0516668 0.0103765 0.566107 0.0375483
 -64.3921 0.00137081 0.457156 0.0516675 0.010413 0.566145 0.0375266
 -64.3921 0.00137084 0.457481 0.0516682 0.0104494 0.566183 0.037505
 -64.392 0.00137087 0.457805 0.0516689 0.0104858 0.56622 0.0374833
 -64.3919 0.0013709 0.458127 0.0516696 0.0105221 0.566258 0.0374617
 -64.3918 0.00137093 0.458447 0.0516703 0.0105584 0.566295 0.0374401
 -64.3917 0.00137096 0.458766 0.0516709 0.0105946 0.566332 0.0374185
 -64.3917 0.00137099 0.459083 0.0516716 0.0106308 0.566369 0.0373969
 -64.3916 0.00137101 0.459398 0.0516722 0.0106669 0.566405 0.0373753
 -64.3915 0.00137104 0.459712 0.0516729 0.010703 0.566441 0.0373538
 -64.3915 0.00137107 0.460024 0.0516735 0.010739 0.566478 0.0373322
 -64.3914 0.00137109 0.460334 0.0516741 0.0107749 0.566513 0.0373107
 -64.3913 0.00137112 0.460642 0.0516747 0.0108108 0.566549 0.0372892
 -64.3913 0.00137115 0.460949 0.0516753 0.0108467 0.566585 0.0372677
 -64.3912 0.00137117 0.461254 0.0516759 0.0108824 0.56662 0.0372462
 -64.3911 0.00137119 0.461558 0.0516765 0.0109182 0.566655 0.0372247
 -64.3911 0.00137122 0.46186 0.0516771 0.0109538 0.56669 0.0372033
 -64.391 0.00137124 0.46216 0.0516776 0.0109894 0.566725 0.0371818
 -64.391 0.00137126 0.462459 0.0516782 0.011025 0.566759 0.0371604
 -64.3909 0.00137129 0.462756 0.0516788 0.0110605 0.566793 0.037139
 -64.3908 0.00137131 0.463051 0.0516793 0.011096 0.566828 0.0371176
 -64.3908 0.00137133 0.463345 0.0516798 0.0111314 0.566862 0.0370962
 -64.3907 0.00137135 0.463637 0.0516804 0.0111667 0.566895 0.0370749
 -64.3907 0.00137137 0.463928 0.0516809 0.011202 0.566929 0.0370535
 -64.3906 0.00137139 0.464217 0.0516814 0.0112372 0.566962 0.0370322
 -64.3906 0.00137141 0.464505 0.0516819 0.0112724 0.566995 0.0370109
 -64.3905 0.00137143 0.464791 0.0516824 0.0113075 0.567028 0.0369896
 -64.3905 0.00137145 0.465076 0.0516829 0.0113426 0.567061 0.0369683
 -64.3904 0.00137146 0.465359 0.0516834 0.0113776 0.567093 0.036947
 -64.3904 0.00137148 0.46564 0.0516839 0.0114126 0.567126 0.0369258
 -64.3904 0.0013715 0.46592 0.0516843 0.0114475 0.567158 0.0369045
 -64.3903 0.00137152 0.466199 0.0516848 0.0114824 0.56719 0.0368833
 -64.3903 0.00137153 0.466476 0.0516852 0.0115172 0.567222 0.0368621
 -64.3902 0.00137155 0.466751 0.0516857 0.0115519 0.567253 0.0368409
 -64.3902 0.00137156 0.467025 0.0516861 0.0115866 0.567285 0.0368197
 -64.3902 0.00137158 0.467298 0.0516865 0.0116213 0.567316 0.0367985
 -64.3901 0.00137159 0.467569 0.051687 0.0116559 0.567347 0.0367774
 -64.3901 0.00137161 0.467839 0.0516874 0.0116904 0.567378 0.0367562
 -64.3901 0.00137162 0.468107 0.0516878 0.0117249 0.567409 0.0367351
 -64.39 0.00137163 0.468374 0.0516882 0.0117594 0.567439 0.036714
 -64.39 0.00137164 0.468639 0.0516886 0.0117937 0.567469 0.0366929
 -64.39 0.00137166 0.468903 0.0516889 0.0118281 0.5675 0.0366718
 -64.39 0.00137167 0.469166 0.0516893 0.0118624 0.56753 0.0366507
 -64.3899 0.00137168 0.469427 0.0516897 0.0118966 0.567559 0.0366297
 -64.3899 0.00137169 0.469687 0.05169 0.0119308 0.567589 0.0366086
 -64.3899 0.0013717 0.469945 0.0516904 0.0119649 0.567618 0.0365876
 -64.3899 0.00137171 0.470202 0.0516907 0.0119989 0.567648 0.0365666
 -64.3898 0.00137172 0.470457 0.0516911 0.012033 0.567677 0.0365456
 -64.3898 0.00137173 0.470712 0.0516914 0.0120669 0.567706 0.0365246
 -64.3898 0.00137174 0.470964 0.0516917 0.0121009 0.567734 0.0365037
 -64.3898 0.00137174 0.471216 0.051692 0.0121347 0.567763 0.0364827
 -64.3898 0.00137175 0.471466 0.0516924 0.0121685 0.567791 0.0364618
 -64.3898 0.00137176 0.471715 0.0516927 0.0122023 0.567819 0.0364409
 -64.3897 0.00137177 0.471962 0.051693 0.012236 0.567847 0.03642
 -64.3897 0.00137177 0.472209 0.0516932 0.0122697 0.567875 0.0363991
 -64.3897 0.00137178 0.472453 0.0516935 0.0123033 0.567903 0.0363782
 -64.3897 0.00137178 0.472697 0.0516938 0.0123368 0.567931 0.0363573
 -64.3897 0.00137179 0.472939 0.0516941 0.0123703 0.567958 0.0363365
 -64.3897 0.00137179 0.47318 0.0516943 0.0124038 0.567985 0.0363157
 -64.3897 0.0013718 0.47342 0.0516946 0.0124372 0.568012 0.0362948
 -64.3897 0.0013718 0.473658 0.0516948 0.0124706 0.568039 0.036274
 -64.3897 0.00137181 0.473895 0.0516951 0.0125039 0.568066 0.0362533
 -64.3897 0.00137181 0.474131 0.0516953 0.0125371 0.568092 0.0362325
 -64.3897 0.00137181 0.474366 0.0516955 0.0125703 0.568119 0.0362117
 -64.3897 0.00137181 0.474599 0.0516957 0.0126035 0.568145 0.036191
 -64.3897 0.00137182 0.474831 0.051696 0.0126366 0.568171 0.0361702
 -64.3897 0.00137182 0.475062 0.0516962 0.0126696 0.568197 0.0361495
 -64.3897 0.00137182 0.475291 0.0516964 0.0127026 0.568222 0.0361288
 -64.3897 0.00137182 0.47552 0.0516966 0.0127356 0.568248 0.0361081
 -64.3897 0.00137182 0.475747 0.0516967 0.0127685 0.568273 0.0360875
 -64.3897 0.00137182 0.475973 0.0516969 0.0128013 0.568299 0.0360668
 -64.3897 0.00137182 0.476198 0.0516971 0.0128341 0.568324 0.0360462
 -64.3897 0.00137182 0.476421 0.0516973 0.0128669 0.568349 0.0360255
 -64.3897 0.00137182 0.476644 0.0516974 0.0128996 0.568373 0.0360049
 -64.3897 0.00137181 0.476865 0.0516976 0.0129323 0.568398 0.0359843
 -64.3898 0.00137181 0.477085 0.0516977 0.0129649 0.568423 0.0359637
 -64.3898 0.00137181 0.477304 0.0516979 0.0129974 0.568447 0.0359432
 -64.3898 0.00137181 0.477521 0.051698 0.0130299 0.568471 0.0359226
 -64.3898 0.0013718 0.477738 0.0516981 0.0130624 0.568495 0.0359021
 -64.3898 0.0013718 0.477953 0.0516983 0.0130948 0.568519 0.0358816
 -64.3898 0.0013718 0.478167 0.0516984 0.0131272 0.568543 0.035861
 -64.3899 0.00137179 0.47838 0.0516985 0.0131595 0.568566 0.0358405
 -64.3899 0.00137179 0.478592 0.0516986 0.0131917 0.568589 0.0358201
 -64.3899 0.00137178 0.478803 0.0516987 0.0132239 0.568613 0.0357996
 -64.3899 0.00137178 0.479013 0.0516988 0.0132561 0.568636 0.0357791
 -64.3899 0.00137177 0.479221 0.0516989 0.0132882 0.568659 0.0357587
 -64.39 0.00137177 0.479429 0.0516989 0.0133203 0.568682 0.0357383
 -64.39 0.00137176 0.479635 0.051699 0.0133523 0.568704 0.0357179
 -64.39 0.00137175 0.47984 0.0516991 0.0133843 0.568727 0.0356975
 -64.39 0.00137175 0.480044 0.0516991 0.0134162 0.568749 0.0356771
 -64.3901 0.00137174 0.480247 0.0516992 0.0134481 0.568771 0.0356567
 -64.3901 0.00137173 0.480449 0.0516992 0.0134799 0.568793 0.0356364
 -64.3901 0.00137172 0.48065 0.0516993 0.0135117 0.568815 0.035616
 -64.3902 0.00137171 0.48085 0.0516993 0.0135435 0.568837 0.0355957
 -64.3902 0.0013717 0.481049 0.0516993 0.0135751 0.568859 0.0355754
 -64.3902 0.00137169 0.481247 0.0516994 0.0136068 0.56888 0.0355551
 -64.3903 0.00137168 0.481443 0.0516994 0.0136384 0.568902 0.0355348
 -64.3903 0.00137167 0.481639 0.0516994 0.0136699 0.568923 0.0355145
 -64.3903 0.00137166 0.481833 0.0516994 0.0137014 0.568944 0.0354943
 -64.3904 0.00137165 0.482027 0.0516994 0.0137329 0.568965 0.0354741
 -64.3904 0.00137164 0.482219 0.0516994 0.0137643 0.568986 0.0354538
 -64.3905 0.00137163 0.482411 0.0516994 0.0137956 0.569006 0.0354336
 -64.3905 0.00137162 0.482601 0.0516994 0.0138269 0.569027 0.0354134
 -64.3905 0.00137161 0.482791 0.0516994 0.0138582 0.569047 0.0353932
 -64.3906 0.00137159 0.482979 0.0516993 0.0138894 0.569067 0.0353731
 -64.3906 0.00137158 0.483167 0.0516993 0.0139206 0.569088 0.0353529
 -64.3907 0.00137157 0.483353 0.0516993 0.0139517 0.569108 0.0353328
 -64.3907 0.00137156 0.483539 0.0516992 0.0139828 0.569127 0.0353127
 -64.3908 0.00137154 0.483723 0.0516992 0.0140138 0.569147 0.0352926
 -64.3908 0.00137153 0.483907 0.0516991 0.0140448 0.569167 0.0352725
 -64.3909 0.00137151 0.484089 0.0516991 0.0140757 0.569186 0.0352524
 -64.3909 0.0013715 0.484271 0.051699 0.0141066 0.569205 0.0352323
 -64.391 0.00137148 0.484451 0.0516989 0.0141375 0.569225 0.0352123
 -64.391 0.00137147 0.484631 0.0516988 0.0141683 0.569244 0.0351922
 -64.3911 0.00137145 0.48481 0.0516988 0.014199 0.569263 0.0351722
 -64.3911 0.00137144 0.484988 0.0516987 0.0142297 0.569281 0.0351522
 -64.3912 0.00137142 0.485164 0.0516986 0.0142604 0.5693 0.0351322
 -64.3912 0.0013714 0.48534 0.0516985 0.014291 0.569319 0.0351122
 -64.3913 0.00137139 0.485515 0.0516984 0.0143216 0.569337 0.0350922
 -64.3913 0.00137137 0.485689 0.0516983 0.0143521 0.569355 0.0350723
 -64.3914 0.00137135 0.485862 0.0516982 0.0143826 0.569373 0.0350524
 -64.3914 0.00137133 0.486034 0.051698 0.014413 0.569391 0.0350324
 -64.3915 0.00137132 0.486206 0.0516979 0.0144434 0.569409 0.0350125
 -64.3916 0.0013713 0.486376 0.0516978 0.0144738 0.569427 0.0349926
 -64.3916 0.00137128 0.486546 0.0516977 0.0145041 0.569445 0.0349727
 -64.3917 0.00137126 0.486714 0.0516975 0.0145343 0.569462 0.0349529
 -64.3917 0.00137124 0.486882 0.0516974 0.0145645 0.56948 0.034933
 -64.3918 0.00137122 0.487049 0.0516972 0.0145947 0.569497 0.0349132
 -64.3919 0.0013712 0.487214 0.0516971 0.0146248 0.569514 0.0348934
 -64.3919 0.00137118 0.48738 0.0516969 0.0146549 0.569531 0.0348735
 -64.392 0.00137116 0.487544 0.0516967 0.0146849 0.569548 0.0348537
 -64.3921 0.00137114 0.487707 0.0516966 0.0147149 0.569565 0.034834
 -64.3921 0.00137112 0.487869 0.0516964 0.0147448 0.569582 0.0348142
 -64.3922 0.0013711 0.488031 0.0516962 0.0147747 0.569598 0.0347944
 -64.3923 0.00137107 0.488192 0.051696 0.0148046 0.569615 0.0347747
 -64.3923 0.00137105 0.488352 0.0516958 0.0148344 0.569631 0.034755
 -64.3924 0.00137103 0.488511 0.0516956 0.0148642 0.569647 0.0347353
 -64.3925 0.00137101 0.488669 0.0516954 0.0148939 0.569663 0.0347156
 -64.3926 0.00137098 0.488826 0.0516952 0.0149235 0.569679 0.0346959
 -64.3926 0.00137096 0.488983 0.051695 0.0149532 0.569695 0.0346762
 -64.3927 0.00137094 0.489138 0.0516948 0.0149828 0.569711 0.0346565
 -64.3928 0.00137091 0.489293 0.0516946 0.0150123 0.569726 0.0346369
 -64.3929 0.00137089 0.489447 0.0516944 0.0150418 0.569742 0.0346173
 -64.3929 0.00137086 0.489601 0.0516941 0.0150713 0.569757 0.0345977
 -64.393 0.00137084 0.489753 0.0516939 0.0151007 0.569772 0.0345781
 -64.3931 0.00137082 0.489905 0.0516937 0.01513 0.569788 0.0345585
 -64.3932 0.00137079 0.490055 0.0516934 0.0151594 0.569803 0.0345389
 -64.3933 0.00137076 0.490205 0.0516932 0.0151887 0.569818 0.0345193
 -64.3933 0.00137074 0.490355 0.0516929 0.0152179 0.569832 0.0344998
 -64.3934 0.00137071 0.490503 0.0516927 0.0152471 0.569847 0.0344803
 -64.3935 0.00137069 0.490651 0.0516924 0.0152762 0.569862 0.0344607
 -64.3936 0.00137066 0.490798 0.0516922 0.0153054 0.569876 0.0344412
 -64.3937 0.00137063 0.490944 0.0516919 0.0153344 0.56989 0.0344218
 -64.3937 0.00137061 0.491089 0.0516916 0.0153635 0.569905 0.0344023
 -64.3938 0.00137058 0.491234 0.0516913 0.0153924 0.569919 0.0343828
 -64.3939 0.00137055 0.491378 0.051691 0.0154214 0.569933 0.0343634
 -64.394 0.00137052 0.491521 0.0516908 0.0154503 0.569947 0.0343439
 -64.3941 0.0013705 0.491663 0.0516905 0.0154791 0.569961 0.0343245
 -64.3942 0.00137047 0.491805 0.0516902 0.0155079 0.569974 0.0343051
 -64.3943 0.00137044 0.491946 0.0516899 0.0155367 0.569988 0.0342857
 -64.3944 0.00137041 0.492086 0.0516896 0.0155654 0.570002 0.0342663
 -64.3945 0.00137038 0.492225 0.0516893 0.0155941 0.570015 0.034247
 -64.3945 0.00137035 0.492364 0.0516889 0.0156228 0.570028 0.0342276
 -64.3946 0.00137032 0.492502 0.0516886 0.0156514 0.570041 0.0342083
 -64.3947 0.00137029 0.492639 0.0516883 0.0156799 0.570055 0.034189
 -64.3948 0.00137026 0.492775 0.051688 0.0157084 0.570068 0.0341697
 -64.3949 0.00137023 0.492911 0.0516876 0.0157369 0.57008 0.0341504
 -64.395 0.0013702 0.493046 0.0516873 0.0157653 0.570093 0.0341311
 -64.3951 0.00137017 0.493181 0.051687 0.0157937 0.570106 0.0341118
 -64.3952 0.00137014 0.493314 0.0516866 0.0158221 0.570118 0.0340926
 -64.3953 0.00137011 0.493447 0.0516863 0.0158504 0.570131 0.0340733
 -64.3954 0.00137008 0.493579 0.0516859 0.0158787 0.570143 0.0340541
 -64.3955 0.00137004 0.493711 0.0516856 0.0159069 0.570156 0.0340349
 -64.3956 0.00137001 0.493842 0.0516852 0.0159351 0.570168 0.0340157
 -64.3957 0.00136998 0.493972 0.0516848 0.0159632 0.57018 0.0339965
 -64.3958 0.00136995 0.494101 0.0516845 0.0159913 0.570192 0.0339773
 -64.3959 0.00136991 0.49423 0.0516841 0.0160194 0.570204 0.0339582
 -64.396 0.00136988 0.494358 0.0516837 0.0160474 0.570215 0.033939
 -64.3961 0.00136985 0.494486 0.0516834 0.0160754 0.570227 0.0339199
 -64.3962 0.00136981 0.494613 0.051683 0.0161033 0.570239 0.0339008
 -64.3963 0.00136978 0.494739 0.0516826 0.0161312 0.57025 0.0338817
 -64.3964 0.00136975 0.494864 0.0516822 0.016159 0.570262 0.0338626
 -64.3965 0.00136971 0.494989 0.0516818 0.0161869 0.570273 0.0338435
 -64.3966 0.00136968 0.495113 0.0516814 0.0162146 0.570284 0.0338245
 -64.3967 0.00136964 0.495237 0.051681 0.0162424 0.570295 0.0338054
 -64.3968 0.00136961 0.49536 0.0516806 0.0162701 0.570306 0.0337864
 -64.3969 0.00136957 0.495482 0.0516802 0.0162977 0.570317 0.0337674
 -64.397 0.00136954 0.495604 0.0516798 0.0163253 0.570328 0.0337484
 -64.3972 0.0013695 0.495725 0.0516793 0.0163529 0.570339 0.0337294
 -64.3973 0.00136947 0.495845 0.0516789 0.0163804 0.570349 0.0337104
 -64.3974 0.00136943 0.495965 0.0516785 0.0164079 0.57036 0.0336914
 -64.3975 0.00136939 0.496084 0.0516781 0.0164354 0.57037 0.0336725
 -64.3976 0.00136936 0.496202 0.0516776 0.0164628 0.570381 0.0336535
 -64.3977 0.00136932 0.49632 0.0516772 0.0164901 0.570391 0.0336346
 -64.3978 0.00136928 0.496437 0.0516767 0.0165175 0.570401 0.0336157
 -64.3979 0.00136925 0.496554 0.0516763 0.0165448 0.570411 0.0335968
 -64.398 0.00136921 0.49667 0.0516759 0.016572 0.570421 0.0335779
 -64.3982 0.00136917 0.496785 0.0516754 0.0165992 0.570431 0.033559
 -64.3983 0.00136913 0.4969 0.0516749 0.0166264 0.570441 0.0335402
 -64.3984 0.0013691 0.497014 0.0516745 0.0166535 0.570451 0.0335213
 -64.3985 0.00136906 0.497128 0.051674 0.0166806 0.57046 0.0335025
 -64.3986 0.00136902 0.497241 0.0516736 0.0167077 0.57047 0.0334837
 -64.3987 0.00136898 0.497354 0.0516731 0.0167347 0.570479 0.0334649
 -64.3989 0.00136894 0.497465 0.0516726 0.0167617 0.570489 0.0334461
 -64.399 0.0013689 0.497577 0.0516721 0.0167886 0.570498 0.0334273
 -64.3991 0.00136886 0.497687 0.0516717 0.0168155 0.570507 0.0334086
 -64.3992 0.00136883 0.497798 0.0516712 0.0168424 0.570516 0.0333898
 -64.3993 0.00136879 0.497907 0.0516707 0.0168692 0.570525 0.0333711
 -64.3995 0.00136875 0.498016 0.0516702 0.016896 0.570534 0.0333524
 -64.3996 0.00136871 0.498125 0.0516697 0.0169227 0.570543 0.0333337
 -64.3997 0.00136867 0.498233 0.0516692 0.0169494 0.570552 0.033315
 -64.3998 0.00136863 0.49834 0.0516687 0.0169761 0.570561 0.0332963
 -64.3999 0.00136859 0.498447 0.0516682 0.0170027 0.570569 0.0332776
 -64.4001 0.00136854 0.498553 0.0516677 0.0170293 0.570578 0.033259
 -64.4002 0.0013685 0.498658 0.0516672 0.0170558 0.570586 0.0332403
 -64.4003 0.00136846 0.498764 0.0516667 0.0170823 0.570594 0.0332217
 -64.4004 0.00136842 0.498868 0.0516661 0.0171088 0.570603 0.0332031
 -64.4006 0.00136838 0.498972 0.0516656 0.0171352 0.570611 0.0331845
 -64.4007 0.00136834 0.499076 0.0516651 0.0171616 0.570619 0.0331659
 -64.4008 0.0013683 0.499179 0.0516646 0.017188 0.570627 0.0331473
 -64.401 0.00136825 0.499281 0.051664 0.0172143 0.570635 0.0331288
 -64.4011 0.00136821 0.499383 0.0516635 0.0172406 0.570643 0.0331102
 -64.4012 0.00136817 0.499484 0.051663 0.0172668 0.570651 0.0330917
 -64.4013 0.00136813 0.499585 0.0516624 0.017293 0.570658 0.0330732
 -64.4015 0.00136808 0.499686 0.0516619 0.0173192 0.570666 0.0330547
 -64.4016 0.00136804 0.499785 0.0516613 0.0173453 0.570673 0.0330362
 -64.4017 0.001368 0.499885 0.0516608 0.0173714 0.570681 0.0330177
 -64.4019 0.00136795 0.499983 0.0516602 0.0173975 0.570688 0.0329992
 -64.402 0.00136791 0.500082 0.0516597 0.0174235 0.570696 0.0329808
 -64.4021 0.00136787 0.500179 0.0516591 0.0174494 0.570703 0.0329623
 -64.4023 0.00136782 0.500277 0.0516586 0.0174754 0.57071 0.0329439
 -64.4024 0.00136778 0.500374 0.051658 0.0175013 0.570717 0.0329255
 -64.4025 0.00136774 0.50047 0.0516574 0.0175272 0.570724 0.0329071
 -64.4027 0.00136769 0.500566 0.0516568 0.017553 0.570731 0.0328887
 -64.4028 0.00136765 0.500661 0.0516563 0.0175788 0.570738 0.0328703
 -64.4029 0.0013676 0.500756 0.0516557 0.0176045 0.570745 0.032852
 -64.4031 0.00136756 0.50085 0.0516551 0.0176302 0.570751 0.0328336
 -64.4032 0.00136751 0.500944 0.0516545 0.0176559 0.570758 0.0328153
 -64.4033 0.00136747 0.501037 0.0516539 0.0176816 0.570765 0.032797
 -64.4035 0.00136742 0.50113 0.0516534 0.0177072 0.570771 0.0327787
 -64.4036 0.00136738 0.501222 0.0516528 0.0177327 0.570777 0.0327604
 -64.4038 0.00136733 0.501314 0.0516522 0.0177583 0.570784 0.0327421
 -64.4039 0.00136728 0.501406 0.0516516 0.0177838 0.57079 0.0327238
 -64.404 0.00136724 0.501497 0.051651 0.0178092 0.570796 0.0327056
 -64.4042 0.00136719 0.501587 0.0516504 0.0178346 0.570802 0.0326873
 -64.4043 0.00136714 0.501677 0.0516498 0.01786 0.570808 0.0326691
 -64.4044 0.0013671 0.501767 0.0516492 0.0178854 0.570814 0.0326509
 -64.4046 0.00136705 0.501856 0.0516485 0.0179107 0.57082 0.0326327
 -64.4047 0.001367 0.501945 0.0516479 0.017936 0.570826 0.0326145
 -64.4049 0.00136696 0.502033 0.0516473 0.0179612 0.570832 0.0325963
 -64.405 0.00136691 0.502121 0.0516467 0.0179864 0.570837 0.0325782
 -64.4052 0.00136686 0.502208 0.0516461 0.0180116 0.570843 0.03256
 -64.4053 0.00136682 0.502295 0.0516454 0.0180367 0.570849 0.0325419
 -64.4054 0.00136677 0.502381 0.0516448 0.0180618 0.570854 0.0325238
 -64.4056 0.00136672 0.502467 0.0516442 0.0180868 0.570859 0.0325056
 -64.4057 0.00136667 0.502553 0.0516435 0.0181119 0.570865 0.0324875
 -64.4059 0.00136662 0.502638 0.0516429 0.0181369 0.57087 0.0324695
 -64.406 0.00136658 0.502723 0.0516423 0.0181618 0.570875 0.0324514
 -64.4062 0.00136653 0.502807 0.0516416 0.0181867 0.57088 0.0324333
 -64.4063 0.00136648 0.502891 0.051641 0.0182116 0.570885 0.0324153
 -64.4065 0.00136643 0.502974 0.0516403 0.0182364 0.57089 0.0323973
 -64.4066 0.00136638 0.503057 0.0516397 0.0182612 0.570895 0.0323792
 -64.4068 0.00136633 0.50314 0.051639 0.018286 0.5709 0.0323612
 -64.4069 0.00136628 0.503222 0.0516384 0.0183108 0.570905 0.0323433
 -64.4071 0.00136623 0.503303 0.0516377 0.0183355 0.57091 0.0323253
 -64.4072 0.00136618 0.503385 0.0516371 0.0183601 0.570914 0.0323073
 -64.4074 0.00136613 0.503466 0.0516364 0.0183848 0.570919 0.0322894
 -64.4075 0.00136608 0.503546 0.0516357 0.0184093 0.570924 0.0322714
 -64.4077 0.00136603 0.503626 0.0516351 0.0184339 0.570928 0.0322535
 -64.4078 0.00136598 0.503706 0.0516344 0.0184584 0.570932 0.0322356
 -64.408 0.00136593 0.503785 0.0516337 0.0184829 0.570937 0.0322177
 -64.4081 0.00136588 0.503864 0.0516331 0.0185074 0.570941 0.0321998
 -64.4083 0.00136583 0.503942 0.0516324 0.0185318 0.570945 0.0321819
 -64.4084 0.00136578 0.50402 0.0516317 0.0185562 0.570949 0.0321641
 -64.4086 0.00136573 0.504098 0.051631 0.0185805 0.570953 0.0321462
 -64.4087 0.00136568 0.504175 0.0516303 0.0186049 0.570957 0.0321284
 -64.4089 0.00136563 0.504252 0.0516296 0.0186291 0.570961 0.0321105
 -64.409 0.00136558 0.504329 0.051629 0.0186534 0.570965 0.0320927
 -64.4092 0.00136553 0.504405 0.0516283 0.0186776 0.570969 0.0320749
 -64.4093 0.00136548 0.504481 0.0516276 0.0187018 0.570973 0.0320572
 -64.4095 0.00136543 0.504556 0.0516269 0.0187259 0.570977 0.0320394
 -64.4096 0.00136537 0.504631 0.0516262 0.01875 0.57098 0.0320216
 -64.4098 0.00136532 0.504705 0.0516255 0.0187741 0.570984 0.0320039
 -64.41 0.00136527 0.50478 0.0516248 0.0187981 0.570987 0.0319862
 -64.4101 0.00136522 0.504854 0.0516241 0.0188221 0.570991 0.0319684
 -64.4103 0.00136517 0.504927 0.0516234 0.0188461 0.570994 0.0319507
 -64.4104 0.00136511 0.505 0.0516226 0.01887 0.570998 0.031933
 -64.4106 0.00136506 0.505073 0.0516219 0.018894 0.571001 0.0319154
 -64.4107 0.00136501 0.505145 0.0516212 0.0189178 0.571004 0.0318977
 -64.4109 0.00136496 0.505217 0.0516205 0.0189417 0.571007 0.03188
 -64.4111 0.0013649 0.505289 0.0516198 0.0189655 0.57101 0.0318624
 -64.4112 0.00136485 0.50536 0.0516191 0.0189892 0.571014 0.0318448
 -64.4114 0.0013648 0.505431 0.0516183 0.019013 0.571017 0.0318271
 -64.4115 0.00136474 0.505501 0.0516176 0.0190367 0.571019 0.0318095
 -64.4117 0.00136469 0.505572 0.0516169 0.0190603 0.571022 0.031792
 -64.4119 0.00136464 0.505642 0.0516162 0.019084 0.571025 0.0317744
 -64.412 0.00136458 0.505711 0.0516154 0.0191076 0.571028 0.0317568
 -64.4122 0.00136453 0.50578 0.0516147 0.0191311 0.571031 0.0317393
 -64.4123 0.00136448 0.505849 0.051614 0.0191547 0.571033 0.0317217
 -64.4125 0.00136442 0.505917 0.0516132 0.0191782 0.571036 0.0317042
 -64.4127 0.00136437 0.505986 0.0516125 0.0192016 0.571038 0.0316867
 -64.4128 0.00136431 0.506053 0.0516117 0.0192251 0.571041 0.0316692
 -64.413 0.00136426 0.506121 0.051611 0.0192485 0.571043 0.0316517
 -64.4131 0.00136421 0.506188 0.0516102 0.0192718 0.571046 0.0316342
 -64.4133 0.00136415 0.506255 0.0516095 0.0192952 0.571048 0.0316167
 -64.4135 0.0013641 0.506321 0.0516088 0.0193185 0.57105 0.0315993
 -64.4136 0.00136404 0.506387 0.051608 0.0193417 0.571053 0.0315819
 -64.4138 0.00136399 0.506453 0.0516072 0.019365 0.571055 0.0315644
 -64.414 0.00136393 0.506518 0.0516065 0.0193882 0.571057 0.031547
 -64.4141 0.00136388 0.506584 0.0516057 0.0194113 0.571059 0.0315296
 -64.4143 0.00136382 0.506648 0.051605 0.0194345 0.571061 0.0315122
 -64.4145 0.00136377 0.506713 0.0516042 0.0194576 0.571063 0.0314949
 -64.4146 0.00136371 0.506777 0.0516034 0.0194806 0.571065 0.0314775
 -64.4148 0.00136366 0.506841 0.0516027 0.0195037 0.571066 0.0314601
 -64.415 0.0013636 0.506904 0.0516019 0.0195267 0.571068 0.0314428
 -64.4151 0.00136355 0.506968 0.0516011 0.0195496 0.57107 0.0314255
 -64.4153 0.00136349 0.50703 0.0516004 0.0195726 0.571072 0.0314082
 -64.4155 0.00136343 0.507093 0.0515996 0.0195955 0.571073 0.0313909
 -64.4156 0.00136338 0.507155 0.0515988 0.0196184 0.571075 0.0313736
 -64.4158 0.00136332 0.507217 0.051598 0.0196412 0.571076 0.0313563
 -64.416 0.00136327 0.507279 0.0515973 0.019664 0.571078 0.0313391
 -64.4161 0.00136321 0.50734 0.0515965 0.0196868 0.571079 0.0313218
 -64.4163 0.00136315 0.507401 0.0515957 0.0197095 0.571081 0.0313046
 -64.4165 0.0013631 0.507462 0.0515949 0.0197323 0.571082 0.0312873
 -64.4166 0.00136304 0.507522 0.0515941 0.0197549 0.571083 0.0312701
 -64.4168 0.00136298 0.507583 0.0515933 0.0197776 0.571085 0.0312529
 -64.417 0.00136293 0.507642 0.0515926 0.0198002 0.571086 0.0312358
 -64.4172 0.00136287 0.507702 0.0515918 0.0198228 0.571087 0.0312186
 -64.4173 0.00136281 0.507761 0.051591 0.0198454 0.571088 0.0312014
 -64.4175 0.00136276 0.50782 0.0515902 0.0198679 0.571089 0.0311843
 -64.4177 0.0013627 0.507879 0.0515894 0.0198904 0.57109 0.0311671
 -64.4178 0.00136264 0.507937 0.0515886 0.0199128 0.571091 0.03115
 -64.418 0.00136258 0.507995 0.0515878 0.0199353 0.571092 0.0311329
 -64.4182 0.00136253 0.508053 0.051587 0.0199577 0.571093 0.0311158
 -64.4184 0.00136247 0.508111 0.0515862 0.01998 0.571093 0.0310987
 -64.4185 0.00136241 0.508168 0.0515854 0.0200023 0.571094 0.0310816
 -64.4187 0.00136235 0.508225 0.0515846 0.0200247 0.571095 0.0310646
 -64.4189 0.0013623 0.508282 0.0515838 0.0200469 0.571095 0.0310475
 -64.419 0.00136224 0.508338 0.0515829 0.0200692 0.571096 0.0310305
 -64.4192 0.00136218 0.508394 0.0515821 0.0200914 0.571097 0.0310135
 -64.4194 0.00136212 0.50845 0.0515813 0.0201135 0.571097 0.0309965
 -64.4196 0.00136206 0.508506 0.0515805 0.0201357 0.571098 0.0309795
 -64.4197 0.00136201 0.508561 0.0515797 0.0201578 0.571098 0.0309625
 -64.4199 0.00136195 0.508616 0.0515789 0.0201799 0.571098 0.0309455
 -64.4201 0.00136189 0.508671 0.051578 0.0202019 0.571099 0.0309285
 -64.4203 0.00136183 0.508725 0.0515772 0.020224 0.571099 0.0309116
 -64.4204 0.00136177 0.508779 0.0515764 0.020246 0.571099 0.0308947
 -64.4206 0.00136171 0.508833 0.0515756 0.0202679 0.571099 0.0308777
 -64.4208 0.00136166 0.508887 0.0515748 0.0202898 0.5711 0.0308608
 -64.421 0.0013616 0.508941 0.0515739 0.0203117 0.5711 0.0308439
 -64.4211 0.00136154 0.508994 0.0515731 0.0203336 0.5711 0.030827
 -64.4213 0.00136148 0.509047 0.0515723 0.0203554 0.5711 0.0308102
 -64.4215 0.00136142 0.509099 0.0515714 0.0203773 0.5711 0.0307933
 -64.4217 0.00136136 0.509152 0.0515706 0.020399 0.5711 0.0307764
 -64.4219 0.0013613 0.509204 0.0515698 0.0204208 0.5711 0.0307596
 -64.422 0.00136124 0.509256 0.0515689 0.0204425 0.571099 0.0307428
 -64.4222 0.00136118 0.509308 0.0515681 0.0204642 0.571099 0.030726
 -64.4224 0.00136112 0.509359 0.0515672 0.0204858 0.571099 0.0307092
 -64.4226 0.00136106 0.50941 0.0515664 0.0205075 0.571099 0.0306924
 -64.4227 0.001361 0.509461 0.0515656 0.020529 0.571098 0.0306756
 -64.4229 0.00136094 0.509512 0.0515647 0.0205506 0.571098 0.0306588
 -64.4231 0.00136088 0.509562 0.0515639 0.0205721 0.571098 0.0306421
 -64.4233 0.00136082 0.509612 0.051563 0.0205936 0.571097 0.0306253
 -64.4235 0.00136076 0.509662 0.0515622 0.0206151 0.571097 0.0306086
 -64.4236 0.0013607 0.509712 0.0515613 0.0206366 0.571096 0.0305919
 -64.4238 0.00136064 0.509761 0.0515605 0.020658 0.571096 0.0305752
 -64.424 0.00136058 0.509811 0.0515596 0.0206794 0.571095 0.0305585
 -64.4242 0.00136052 0.50986 0.0515588 0.0207007 0.571094 0.0305418
 -64.4244 0.00136046 0.509908 0.0515579 0.020722 0.571094 0.0305252
 -64.4245 0.0013604 0.509957 0.0515571 0.0207433 0.571093 0.0305085
 -64.4247 0.00136034 0.510005 0.0515562 0.0207646 0.571092 0.0304919
 -64.4249 0.00136028 0.510053 0.0515554 0.0207858 0.571091 0.0304752
 -64.4251 0.00136022 0.510101 0.0515545 0.020807 0.57109 0.0304586
 -64.4253 0.00136016 0.510149 0.0515536 0.0208282 0.571089 0.030442
 -64.4254 0.0013601 0.510196 0.0515528 0.0208494 0.571089 0.0304254
 -64.4256 0.00136004 0.510243 0.0515519 0.0208705 0.571088 0.0304088
 -64.4258 0.00135998 0.51029 0.051551 0.0208916 0.571087 0.0303923
 -64.426 0.00135992 0.510337 0.0515502 0.0209126 0.571086 0.0303757
 -64.4262 0.00135986 0.510383 0.0515493 0.0209336 0.571084 0.0303592
 -64.4264 0.0013598 0.510429 0.0515484 0.0209546 0.571083 0.0303426
 -64.4265 0.00135974 0.510475 0.0515476 0.0209756 0.571082 0.0303261
 -64.4267 0.00135967 0.510521 0.0515467 0.0209966 0.571081 0.0303096
 -64.4269 0.00135961 0.510567 0.0515458 0.0210175 0.57108 0.0302931
 -64.4271 0.00135955 0.510612 0.0515449 0.0210383 0.571078 0.0302766
 -64.4273 0.00135949 0.510657 0.0515441 0.0210592 0.571077 0.0302601
 -64.4275 0.00135943 0.510702 0.0515432 0.02108 0.571076 0.0302437
 -64.4276 0.00135937 0.510747 0.0515423 0.0211008 0.571074 0.0302272
 -64.4278 0.00135931 0.510791 0.0515414 0.0211216 0.571073 0.0302108
 -64.428 0.00135924 0.510836 0.0515406 0.0211423 0.571071 0.0301944
 -64.4282 0.00135918 0.51088 0.0515397 0.021163 0.57107 0.030178
 -64.4284 0.00135912 0.510924 0.0515388 0.0211837 0.571068 0.0301616
 -64.4286 0.00135906 0.510967 0.0515379 0.0212044 0.571067 0.0301452
 -64.4287 0.001359 0.511011 0.051537 0.021225 0.571065 0.0301288
 -64.4289 0.00135894 0.511054 0.0515361 0.0212456 0.571064 0.0301124
 -64.4291 0.00135887 0.511097 0.0515353 0.0212661 0.571062 0.0300961
 -64.4293 0.00135881 0.51114 0.0515344 0.0212867 0.57106 0.0300797
 -64.4295 0.00135875 0.511182 0.0515335 0.0213072 0.571058 0.0300634
 -64.4297 0.00135869 0.511225 0.0515326 0.0213277 0.571057 0.0300471
 -64.4299 0.00135862 0.511267 0.0515317 0.0213481 0.571055 0.0300308
 -64.43 0.00135856 0.511309 0.0515308 0.0213685 0.571053 0.0300145
 -64.4302 0.0013585 0.511351 0.0515299 0.0213889 0.571051 0.0299982
 -64.4304 0.00135844 0.511393 0.051529 0.0214093 0.571049 0.0299819
 -64.4306 0.00135838 0.511434 0.0515281 0.0214296 0.571047 0.0299657
 -64.4308 0.00135831 0.511475 0.0515272 0.02145 0.571045 0.0299494
 -64.431 0.00135825 0.511516 0.0515263 0.0214702 0.571043 0.0299332
 -64.4312 0.00135819 0.511557 0.0515254 0.0214905 0.571041 0.029917
 -64.4314 0.00135813 0.511598 0.0515245 0.0215107 0.571039 0.0299008
 -64.4315 0.00135806 0.511638 0.0515236 0.0215309 0.571037 0.0298846
 -64.4317 0.001358 0.511679 0.0515227 0.0215511 0.571035 0.0298684
 -64.4319 0.00135794 0.511719 0.0515218 0.0215712 0.571033 0.0298522
 -64.4321 0.00135787 0.511759 0.0515209 0.0215913 0.57103 0.0298361
 -64.4323 0.00135781 0.511799 0.05152 0.0216114 0.571028 0.0298199
 -64.4325 0.00135775 0.511838 0.0515191 0.0216315 0.571026 0.0298038
 -64.4327 0.00135769 0.511877 0.0515182 0.0216515 0.571024 0.0297876
 -64.4329 0.00135762 0.511917 0.0515173 0.0216715 0.571021 0.0297715
 -64.4331 0.00135756 0.511956 0.0515164 0.0216915 0.571019 0.0297554
 -64.4332 0.0013575 0.511994 0.0515155 0.0217115 0.571016 0.0297393
 -64.4334 0.00135743 0.512033 0.0515146 0.0217314 0.571014 0.0297233
 -64.4336 0.00135737 0.512072 0.0515137 0.0217513 0.571011 0.0297072
 -64.4338 0.00135731 0.51211 0.0515127 0.0217711 0.571009 0.0296911
 -64.434 0.00135724 0.512148 0.0515118 0.021791 0.571006 0.0296751
 -64.4342 0.00135718 0.512186 0.0515109 0.0218108 0.571004 0.0296591
 -64.4344 0.00135712 0.512224 0.05151 0.0218306 0.571001 0.029643
 -64.4346 0.00135705 0.512261 0.0515091 0.0218503 0.570999 0.029627
 -64.4348 0.00135699 0.512299 0.0515082 0.0218701 0.570996 0.029611
 -64.4349 0.00135693 0.512336 0.0515073 0.0218898 0.570993 0.029595
 -64.4351 0.00135686 0.512373 0.0515063 0.0219094 0.570991 0.0295791
 -64.4353 0.0013568 0.51241 0.0515054 0.0219291 0.570988 0.0295631
 -64.4355 0.00135673 0.512447 0.0515045 0.0219487 0.570985 0.0295472
 -64.4357 0.00135667 0.512483 0.0515036 0.0219683 0.570982 0.0295312
 -64.4359 0.00135661 0.512519 0.0515026 0.0219879 0.570979 0.0295153
 -64.4361 0.00135654 0.512556 0.0515017 0.0220074 0.570976 0.0294994
 -64.4363 0.00135648 0.512592 0.0515008 0.0220269 0.570974 0.0294835
 -64.4365 0.00135641 0.512628 0.0514999 0.0220464 0.570971 0.0294676
 -64.4367 0.00135635 0.512663 0.051499 0.0220659 0.570968 0.0294517
 -64.4369 0.00135629 0.512699 0.051498 0.0220853 0.570965 0.0294358
 -64.4371 0.00135622 0.512734 0.0514971 0.0221047 0.570962 0.02942
 -64.4372 0.00135616 0.51277 0.0514962 0.0221241 0.570959 0.0294041
 -64.4374 0.00135609 0.512805 0.0514952 0.0221434 0.570956 0.0293883
 -64.4376 0.00135603 0.51284 0.0514943 0.0221628 0.570952 0.0293725
 -64.4378 0.00135597 0.512874 0.0514934 0.0221821 0.570949 0.0293567
 -64.438 0.0013559 0.512909 0.0514924 0.0222013 0.570946 0.0293409
 -64.4382 0.00135584 0.512943 0.0514915 0.0222206 0.570943 0.0293251
 -64.4384 0.00135577 0.512978 0.0514906 0.0222398 0.57094 0.0293093
 -64.4386 0.00135571 0.513012 0.0514896 0.022259 0.570936 0.0292935
 -64.4388 0.00135564 0.513046 0.0514887 0.0222782 0.570933 0.0292778
 -64.439 0.00135558 0.51308 0.0514878 0.0222973 0.57093 0.0292621
 -64.4392 0.00135551 0.513113 0.0514868 0.0223164 0.570927 0.0292463
 -64.4394 0.00135545 0.513147 0.0514859 0.0223355 0.570923 0.0292306
 -64.4396 0.00135539 0.51318 0.051485 0.0223546 0.57092 0.0292149
 -64.4398 0.00135532 0.513213 0.051484 0.0223736 0.570916 0.0291992
 -64.4399 0.00135526 0.513246 0.0514831 0.0223926 0.570913 0.0291835
 -64.4401 0.00135519 0.513279 0.0514821 0.0224116 0.57091 0.0291679
 -64.4403 0.00135513 0.513312 0.0514812 0.0224306 0.570906 0.0291522
 -64.4405 0.00135506 0.513345 0.0514803 0.0224495 0.570903 0.0291365
 -64.4407 0.001355 0.513377 0.0514793 0.0224684 0.570899 0.0291209
 -64.4409 0.00135493 0.513409 0.0514784 0.0224873 0.570895 0.0291053
 -64.4411 0.00135487 0.513442 0.0514774 0.0225061 0.570892 0.0290897
 -64.4413 0.0013548 0.513474 0.0514765 0.022525 0.570888 0.0290741
 -64.4415 0.00135474 0.513506 0.0514755 0.0225438 0.570885 0.0290585
 -64.4417 0.00135467 0.513537 0.0514746 0.0225625 0.570881 0.0290429
 -64.4419 0.00135461 0.513569 0.0514737 0.0225813 0.570877 0.0290273
 -64.4421 0.00135454 0.5136 0.0514727 0.0226 0.570873 0.0290118
 -64.4423 0.00135448 0.513632 0.0514718 0.0226187 0.57087 0.0289962
 -64.4425 0.00135441 0.513663 0.0514708 0.0226374 0.570866 0.0289807
 -64.4427 0.00135435 0.513694 0.0514699 0.0226561 0.570862 0.0289652
 -64.4429 0.00135428 0.513725 0.0514689 0.0226747 0.570858 0.0289497
 -64.4431 0.00135422 0.513756 0.051468 0.0226933 0.570855 0.0289342
 -64.4433 0.00135415 0.513786 0.051467 0.0227118 0.570851 0.0289187
 -64.4435 0.00135408 0.513817 0.0514661 0.0227304 0.570847 0.0289032
 -64.4437 0.00135402 0.513847 0.0514651 0.0227489 0.570843 0.0288877
 -64.4438 0.00135395 0.513877 0.0514641 0.0227674 0.570839 0.0288723
 -64.444 0.00135389 0.513908 0.0514632 0.0227859 0.570835 0.0288568
 -64.4442 0.00135382 0.513938 0.0514622 0.0228043 0.570831 0.0288414
 -64.4444 0.00135376 0.513967 0.0514613 0.0228228 0.570827 0.028826
 -64.4446 0.00135369 0.513997 0.0514603 0.0228412 0.570823 0.0288106
 -64.4448 0.00135363 0.514027 0.0514594 0.0228595 0.570819 0.0287952
 -64.445 0.00135356 0.514056 0.0514584 0.0228779 0.570815 0.0287798
 -64.4452 0.00135349 0.514085 0.0514575 0.0228962 0.570811 0.0287644
 -64.4454 0.00135343 0.514115 0.0514565 0.0229145 0.570807 0.028749
 -64.4456 0.00135336 0.514144 0.0514555 0.0229328 0.570802 0.0287337
 -64.4458 0.0013533 0.514173 0.0514546 0.022951 0.570798 0.0287184
 -64.446 0.00135323 0.514201 0.0514536 0.0229692 0.570794 0.028703
 -64.4462 0.00135317 0.51423 0.0514527 0.0229874 0.57079 0.0286877
 -64.4464 0.0013531 0.514259 0.0514517 0.0230056 0.570786 0.0286724
 -64.4466 0.00135303 0.514287 0.0514507 0.0230238 0.570781 0.0286571
 -64.4468 0.00135297 0.514315 0.0514498 0.0230419 0.570777 0.0286418
 -64.447 0.0013529 0.514344 0.0514488 0.02306 0.570773 0.0286265
 -64.4472 0.00135284 0.514372 0.0514478 0.0230781 0.570768 0.0286113
 -64.4474 0.00135277 0.5144 0.0514469 0.0230961 0.570764 0.028596
 -64.4476 0.0013527 0.514427 0.0514459 0.0231141 0.57076 0.0285808
 -64.4478 0.00135264 0.514455 0.0514449 0.0231321 0.570755 0.0285656
 -64.448 0.00135257 0.514483 0.051444 0.0231501 0.570751 0.0285503
 -64.4482 0.0013525 0.51451 0.051443 0.0231681 0.570746 0.0285351
 -64.4484 0.00135244 0.514538 0.051442 0.023186 0.570742 0.0285199
 -64.4486 0.00135237 0.514565 0.0514411 0.0232039 0.570737 0.0285048
 -64.4488 0.00135231 0.514592 0.0514401 0.0232218 0.570733 0.0284896
 -64.449 0.00135224 0.514619 0.0514391 0.0232396 0.570728 0.0284744
 -64.4492 0.00135217 0.514646 0.0514382 0.0232575 0.570724 0.0284593
 -64.4494 0.00135211 0.514673 0.0514372 0.0232753 0.570719 0.0284441
 -64.4496 0.00135204 0.514699 0.0514362 0.023293 0.570715 0.028429
 -64.4498 0.00135197 0.514726 0.0514352 0.0233108 0.57071 0.0284139
 -64.45 0.00135191 0.514752 0.0514343 0.0233285 0.570705 0.0283988
 -64.7585 0.0013436 0.514801 0.0514101 0.0233484 0.570663 0.0283841
 -65.0641 0.00132107 0.514893 0.0513409 0.0233729 0.570544 0.0283703
 -65.3668 0.00128749 0.515028 0.0512286 0.023402 0.570352 0.0283575
 -65.6667 0.00124546 0.515206 0.0510751 0.0234362 0.570085 0.0283456
 -65.9637 0.0011973 0.515425 0.0508824 0.0234757 0.569746 0.0283348
 -66.258 0.00114485 0.515686 0.0506525 0.0235207 0.569335 0.0283252
 -66.5494 0.00108975 0.515988 0.0503872 0.0235717 0.568853 0.0283168
 -66.8382 0.00103325 0.51633 0.0500883 0.0236288 0.568302 0.0283098
 -67.1242 0.000976426 0.516711 0.0497579 0.0236924 0.567682 0.0283042
 -67.4076 0.0009201 0.517131 0.0493976 0.0237628 0.566995 0.0283002
 -67.6883 0.00086495 0.51759 0.0490093 0.0238404 0.566241 0.0282979
 -67.9663 0.000811453 0.518086 0.0485948 0.0239256 0.565421 0.0282974
 -68.2418 0.000759996 0.51862 0.0481558 0.0240186 0.564537 0.0282989
 -68.5146 0.00071082 0.519191 0.0476939 0.02412 0.563589 0.0283025
 -68.7849 0.000664106 0.519798 0.0472109 0.02423 0.562579 0.0283085
 -69.0527 0.000619934 0.520441 0.0467084 0.024349 0.561507 0.028317
 -69.3179 0.000578347 0.52112 0.0461878 0.0244775 0.560375 0.0283283
 -69.5807 0.000539322 0.521833 0.0456509 0.0246158 0.559183 0.0283425
 -69.8409 0.000502814 0.52258 0.0450989 0.0247644 0.557933 0.0283598
 -70.0988 0.000468742 0.523362 0.0445334 0.0249236 0.556626 0.0283807
 -70.3541 0.000437009 0.524177 0.0439558 0.0250939 0.555262 0.0284052
 -70.6072 0.000407504 0.525025 0.0433674 0.0252756 0.553843 0.0284338
 -70.8578 0.000380106 0.525906 0.0427695 0.0254693 0.55237 0.0284666
 -71.106 0.000354691 0.526818 0.0421633 0.0256751 0.550844 0.028504
 -71.3519 0.000331134 0.527762 0.0415501 0.0258937 0.549265 0.0285464
 -71.5956 0.000309311 0.528738 0.0409309 0.0261252 0.547635 0.028594
 -71.8368 0.000289099 0.529743 0.0403069 0.0263702 0.545955 0.0286472
 -72.0759 0.000270383 0.53078 0.0396791 0.026629 0.544226 0.0287063
 -72.3126 0.000253052 0.531846 0.0390485 0.0269018 0.542448 0.0287718
 -72.5472 0.000237 0.532941 0.0384161 0.0271891 0.540624 0.028844
 -72.7795 0.000222128 0.534065 0.0377828 0.0274911 0.538752 0.0289232
 -73.0096 0.000208345 0.535218 0.0371494 0.0278081 0.536836 0.0290098
 -73.2375 0.000195563 0.536399 0.0365167 0.0281405 0.534875 0.0291041
 -73.4633 0.000183705 0.537608 0.0358856 0.0284884 0.53287 0.0292066
 -73.6869 0.000172696 0.538844 0.0352566 0.028852 0.530823 0.0293176
 -73.9084 0.00016247 0.540106 0.0346305 0.0292316 0.528735 0.0294373
 -74.1277 0.000152963 0.541395 0.034008 0.0296274 0.526605 0.0295662
 -74.3451 0.000144119 0.54271 0.0333896 0.0300394 0.524436 0.0297044
 -74.5602 0.000135885 0.544051 0.0327758 0.0304679 0.522227 0.0298523
 -74.7734 0.000128214 0.545416 0.0321672 0.0309128 0.519981 0.0300101
 -74.9845 0.000121061 0.546807 0.0315642 0.0313743 0.517697 0.030178
 -75.1936 0.000114387 0.548221 0.0309673 0.0318524 0.515377 0.0303562
 -75.4006 0.000108155 0.54966 0.0303769 0.0323471 0.513022 0.0305448
 -75.6057 0.000102332 0.551122 0.0297934 0.0328584 0.510631 0.030744
 -75.8088 9.68856e-05 0.552607 0.029217 0.0333862 0.508207 0.0309539
 -76.01 9.17889e-05 0.554114 0.0286481 0.0339306 0.50575 0.0311744
 -76.2091 8.70156e-05 0.555644 0.028087 0.0344914 0.503261 0.0314055
 -76.4064 8.25424e-05 0.557196 0.0275338 0.0350685 0.50074 0.0316474
 -76.6017 7.83471e-05 0.558769 0.0269889 0.0356618 0.498189 0.0318999
 -76.7951 7.44101e-05 0.560363 0.0264524 0.0362711 0.495608 0.0321628
 -76.9866 7.07128e-05 0.561978 0.0259244 0.0368964 0.492998 0.0324362
 -77.1763 6.72387e-05 0.563613 0.0254051 0.0375373 0.490359 0.0327199
 -77.3641 6.39718e-05 0.565267 0.0248947 0.0381937 0.487694 0.0330137
 -77.5501 6.08982e-05 0.566942 0.0243931 0.0388654 0.485001 0.0333174
 -77.7342 5.80045e-05 0.568635 0.0239006 0.0395522 0.482283 0.0336308
 -77.9166 5.52787e-05 0.570346 0.0234171 0.0402538 0.479539 0.0339537
 -78.0971 5.27094e-05 0.572076 0.0229427 0.0409701 0.476772 0.0342858
 -78.2759 5.02863e-05 0.573823 0.0224773 0.0417007 0.47398 0.034627
 -78.4528 4.79997e-05 0.575588 0.0220211 0.0424454 0.471166 0.034977
 -78.6281 4.58409e-05 0.57737 0.021574 0.0432039 0.468329 0.0353355
 -78.8015 4.38014e-05 0.579168 0.021136 0.043976 0.465471 0.0357022
 -78.9733 4.18738e-05 0.580982 0.020707 0.0447615 0.462592 0.036077
 -79.1433 4.00508e-05 0.582813 0.020287 0.0455599 0.459693 0.0364594
 -79.3117 3.8326e-05 0.584658 0.019876 0.0463712 0.456775 0.0368494
 -79.4783 3.66932e-05 0.586518 0.0194738 0.0471949 0.453838 0.0372466
 -79.6434 3.51467e-05 0.588393 0.0190804 0.0480309 0.450884 0.0376508
 -79.8067 3.36813e-05 0.590282 0.0186958 0.0488788 0.447912 0.0380618
 -79.9684 3.2292e-05 0.592185 0.0183197 0.0497385 0.444924 0.0384792
 -80.1285 3.09741e-05 0.594101 0.0179522 0.0506096 0.44192 0.0389029
 -80.287 2.97236e-05 0.59603 0.017593 0.0514918 0.438901 0.0393327
 -80.4438 2.85364e-05 0.597972 0.0172422 0.052385 0.435868 0.0397684
 -80.5991 2.74087e-05 0.599925 0.0168995 0.0532889 0.43282 0.0402097
 -80.7528 2.6337e-05 0.601891 0.0165649 0.0542032 0.42976 0.0406565
 -80.905 2.53183e-05 0.603867 0.0162382 0.0551277 0.426688 0.0411085
 -81.0556 2.43493e-05 0.605855 0.0159193 0.0560621 0.423603 0.0415656
 -81.2047 2.34273e-05 0.607853 0.015608 0.0570063 0.420508 0.0420277
 -81.3523 2.25496e-05 0.609862 0.0153043 0.0579599 0.417403 0.0424945
 -81.4984 2.17138e-05 0.61188 0.015008 0.0589228 0.414287 0.042966
 -81.6429 2.09174e-05 0.613908 0.0147189 0.0598948 0.411163 0.0434419
 -81.7861 2.01584e-05 0.615945 0.014437 0.0608756 0.40803 0.0439222
 -81.9277 1.94347e-05 0.61799 0.014162 0.0618651 0.404889 0.0444067
 -82.0679 1.87443e-05 0.620044 0.0138939 0.062863 0.401741 0.0448952
 -82.2067 1.80856e-05 0.622105 0.0136324 0.0638692 0.398587 0.0453878
 -82.344 1.74566e-05 0.624174 0.0133775 0.0648835 0.395427 0.0458842
 -82.48 1.6856e-05 0.626251 0.013129 0.0659056 0.392262 0.0463844
 -82.6145 1.62822e-05 0.628334 0.0128868 0.0669354 0.389092 0.0468882
 -82.7476 1.57338e-05 0.630423 0.0126507 0.0679728 0.385918 0.0473956
 -82.8794 1.52094e-05 0.632519 0.0124205 0.0690175 0.38274 0.0479066
 -83.0099 1.47079e-05 0.63462 0.0121963 0.0700695 0.37956 0.0484209
 -83.1389 1.42281e-05 0.636726 0.0119777 0.0711285 0.376378 0.0489386
 -83.2667 1.37688e-05 0.638838 0.0117647 0.0721944 0.373194 0.0494595
 -83.3931 1.33291e-05 0.640954 0.0115571 0.0732671 0.370009 0.0499836
 -83.5182 1.29079e-05 0.643074 0.0113549 0.0743463 0.366823 0.0505109
 -83.642 1.25043e-05 0.645198 0.0111578 0.0754321 0.363638 0.0510412
 -83.7645 1.21175e-05 0.647326 0.0109658 0.0765242 0.360453 0.0515746
 -83.8858 1.17466e-05 0.649457 0.0107787 0.0776224 0.35727 0.0521109
 -84.0058 1.13909e-05 0.651591 0.0105964 0.0787268 0.354088 0.0526501
 -84.1245 1.10496e-05 0.653727 0.0104188 0.0798371 0.350909 0.0531922
 -84.242 1.07221e-05 0.655866 0.0102457 0.0809532 0.347733 0.0537371
 -84.3582 1.04077e-05 0.658006 0.0100771 0.0820751 0.34456 0.0542847
 -84.4733 1.01057e-05 0.660148 0.00991275 0.0832026 0.341392 0.0548351
 -84.5871 9.81557e-06 0.662291 0.00975264 0.0843355 0.338227 0.0553882
 -84.6997 9.53679e-06 0.664435 0.00959662 0.0854738 0.335068 0.0559439
 -84.8112 9.26882e-06 0.66658 0.0094446 0.0866175 0.331915 0.0565022
 -84.9215 9.01116e-06 0.668725 0.00929645 0.0877662 0.328767 0.0570631
 -85.0306 8.76333e-06 0.67087 0.00915208 0.0889201 0.325627 0.0576266
 -85.1385 8.52489e-06 0.673014 0.00901138 0.090079 0.322493 0.0581925
 -85.2454 8.29542e-06 0.675158 0.00887425 0.0912427 0.319367 0.0587609
 -85.351 8.07452e-06 0.677301 0.00874061 0.0924112 0.316248 0.0593318
 -85.4556 7.86181e-06 0.679442 0.00861034 0.0935845 0.313139 0.0599051
 -85.559 7.65692e-06 0.681583 0.00848337 0.0947623 0.310038 0.0604808
 -85.6614 7.45951e-06 0.683721 0.00835959 0.0959447 0.306947 0.0610589
 -85.7626 7.26926e-06 0.685857 0.00823893 0.0971315 0.303865 0.0616393
 -85.8628 7.08586e-06 0.687991 0.00812129 0.0983227 0.300794 0.062222
 -85.9619 6.90902e-06 0.690122 0.0080066 0.0995181 0.297734 0.062807
 -86.0599 6.73845e-06 0.69225 0.00789476 0.100718 0.294684 0.0633942
 -86.1569 6.57389e-06 0.694374 0.00778571 0.101922 0.291647 0.0639837
 -86.2528 6.41509e-06 0.696496 0.00767936 0.103129 0.288621 0.0645754
 -86.3477 6.26181e-06 0.698613 0.00757564 0.104341 0.285607 0.0651693
 -86.4416 6.11382e-06 0.700727 0.00747447 0.105557 0.282607 0.0657654
 -86.5344 5.97089e-06 0.702836 0.00737579 0.106776 0.279619 0.0663636
 -86.6262 5.83283e-06 0.704941 0.00727953 0.108 0.276645 0.066964
 -86.7171 5.69944e-06 0.707041 0.00718562 0.109227 0.273685 0.0675664
 -86.8069 5.57052e-06 0.709136 0.00709399 0.110457 0.27074 0.0681709
 -86.8958 5.4459e-06 0.711226 0.00700457 0.111691 0.267808 0.0687775
 -86.9836 5.3254e-06 0.713311 0.00691732 0.112929 0.264892 0.0693861
 -87.0706 5.20887e-06 0.715389 0.00683217 0.11417 0.261991 0.0699968
 -87.1565 5.09615e-06 0.717462 0.00674905 0.115414 0.259105 0.0706094
 -87.2415 4.98708e-06 0.719529 0.00666792 0.116662 0.256236 0.071224
 -87.3256 4.88153e-06 0.721589 0.00658872 0.117913 0.253382 0.0718406
 -87.4087 4.77936e-06 0.723643 0.0065114 0.119167 0.250545 0.0724591
 -87.4909 4.68044e-06 0.72569 0.0064359 0.120424 0.247725 0.0730795
 -87.5722 4.58465e-06 0.727731 0.00636217 0.121684 0.244922 0.0737019
 -87.6526 4.49187e-06 0.729764 0.00629017 0.122947 0.242136 0.0743261
 -87.7321 4.40199e-06 0.73179 0.00621984 0.124213 0.239368 0.0749521
 -87.8106 4.31489e-06 0.733808 0.00615115 0.125482 0.236617 0.07558
 -87.8883 4.23048e-06 0.735818 0.00608404 0.126754 0.233885 0.0762097
 -87.9652 4.14865e-06 0.737821 0.00601848 0.128028 0.23117 0.0768412
 -88.0411 4.06932e-06 0.739815 0.00595442 0.129305 0.228475 0.0774745
 -88.1162 3.99238e-06 0.741802 0.00589183 0.130585 0.225798 0.0781096
 -88.1904 3.91776e-06 0.74378 0.00583065 0.131867 0.22314 0.0787464
 -88.2638 3.84537e-06 0.745749 0.00577086 0.133152 0.220501 0.0793849
 -88.3363 3.77513e-06 0.74771 0.00571242 0.134439 0.217881 0.0800251
 -88.408 3.70697e-06 0.749662 0.00565529 0.135729 0.215281 0.080667
 -88.4789 3.6408e-06 0.751605 0.00559943 0.137021 0.212701 0.0813105
 -88.5489 3.57657e-06 0.753538 0.00554482 0.138315 0.210141 0.0819557
 -88.6181 3.5142e-06 0.755463 0.00549142 0.139612 0.2076 0.0826025
 -88.6865 3.45364e-06 0.757378 0.00543919 0.14091 0.20508 0.0832509
 -88.7542 3.39481e-06 0.759283 0.00538811 0.142211 0.20258 0.0839009
 -88.821 3.33766e-06 0.761179 0.00533815 0.143514 0.2001 0.0845524
 -88.887 3.28213e-06 0.763065 0.00528928 0.144819 0.197641 0.0852055
 -88.9523 3.22816e-06 0.764941 0.00524147 0.146126 0.195202 0.0858601
 -89.0167 3.17571e-06 0.766807 0.00519469 0.147435 0.192785 0.0865163
 -89.0804 3.12473e-06 0.768662 0.00514891 0.148746 0.190388 0.0871739
 -89.1434 3.07516e-06 0.770508 0.00510412 0.150058 0.188012 0.0878329
 -89.2056 3.02696e-06 0.772343 0.00506028 0.151373 0.185657 0.0884934
 -89.267 2.98008e-06 0.774168 0.00501738 0.152689 0.183324 0.0891554
 -89.3277 2.93449e-06 0.775982 0.00497538 0.154006 0.181011 0.0898187
 -89.3877 2.89013e-06 0.777785 0.00493427 0.155326 0.17872 0.0904834
 -89.4469 2.84698e-06 0.779578 0.00489402 0.156647 0.17645 0.0911495
 -89.5054 2.80498e-06 0.781359 0.00485461 0.157969 0.174202 0.0918169
 -89.5632 2.76412e-06 0.78313 0.00481603 0.159293 0.171974 0.0924857
 -89.6202 2.72434e-06 0.78489 0.00477824 0.160619 0.169769 0.0931558
 -89.6766 2.68561e-06 0.786639 0.00474124 0.161945 0.167584 0.0938271
 -89.7322 2.64791e-06 0.788376 0.004705 0.163273 0.165422 0.0944997
 -89.7872 2.6112e-06 0.790103 0.0046695 0.164603 0.16328 0.0951736
 -89.8415 2.57545e-06 0.791818 0.00463474 0.165933 0.161161 0.0958487
 -89.8951 2.54063e-06 0.793522 0.00460067 0.167265 0.159063 0.096525
 -89.948 2.50672e-06 0.795214 0.00456731 0.168598 0.156986 0.0972025
 -90.0002 2.47367e-06 0.796895 0.00453461 0.169932 0.154931 0.0978811
 -90.0517 2.44148e-06 0.798564 0.00450258 0.171267 0.152897 0.0985609
 -90.1026 2.41011e-06 0.800222 0.00447119 0.172604 0.150885 0.0992419
 -90.1529 2.37955e-06 0.801869 0.00444044 0.173941 0.148894 0.0999239
 -90.2025 2.34975e-06 0.803503 0.00441029 0.175279 0.146924 0.100607
 -90.2514 2.32072e-06 0.805126 0.00438075 0.176618 0.144976 0.101291
 -90.2997 2.29241e-06 0.806737 0.0043518 0.177958 0.14305 0.101976
 -90.3474 2.26481e-06 0.808337 0.00432342 0.179298 0.141144 0.102663
 -90.3944 2.2379e-06 0.809925 0.0042956 0.180639 0.13926 0.10335
 -90.4408 2.21166e-06 0.811501 0.00426833 0.181981 0.137397 0.104038
 -90.4866 2.18608e-06 0.813065 0.00424159 0.183324 0.135555 0.104728
 -90.5318 2.16112e-06 0.814617 0.00421538 0.184668 0.133734 0.105418
 -90.5763 2.13678e-06 0.816158 0.00418969 0.186011 0.131934 0.106109
 -90.6203 2.11304e-06 0.817686 0.00416449 0.187356 0.130155 0.106801
 -90.6637 2.08988e-06 0.819203 0.00413979 0.188701 0.128396 0.107494
 -90.7064 2.06728e-06 0.820708 0.00411556 0.190046 0.126659 0.108188
 -90.7486 2.04524e-06 0.822201 0.00409181 0.191392 0.124942 0.108883
 -90.7902 2.02373e-06 0.823682 0.00406851 0.192738 0.123245 0.109578
 -90.8312 2.00274e-06 0.825151 0.00404567 0.194085 0.121569 0.110275
 -90.8716 1.98225e-06 0.826608 0.00402327 0.195432 0.119913 0.110972
 -90.9115 1.96226e-06 0.828054 0.0040013 0.196779 0.118278 0.11167
 -90.9508 1.94275e-06 0.829487 0.00397975 0.198126 0.116662 0.112369
 -90.9895 1.9237e-06 0.830909 0.00395861 0.199473 0.115067 0.113068
 -91.0277 1.90511e-06 0.832319 0.00393788 0.200821 0.113491 0.113768
 -91.0653 1.88696e-06 0.833716 0.00391755 0.202169 0.111936 0.114469
 -91.1024 1.86924e-06 0.835102 0.0038976 0.203516 0.110399 0.115171
 -91.1389 1.85195e-06 0.836477 0.00387804 0.204864 0.108883 0.115873
 -91.1749 1.83506e-06 0.837839 0.00385885 0.206212 0.107385 0.116576
 -91.2104 1.81857e-06 0.83919 0.00384003 0.20756 0.105907 0.11728
 -91.2453 1.80247e-06 0.840528 0.00382156 0.208907 0.104449 0.117984
 -91.2797 1.78675e-06 0.841856 0.00380345 0.210255 0.103009 0.118689
 -91.3136 1.7714e-06 0.843171 0.00378568 0.211602 0.101588 0.119394
 -91.347 1.75641e-06 0.844475 0.00376825 0.212949 0.100185 0.1201
 -91.3799 1.74177e-06 0.845767 0.00375115 0.214296 0.0988017 0.120807
 -91.4122 1.72748e-06 0.847047 0.00373437 0.215643 0.0974364 0.121514
 -91.4441 1.71351e-06 0.848316 0.00371792 0.216989 0.0960894 0.122221
 -91.4754 1.69988e-06 0.849573 0.00370178 0.218335 0.0947606 0.122929
 -91.5063 1.68656e-06 0.850819 0.00368594 0.219681 0.0934497 0.123638
 -91.5367 1.67356e-06 0.852053 0.00367041 0.221026 0.0921567 0.124347
 -91.5666 1.66086e-06 0.853276 0.00365517 0.222371 0.0908814 0.125056
 -91.596 1.64845e-06 0.854487 0.00364022 0.223716 0.0896236 0.125766
 -91.6249 1.63633e-06 0.855687 0.00362556 0.225059 0.0883833 0.126477
 -91.6534 1.6245e-06 0.856876 0.00361117 0.226403 0.0871601 0.127187
 -91.6814 1.61294e-06 0.858053 0.00359706 0.227745 0.085954 0.127899
 -91.7089 1.60166e-06 0.85922 0.00358322 0.229088 0.0847649 0.12861
 -91.736 1.59063e-06 0.860375 0.00356965 0.230429 0.0835925 0.129322
 -91.7626 1.57987e-06 0.861519 0.00355633 0.23177 0.0824367 0.130034
 -91.7887 1.56935e-06 0.862651 0.00354327 0.23311 0.0812974 0.130747
 -91.8145 1.55908e-06 0.863773 0.00353046 0.23445 0.0801743 0.131459
 -91.8397 1.54905e-06 0.864884 0.0035179 0.235788 0.0790674 0.132172
 -91.8646 1.53926e-06 0.865984 0.00350557 0.237126 0.0779765 0.132886
 -91.889 1.5297e-06 0.867073 0.00349349 0.238463 0.0769013 0.133599
 -91.9129 1.52036e-06 0.868151 0.00348164 0.2398 0.0758418 0.134313
 -91.9365 1.51124e-06 0.869219 0.00347002 0.241135 0.0747977 0.135027
 -91.9596 1.50234e-06 0.870276 0.00345862 0.242469 0.073769 0.135742
 -91.9823 1.49365e-06 0.871322 0.00344745 0.243803 0.0727554 0.136456
 -92.0046 1.48516e-06 0.872357 0.0034365 0.245135 0.0717568 0.137171
 -92.0264 1.47688e-06 0.873382 0.00342575 0.246467 0.070773 0.137885
 -92.0479 1.46879e-06 0.874397 0.00341522 0.247798 0.0698039 0.1386
 -92.0689 1.4609e-06 0.875401 0.0034049 0.249127 0.0688493 0.139316
 -92.0896 1.45319e-06 0.876395 0.00339478 0.250456 0.067909 0.140031
 -92.1098 1.44568e-06 0.877378 0.00338487 0.251783 0.0669829 0.140746
 -92.1297 1.43834e-06 0.878352 0.00337514 0.253109 0.0660708 0.141462
 -92.1492 1.43118e-06 0.879315 0.00336562 0.254435 0.0651726 0.142177
 -92.1683 1.4242e-06 0.880268 0.00335628 0.255759 0.064288 0.142893
 -92.187 1.41738e-06 0.881211 0.00334713 0.257081 0.063417 0.143608
 -92.2053 1.41074e-06 0.882144 0.00333817 0.258403 0.0625594 0.144324
 -92.2232 1.40425e-06 0.883067 0.00332939 0.259723 0.0617149 0.14504
 -92.2408 1.39793e-06 0.883981 0.00332078 0.261042 0.0608835 0.145755
 -92.258 1.39177e-06 0.884884 0.00331236 0.26236 0.060065 0.146471
 -92.2749 1.38576e-06 0.885778 0.0033041 0.263676 0.0592593 0.147187
 -92.2914 1.3799e-06 0.886663 0.00329602 0.264992 0.0584661 0.147902
 -92.3075 1.3742e-06 0.887537 0.0032881 0.266305 0.0576853 0.148618
 -92.3233 1.36863e-06 0.888403 0.00328035 0.267618 0.0569168 0.149334
 -92.3387 1.36321e-06 0.889259 0.00327277 0.268929 0.0561604 0.150049
 -92.3538 1.35793e-06 0.890105 0.00326534 0.270238 0.055416 0.150765
 -92.3685 1.35279e-06 0.890942 0.00325807 0.271546 0.0546833 0.15148
 -92.3829 1.34779e-06 0.89177 0.00325096 0.272853 0.0539624 0.152195
 -92.3969 1.34291e-06 0.892589 0.003244 0.274158 0.0532529 0.15291
 -92.4106 1.33817e-06 0.893399 0.00323719 0.275462 0.0525547 0.153625
 -92.424 1.33356e-06 0.8942 0.00323052 0.276764 0.0518678 0.15434
 -92.4371 1.32907e-06 0.894992 0.00322401 0.278064 0.0511919 0.155055
 -92.4498 1.3247e-06 0.895775 0.00321764 0.279363 0.0505269 0.155769
 -92.4622 1.32046e-06 0.896549 0.00321141 0.280661 0.0498727 0.156484
 -92.4743 1.31633e-06 0.897314 0.00320532 0.281957 0.0492291 0.157198
 -92.4861 1.31232e-06 0.898071 0.00319937 0.283251 0.048596 0.157912
 -92.4976 1.30843e-06 0.898819 0.00319355 0.284543 0.0479731 0.158626
 -92.5088 1.30465e-06 0.899559 0.00318787 0.285834 0.0473605 0.159339
 -92.5196 1.30098e-06 0.90029 0.00318232 0.287123 0.0467579 0.160053
 -92.5302 1.29742e-06 0.901013 0.0031769 0.288411 0.0461653 0.160766
 -92.5404 1.29396e-06 0.901728 0.0031716 0.289697 0.0455824 0.161479
 -92.5504 1.29061e-06 0.902434 0.00316644 0.290981 0.0450091 0.162191
 -92.5601 1.28737e-06 0.903132 0.00316139 0.292263 0.0444453 0.162904
 -92.5695 1.28423e-06 0.903822 0.00315647 0.293543 0.0438909 0.163616
 -92.5785 1.28118e-06 0.904505 0.00315167 0.294822 0.0433457 0.164328
 -92.5874 1.27824e-06 0.905179 0.00314699 0.296099 0.0428097 0.165039
 -92.5959 1.2754e-06 0.905845 0.00314243 0.297374 0.0422826 0.16575
 -92.6041 1.27264e-06 0.906503 0.00313799 0.298648 0.0417643 0.166461
 -92.6121 1.26999e-06 0.907154 0.00313365 0.299919 0.0412547 0.167172
 -92.6198 1.26742e-06 0.907797 0.00312943 0.301189 0.0407537 0.167882
 -92.6273 1.26495e-06 0.908432 0.00312533 0.302456 0.0402612 0.168592
 -92.6344 1.26257e-06 0.90906 0.00312133 0.303722 0.039777 0.169301
 -92.6413 1.26027e-06 0.90968 0.00311744 0.304986 0.0393011 0.17001
 -92.648 1.25806e-06 0.910293 0.00311365 0.306248 0.0388332 0.170719
 -92.6544 1.25594e-06 0.910899 0.00310997 0.307508 0.0383733 0.171427
 -92.6605 1.2539e-06 0.911497 0.0031064 0.308767 0.0379213 0.172135
 -92.6664 1.25195e-06 0.912088 0.00310292 0.310023 0.037477 0.172843
 -92.672 1.25007e-06 0.912672 0.00309955 0.311277 0.0370403 0.17355
 -92.6774 1.24828e-06 0.913249 0.00309628 0.312529 0.0366111 0.174257
 -92.6825 1.24657e-06 0.913819 0.0030931 0.31378 0.0361893 0.174963
 -92.6874 1.24493e-06 0.914382 0.00309002 0.315028 0.0357748 0.175669
 -92.6921 1.24337e-06 0.914938 0.00308704 0.316274 0.0353675 0.176374
 -92.6965 1.24189e-06 0.915487 0.00308415 0.317518 0.0349672 0.177079
 -92.7007 1.24048e-06 0.91603 0.00308136 0.31876 0.0345739 0.177784
 -92.7047 1.23915e-06 0.916566 0.00307865 0.320001 0.0341875 0.178488
 -92.7084 1.23789e-06 0.917095 0.00307604 0.321239 0.0338078 0.179191
 -92.7119 1.2367e-06 0.917618 0.00307352 0.322475 0.0334347 0.179894
 -92.7152 1.23558e-06 0.918134 0.00307108 0.323709 0.0330681 0.180597
 -92.7182 1.23453e-06 0.918644 0.00306874 0.324941 0.032708 0.181299
 -92.7211 1.23355e-06 0.919147 0.00306647 0.32617 0.0323543 0.182001
 -92.7237 1.23264e-06 0.919644 0.0030643 0.327398 0.0320068 0.182702
 -92.7261 1.2318e-06 0.920135 0.0030622 0.328623 0.0316654 0.183402
 -92.7283 1.23102e-06 0.92062 0.00306019 0.329847 0.03133 0.184103
 -92.7303 1.23031e-06 0.921098 0.00305826 0.331068 0.0310006 0.184802
 -92.7321 1.22966e-06 0.921571 0.00305641 0.332287 0.0306771 0.185501
 -92.7337 1.22907e-06 0.922038 0.00305464 0.333504 0.0303593 0.1862
 -92.7351 1.22855e-06 0.922498 0.00305295 0.334719 0.0300473 0.186897
 -92.7362 1.22809e-06 0.922953 0.00305134 0.335932 0.0297407 0.187595
 -92.7372 1.22769e-06 0.923402 0.0030498 0.337142 0.0294397 0.188292
 -92.738 1.22735e-06 0.923845 0.00304834 0.33835 0.0291441 0.188988
 -92.7386 1.22708e-06 0.924283 0.00304696 0.339557 0.0288538 0.189683
 -92.739 1.22686e-06 0.924715 0.00304564 0.34076 0.0285688 0.190378
 -92.7392 1.22669e-06 0.925141 0.0030444 0.341962 0.0282889 0.191073
 -92.7393 1.22659e-06 0.925562 0.00304323 0.343162 0.028014 0.191767
 -92.7391 1.22654e-06 0.925977 0.00304214 0.344359 0.0277442 0.19246
 -92.7388 1.22655e-06 0.926387 0.00304111 0.345554 0.0274793 0.193153
 -92.7383 1.22662e-06 0.926792 0.00304015 0.346747 0.0272192 0.193845
 -92.7376 1.22674e-06 0.927191 0.00303926 0.347937 0.0269638 0.194536
 -92.7367 1.22691e-06 0.927585 0.00303844 0.349125 0.0267131 0.195227
 -92.7357 1.22714e-06 0.927974 0.00303768 0.350312 0.026467 0.195917
 -92.7345 1.22742e-06 0.928358 0.00303699 0.351495 0.0262255 0.196607
 -92.7331 1.22775e-06 0.928736 0.00303637 0.352677 0.0259884 0.197296
 -92.7316 1.22814e-06 0.92911 0.00303581 0.353856 0.0257557 0.197984
 -92.7299 1.22857e-06 0.929479 0.00303531 0.355033 0.0255272 0.198672
 -92.728 1.22906e-06 0.929843 0.00303487 0.356208 0.0253031 0.199359
 -92.726 1.22959e-06 0.930202 0.0030345 0.35738 0.025083 0.200045
 -92.7238 1.23018e-06 0.930556 0.00303419 0.358551 0.0248671 0.200731
 -92.7214 1.23082e-06 0.930905 0.00303394 0.359718 0.0246553 0.201416
 -92.7189 1.2315e-06 0.93125 0.00303374 0.360884 0.0244473 0.2021
 -92.7163 1.23223e-06 0.93159 0.00303361 0.362047 0.0242433 0.202784
 -92.7135 1.23301e-06 0.931925 0.00303353 0.363208 0.0240432 0.203467
 -92.7105 1.23383e-06 0.932256 0.00303352 0.364367 0.0238468 0.204149
 -92.7074 1.23471e-06 0.932583 0.00303355 0.365523 0.0236541 0.204831
 -92.7042 1.23562e-06 0.932905 0.00303365 0.366677 0.023465 0.205512
 -92.7008 1.23659e-06 0.933222 0.0030338 0.367829 0.0232796 0.206192
 -92.6973 1.2376e-06 0.933535 0.003034 0.368979 0.0230977 0.206872
 -92.6936 1.23865e-06 0.933844 0.00303426 0.370126 0.0229192 0.207551
 -92.6898 1.23975e-06 0.934149 0.00303458 0.371271 0.0227442 0.208229
 -92.6859 1.24089e-06 0.934449 0.00303494 0.372413 0.0225725 0.208906
 -92.6818 1.24207e-06 0.934745 0.00303536 0.373553 0.0224042 0.209583
 -92.6776 1.2433e-06 0.935037 0.00303583 0.374691 0.0222391 0.210259
 -92.6733 1.24456e-06 0.935325 0.00303635 0.375826 0.0220771 0.210934
 -92.6688 1.24588e-06 0.935609 0.00303692 0.37696 0.0219184 0.211609
 -92.6642 1.24723e-06 0.935889 0.00303754 0.37809 0.0217627 0.212283
 -92.6595 1.24862e-06 0.936166 0.0030382 0.379219 0.02161 0.212956
 -92.6547 1.25006e-06 0.936438 0.00303892 0.380345 0.0214604 0.213628
 -92.6497 1.25153e-06 0.936706 0.00303969 0.381469 0.0213136 0.2143
 -92.6446 1.25305e-06 0.93697 0.0030405 0.38259 0.0211698 0.214971
 -92.6394 1.2546e-06 0.937231 0.00304136 0.383709 0.0210288 0.215641
 -92.6341 1.25619e-06 0.937488 0.00304226 0.384826 0.0208906 0.216311
 -92.6286 1.25783e-06 0.937741 0.00304321 0.385941 0.0207552 0.216979
 -92.6231 1.2595e-06 0.937991 0.00304421 0.387053 0.0206224 0.217647
 -92.6174 1.26121e-06 0.938237 0.00304525 0.388162 0.0204923 0.218315
 -92.6116 1.26295e-06 0.93848 0.00304634 0.38927 0.0203648 0.218981
 -92.6058 1.26474e-06 0.938719 0.00304746 0.390375 0.0202399 0.219647
 -92.5998 1.26656e-06 0.938954 0.00304863 0.391478 0.0201175 0.220312
 -92.5937 1.26842e-06 0.939186 0.00304985 0.392578 0.0199976 0.220976
 -92.5875 1.27031e-06 0.939415 0.0030511 0.393676 0.0198802 0.221639
 -92.5812 1.27224e-06 0.93964 0.0030524 0.394772 0.0197651 0.222302
 -92.5748 1.27421e-06 0.939862 0.00305374 0.395865 0.0196524 0.222964
 -92.5682 1.27621e-06 0.940081 0.00305512 0.396956 0.019542 0.223625
 -92.5616 1.27825e-06 0.940296 0.00305654 0.398044 0.0194339 0.224285
 -92.5549 1.28032e-06 0.940508 0.003058 0.399131 0.0193281 0.224945
 -92.5481 1.28243e-06 0.940717 0.00305949 0.400215 0.0192244 0.225604
 -92.5412 1.28457e-06 0.940923 0.00306103 0.401296 0.0191229 0.226262
 -92.5342 1.28675e-06 0.941126 0.0030626 0.402375 0.0190236 0.226919
 -92.5272 1.28896e-06 0.941325 0.00306421 0.403452 0.0189264 0.227575
 -92.52 1.2912e-06 0.941522 0.00306586 0.404527 0.0188312 0.228231
 -92.5127 1.29348e-06 0.941715 0.00306755 0.405599 0.018738 0.228886
 -92.5054 1.29579e-06 0.941906 0.00306927 0.406669 0.0186469 0.22954
 -92.4979 1.29813e-06 0.942094 0.00307103 0.407736 0.0185577 0.230193
 -92.4904 1.30051e-06 0.942279 0.00307282 0.408802 0.0184704 0.230846
 -92.4828 1.30291e-06 0.942461 0.00307465 0.409864 0.0183851 0.231498
 -92.4751 1.30535e-06 0.94264 0.00307652 0.410925 0.0183016 0.232148
 -92.4673 1.30782e-06 0.942816 0.00307841 0.411983 0.0182199 0.232799
 -92.4595 1.31033e-06 0.94299 0.00308035 0.413039 0.01814 0.233448
 -92.4515 1.31286e-06 0.94316 0.00308231 0.414092 0.018062 0.234096
 -92.4435 1.31542e-06 0.943328 0.00308431 0.415144 0.0179856 0.234744
 -92.4354 1.31802e-06 0.943494 0.00308634 0.416192 0.017911 0.235391
 -92.4273 1.32064e-06 0.943657 0.0030884 0.417239 0.017838 0.236037
 -92.419 1.3233e-06 0.943817 0.0030905 0.418283 0.0177667 0.236683
 -92.4107 1.32598e-06 0.943974 0.00309263 0.419325 0.0176971 0.237327
 -92.4023 1.3287e-06 0.944129 0.00309478 0.420364 0.017629 0.237971
 -92.3939 1.33144e-06 0.944282 0.00309697 0.421402 0.0175626 0.238614
 -92.3854 1.33422e-06 0.944432 0.00309919 0.422437 0.0174976 0.239256
 -92.3768 1.33702e-06 0.944579 0.00310144 0.423469 0.0174342 0.239897
 -92.3681 1.33985e-06 0.944725 0.00310372 0.424499 0.0173723 0.240538
 -92.3594 1.34271e-06 0.944867 0.00310603 0.425527 0.0173119 0.241177
 -92.3506 1.3456e-06 0.945008 0.00310836 0.426553 0.0172529 0.241816
 -92.3417 1.34852e-06 0.945146 0.00311073 0.427576 0.0171954 0.242454
 -92.3328 1.35147e-06 0.945281 0.00311312 0.428597 0.0171392 0.243092
 -92.3238 1.35444e-06 0.945415 0.00311554 0.429616 0.0170845 0.243728
 -92.3148 1.35744e-06 0.945546 0.00311799 0.430633 0.0170311 0.244364
 -92.3057 1.36047e-06 0.945674 0.00312047 0.431647 0.016979 0.244999
 -92.2965 1.36352e-06 0.945801 0.00312297 0.432659 0.0169282 0.245633
 -92.2873 1.36661e-06 0.945925 0.0031255 0.433668 0.0168788 0.246266
 -92.2781 1.36972e-06 0.946048 0.00312806 0.434676 0.0168305 0.246898
 -92.2687 1.37285e-06 0.946168 0.00313064 0.435681 0.0167836 0.24753
 -92.2593 1.37601e-06 0.946286 0.00313325 0.436683 0.0167379 0.24816
 -92.2499 1.3792e-06 0.946402 0.00313588 0.437684 0.0166933 0.24879
 -92.2404 1.38242e-06 0.946515 0.00313854 0.438682 0.01665 0.24942
 -92.2309 1.38566e-06 0.946627 0.00314122 0.439678 0.0166078 0.250048
 -92.2213 1.38892e-06 0.946737 0.00314393 0.440672 0.0165668 0.250675
 -92.2116 1.39222e-06 0.946845 0.00314666 0.441663 0.0165269 0.251302
 -92.2019 1.39553e-06 0.946951 0.00314941 0.442652 0.0164882 0.251928
 -92.1922 1.39887e-06 0.947054 0.00315219 0.443639 0.0164505 0.252553
 -92.1824 1.40224e-06 0.947156 0.00315499 0.444624 0.0164139 0.253177
 -92.1726 1.40563e-06 0.947256 0.00315782 0.445606 0.0163783 0.2538
 -92.1627 1.40905e-06 0.947355 0.00316066 0.446586 0.0163438 0.254423
 -92.1528 1.41249e-06 0.947451 0.00316353 0.447564 0.0163103 0.255045
 -92.1428 1.41596e-06 0.947545 0.00316642 0.44854 0.0162778 0.255666
 -92.1328 1.41944e-06 0.947638 0.00316934 0.449513 0.0162464 0.256286
 -92.1227 1.42296e-06 0.947729 0.00317227 0.450484 0.0162158 0.256905
 -92.1126 1.42649e-06 0.947818 0.00317523 0.451453 0.0161863 0.257524
 -92.1025 1.43006e-06 0.947905 0.0031782 0.45242 0.0161577 0.258141
 -92.0923 1.43364e-06 0.947991 0.0031812 0.453385 0.01613 0.258758
 -92.0821 1.43725e-06 0.948074 0.00318422 0.454347 0.0161032 0.259374
 -92.0718 1.44088e-06 0.948157 0.00318726 0.455307 0.0160773 0.25999
 -92.0615 1.44453e-06 0.948237 0.00319031 0.456265 0.0160524 0.260604
 -92.0512 1.44821e-06 0.948316 0.00319339 0.457221 0.0160282 0.261218
 -92.0408 1.4519e-06 0.948393 0.00319649 0.458174 0.016005 0.26183
 -92.0305 1.45563e-06 0.948469 0.0031996 0.459125 0.0159825 0.262442
 -92.02 1.45937e-06 0.948543 0.00320274 0.460075 0.0159609 0.263053
 -92.0096 1.46313e-06 0.948615 0.00320589 0.461021 0.0159402 0.263664
 -91.9991 1.46692e-06 0.948686 0.00320906 0.461966 0.0159202 0.264273
 -91.9885 1.47073e-06 0.948755 0.00321225 0.462909 0.015901 0.264882
 -91.978 1.47456e-06 0.948823 0.00321546 0.463849 0.0158826 0.26549
 -91.9674 1.47842e-06 0.94889 0.00321869 0.464787 0.0158649 0.266097
 -91.9567 1.48229e-06 0.948954 0.00322193 0.465723 0.015848 0.266703
 -91.9461 1.48618e-06 0.949018 0.00322519 0.466657 0.0158318 0.267309
 -91.9354 1.4901e-06 0.94908 0.00322847 0.467589 0.0158164 0.267913
 -91.9247 1.49404e-06 0.94914 0.00323176 0.468519 0.0158017 0.268517
 -91.914 1.498e-06 0.949199 0.00323507 0.469446 0.0157876 0.26912
 -91.9032 1.50198e-06 0.949257 0.0032384 0.470371 0.0157743 0.269722
 -91.8924 1.50598e-06 0.949313 0.00324174 0.471295 0.0157617 0.270324
 -91.8816 1.51e-06 0.949368 0.0032451 0.472216 0.0157497 0.270924
 -91.8708 1.51404e-06 0.949422 0.00324847 0.473134 0.0157384 0.271524
 -91.8599 1.5181e-06 0.949474 0.00325186 0.474051 0.0157277 0.272123
 -91.849 1.52218e-06 0.949525 0.00325526 0.474966 0.0157177 0.272721
 -91.8381 1.52628e-06 0.949575 0.00325868 0.475878 0.0157083 0.273319
 -91.8272 1.5304e-06 0.949623 0.00326212 0.476789 0.0156995 0.273915
 -91.8163 1.53454e-06 0.94967 0.00326557 0.477697 0.0156914 0.274511
 -91.8053 1.53869e-06 0.949716 0.00326903 0.478603 0.0156838 0.275106
 -91.7943 1.54287e-06 0.94976 0.00327251 0.479507 0.0156768 0.2757
 -91.7833 1.54707e-06 0.949804 0.003276 0.480409 0.0156704 0.276293
 -91.7723 1.55129e-06 0.949846 0.0032795 0.481309 0.0156646 0.276886
 -91.7612 1.55552e-06 0.949887 0.00328302 0.482207 0.0156593 0.277478
 -91.7502 1.55978e-06 0.949927 0.00328655 0.483103 0.0156546 0.278069
 -91.7391 1.56405e-06 0.949965 0.0032901 0.483996 0.0156505 0.278659
 -91.728 1.56834e-06 0.950003 0.00329366 0.484888 0.0156468 0.279248
 -91.7169 1.57265e-06 0.950039 0.00329723 0.485777 0.0156438 0.279837
 -91.7058 1.57698e-06 0.950074 0.00330081 0.486665 0.0156412 0.280424
 -91.6946 1.58132e-06 0.950108 0.00330441 0.48755 0.0156391 0.281011
 -91.6835 1.58569e-06 0.950141 0.00330802 0.488434 0.0156376 0.281597
 -91.6723 1.59007e-06 0.950173 0.00331164 0.489315 0.0156365 0.282183
 -91.6611 1.59447e-06 0.950204 0.00331527 0.490194 0.0156359 0.282767
 -91.6499 1.59889e-06 0.950233 0.00331891 0.491071 0.0156358 0.283351
 -91.6387 1.60332e-06 0.950262 0.00332257 0.491947 0.0156362 0.283934
 -91.6275 1.60777e-06 0.95029 0.00332623 0.49282 0.0156371 0.284516
 -91.6162 1.61224e-06 0.950316 0.00332991 0.493691 0.0156384 0.285098
 -91.605 1.61673e-06 0.950342 0.0033336 0.49456 0.0156402 0.285678
 -91.5937 1.62123e-06 0.950367 0.0033373 0.495427 0.0156424 0.286258
 -91.5825 1.62575e-06 0.95039 0.00334101 0.496292 0.015645 0.286837
 -91.5712 1.63029e-06 0.950413 0.00334473 0.497155 0.0156481 0.287415
 -91.5599 1.63485e-06 0.950435 0.00334846 0.498016 0.0156516 0.287993
 -91.5486 1.63942e-06 0.950455 0.0033522 0.498876 0.0156555 0.28857
 -91.5373 1.644e-06 0.950475 0.00335595 0.499733 0.0156598 0.289146
 -91.526 1.64861e-06 0.950494 0.00335971 0.500588 0.0156646 0.289721
 -91.5147 1.65323e-06 0.950512 0.00336348 0.501441 0.0156697 0.290295
 -91.5034 1.65786e-06 0.950529 0.00336726 0.502292 0.0156752 0.290869
 -91.492 1.66251e-06 0.950545 0.00337105 0.503141 0.0156812 0.291441
 -91.4807 1.66718e-06 0.95056 0.00337485 0.503988 0.0156875 0.292013
 -91.4694 1.67186e-06 0.950575 0.00337866 0.504834 0.0156941 0.292585
 -91.458 1.67656e-06 0.950588 0.00338247 0.505677 0.0157012 0.293155
 -91.4467 1.68128e-06 0.950601 0.0033863 0.506518 0.0157086 0.293725
 -91.4353 1.686e-06 0.950613 0.00339013 0.507358 0.0157164 0.294294
 -91.424 1.69075e-06 0.950624 0.00339397 0.508195 0.0157245 0.294862
 -91.4126 1.69551e-06 0.950634 0.00339782 0.509031 0.0157329 0.295429
 -91.4012 1.70028e-06 0.950643 0.00340168 0.509864 0.0157418 0.295996
 -91.3899 1.70507e-06 0.950652 0.00340554 0.510696 0.0157509 0.296562
 -91.3785 1.70988e-06 0.95066 0.00340942 0.511526 0.0157604 0.297127
 -91.3671 1.7147e-06 0.950667 0.0034133 0.512353 0.0157702 0.297691
 -91.3557 1.71953e-06 0.950673 0.00341719 0.513179 0.0157803 0.298255
 -91.3444 1.72438e-06 0.950678 0.00342108 0.514003 0.0157908 0.298818
 -91.333 1.72924e-06 0.950683 0.00342499 0.514825 0.0158015 0.29938
 -91.3216 1.73412e-06 0.950687 0.0034289 0.515646 0.0158126 0.299941
 -91.3102 1.73901e-06 0.95069 0.00343282 0.516464 0.015824 0.300501
 -91.2988 1.74392e-06 0.950693 0.00343674 0.51728 0.0158356 0.301061
 -91.2875 1.74884e-06 0.950694 0.00344067 0.518095 0.0158476 0.30162
 -91.2761 1.75377e-06 0.950695 0.00344461 0.518907 0.0158598 0.302178
 -91.2647 1.75872e-06 0.950696 0.00344855 0.519718 0.0158724 0.302736
 -91.2533 1.76368e-06 0.950695 0.0034525 0.520527 0.0158852 0.303293
 -91.242 1.76865e-06 0.950694 0.00345646 0.521334 0.0158983 0.303849
 -91.2306 1.77364e-06 0.950692 0.00346042 0.522139 0.0159117 0.304404
 -91.2192 1.77864e-06 0.95069 0.00346439 0.522943 0.0159253 0.304959
 -91.2079 1.78365e-06 0.950687 0.00346837 0.523744 0.0159392 0.305512
 -91.1965 1.78868e-06 0.950683 0.00347235 0.524544 0.0159534 0.306065
 -91.1851 1.79372e-06 0.950679 0.00347633 0.525341 0.0159678 0.306618
 -91.1738 1.79877e-06 0.950674 0.00348032 0.526137 0.0159825 0.307169
 -91.1624 1.80384e-06 0.950668 0.00348432 0.526931 0.0159974 0.30772
 -91.1511 1.80891e-06 0.950662 0.00348832 0.527724 0.0160126 0.30827
 -91.1397 1.814e-06 0.950655 0.00349233 0.528514 0.016028 0.308819
 -91.1284 1.81911e-06 0.950648 0.00349634 0.529303 0.0160436 0.309368
 -91.117 1.82422e-06 0.95064 0.00350036 0.53009 0.0160595 0.309916
 -91.1057 1.82935e-06 0.950631 0.00350438 0.530875 0.0160756 0.310463
 -91.0944 1.83449e-06 0.950622 0.0035084 0.531658 0.016092 0.311009
 -91.0831 1.83964e-06 0.950612 0.00351243 0.532439 0.0161085 0.311555
 -91.0718 1.84481e-06 0.950602 0.00351647 0.533219 0.0161253 0.3121
 -91.0604 1.84998e-06 0.950591 0.00352051 0.533997 0.0161423 0.312644
 -91.0491 1.85517e-06 0.950579 0.00352455 0.534773 0.0161595 0.313187
 -91.0379 1.86037e-06 0.950567 0.0035286 0.535547 0.016177 0.31373
 -90.965 1.8725e-06 0.950553 0.00353332 0.536318 0.0161959 0.314271
 -90.8927 1.89464e-06 0.950534 0.00353932 0.537086 0.0162178 0.31481
 -90.8212 1.9221e-06 0.950511 0.00354654 0.537849 0.0162424 0.315347
 -90.7503 1.95284e-06 0.950484 0.00355488 0.538608 0.0162697 0.315881
 -90.6801 1.98543e-06 0.950453 0.00356428 0.539362 0.0162997 0.316413
 -90.6105 2.01922e-06 0.950418 0.00357468 0.540113 0.0163323 0.316943
 -90.5416 2.05378e-06 0.95038 0.003586 0.54086 0.0163674 0.317471
 -90.4733 2.08891e-06 0.950338 0.0035982 0.541603 0.016405 0.317997
 -90.4056 2.12446e-06 0.950292 0.00361121 0.542343 0.0164451 0.31852
 -90.3386 2.16038e-06 0.950242 0.00362498 0.543078 0.0164875 0.319042
 -90.2722 2.19661e-06 0.950189 0.00363946 0.54381 0.0165322 0.319561
 -90.2064 2.23313e-06 0.950133 0.00365461 0.544538 0.0165792 0.320079
 -90.1412 2.26994e-06 0.950073 0.00367038 0.545262 0.0166284 0.320594
 -90.0767 2.30701e-06 0.95001 0.00368673 0.545982 0.0166797 0.321107
 -90.0127 2.34434e-06 0.949944 0.00370362 0.546699 0.0167332 0.321619
 -89.9493 2.38192e-06 0.949874 0.00372102 0.547413 0.0167888 0.322128
 -89.8865 2.41975e-06 0.949802 0.00373889 0.548123 0.0168464 0.322636
 -89.8243 2.45783e-06 0.949726 0.0037572 0.548829 0.016906 0.323141
 -89.7626 2.49615e-06 0.949648 0.00377592 0.549532 0.0169675 0.323645
 -89.7016 2.5347e-06 0.949567 0.00379501 0.550231 0.017031 0.324147
 -89.6411 2.57349e-06 0.949482 0.00381446 0.550927 0.0170963 0.324647
 -89.5811 2.6125e-06 0.949396 0.00383424 0.55162 0.0171634 0.325146
 -89.5217 2.65174e-06 0.949306 0.00385432 0.552309 0.0172323 0.325642
 -89.4629 2.6912e-06 0.949214 0.00387468 0.552995 0.017303 0.326137
 -89.4046 2.73088e-06 0.949119 0.0038953 0.553678 0.0173753 0.32663
 -89.3468 2.77076e-06 0.949022 0.00391616 0.554358 0.0174493 0.327121
 -89.2896 2.81086e-06 0.948922 0.00393724 0.555034 0.017525 0.327611
 -89.2329 2.85116e-06 0.948819 0.00395852 0.555707 0.0176023 0.328099
 -89.1767 2.89166e-06 0.948715 0.00397999 0.556377 0.0176811 0.328585
 -89.121 2.93236e-06 0.948608 0.00400162 0.557044 0.0177615 0.32907
 -89.0659 2.97324e-06 0.948499 0.00402341 0.557708 0.0178433 0.329553
 -89.0112 3.01432e-06 0.948387 0.00404534 0.558369 0.0179267 0.330034
 -88.9571 3.05557e-06 0.948274 0.0040674 0.559027 0.0180114 0.330514
 -88.9034 3.09701e-06 0.948158 0.00408957 0.559682 0.0180976 0.330993
 -88.8502 3.13862e-06 0.94804 0.00411184 0.560333 0.0181852 0.331469
 -88.7976 3.18041e-06 0.94792 0.0041342 0.560982 0.0182741 0.331945
 -88.7454 3.22235e-06 0.947798 0.00415664 0.561628 0.0183643 0.332418
 -88.6937 3.26447e-06 0.947674 0.00417916 0.562271 0.0184558 0.33289
 -88.6425 3.30674e-06 0.947549 0.00420173 0.562912 0.0185486 0.333361
 -88.5917 3.34916e-06 0.947421 0.00422436 0.563549 0.0186426 0.33383
 -88.5414 3.39173e-06 0.947292 0.00424702 0.564183 0.0187378 0.334298
 -88.4915 3.43445e-06 0.947161 0.00426973 0.564815 0.0188342 0.334764
 -88.4422 3.47731e-06 0.947028 0.00429246 0.565444 0.0189318 0.335229
 -88.3932 3.52031e-06 0.946893 0.00431521 0.56607 0.0190305 0.335693
 -88.3447 3.56344e-06 0.946757 0.00433798 0.566694 0.0191303 0.336155
 -88.2967 3.6067e-06 0.946619 0.00436075 0.567315 0.0192312 0.336616
 -88.2491 3.65008e-06 0.94648 0.00438353 0.567933 0.0193332 0.337075
 -88.2019 3.69359e-06 0.946339 0.0044063 0.568548 0.0194361 0.337533
 -88.1552 3.73721e-06 0.946196 0.00442906 0.569161 0.0195402 0.33799
 -88.1089 3.78094e-06 0.946052 0.0044518 0.569772 0.0196452 0.338445
 -88.063 3.82478e-06 0.945907 0.00447453 0.570379 0.0197511 0.338899
 -88.0175 3.86873e-06 0.94576 0.00449723 0.570984 0.019858 0.339352
 -87.9724 3.91277e-06 0.945612 0.0045199 0.571587 0.0199659 0.339804
 -87.9278 3.95691e-06 0.945462 0.00454254 0.572187 0.0200746 0.340254
 -87.8835 4.00115e-06 0.945311 0.00456514 0.572785 0.0201843 0.340703
 -87.8397 4.04547e-06 0.945159 0.00458771 0.57338 0.0202948 0.34115
 -87.7962 4.08987e-06 0.945006 0.00461023 0.573972 0.0204061 0.341597
 -87.7531 4.13436e-06 0.944851 0.0046327 0.574562 0.0205183 0.342042
 -87.7105 4.17892e-06 0.944695 0.00465512 0.57515 0.0206312 0.342486
 -87.6682 4.22355e-06 0.944538 0.00467749 0.575735 0.020745 0.342929
 -87.6263 4.26825e-06 0.94438 0.0046998 0.576318 0.0208595 0.343371
 -87.5847 4.31302e-06 0.944221 0.00472206 0.576899 0.0209748 0.343811
 -87.5436 4.35785e-06 0.944061 0.00474425 0.577477 0.0210908 0.344251
 -87.5028 4.40273e-06 0.9439 0.00476639 0.578053 0.0212076 0.344689
 -87.4624 4.44767e-06 0.943738 0.00478845 0.578627 0.021325 0.345126
 -87.4223 4.49265e-06 0.943574 0.00481045 0.579198 0.0214431 0.345562
 -87.3827 4.53769e-06 0.94341 0.00483238 0.579767 0.0215618 0.345997
 -87.3433 4.58276e-06 0.943245 0.00485424 0.580334 0.0216813 0.34643
 -87.3043 4.62787e-06 0.943079 0.00487602 0.580898 0.0218013 0.346863
 -87.2657 4.67302e-06 0.942912 0.00489773 0.58146 0.0219219 0.347295
 -87.2274 4.7182e-06 0.942744 0.00491937 0.58202 0.0220432 0.347725
 -87.1895 4.7634e-06 0.942576 0.00494092 0.582578 0.022165 0.348154
 -87.1519 4.80863e-06 0.942406 0.0049624 0.583134 0.0222874 0.348583
 -87.1146 4.85388e-06 0.942236 0.00498379 0.583687 0.0224104 0.34901
 -87.0777 4.89915e-06 0.942065 0.00500511 0.584239 0.0225339 0.349436
 -87.041 4.94443e-06 0.941894 0.00502634 0.584788 0.0226579 0.349861
 -87.0048 4.98972e-06 0.941721 0.00504749 0.585335 0.0227824 0.350286
 -86.9688 5.03502e-06 0.941548 0.00506855 0.58588 0.0229074 0.350709
 -86.9332 5.08032e-06 0.941375 0.00508953 0.586423 0.0230328 0.351131
 -86.8978 5.12562e-06 0.9412 0.00511041 0.586964 0.0231588 0.351552
 -86.8628 5.17092e-06 0.941025 0.00513122 0.587502 0.0232852 0.351972
 -86.8281 5.21621e-06 0.94085 0.00515193 0.588039 0.023412 0.352391
 -86.7937 5.2615e-06 0.940673 0.00517255 0.588574 0.0235393 0.35281
 -86.7597 5.30677e-06 0.940497 0.00519309 0.589106 0.0236669 0.353227
 -86.7259 5.35203e-06 0.940319 0.00521353 0.589637 0.023795 0.353643
 -86.6924 5.39727e-06 0.940142 0.00523388 0.590166 0.0239234 0.354059
 -86.6592 5.44249e-06 0.939963 0.00525414 0.590692 0.0240522 0.354473
 -86.6263 5.48768e-06 0.939784 0.00527431 0.591217 0.0241814 0.354887
 -86.5937 5.53285e-06 0.939605 0.00529438 0.59174 0.0243109 0.355299
 -86.5614 5.57799e-06 0.939425 0.00531436 0.592261 0.0244408 0.355711
 -86.5293 5.62309e-06 0.939245 0.00533425 0.59278 0.024571 0.356122
 -86.4976 5.66816e-06 0.939065 0.00535404 0.593297 0.0247015 0.356531
 -86.4661 5.71319e-06 0.938884 0.00537374 0.593812 0.0248323 0.35694
 -86.4349 5.75818e-06 0.938702 0.00539334 0.594325 0.0249633 0.357348
 -86.4039 5.80313e-06 0.938521 0.00541285 0.594836 0.0250947 0.357756
 -86.3733 5.84803e-06 0.938339 0.00543227 0.595346 0.0252263 0.358162
 -86.3429 5.89289e-06 0.938156 0.00545158 0.595853 0.0253582 0.358567
 -86.3127 5.93769e-06 0.937973 0.00547081 0.596359 0.0254903 0.358972
 -86.2829 5.98244e-06 0.93779 0.00548993 0.596863 0.0256227 0.359376
 -86.2533 6.02713e-06 0.937607 0.00550896 0.597365 0.0257553 0.359779
 -86.2239 6.07176e-06 0.937423 0.0055279 0.597866 0.0258881 0.360181
 -86.1948 6.11634e-06 0.93724 0.00554673 0.598364 0.0260211 0.360582
 -86.166 6.16085e-06 0.937056 0.00556548 0.598861 0.0261543 0.360982
 -86.1374 6.20529e-06 0.936871 0.00558412 0.599356 0.0262876 0.361382
 -86.109 6.24967e-06 0.936687 0.00560267 0.599849 0.0264212 0.361781
 -86.0809 6.29398e-06 0.936502 0.00562112 0.600341 0.0265549 0.362179
 -86.0531 6.33822e-06 0.936317 0.00563948 0.60083 0.0266888 0.362576
 -86.0255 6.38238e-06 0.936132 0.00565774 0.601318 0.0268228 0.362972
 -85.9981 6.42647e-06 0.935947 0.0056759 0.601805 0.0269569 0.363368
 -85.9709 6.47047e-06 0.935761 0.00569397 0.602289 0.0270912 0.363762
 -85.944 6.5144e-06 0.935576 0.00571194 0.602772 0.0272256 0.364156
 -85.9174 6.55825e-06 0.93539 0.00572981 0.603254 0.0273601 0.36455
 -85.8909 6.60201e-06 0.935205 0.00574759 0.603733 0.0274947 0.364942
 -85.8647 6.64569e-06 0.935019 0.00576527 0.604211 0.0276294 0.365334
 -85.8387 6.68928e-06 0.934833 0.00578286 0.604687 0.0277642 0.365725
 -85.8129 6.73278e-06 0.934647 0.00580035 0.605162 0.0278991 0.366115
 -85.7873 6.77619e-06 0.934461 0.00581774 0.605635 0.028034 0.366504
 -85.762 6.8195e-06 0.934275 0.00583504 0.606106 0.028169 0.366893
 -85.7368 6.86272e-06 0.934089 0.00585225 0.606576 0.028304 0.367281
 -85.7119 6.90585e-06 0.933903 0.00586936 0.607044 0.0284391 0.367668
 -85.6872 6.94888e-06 0.933717 0.00588637 0.607511 0.0285742 0.368055
 -85.6627 6.99181e-06 0.93353 0.00590329 0.607976 0.0287094 0.36844
 -85.6384 7.03463e-06 0.933344 0.00592012 0.608439 0.0288446 0.368825
 -85.6144 7.07736e-06 0.933158 0.00593685 0.608901 0.0289798 0.36921
 -85.5905 7.11998e-06 0.932972 0.00595349 0.609361 0.0291149 0.369593
 -85.5668 7.1625e-06 0.932786 0.00597003 0.60982 0.0292501 0.369976
 -85.5433 7.20491e-06 0.9326 0.00598648 0.610277 0.0293853 0.370359
 -85.52 7.24721e-06 0.932414 0.00600284 0.610733 0.0295205 0.37074
 -85.4969 7.2894e-06 0.932228 0.00601911 0.611187 0.0296556 0.371121
 -85.474 7.33149e-06 0.932043 0.00603528 0.61164 0.0297908 0.371501
 -85.4513 7.37346e-06 0.931857 0.00605136 0.612091 0.0299258 0.371881
 -85.4288 7.41531e-06 0.931671 0.00606734 0.612541 0.0300609 0.372259
 -85.4065 7.45706e-06 0.931486 0.00608324 0.612989 0.0301959 0.372638
 -85.3844 7.49869e-06 0.9313 0.00609905 0.613436 0.0303308 0.373015
 -85.3624 7.5402e-06 0.931115 0.00611476 0.613881 0.0304657 0.373392
 -85.3406 7.5816e-06 0.93093 0.00613038 0.614325 0.0306005 0.373768
 -85.319 7.62287e-06 0.930745 0.00614591 0.614767 0.0307353 0.374143
 -85.2976 7.66403e-06 0.93056 0.00616136 0.615208 0.03087 0.374518
 -85.2764 7.70507e-06 0.930376 0.00617671 0.615648 0.0310045 0.374893
 -85.2553 7.74599e-06 0.930191 0.00619197 0.616086 0.031139 0.375266
 -85.2344 7.78678e-06 0.930007 0.00620715 0.616522 0.0312734 0.375639
 -85.2137 7.82745e-06 0.929822 0.00622223 0.616957 0.0314077 0.376011
 -85.1931 7.868e-06 0.929638 0.00623723 0.617391 0.0315419 0.376383
 -85.1728 7.90842e-06 0.929455 0.00625214 0.617824 0.031676 0.376754
 -85.1525 7.94872e-06 0.929271 0.00626696 0.618255 0.03181 0.377124
 -85.1325 7.98889e-06 0.929088 0.00628169 0.618684 0.0319438 0.377494
 -85.1126 8.02893e-06 0.928904 0.00629634 0.619113 0.0320776 0.377863
 -85.0929 8.06885e-06 0.928722 0.0063109 0.61954 0.0322111 0.378232
 -85.0733 8.10864e-06 0.928539 0.00632538 0.619965 0.0323446 0.3786
 -85.0539 8.14829e-06 0.928356 0.00633976 0.62039 0.0324779 0.378967
 -85.0346 8.18782e-06 0.928174 0.00635407 0.620812 0.0326111 0.379334
 -85.0156 8.22722e-06 0.927992 0.00636829 0.621234 0.0327441 0.3797
 -84.9966 8.26649e-06 0.92781 0.00638242 0.621654 0.0328769 0.380066
 -84.9778 8.30563e-06 0.927629 0.00639647 0.622073 0.0330096 0.380431
 -84.9592 8.34463e-06 0.927447 0.00641044 0.622491 0.0331421 0.380795
 -84.9407 8.3835e-06 0.927266 0.00642432 0.622907 0.0332745 0.381159
 -84.9224 8.42224e-06 0.927086 0.00643812 0.623322 0.0334067 0.381522
 -84.9042 8.46085e-06 0.926905 0.00645184 0.623736 0.0335387 0.381885
 -84.8861 8.49932e-06 0.926725 0.00646547 0.624148 0.0336705 0.382247
 -84.8682 8.53766e-06 0.926545 0.00647903 0.624559 0.0338022 0.382608
 -84.8505 8.57586e-06 0.926366 0.0064925 0.624969 0.0339336 0.382969
 -84.8328 8.61393e-06 0.926187 0.00650589 0.625378 0.0340649 0.383329
 -84.8154 8.65187e-06 0.926008 0.0065192 0.625785 0.0341959 0.383689
 -84.798 8.68967e-06 0.925829 0.00653243 0.626192 0.0343268 0.384048
 -84.7808 8.72733e-06 0.925651 0.00654559 0.626596 0.0344574 0.384407
 -84.7637 8.76486e-06 0.925473 0.00655866 0.627 0.0345879 0.384765
 -84.7468 8.80225e-06 0.925295 0.00657165 0.627403 0.0347181 0.385123
 -84.73 8.8395e-06 0.925118 0.00658457 0.627804 0.0348481 0.38548
 -84.7133 8.87662e-06 0.924941 0.0065974 0.628204 0.0349779 0.385836
 -84.6968 8.9136e-06 0.924764 0.00661016 0.628603 0.0351075 0.386192
 -84.6804 8.95044e-06 0.924588 0.00662285 0.629 0.0352368 0.386547
 -84.6641 8.98715e-06 0.924412 0.00663545 0.629397 0.0353659 0.386902
 -84.6479 9.02372e-06 0.924236 0.00664798 0.629792 0.0354948 0.387257
 -84.6319 9.06015e-06 0.924061 0.00666044 0.630186 0.0356234 0.38761
 -84.616 9.09645e-06 0.923886 0.00667282 0.630579 0.0357518 0.387964
 -84.6002 9.13261e-06 0.923711 0.00668512 0.63097 0.03588 0.388316
 -84.5846 9.16863e-06 0.923537 0.00669735 0.631361 0.0360079 0.388669
 -84.569 9.20451e-06 0.923363 0.00670951 0.63175 0.0361356 0.38902
 -84.5536 9.24025e-06 0.92319 0.00672159 0.632138 0.036263 0.389372
 -84.5383 9.27586e-06 0.923017 0.0067336 0.632525 0.0363902 0.389722
 -84.5231 9.31133e-06 0.922844 0.00674553 0.632911 0.0365171 0.390072
 -84.508 9.34666e-06 0.922672 0.0067574 0.633296 0.0366437 0.390422
 -84.4931 9.38186e-06 0.9225 0.00676919 0.63368 0.0367701 0.390771
 -84.4782 9.41692e-06 0.922328 0.00678091 0.634062 0.0368963 0.39112
 -84.4635 9.45184e-06 0.922157 0.00679256 0.634443 0.0370221 0.391468
 -84.4489 9.48662e-06 0.921987 0.00680414 0.634824 0.0371477 0.391816
 -84.4344 9.52127e-06 0.921816 0.00681565 0.635203 0.037273 0.392163
 -84.42 9.55578e-06 0.921646 0.00682709 0.635581 0.0373981 0.39251
 -84.4057 9.59015e-06 0.921477 0.00683846 0.635958 0.0375228 0.392856
 -84.3915 9.62438e-06 0.921308 0.00684976 0.636334 0.0376473 0.393201
 -84.3774 9.65848e-06 0.921139 0.00686099 0.636709 0.0377715 0.393547
 -84.3635 9.69245e-06 0.920971 0.00687216 0.637082 0.0378955 0.393891
 -84.3496 9.72627e-06 0.920803 0.00688325 0.637455 0.0380191 0.394235
 -84.3358 9.75997e-06 0.920635 0.00689428 0.637826 0.0381425 0.394579
 -84.3222 9.79352e-06 0.920468 0.00690525 0.638197 0.0382655 0.394922
 -84.3086 9.82694e-06 0.920302 0.00691614 0.638566 0.0383883 0.395265
 -84.2952 9.86023e-06 0.920136 0.00692697 0.638935 0.0385108 0.395608
 -84.2818 9.89338e-06 0.91997 0.00693774 0.639302 0.038633 0.395949
 -84.2685 9.92639e-06 0.919804 0.00694844 0.639668 0.0387549 0.396291
 -84.2554 9.95927e-06 0.91964 0.00695908 0.640034 0.0388765 0.396632
 -84.2423 9.99202e-06 0.919475 0.00696965 0.640398 0.0389978 0.396972
 -84.2293 1.00246e-05 0.919311 0.00698016 0.640761 0.0391188 0.397312
 -84.2165 1.00571e-05 0.919147 0.0069906 0.641123 0.0392395 0.397652
 -84.2037 1.00895e-05 0.918984 0.00700098 0.641484 0.0393599 0.397991
 -84.191 1.01217e-05 0.918822 0.0070113 0.641844 0.03948 0.398329
 -84.1784 1.01537e-05 0.918659 0.00702156 0.642203 0.0395998 0.398668
 -84.1659 1.01857e-05 0.918497 0.00703176 0.642562 0.0397193 0.399005
 -84.1535 1.02175e-05 0.918336 0.00704189 0.642919 0.0398384 0.399342
 -84.1411 1.02492e-05 0.918175 0.00705196 0.643275 0.0399573 0.399679
 -84.1289 1.02808e-05 0.918015 0.00706198 0.64363 0.0400758 0.400016
 -84.1167 1.03122e-05 0.917854 0.00707193 0.643984 0.040194 0.400352
 -84.1047 1.03435e-05 0.917695 0.00708182 0.644337 0.040312 0.400687
 -84.0927 1.03746e-05 0.917536 0.00709166 0.644689 0.0404296 0.401022
 -84.0808 1.04057e-05 0.917377 0.00710143 0.64504 0.0405468 0.401357
 -84.069 1.04366e-05 0.917219 0.00711115 0.645391 0.0406638 0.401691
 -84.0573 1.04673e-05 0.917061 0.00712081 0.64574 0.0407805 0.402025
 -84.0456 1.0498e-05 0.916904 0.00713041 0.646088 0.0408968 0.402358
 -84.0341 1.05285e-05 0.916747 0.00713996 0.646436 0.0410128 0.402691
 -84.0226 1.05589e-05 0.91659 0.00714944 0.646782 0.0411285 0.403023
 -84.0112 1.05892e-05 0.916434 0.00715887 0.647127 0.0412438 0.403355
 -83.9999 1.06193e-05 0.916279 0.00716825 0.647472 0.0413589 0.403687
 -83.9886 1.06493e-05 0.916124 0.00717757 0.647816 0.0414736 0.404018
 -83.9775 1.06792e-05 0.915969 0.00718683 0.648158 0.041588 0.404349
 -83.9664 1.0709e-05 0.915815 0.00719604 0.6485 0.041702 0.404679
 -83.9554 1.07386e-05 0.915661 0.0072052 0.648841 0.0418157 0.405009
 -83.9445 1.07681e-05 0.915508 0.0072143 0.649181 0.0419291 0.405338
 -83.9336 1.07975e-05 0.915355 0.00722334 0.64952 0.0420422 0.405667
 -83.9228 1.08267e-05 0.915203 0.00723234 0.649858 0.042155 0.405996
 -83.9121 1.08559e-05 0.915051 0.00724128 0.650195 0.0422674 0.406324
 -83.9015 1.08849e-05 0.9149 0.00725017 0.650531 0.0423795 0.406652
 -83.8909 1.09138e-05 0.914749 0.007259 0.650866 0.0424912 0.40698
 -83.8804 1.09426e-05 0.914599 0.00726779 0.651201 0.0426027 0.407307
 -83.87 1.09712e-05 0.914449 0.00727652 0.651534 0.0427138 0.407633
 -83.8597 1.09998e-05 0.914299 0.0072852 0.651867 0.0428245 0.407959
 -83.8494 1.10282e-05 0.91415 0.00729383 0.652199 0.0429349 0.408285
 -83.8392 1.10565e-05 0.914002 0.00730241 0.65253 0.043045 0.408611
 -83.8291 1.10846e-05 0.913854 0.00731094 0.65286 0.0431548 0.408936
 -83.819 1.11127e-05 0.913706 0.00731942 0.653189 0.0432642 0.40926
 -83.809 1.11406e-05 0.913559 0.00732785 0.653517 0.0433733 0.409585
 -83.799 1.11684e-05 0.913412 0.00733624 0.653844 0.0434821 0.409908
 -83.7892 1.11962e-05 0.913266 0.00734457 0.654171 0.0435905 0.410232
 -83.7794 1.12237e-05 0.913121 0.00735286 0.654497 0.0436986 0.410555
 -83.7696 1.12512e-05 0.912975 0.00736109 0.654821 0.0438064 0.410878
 -83.7599 1.12786e-05 0.91283 0.00736928 0.655145 0.0439138 0.4112
 -83.7503 1.13058e-05 0.912686 0.00737743 0.655469 0.0440209 0.411522
 -83.7408 1.13329e-05 0.912542 0.00738552 0.655791 0.0441276 0.411843
 -83.7313 1.13599e-05 0.912399 0.00739357 0.656112 0.044234 0.412164
 -83.7219 1.13868e-05 0.912256 0.00740158 0.656433 0.0443401 0.412485
 -83.7125 1.14136e-05 0.912114 0.00740954 0.656753 0.0444459 0.412805
 -83.7032 1.14403e-05 0.911972 0.00741745 0.657072 0.0445513 0.413125
 -83.694 1.14669e-05 0.91183 0.00742532 0.65739 0.0446564 0.413445
 -83.6848 1.14933e-05 0.911689 0.00743314 0.657707 0.0447611 0.413764
 -83.6757 1.15197e-05 0.911549 0.00744092 0.658024 0.0448655 0.414083
 -83.6666 1.15459e-05 0.911409 0.00744865 0.658339 0.0449696 0.414401
 -83.6576 1.1572e-05 0.911269 0.00745634 0.658654 0.0450733 0.41472
 -83.6486 1.1598e-05 0.91113 0.00746399 0.658968 0.0451767 0.415037
 -83.6397 1.16239e-05 0.910991 0.00747159 0.659281 0.0452797 0.415355
 -83.6309 1.16497e-05 0.910853 0.00747915 0.659594 0.0453825 0.415672
 -83.6221 1.16754e-05 0.910715 0.00748667 0.659905 0.0454849 0.415988
 -83.6134 1.1701e-05 0.910578 0.00749415 0.660216 0.0455869 0.416304
 -83.6047 1.17265e-05 0.910441 0.00750158 0.660526 0.0456886 0.41662
 -83.5961 1.17518e-05 0.910305 0.00750897 0.660836 0.04579 0.416936
 -83.5875 1.17771e-05 0.910169 0.00751633 0.661144 0.0458911 0.417251
 -83.579 1.18023e-05 0.910033 0.00752364 0.661452 0.0459918 0.417566
 -83.5706 1.18273e-05 0.909898 0.00753091 0.661759 0.0460922 0.41788
 -83.5622 1.18523e-05 0.909764 0.00753813 0.662065 0.0461922 0.418194
 -83.5538 1.18771e-05 0.90963 0.00754532 0.66237 0.0462919 0.418508
 -83.5455 1.19019e-05 0.909496 0.00755247 0.662675 0.0463913 0.418821
 -83.5373 1.19265e-05 0.909363 0.00755958 0.662979 0.0464904 0.419134
 -83.5291 1.19511e-05 0.909231 0.00756666 0.663282 0.0465891 0.419447
 -83.5209 1.19755e-05 0.909098 0.00757369 0.663584 0.0466875 0.419759
 -83.5128 1.19999e-05 0.908967 0.00758068 0.663886 0.0467856 0.420071
 -83.5048 1.20241e-05 0.908835 0.00758764 0.664186 0.0468833 0.420383
 -83.4968 1.20483e-05 0.908705 0.00759455 0.664487 0.0469807 0.420694
 -83.4888 1.20723e-05 0.908574 0.00760143 0.664786 0.0470777 0.421005
 -83.4809 1.20963e-05 0.908444 0.00760828 0.665084 0.0471745 0.421316
 -83.4731 1.21201e-05 0.908315 0.00761508 0.665382 0.0472709 0.421626
 -83.4652 1.21439e-05 0.908186 0.00762185 0.665679 0.047367 0.421936
 -83.4575 1.21675e-05 0.908057 0.00762858 0.665976 0.0474627 0.422245
 -83.4498 1.21911e-05 0.907929 0.00763528 0.666271 0.0475581 0.422555
 -83.4421 1.22145e-05 0.907802 0.00764194 0.666566 0.0476532 0.422863
 -83.4345 1.22379e-05 0.907675 0.00764856 0.66686 0.047748 0.423172
 -83.4269 1.22612e-05 0.907548 0.00765515 0.667154 0.0478424 0.42348
 -83.4193 1.22844e-05 0.907422 0.0076617 0.667446 0.0479366 0.423788
 -83.4119 1.23075e-05 0.907296 0.00766822 0.667738 0.0480304 0.424095
 -83.4044 1.23305e-05 0.90717 0.00767471 0.66803 0.0481238 0.424403
 -83.397 1.23534e-05 0.907046 0.00768116 0.66832 0.048217 0.424709
 -83.3896 1.23762e-05 0.906921 0.00768757 0.66861 0.0483098 0.425016
 -83.3823 1.23989e-05 0.906797 0.00769395 0.668899 0.0484023 0.425322
 -83.375 1.24216e-05 0.906673 0.0077003 0.669188 0.0484945 0.425628
 -83.3678 1.24441e-05 0.90655 0.00770661 0.669475 0.0485863 0.425933
 -83.3606 1.24666e-05 0.906428 0.00771289 0.669762 0.0486779 0.426239
 -83.3535 1.24889e-05 0.906305 0.00771914 0.670049 0.0487691 0.426543
 -83.3463 1.25112e-05 0.906184 0.00772536 0.670334 0.04886 0.426848
 -83.3393 1.25334e-05 0.906062 0.00773154 0.670619 0.0489505 0.427152
 -83.3322 1.25555e-05 0.905941 0.00773769 0.670903 0.0490408 0.427456
 -83.3253 1.25775e-05 0.905821 0.00774381 0.671187 0.0491307 0.42776
 -83.3183 1.25994e-05 0.905701 0.0077499 0.67147 0.0492204 0.428063
 -83.3114 1.26213e-05 0.905581 0.00775596 0.671752 0.0493097 0.428366
 -83.3045 1.2643e-05 0.905462 0.00776198 0.672033 0.0493987 0.428668
 -83.2977 1.26647e-05 0.905343 0.00776798 0.672314 0.0494874 0.42897
 -83.2909 1.26863e-05 0.905225 0.00777394 0.672594 0.0495757 0.429272
 -83.2841 1.27078e-05 0.905107 0.00777987 0.672874 0.0496638 0.429574
 -83.2774 1.27292e-05 0.90499 0.00778578 0.673153 0.0497515 0.429875
 -83.2707 1.27506e-05 0.904873 0.00779165 0.673431 0.049839 0.430176
 -83.2641 1.27718e-05 0.904756 0.00779749 0.673708 0.0499261 0.430477
 -83.2574 1.2793e-05 0.90464 0.00780331 0.673985 0.0500129 0.430777
 -83.2509 1.28141e-05 0.904524 0.00780909 0.674261 0.0500994 0.431077
 -83.2443 1.28351e-05 0.904409 0.00781485 0.674537 0.0501856 0.431377
 -83.2378 1.2856e-05 0.904294 0.00782057 0.674812 0.0502715 0.431676
 -83.2313 1.28769e-05 0.904179 0.00782627 0.675086 0.0503571 0.431976
 -83.2249 1.28976e-05 0.904065 0.00783194 0.675359 0.0504423 0.432274
 -83.2185 1.29183e-05 0.903952 0.00783758 0.675632 0.0505273 0.432573
 -83.2121 1.29389e-05 0.903838 0.0078432 0.675904 0.050612 0.432871
 -83.2058 1.29595e-05 0.903726 0.00784878 0.676176 0.0506963 0.433169
 -83.1995 1.29799e-05 0.903613 0.00785434 0.676447 0.0507804 0.433466
 -83.1932 1.30003e-05 0.903501 0.00785987 0.676717 0.0508641 0.433764
 -83.187 1.30206e-05 0.90339 0.00786538 0.676987 0.0509476 0.434061
 -83.1808 1.30408e-05 0.903279 0.00787085 0.677256 0.0510308 0.434357
 -83.1746 1.3061e-05 0.903168 0.0078763 0.677524 0.0511136 0.434654
 -83.1685 1.30811e-05 0.903058 0.00788173 0.677792 0.0511962 0.43495
 -83.1624 1.31011e-05 0.902948 0.00788712 0.678059 0.0512785 0.435245
 -83.1563 1.3121e-05 0.902838 0.00789249 0.678326 0.0513604 0.435541
 -83.1503 1.31409e-05 0.902729 0.00789784 0.678591 0.0514421 0.435836
 -83.1443 1.31606e-05 0.902621 0.00790316 0.678857 0.0515235 0.436131
 -83.1383 1.31804e-05 0.902512 0.00790845 0.679121 0.0516046 0.436425
 -83.1324 1.32e-05 0.902404 0.00791372 0.679385 0.0516854 0.43672
 -83.1264 1.32196e-05 0.902297 0.00791896 0.679649 0.0517659 0.437013
 -83.1206 1.3239e-05 0.90219 0.00792418 0.679911 0.0518461 0.437307
 -83.1147 1.32585e-05 0.902083 0.00792938 0.680174 0.051926 0.4376
 -83.1089 1.32778e-05 0.901977 0.00793455 0.680435 0.0520056 0.437894
 -83.1031 1.32971e-05 0.901871 0.00793969 0.680696 0.052085 0.438186
 -83.0973 1.33163e-05 0.901766 0.00794481 0.680957 0.052164 0.438479
 -83.0916 1.33354e-05 0.901661 0.00794991 0.681216 0.0522428 0.438771
 -83.0859 1.33545e-05 0.901556 0.00795498 0.681475 0.0523213 0.439063
 -83.0802 1.33735e-05 0.901452 0.00796003 0.681734 0.0523995 0.439354
 -83.0745 1.33925e-05 0.901348 0.00796505 0.681992 0.0524774 0.439646
 -83.0689 1.34113e-05 0.901244 0.00797006 0.682249 0.052555 0.439937
 -83.0633 1.34301e-05 0.901141 0.00797503 0.682506 0.0526324 0.440227
 -83.0577 1.34489e-05 0.901038 0.00797999 0.682762 0.0527095 0.440518
 -83.0522 1.34675e-05 0.900936 0.00798492 0.683018 0.0527863 0.440808
 -83.0467 1.34861e-05 0.900834 0.00798983 0.683273 0.0528628 0.441098
 -83.0412 1.35047e-05 0.900732 0.00799472 0.683527 0.052939 0.441387
 -83.0357 1.35231e-05 0.900631 0.00799959 0.683781 0.053015 0.441677
 -83.0303 1.35415e-05 0.90053 0.00800443 0.684034 0.0530907 0.441966
 -83.0249 1.35599e-05 0.90043 0.00800925 0.684287 0.0531661 0.442254
 -83.0195 1.35781e-05 0.90033 0.00801405 0.684539 0.0532412 0.442543
 -83.0141 1.35964e-05 0.90023 0.00801883 0.68479 0.0533161 0.442831
 -83.0088 1.36145e-05 0.900131 0.00802359 0.685041 0.0533907 0.443119
 -83.0035 1.36326e-05 0.900032 0.00802832 0.685291 0.053465 0.443406
 -82.9982 1.36506e-05 0.899933 0.00803304 0.685541 0.0535391 0.443694
 -82.9929 1.36686e-05 0.899835 0.00803773 0.68579 0.0536129 0.443981
 -82.9877 1.36865e-05 0.899737 0.0080424 0.686039 0.0536864 0.444267
 -82.9825 1.37043e-05 0.89964 0.00804705 0.686287 0.0537596 0.444554
 -82.9773 1.37221e-05 0.899543 0.00805169 0.686535 0.0538326 0.44484
 -82.9722 1.37398e-05 0.899446 0.0080563 0.686782 0.0539053 0.445126
 -82.967 1.37575e-05 0.89935 0.00806089 0.687028 0.0539778 0.445412
 -82.9619 1.37751e-05 0.899254 0.00806546 0.687274 0.05405 0.445697
 -82.9568 1.37926e-05 0.899158 0.00807001 0.687519 0.0541219 0.445982
 -82.9518 1.38101e-05 0.899063 0.00807454 0.687764 0.0541936 0.446267
 -82.9467 1.38275e-05 0.898968 0.00807905 0.688008 0.054265 0.446551
 -82.9417 1.38448e-05 0.898873 0.00808354 0.688251 0.0543362 0.446836
 -82.9367 1.38621e-05 0.898779 0.00808801 0.688494 0.0544071 0.44712
 -82.9317 1.38794e-05 0.898685 0.00809247 0.688737 0.0544777 0.447403
 -82.9268 1.38966e-05 0.898592 0.0080969 0.688979 0.0545481 0.447687
 -82.9219 1.39137e-05 0.898498 0.00810132 0.68922 0.0546182 0.44797
 -82.917 1.39308e-05 0.898406 0.00810571 0.689461 0.0546881 0.448253
 -82.9121 1.39478e-05 0.898313 0.00811009 0.689702 0.0547577 0.448536
 -82.9072 1.39648e-05 0.898221 0.00811445 0.689941 0.0548271 0.448818
 -82.9024 1.39817e-05 0.898129 0.00811879 0.690181 0.0548962 0.4491
 -82.8975 1.39985e-05 0.898038 0.00812311 0.690419 0.054965 0.449382
 -82.8928 1.40153e-05 0.897947 0.00812742 0.690657 0.0550337 0.449663
 -82.888 1.40321e-05 0.897856 0.0081317 0.690895 0.055102 0.449945
 -82.8832 1.40487e-05 0.897766 0.00813597 0.691132 0.0551701 0.450226
 -82.8785 1.40654e-05 0.897676 0.00814022 0.691369 0.055238 0.450507
 -82.8738 1.4082e-05 0.897586 0.00814446 0.691605 0.0553056 0.450787
 -82.8691 1.40985e-05 0.897497 0.00814867 0.69184 0.055373 0.451067
 -82.8644 1.41149e-05 0.897407 0.00815287 0.692075 0.0554402 0.451347
 -82.8598 1.41314e-05 0.897319 0.00815705 0.69231 0.0555071 0.451627
 -82.8551 1.41477e-05 0.89723 0.00816122 0.692544 0.0555737 0.451906
 -82.8505 1.41641e-05 0.897142 0.00816536 0.692777 0.0556402 0.452186
 -82.8459 1.41803e-05 0.897055 0.00816949 0.69301 0.0557063 0.452465
 -82.8413 1.41965e-05 0.896967 0.00817361 0.693242 0.0557723 0.452743
 -82.8368 1.42127e-05 0.89688 0.0081777 0.693474 0.055838 0.453022
 -82.8323 1.42288e-05 0.896794 0.00818178 0.693706 0.0559034 0.4533
 -82.8277 1.42449e-05 0.896707 0.00818585 0.693936 0.0559687 0.453578
 -82.8233 1.42609e-05 0.896621 0.0081899 0.694167 0.0560337 0.453855
 -82.8188 1.42768e-05 0.896535 0.00819393 0.694397 0.0560984 0.454133
 -82.8143 1.42927e-05 0.89645 0.00819794 0.694626 0.056163 0.45441
 -82.8099 1.43086e-05 0.896365 0.00820194 0.694855 0.0562273 0.454687
 -82.8055 1.43244e-05 0.89628 0.00820593 0.695083 0.0562913 0.454963
 -82.8011 1.43402e-05 0.896196 0.00820989 0.695311 0.0563552 0.455239
 -82.7967 1.43559e-05 0.896111 0.00821385 0.695538 0.0564188 0.455516
 -82.7923 1.43716e-05 0.896028 0.00821778 0.695765 0.0564822 0.455791
 -82.788 1.43872e-05 0.895944 0.0082217 0.695991 0.0565453 0.456067
 -82.7836 1.44028e-05 0.895861 0.00822561 0.696217 0.0566083 0.456342
 -82.7793 1.44183e-05 0.895778 0.0082295 0.696442 0.056671 0.456617
 -82.775 1.44338e-05 0.895695 0.00823338 0.696667 0.0567335 0.456892
 -82.7707 1.44492e-05 0.895613 0.00823724 0.696891 0.0567957 0.457167
 -82.7665 1.44646e-05 0.895531 0.00824109 0.697115 0.0568578 0.457441
 -82.7622 1.44799e-05 0.895449 0.00824492 0.697338 0.0569196 0.457715
 -82.758 1.44952e-05 0.895368 0.00824873 0.697561 0.0569812 0.457989
 -82.7538 1.45105e-05 0.895287 0.00825254 0.697784 0.0570425 0.458262
 -82.7496 1.45257e-05 0.895206 0.00825633 0.698005 0.0571037 0.458536
 -82.7454 1.45408e-05 0.895126 0.0082601 0.698227 0.0571646 0.458809
 -82.7413 1.45559e-05 0.895046 0.00826386 0.698448 0.0572254 0.459082
 -82.7371 1.4571e-05 0.894966 0.0082676 0.698668 0.0572859 0.459354
 -82.733 1.4586e-05 0.894886 0.00827134 0.698888 0.0573462 0.459626
 -82.7289 1.4601e-05 0.894807 0.00827505 0.699107 0.0574063 0.459899
 -82.7248 1.46159e-05 0.894728 0.00827876 0.699326 0.0574661 0.46017
 -82.7207 1.46308e-05 0.894649 0.00828245 0.699545 0.0575258 0.460442
 -82.7167 1.46457e-05 0.894571 0.00828612 0.699763 0.0575852 0.460713
 -82.7126 1.46605e-05 0.894493 0.00828978 0.69998 0.0576445 0.460984
 -82.7086 1.46752e-05 0.894415 0.00829343 0.700197 0.0577035 0.461255
 -82.7046 1.469e-05 0.894338 0.00829707 0.700414 0.0577623 0.461526
 -82.7006 1.47046e-05 0.89426 0.00830069 0.70063 0.0578209 0.461796
 -82.6966 1.47193e-05 0.894183 0.0083043 0.700846 0.0578794 0.462066
 -82.6926 1.47339e-05 0.894107 0.0083079 0.701061 0.0579376 0.462336
 -82.6887 1.47484e-05 0.89403 0.00831148 0.701275 0.0579956 0.462606
 -82.6847 1.47629e-05 0.893954 0.00831505 0.70149 0.0580533 0.462875
 -82.6808 1.47774e-05 0.893879 0.00831861 0.701703 0.0581109 0.463144
 -82.6769 1.47918e-05 0.893803 0.00832215 0.701917 0.0581683 0.463413
 -82.673 1.48062e-05 0.893728 0.00832568 0.70213 0.0582255 0.463682
 -82.6691 1.48206e-05 0.893653 0.0083292 0.702342 0.0582825 0.46395
 -82.6652 1.48349e-05 0.893578 0.00833271 0.702554 0.0583393 0.464218
 -82.6614 1.48492e-05 0.893504 0.0083362 0.702765 0.0583959 0.464486
 -82.6576 1.48634e-05 0.89343 0.00833968 0.702976 0.0584523 0.464754
 -82.6537 1.48776e-05 0.893356 0.00834315 0.703187 0.0585085 0.465021
 -82.6499 1.48917e-05 0.893282 0.00834661 0.703397 0.0585645 0.465289
 -82.6461 1.49058e-05 0.893209 0.00835006 0.703607 0.0586203 0.465556
 -82.6423 1.49199e-05 0.893136 0.00835349 0.703816 0.0586759 0.465822
 -82.6386 1.49339e-05 0.893063 0.00835691 0.704025 0.0587314 0.466089
 -82.6348 1.49479e-05 0.89299 0.00836032 0.704233 0.0587866 0.466355
 -82.6311 1.49619e-05 0.892918 0.00836372 0.704441 0.0588416 0.466621
 -82.6274 1.49758e-05 0.892846 0.0083671 0.704648 0.0588965 0.466887
 -82.6236 1.49897e-05 0.892774 0.00837048 0.704855 0.0589511 0.467152
 -82.6199 1.50035e-05 0.892703 0.00837384 0.705061 0.0590056 0.467418
 -82.6163 1.50173e-05 0.892632 0.00837719 0.705267 0.0590599 0.467683
 -82.6126 1.50311e-05 0.892561 0.00838053 0.705473 0.059114 0.467948
 -82.6089 1.50448e-05 0.89249 0.00838386 0.705678 0.0591679 0.468212
 -82.6053 1.50585e-05 0.89242 0.00838718 0.705883 0.0592216 0.468477
 -82.6017 1.50722e-05 0.89235 0.00839048 0.706087 0.0592752 0.468741
 -82.598 1.50858e-05 0.89228 0.00839378 0.706291 0.0593285 0.469005
 -82.5944 1.50994e-05 0.89221 0.00839706 0.706494 0.0593817 0.469268
 -82.5908 1.5113e-05 0.892141 0.00840033 0.706697 0.0594347 0.469532
 -82.5872 1.51265e-05 0.892071 0.00840359 0.7069 0.0594875 0.469795
 -82.5837 1.514e-05 0.892002 0.00840684 0.707102 0.0595402 0.470058
 -82.5801 1.51534e-05 0.891934 0.00841008 0.707304 0.0595926 0.470321
 -82.5766 1.51668e-05 0.891865 0.00841331 0.707505 0.0596449 0.470583
 -82.573 1.51802e-05 0.891797 0.00841653 0.707706 0.059697 0.470846
 -82.5695 1.51935e-05 0.891729 0.00841974 0.707906 0.0597489 0.471108
 -82.566 1.52068e-05 0.891662 0.00842294 0.708106 0.0598007 0.47137
 -82.5625 1.52201e-05 0.891594 0.00842613 0.708306 0.0598522 0.471631
 -82.559 1.52333e-05 0.891527 0.0084293 0.708505 0.0599036 0.471893
 -82.5556 1.52465e-05 0.89146 0.00843247 0.708703 0.0599549 0.472154
 -82.5521 1.52597e-05 0.891393 0.00843562 0.708902 0.0600059 0.472415
 -82.5486 1.52728e-05 0.891327 0.00843877 0.709099 0.0600568 0.472675
 -82.5452 1.52859e-05 0.891261 0.00844191 0.709297 0.0601075 0.472936
 -82.5418 1.5299e-05 0.891195 0.00844503 0.709494 0.060158 0.473196
 -82.5384 1.5312e-05 0.891129 0.00844815 0.70969 0.0602084 0.473456
 -82.535 1.53251e-05 0.891063 0.00845125 0.709886 0.0602586 0.473716
 -82.5316 1.5338e-05 0.890998 0.00845435 0.710082 0.0603087 0.473975
 -82.5282 1.5351e-05 0.890933 0.00845743 0.710277 0.0603585 0.474235
 -82.5248 1.53639e-05 0.890868 0.00846051 0.710472 0.0604082 0.474494
 -82.5215 1.53767e-05 0.890804 0.00846358 0.710667 0.0604577 0.474753
 -82.5181 1.53896e-05 0.890739 0.00846663 0.710861 0.0605071 0.475011
 -82.5148 1.54024e-05 0.890675 0.00846968 0.711055 0.0605563 0.47527
 -82.5115 1.54152e-05 0.890611 0.00847272 0.711248 0.0606054 0.475528
 -82.5081 1.54279e-05 0.890548 0.00847575 0.711441 0.0606542 0.475786
 -82.5048 1.54406e-05 0.890484 0.00847877 0.711633 0.060703 0.476044
 -82.5016 1.54533e-05 0.890421 0.00848178 0.711825 0.0607515 0.476302
 -82.4983 1.54659e-05 0.890358 0.00848478 0.712017 0.0607999 0.476559
 -82.495 1.54786e-05 0.890295 0.00848777 0.712208 0.0608481 0.476816
 -82.4917 1.54911e-05 0.890233 0.00849075 0.712399 0.0608962 0.477073
 -82.4885 1.55037e-05 0.89017 0.00849372 0.712589 0.0609441 0.47733
 -82.4853 1.55162e-05 0.890108 0.00849668 0.712779 0.0609919 0.477586
 -82.482 1.55287e-05 0.890046 0.00849964 0.712969 0.0610395 0.477842
 -82.4788 1.55412e-05 0.889985 0.00850258 0.713158 0.0610869 0.478098
 -82.4756 1.55536e-05 0.889923 0.00850552 0.713346 0.0611342 0.478354
 -82.4724 1.5566e-05 0.889862 0.00850845 0.713535 0.0611814 0.47861
 -82.4692 1.55784e-05 0.889801 0.00851137 0.713723 0.0612284 0.478865
 -82.466 1.55908e-05 0.88974 0.00851428 0.71391 0.0612752 0.47912
 -82.4629 1.56031e-05 0.88968 0.00851718 0.714098 0.0613219 0.479375
 -82.4597 1.56154e-05 0.889619 0.00852007 0.714284 0.0613684 0.47963
 -82.4566 1.56276e-05 0.889559 0.00852295 0.714471 0.0614148 0.479884
 -82.4534 1.56398e-05 0.889499 0.00852583 0.714657 0.061461 0.480139
 -82.4503 1.5652e-05 0.889439 0.0085287 0.714842 0.0615071 0.480393
 -82.4472 1.56642e-05 0.88938 0.00853155 0.715028 0.061553 0.480646
 -82.4441 1.56764e-05 0.889321 0.0085344 0.715212 0.0615988 0.4809
 -82.441 1.56885e-05 0.889261 0.00853724 0.715397 0.0616444 0.481154
 -82.4379 1.57006e-05 0.889202 0.00854008 0.715581 0.0616899 0.481407
 -82.4348 1.57126e-05 0.889144 0.0085429 0.715765 0.0617352 0.48166
 -82.4317 1.57246e-05 0.889085 0.00854572 0.715948 0.0617804 0.481912
 -82.4287 1.57366e-05 0.889027 0.00854853 0.716131 0.0618255 0.482165
 -82.4256 1.57486e-05 0.888969 0.00855133 0.716313 0.0618704 0.482417
 -82.4226 1.57606e-05 0.888911 0.00855412 0.716495 0.0619151 0.482669
 -82.4196 1.57725e-05 0.888853 0.0085569 0.716677 0.0619598 0.482921
 -82.4165 1.57844e-05 0.888796 0.00855968 0.716858 0.0620042 0.483173
 -82.4135 1.57962e-05 0.888738 0.00856245 0.717039 0.0620486 0.483425
 -82.4105 1.58081e-05 0.888681 0.00856521 0.71722 0.0620928 0.483676
 -82.2992 1.5903e-05 0.88862 0.00857045 0.717398 0.062142 0.483926
 -82.1891 1.61267e-05 0.888549 0.00858047 0.717569 0.0622014 0.484173
 -82.0802 1.64316e-05 0.888469 0.00859502 0.717735 0.0622707 0.484417
 -81.9726 1.67923e-05 0.88838 0.00861382 0.717896 0.0623497 0.484659
 -81.8662 1.71897e-05 0.888282 0.00863665 0.71805 0.0624385 0.484897
 -81.7609 1.76139e-05 0.888176 0.00866327 0.718199 0.0625367 0.485133
 -81.6569 1.80572e-05 0.888061 0.00869347 0.718342 0.0626443 0.485367
 -81.554 1.85154e-05 0.887938 0.00872704 0.71848 0.0627611 0.485597
 -81.4523 1.89854e-05 0.887807 0.00876381 0.718611 0.0628869 0.485824
 -81.3517 1.94657e-05 0.887668 0.00880358 0.718737 0.0630217 0.486049
 -81.2522 1.99548e-05 0.887521 0.00884618 0.718857 0.0631652 0.48627
 -81.1538 2.04521e-05 0.887366 0.00889146 0.718971 0.0633175 0.486489
 -81.0566 2.09571e-05 0.887204 0.00893925 0.71908 0.0634782 0.486705
 -80.9604 2.14693e-05 0.887035 0.00898942 0.719182 0.0636474 0.486918
 -80.8654 2.19885e-05 0.886858 0.00904183 0.719279 0.0638248 0.487127
 -80.7713 2.25146e-05 0.886674 0.00909634 0.71937 0.0640104 0.487334
 -80.6784 2.30473e-05 0.886483 0.00915283 0.719456 0.064204 0.487538
 -80.5865 2.35867e-05 0.886286 0.00921119 0.719535 0.0644056 0.487739
 -80.4956 2.41326e-05 0.886081 0.00927131 0.719609 0.0646149 0.487936
 -80.4057 2.46849e-05 0.88587 0.00933308 0.719677 0.064832 0.488131
 -80.3168 2.52436e-05 0.885653 0.0093964 0.71974 0.0650566 0.488322
 -80.229 2.58085e-05 0.885429 0.00946117 0.719796 0.0652887 0.48851
 -80.1421 2.63796e-05 0.885199 0.00952731 0.719847 0.0655281 0.488696
 -80.0562 2.69567e-05 0.884963 0.00959474 0.719893 0.0657748 0.488878
 -79.9713 2.754e-05 0.884721 0.00966336 0.719932 0.0660287 0.489057
 -79.8873 2.81291e-05 0.884473 0.00973311 0.719966 0.0662895 0.489232
 -79.8042 2.87241e-05 0.884219 0.00980392 0.719994 0.0665573 0.489405
 -79.7221 2.93249e-05 0.88396 0.0098757 0.720017 0.0668319 0.489574
 -79.6409 2.99314e-05 0.883695 0.0099484 0.720034 0.0671133 0.48974
 -79.5607 3.05435e-05 0.883424 0.010022 0.720046 0.0674013 0.489903
 -79.4813 3.11611e-05 0.883148 0.0100963 0.720052 0.0676958 0.490062
 -79.4028 3.17841e-05 0.882867 0.0101714 0.720052 0.0679967 0.490219
 -79.3252 3.24125e-05 0.882581 0.0102472 0.720047 0.068304 0.490372
 -79.2485 3.30461e-05 0.88229 0.0103236 0.720036 0.0686175 0.490522
 -79.1726 3.36849e-05 0.881993 0.0104006 0.72002 0.0689372 0.490668
 -79.0976 3.43287e-05 0.881692 0.0104781 0.719999 0.0692629 0.490812
 -79.0234 3.49775e-05 0.881387 0.0105561 0.719972 0.0695946 0.490952
 -78.9501 3.56311e-05 0.881076 0.0106346 0.719939 0.0699321 0.491088
 -78.8776 3.62895e-05 0.880761 0.0107135 0.719902 0.0702754 0.491222
 -78.8059 3.69525e-05 0.880442 0.0107928 0.719859 0.0706245 0.491352
 -78.735 3.76201e-05 0.880118 0.0108723 0.719811 0.0709791 0.491479
 -78.6649 3.82921e-05 0.879789 0.0109522 0.719757 0.0713392 0.491603
 -78.5956 3.89685e-05 0.879457 0.0110324 0.719699 0.0717047 0.491724
 -78.5271 3.96491e-05 0.87912 0.0111128 0.719635 0.0720756 0.491841
 -78.4593 4.03339e-05 0.87878 0.0111934 0.719566 0.0724518 0.491955
 -78.3923 4.10226e-05 0.878435 0.0112742 0.719492 0.0728331 0.492066
 -78.3261 4.17153e-05 0.878087 0.0113551 0.719413 0.0732195 0.492173
 -78.2606 4.24118e-05 0.877735 0.0114362 0.719329 0.0736109 0.492277
 -78.1958 4.3112e-05 0.877379 0.0115173 0.71924 0.0740072 0.492379
 -78.1318 4.38157e-05 0.877019 0.0115986 0.719146 0.0744084 0.492476
 -78.0685 4.4523e-05 0.876656 0.0116798 0.719047 0.0748143 0.492571
 -78.0059 4.52336e-05 0.876289 0.0117612 0.718943 0.0752249 0.492663
 -77.944 4.59475e-05 0.875919 0.0118425 0.718835 0.0756401 0.492751
 -77.8828 4.66645e-05 0.875546 0.0119238 0.718722 0.0760598 0.492837
 -77.8223 4.73845e-05 0.875169 0.012005 0.718603 0.076484 0.492919
 -77.7625 4.81075e-05 0.874789 0.0120863 0.718481 0.0769125 0.492998
 -77.7033 4.88333e-05 0.874406 0.0121674 0.718353 0.0773453 0.493074
 -77.6448 4.95618e-05 0.87402 0.0122485 0.718221 0.0777823 0.493147
 -77.587 5.02928e-05 0.873631 0.0123294 0.718085 0.0782235 0.493217
 -77.5298 5.10264e-05 0.87324 0.0124103 0.717944 0.0786687 0.493284
 -77.4733 5.17623e-05 0.872845 0.012491 0.717798 0.0791179 0.493347
 -77.4174 5.25005e-05 0.872447 0.0125716 0.717648 0.079571 0.493408
 -77.3621 5.32408e-05 0.872047 0.012652 0.717494 0.0800279 0.493466
 -77.3074 5.39832e-05 0.871644 0.0127322 0.717335 0.0804887 0.493521
 -77.2534 5.47275e-05 0.871239 0.0128123 0.717172 0.0809531 0.493573
 -77.2 5.54736e-05 0.870831 0.0128921 0.717004 0.0814211 0.493623
 -77.1472 5.62214e-05 0.87042 0.0129718 0.716833 0.0818927 0.493669
 -77.0949 5.69708e-05 0.870007 0.0130512 0.716657 0.0823678 0.493712
 -77.0433 5.77217e-05 0.869592 0.0131304 0.716477 0.0828463 0.493753
 -76.9922 5.8474e-05 0.869175 0.0132093 0.716294 0.0833281 0.493791
 -76.9417 5.92276e-05 0.868755 0.0132881 0.716106 0.0838132 0.493826
 -76.8918 5.99823e-05 0.868333 0.0133665 0.715914 0.0843015 0.493859
 -76.8424 6.07381e-05 0.867909 0.0134447 0.715718 0.084793 0.493888
 -76.7936 6.14949e-05 0.867484 0.0135226 0.715518 0.0852875 0.493915
 -76.7454 6.22526e-05 0.867056 0.0136002 0.715315 0.085785 0.49394
 -76.6976 6.3011e-05 0.866626 0.0136776 0.715107 0.0862855 0.493962
 -76.6505 6.377e-05 0.866194 0.0137546 0.714896 0.0867889 0.493981
 -76.6038 6.45297e-05 0.86576 0.0138313 0.714681 0.0872951 0.493997
 -76.5577 6.52898e-05 0.865325 0.0139077 0.714463 0.087804 0.494011
 -76.5121 6.60502e-05 0.864888 0.0139838 0.71424 0.0883156 0.494023
 -76.467 6.68109e-05 0.864449 0.0140596 0.714015 0.0888299 0.494032
 -76.4224 6.75718e-05 0.864009 0.0141351 0.713785 0.0893467 0.494039
 -76.3783 6.83328e-05 0.863567 0.0142102 0.713553 0.089866 0.494043
 -76.3347 6.90937e-05 0.863123 0.0142849 0.713316 0.0903878 0.494045
 -76.2916 6.98546e-05 0.862678 0.0143594 0.713077 0.0909119 0.494044
 -76.249 7.06152e-05 0.862232 0.0144334 0.712834 0.0914384 0.494041
 -76.2068 7.13755e-05 0.861784 0.0145071 0.712587 0.0919671 0.494036
 -76.1652 7.21355e-05 0.861335 0.0145805 0.712338 0.092498 0.494028
 -76.124 7.28949e-05 0.860885 0.0146535 0.712085 0.0930311 0.494018
 -76.0832 7.36538e-05 0.860433 0.0147261 0.711829 0.0935663 0.494006
 -76.0429 7.44121e-05 0.85998 0.0147984 0.711569 0.0941034 0.493992
 -76.0031 7.51696e-05 0.859526 0.0148702 0.711307 0.0946426 0.493976
 -75.9637 7.59264e-05 0.859071 0.0149417 0.711042 0.0951837 0.493957
 -75.9248 7.66822e-05 0.858615 0.0150129 0.710773 0.0957266 0.493937
 -75.8862 7.74371e-05 0.858158 0.0150836 0.710502 0.0962714 0.493914
 -75.8482 7.81909e-05 0.8577 0.0151539 0.710227 0.0968179 0.493889
 -75.8105 7.89436e-05 0.857241 0.0152239 0.70995 0.0973661 0.493862
 -75.7733 7.9695e-05 0.856781 0.0152935 0.70967 0.097916 0.493833
 -75.7364 8.04452e-05 0.85632 0.0153626 0.709387 0.0984675 0.493802
 -75.7 8.11941e-05 0.855858 0.0154314 0.709101 0.0990205 0.49377
 -75.6475 8.19923e-05 0.855395 0.0155004 0.708811 0.0995762 0.493734
 -75.5956 8.28728e-05 0.854929 0.0155702 0.708518 0.100136 0.493696
 -75.5443 8.38112e-05 0.854461 0.0156407 0.70822 0.100699 0.493656
 -75.4936 8.47922e-05 0.853991 0.0157119 0.707919 0.101267 0.493612
 -75.4434 8.58034e-05 0.853518 0.0157837 0.707613 0.101838 0.493566
 -75.3938 8.68371e-05 0.853043 0.0158561 0.707304 0.102412 0.493518
 -75.3447 8.78868e-05 0.852566 0.015929 0.706991 0.102991 0.493466
 -75.2962 8.89486e-05 0.852087 0.0160023 0.706674 0.103572 0.493413
 -75.2482 9.0019e-05 0.851606 0.0160761 0.706353 0.104157 0.493356
 -75.2008 9.1096e-05 0.851123 0.0161502 0.706029 0.104746 0.493298
 -75.1539 9.21778e-05 0.850639 0.0162247 0.7057 0.105337 0.493236
 -75.1076 9.32632e-05 0.850152 0.0162995 0.705369 0.105932 0.493173
 -75.0617 9.43512e-05 0.849663 0.0163745 0.705034 0.10653 0.493107
 -75.0164 9.54412e-05 0.849173 0.0164498 0.704695 0.107131 0.493039
 -74.9715 9.65327e-05 0.848681 0.0165252 0.704353 0.107735 0.492968
 -74.9272 9.76251e-05 0.848188 0.0166009 0.704007 0.108341 0.492896
 -74.8834 9.87182e-05 0.847692 0.0166766 0.703659 0.108951 0.492821
 -74.84 9.98117e-05 0.847196 0.0167524 0.703307 0.109563 0.492744
 -74.7972 0.000100905 0.846698 0.0168283 0.702951 0.110178 0.492664
 -74.7548 0.000101999 0.846198 0.0169042 0.702593 0.110796 0.492583
 -74.7129 0.000103092 0.845697 0.0169802 0.702231 0.111416 0.4925
 -74.6714 0.000104185 0.845195 0.0170561 0.701867 0.112038 0.492414
 -74.6304 0.000105278 0.844691 0.0171321 0.701499 0.112663 0.492327
 -74.5899 0.000106369 0.844187 0.0172079 0.701128 0.113291 0.492238
 -74.5498 0.00010746 0.843681 0.0172837 0.700755 0.11392 0.492147
 -74.5102 0.00010855 0.843174 0.0173594 0.700378 0.114552 0.492054
 -74.471 0.000109639 0.842665 0.017435 0.699999 0.115186 0.491959
 -74.4323 0.000110726 0.842156 0.0175104 0.699617 0.115822 0.491862
 -74.3939 0.000111813 0.841646 0.0175857 0.699232 0.11646 0.491763
 -74.356 0.000112898 0.841135 0.0176609 0.698844 0.1171 0.491663
 -74.3185 0.000113981 0.840623 0.0177358 0.698454 0.117742 0.491561
 -74.2815 0.000115063 0.84011 0.0178106 0.698061 0.118386 0.491457
 -74.2448 0.000116143 0.839596 0.0178852 0.697665 0.119031 0.491352
 -74.2086 0.000117221 0.839081 0.0179595 0.697267 0.119678 0.491245
 -74.1727 0.000118297 0.838566 0.0180336 0.696867 0.120327 0.491136
 -74.1372 0.000119371 0.83805 0.0181075 0.696464 0.120978 0.491026
 -74.1022 0.000120443 0.837533 0.0181811 0.696058 0.12163 0.490914
 -74.0675 0.000121513 0.837015 0.0182545 0.695651 0.122283 0.4908
 -74.0332 0.000122581 0.836497 0.0183275 0.69524 0.122938 0.490685
 -73.9992 0.000123646 0.835979 0.0184003 0.694828 0.123594 0.490569
 -73.9657 0.000124708 0.83546 0.0184728 0.694413 0.124252 0.490451
 -73.9325 0.000125769 0.83494 0.018545 0.693996 0.124911 0.490332
 -73.8997 0.000126826 0.83442 0.0186169 0.693577 0.125571 0.490211
 -73.8672 0.000127881 0.833899 0.0186885 0.693156 0.126232 0.490089
 -73.8351 0.000128933 0.833378 0.0187597 0.692732 0.126895 0.489966
 -73.8033 0.000129982 0.832857 0.0188306 0.692307 0.127558 0.489841
 -73.7719 0.000131028 0.832336 0.0189012 0.691879 0.128223 0.489715
 -73.7409 0.000132071 0.831814 0.0189714 0.69145 0.128888 0.489588
 -73.7101 0.000133111 0.831292 0.0190413 0.691018 0.129555 0.489459
 -73.6797 0.000134148 0.830769 0.0191108 0.690585 0.130222 0.489329
 -73.6496 0.000135181 0.830247 0.0191799 0.690149 0.13089 0.489198
 -73.6199 0.000136212 0.829724 0.0192487 0.689712 0.131559 0.489066
 -73.5905 0.000137238 0.829201 0.0193172 0.689273 0.132228 0.488933
 -73.5614 0.000138262 0.828678 0.0193852 0.688832 0.132898 0.488798
 -73.5326 0.000139282 0.828155 0.0194529 0.688389 0.133569 0.488662
 -73.5041 0.000140298 0.827632 0.0195202 0.687945 0.13424 0.488525
 -73.4759 0.000141311 0.827109 0.0195871 0.687499 0.134912 0.488387
 -73.4481 0.000142321 0.826586 0.0196536 0.687051 0.135585 0.488248
 -73.4205 0.000143326 0.826063 0.0197198 0.686601 0.136257 0.488108
 -73.3932 0.000144328 0.82554 0.0197855 0.68615 0.136931 0.487967
 -73.3663 0.000145326 0.825018 0.0198509 0.685697 0.137604 0.487825
 -73.3396 0.00014632 0.824495 0.0199158 0.685243 0.138278 0.487682
 -73.3132 0.000147311 0.823972 0.0199804 0.684787 0.138952 0.487538
 -73.287 0.000148297 0.82345 0.0200446 0.68433 0.139627 0.487392
 -73.2612 0.000149279 0.822928 0.0201083 0.683871 0.140302 0.487246
 -73.2356 0.000150258 0.822406 0.0201717 0.68341 0.140976 0.487099
 -73.2103 0.000151232 0.821884 0.0202347 0.682949 0.141651 0.486951
 -73.1853 0.000152202 0.821363 0.0202972 0.682485 0.142326 0.486802
 -73.1605 0.000153168 0.820842 0.0203594 0.682021 0.143001 0.486653
 -73.136 0.00015413 0.820321 0.0204211 0.681555 0.143676 0.486502
 -73.1118 0.000155088 0.819801 0.0204825 0.681088 0.144351 0.48635
 -73.0878 0.000156042 0.819281 0.0205434 0.680619 0.145026 0.486198
 -73.0641 0.000156991 0.818761 0.020604 0.680149 0.145701 0.486045
 -73.0406 0.000157936 0.818242 0.0206641 0.679678 0.146376 0.485891
 -73.0174 0.000158877 0.817723 0.0207238 0.679206 0.14705 0.485736
 -72.9944 0.000159813 0.817205 0.0207831 0.678732 0.147724 0.48558
 -72.9716 0.000160745 0.816687 0.020842 0.678258 0.148399 0.485424
 -72.9491 0.000161673 0.81617 0.0209006 0.677782 0.149072 0.485267
 -72.9269 0.000162596 0.815653 0.0209587 0.677305 0.149746 0.485109
 -72.9048 0.000163515 0.815136 0.0210164 0.676826 0.150419 0.48495
 -72.883 0.000164429 0.814621 0.0210737 0.676347 0.151092 0.484791
 -72.8614 0.000165339 0.814106 0.0211306 0.675867 0.151764 0.48463
 -72.8401 0.000166244 0.813591 0.0211871 0.675386 0.152436 0.48447
 -72.8189 0.000167145 0.813077 0.0212432 0.674903 0.153107 0.484308
 -72.798 0.000168042 0.812564 0.0212988 0.67442 0.153778 0.484146
 -72.7773 0.000168934 0.812051 0.0213541 0.673935 0.154449 0.483983
 -72.7568 0.000169821 0.811539 0.021409 0.67345 0.155119 0.48382
 -72.7365 0.000170704 0.811028 0.0214635 0.672964 0.155788 0.483655
 -72.7165 0.000171582 0.810517 0.0215177 0.672477 0.156457 0.483491
 -72.6966 0.000172456 0.810007 0.0215714 0.671988 0.157125 0.483325
 -72.6769 0.000173325 0.809498 0.0216247 0.671499 0.157792 0.483159
 -72.6575 0.00017419 0.808989 0.0216776 0.671009 0.158459 0.482992
 -72.6382 0.00017505 0.808482 0.0217302 0.670519 0.159125 0.482825
 -72.6192 0.000175905 0.807975 0.0217823 0.670027 0.15979 0.482657
 -72.6003 0.000176756 0.807469 0.0218341 0.669535 0.160454 0.482489
 -72.5816 0.000177602 0.806963 0.0218855 0.669041 0.161118 0.48232
 -72.5632 0.000178444 0.806459 0.0219365 0.668547 0.161781 0.482151
 -72.5449 0.000179281 0.805955 0.0219871 0.668053 0.162443 0.48198
 -72.5267 0.000180113 0.805452 0.0220373 0.667557 0.163104 0.48181
 -72.5088 0.000180941 0.80495 0.0220872 0.667061 0.163764 0.481639
 -72.5401 0.000181481 0.804452 0.0221344 0.666566 0.164419 0.481468
 -72.5709 0.000181541 0.803961 0.0221768 0.666073 0.165063 0.481298
 -72.6014 0.000181251 0.803475 0.0222146 0.665584 0.165697 0.48113
 -72.6316 0.000180698 0.802997 0.0222481 0.665098 0.166321 0.480963
 -72.6613 0.000179956 0.802524 0.0222775 0.664614 0.166935 0.480796
 -72.6908 0.000179074 0.802058 0.0223029 0.664133 0.16754 0.480631
 -72.7198 0.000178096 0.801598 0.0223245 0.663655 0.168134 0.480467
 -72.7485 0.000177049 0.801144 0.0223426 0.66318 0.168719 0.480305
 -72.7769 0.000175957 0.800696 0.0223574 0.662708 0.169295 0.480143
 -72.8049 0.000174837 0.800254 0.0223689 0.662238 0.169862 0.479982
 -72.8326 0.0001737 0.799818 0.0223774 0.661771 0.170419 0.479823
 -72.8599 0.000172557 0.799387 0.022383 0.661306 0.170968 0.479664
 -72.887 0.000171415 0.798963 0.0223859 0.660845 0.171507 0.479507
 -72.9137 0.000170278 0.798544 0.0223861 0.660386 0.172038 0.479351
 -72.9401 0.000169151 0.79813 0.022384 0.659929 0.172561 0.479196
 -72.9662 0.000168036 0.797723 0.0223795 0.659475 0.173074 0.479042
 -72.9919 0.000166935 0.79732 0.0223728 0.659024 0.17358 0.478889
 -73.0174 0.000165849 0.796923 0.0223641 0.658575 0.174077 0.478737
 -73.0425 0.00016478 0.796531 0.0223534 0.658128 0.174566 0.478586
 -73.0674 0.000163727 0.796145 0.0223408 0.657684 0.175047 0.478436
 -73.092 0.000162692 0.795764 0.0223266 0.657243 0.17552 0.478287
 -73.1162 0.000161674 0.795387 0.0223107 0.656804 0.175985 0.478139
 -73.1402 0.000160673 0.795016 0.0222932 0.656367 0.176443 0.477992
 -73.1639 0.000159689 0.79465 0.0222743 0.655933 0.176893 0.477846
 -73.1874 0.000158722 0.794289 0.0222541 0.655501 0.177335 0.477701
 -73.2105 0.000157772 0.793933 0.0222325 0.655071 0.17777 0.477557
 -73.2334 0.000156839 0.793581 0.0222098 0.654644 0.178198 0.477415
 -73.2561 0.000155921 0.793235 0.022186 0.654219 0.178619 0.477273
 -73.2784 0.00015502 0.792893 0.0221611 0.653797 0.179032 0.477132
 -73.3005 0.000154134 0.792555 0.0221352 0.653376 0.179439 0.476992
 -73.3223 0.000153264 0.792223 0.0221085 0.652958 0.179838 0.476853
 -73.3439 0.000152408 0.791894 0.0220809 0.652542 0.180231 0.476715
 -73.3653 0.000151568 0.791571 0.0220525 0.652128 0.180617 0.476577
 -73.3864 0.000150741 0.791251 0.0220234 0.651717 0.180997 0.476441
 -73.4072 0.000149929 0.790936 0.0219936 0.651307 0.18137 0.476306
 -73.4278 0.000149131 0.790626 0.0219632 0.6509 0.181736 0.476171
 -73.4482 0.000148345 0.790319 0.0219323 0.650495 0.182097 0.476038
 -73.4683 0.000147574 0.790017 0.0219008 0.650092 0.182451 0.475905
 -73.4883 0.000146815 0.789719 0.0218689 0.649691 0.182799 0.475774
 -73.5079 0.000146068 0.789425 0.0218365 0.649292 0.18314 0.475643
 -73.5274 0.000145334 0.789136 0.0218037 0.648895 0.183476 0.475513
 -73.5466 0.000144612 0.78885 0.0217706 0.6485 0.183806 0.475384
 -73.5657 0.000143902 0.788568 0.0217372 0.648107 0.18413 0.475256
 -73.5845 0.000143204 0.78829 0.0217035 0.647716 0.184448 0.475128
 -73.6031 0.000142517 0.788016 0.0216696 0.647328 0.184761 0.475002
 -73.6215 0.00014184 0.787746 0.0216354 0.646941 0.185068 0.474876
 -73.6396 0.000141175 0.787479 0.0216011 0.646556 0.185369 0.474751
 -73.6576 0.000140521 0.787217 0.0215666 0.646172 0.185665 0.474627
 -73.6754 0.000139876 0.786958 0.021532 0.645791 0.185956 0.474504
 -73.693 0.000139242 0.786702 0.0214973 0.645412 0.186242 0.474382
 -73.7104 0.000138618 0.78645 0.0214625 0.645034 0.186522 0.47426
 -73.7275 0.000138004 0.786202 0.0214276 0.644659 0.186797 0.47414
 -73.7446 0.0001374 0.785957 0.0213927 0.644285 0.187067 0.47402
 -73.7614 0.000136804 0.785716 0.0213579 0.643913 0.187332 0.473901
 -73.778 0.000136218 0.785478 0.021323 0.643543 0.187592 0.473782
 -73.7944 0.000135641 0.785244 0.0212881 0.643174 0.187847 0.473665
 -73.8107 0.000135073 0.785013 0.0212533 0.642808 0.188098 0.473548
 -73.8268 0.000134513 0.784785 0.0212186 0.642443 0.188344 0.473432
 -73.8427 0.000133962 0.78456 0.0211839 0.64208 0.188585 0.473317
 -73.8585 0.000133419 0.784339 0.0211493 0.641718 0.188821 0.473202
 -73.874 0.000132884 0.784121 0.0211148 0.641359 0.189053 0.473089
 -73.8894 0.000132358 0.783906 0.0210804 0.641001 0.18928 0.472976
 -73.9047 0.000131839 0.783694 0.0210462 0.640644 0.189503 0.472863
 -73.9198 0.000131327 0.783485 0.021012 0.64029 0.189722 0.472752
 -73.9347 0.000130824 0.783279 0.0209781 0.639937 0.189937 0.472641
 -73.9494 0.000130327 0.783076 0.0209443 0.639585 0.190147 0.472531
 -73.964 0.000129838 0.782876 0.0209106 0.639235 0.190353 0.472421
 -73.9785 0.000129356 0.782679 0.0208772 0.638887 0.190555 0.472313
 -73.9928 0.00012888 0.782485 0.0208439 0.638541 0.190753 0.472205
 -74.0069 0.000128412 0.782294 0.0208108 0.638196 0.190947 0.472098
 -74.0209 0.00012795 0.782106 0.0207779 0.637852 0.191137 0.471991
 -74.0348 0.000127495 0.78192 0.0207452 0.63751 0.191323 0.471885
 -74.0485 0.000127046 0.781737 0.0207127 0.63717 0.191505 0.47178
 -74.062 0.000126604 0.781557 0.0206804 0.636831 0.191683 0.471675
 -74.0754 0.000126167 0.78138 0.0206483 0.636494 0.191858 0.471571
 -74.0887 0.000125737 0.781205 0.0206165 0.636158 0.192029 0.471468
 -74.1019 0.000125313 0.781033 0.0205849 0.635824 0.192196 0.471366
 -74.1149 0.000124894 0.780863 0.0205535 0.635491 0.19236 0.471264
 -74.1278 0.000124482 0.780696 0.0205224 0.635159 0.192521 0.471162
 -74.1405 0.000124074 0.780532 0.0204915 0.63483 0.192678 0.471062
 -74.1531 0.000123673 0.78037 0.0204608 0.634501 0.192831 0.470962
 -74.1656 0.000123277 0.78021 0.0204304 0.634174 0.192981 0.470862
 -74.178 0.000122886 0.780053 0.0204002 0.633848 0.193128 0.470764
 -74.1902 0.0001225 0.779899 0.0203702 0.633524 0.193271 0.470665
 -74.2024 0.000122119 0.779746 0.0203405 0.633201 0.193411 0.470568
 -74.2143 0.000121744 0.779597 0.0203111 0.63288 0.193549 0.470471
 -74.2262 0.000121373 0.779449 0.0202819 0.63256 0.193682 0.470375
 -74.238 0.000121007 0.779304 0.0202529 0.632241 0.193813 0.470279
 -74.2496 0.000120646 0.779161 0.0202242 0.631924 0.193941 0.470184
 -74.2612 0.00012029 0.77902 0.0201957 0.631608 0.194066 0.470089
 -74.2726 0.000119938 0.778881 0.0201675 0.631293 0.194187 0.469995
 -74.2839 0.000119591 0.778745 0.0201396 0.630979 0.194306 0.469902
 -74.2951 0.000119248 0.778611 0.0201119 0.630667 0.194422 0.469809
 -74.3062 0.000118909 0.778479 0.0200844 0.630357 0.194535 0.469717
 -74.3172 0.000118575 0.778349 0.0200572 0.630047 0.194645 0.469625
 -74.328 0.000118245 0.778221 0.0200302 0.629739 0.194753 0.469534
 -74.3388 0.000117919 0.778095 0.0200035 0.629432 0.194858 0.469444
 -74.3495 0.000117597 0.777971 0.0199771 0.629126 0.19496 0.469354
 -74.3601 0.000117279 0.77785 0.0199509 0.628822 0.195059 0.469264
 -74.3705 0.000116965 0.77773 0.0199249 0.628519 0.195156 0.469176
 -74.3934 0.000116604 0.777613 0.0198986 0.628217 0.195249 0.469088
 -74.4161 0.000116165 0.777499 0.0198716 0.627918 0.195337 0.469001
 -74.4385 0.000115672 0.777389 0.0198438 0.627621 0.19542 0.468915
 -74.4607 0.000115142 0.777282 0.0198154 0.627326 0.195499 0.46883
 -74.4827 0.000114587 0.777178 0.0197863 0.627034 0.195573 0.468747
 -74.5044 0.000114016 0.777078 0.0197567 0.626743 0.195643 0.468664
 -74.5259 0.000113437 0.77698 0.0197266 0.626455 0.195708 0.468583
 -74.5472 0.000112855 0.776886 0.019696 0.626169 0.195769 0.468502
 -74.5683 0.000112271 0.776795 0.0196649 0.625885 0.195826 0.468423
 -74.5891 0.00011169 0.776707 0.0196335 0.625603 0.195878 0.468345
 -74.6098 0.000111113 0.776622 0.0196017 0.625323 0.195926 0.468268
 -74.6302 0.000110541 0.77654 0.0195695 0.625045 0.195971 0.468192
 -74.6504 0.000109976 0.776461 0.0195371 0.62477 0.196011 0.468117
 -74.6705 0.000109417 0.776384 0.0195045 0.624496 0.196047 0.468043
 -74.6903 0.000108865 0.776311 0.0194716 0.624224 0.196079 0.46797
 -74.7099 0.00010832 0.77624 0.0194385 0.623954 0.196108 0.467898
 -74.7294 0.000107783 0.776172 0.0194052 0.623687 0.196133 0.467827
 -74.7486 0.000107253 0.776107 0.0193718 0.623421 0.196154 0.467757
 -74.7676 0.000106731 0.776044 0.0193383 0.623157 0.196171 0.467688
 -74.7865 0.000106217 0.775984 0.0193047 0.622895 0.196185 0.46762
 -74.8052 0.000105709 0.775927 0.019271 0.622635 0.196196 0.467553
 -74.8236 0.000105209 0.775872 0.0192373 0.622377 0.196203 0.467486
 -74.842 0.000104717 0.775819 0.0192036 0.62212 0.196207 0.467421
 -74.8601 0.000104231 0.775769 0.0191698 0.621866 0.196207 0.467357
 -74.878 0.000103753 0.775722 0.019136 0.621613 0.196204 0.467294
 -74.8958 0.000103281 0.775677 0.0191023 0.621362 0.196198 0.467232
 -74.9134 0.000102816 0.775634 0.0190686 0.621113 0.196189 0.46717
 -74.9308 0.000102357 0.775594 0.019035 0.620866 0.196176 0.46711
 -74.9481 0.000101905 0.775556 0.0190014 0.62062 0.196161 0.46705
 -74.9652 0.00010146 0.77552 0.0189679 0.620376 0.196143 0.466991
 -74.9821 0.000101021 0.775487 0.0189345 0.620134 0.196121 0.466934
 -74.9989 0.000100587 0.775455 0.0189012 0.619894 0.196097 0.466877
 -75.0155 0.00010016 0.775426 0.018868 0.619655 0.19607 0.466821
 -75.032 9.97391e-05 0.775399 0.0188349 0.619418 0.19604 0.466766
 -75.0483 9.93237e-05 0.775374 0.018802 0.619183 0.196008 0.466711
 -75.0644 9.8914e-05 0.775351 0.0187692 0.61895 0.195973 0.466658
 -75.0804 9.85099e-05 0.77533 0.0187366 0.618718 0.195935 0.466605
 -75.0962 9.81112e-05 0.775312 0.0187041 0.618487 0.195895 0.466554
 -75.1119 9.7718e-05 0.775295 0.0186718 0.618258 0.195852 0.466503
 -75.1275 9.733e-05 0.77528 0.0186397 0.618031 0.195807 0.466453
 -75.1429 9.69472e-05 0.775267 0.0186077 0.617806 0.195759 0.466404
 -75.1581 9.65695e-05 0.775256 0.018576 0.617582 0.195709 0.466355
 -75.1732 9.61969e-05 0.775246 0.0185444 0.617359 0.195656 0.466308
 -75.1882 9.58291e-05 0.775239 0.018513 0.617138 0.195601 0.466261
 -75.2031 9.54661e-05 0.775233 0.0184818 0.616919 0.195544 0.466215
 -75.2178 9.51079e-05 0.77523 0.0184508 0.616701 0.195485 0.46617
 -75.2323 9.47543e-05 0.775228 0.01842 0.616485 0.195423 0.466125
 -75.2468 9.44053e-05 0.775227 0.0183895 0.61627 0.19536 0.466082
 -75.2611 9.40608e-05 0.775229 0.0183591 0.616057 0.195294 0.466039
 -75.2753 9.37207e-05 0.775232 0.018329 0.615845 0.195226 0.465997
 -75.2893 9.33849e-05 0.775236 0.018299 0.615634 0.195156 0.465955
 -75.3032 9.30533e-05 0.775242 0.0182693 0.615426 0.195084 0.465915
 -75.317 9.2726e-05 0.77525 0.0182398 0.615218 0.195011 0.465875
 -75.3307 9.24027e-05 0.77526 0.0182106 0.615012 0.194935 0.465836
 -75.3443 9.20835e-05 0.775271 0.0181815 0.614807 0.194857 0.465797
 -75.3577 9.17682e-05 0.775283 0.0181527 0.614604 0.194778 0.46576
 -75.371 9.14569e-05 0.775297 0.0181242 0.614402 0.194697 0.465723
 -75.3842 9.11493e-05 0.775313 0.0180958 0.614201 0.194614 0.465687
 -75.3973 9.08456e-05 0.77533 0.0180677 0.614002 0.194529 0.465651
 -75.4103 9.05455e-05 0.775348 0.0180398 0.613804 0.194443 0.465616
 -75.4231 9.02491e-05 0.775368 0.0180121 0.613608 0.194355 0.465582
 -75.4358 8.99562e-05 0.775389 0.0179846 0.613413 0.194265 0.465549
 -75.4485 8.96669e-05 0.775411 0.0179574 0.613219 0.194174 0.465516
 -75.461 8.93811e-05 0.775435 0.0179304 0.613026 0.194081 0.465484
 -75.4734 8.90986e-05 0.77546 0.0179037 0.612835 0.193987 0.465453
 -75.4857 8.88195e-05 0.775487 0.0178772 0.612645 0.193891 0.465422
 -75.4979 8.85436e-05 0.775515 0.0178509 0.612456 0.193794 0.465392
 -75.51 8.8271e-05 0.775544 0.0178248 0.612269 0.193695 0.465363
 -75.522 8.80016e-05 0.775574 0.0177989 0.612082 0.193595 0.465334
 -75.5339 8.77353e-05 0.775605 0.0177733 0.611898 0.193494 0.465306
 -75.5457 8.74721e-05 0.775638 0.0177479 0.611714 0.193391 0.465279
 -75.5574 8.7212e-05 0.775672 0.0177227 0.611531 0.193287 0.465252
 -75.569 8.69548e-05 0.775707 0.0176978 0.61135 0.193181 0.465226
 -75.5805 8.67005e-05 0.775743 0.017673 0.61117 0.193075 0.4652
 -75.5919 8.64492e-05 0.77578 0.0176485 0.610991 0.192967 0.465176
 -75.6032 8.62006e-05 0.775818 0.0176242 0.610813 0.192857 0.465151
 -75.6144 8.59549e-05 0.775858 0.0176001 0.610637 0.192747 0.465128
 -75.6255 8.57119e-05 0.775898 0.0175763 0.610462 0.192636 0.465105
 -75.6365 8.54717e-05 0.77594 0.0175526 0.610287 0.192523 0.465082
 -75.6475 8.52341e-05 0.775982 0.0175292 0.610114 0.192409 0.465061
 -75.6583 8.49991e-05 0.776026 0.0175059 0.609942 0.192295 0.465039
 -75.6691 8.47667e-05 0.77607 0.0174829 0.609772 0.192179 0.465019
 -75.6798 8.45369e-05 0.776116 0.0174601 0.609602 0.192062 0.464999
 -75.6903 8.43095e-05 0.776162 0.0174375 0.609434 0.191944 0.464979
 -75.7008 8.40847e-05 0.77621 0.0174151 0.609266 0.191825 0.46496
 -75.7113 8.38622e-05 0.776258 0.0173929 0.6091 0.191705 0.464942
 -75.7216 8.36422e-05 0.776307 0.0173709 0.608935 0.191585 0.464924
 -75.7318 8.34245e-05 0.776357 0.0173491 0.60877 0.191463 0.464907
 -75.742 8.32091e-05 0.776408 0.0173275 0.608607 0.19134 0.46489
 -75.7521 8.29961e-05 0.77646 0.0173061 0.608445 0.191217 0.464874
 -75.7621 8.27852e-05 0.776513 0.0172848 0.608284 0.191093 0.464859
 -75.772 8.25766e-05 0.776567 0.0172638 0.608124 0.190967 0.464844
 -75.7819 8.23702e-05 0.776621 0.017243 0.607965 0.190842 0.464829
 -75.7917 8.21659e-05 0.776676 0.0172223 0.607808 0.190715 0.464816
 -75.8013 8.19638e-05 0.776732 0.0172019 0.607651 0.190587 0.464802
 -75.811 8.17637e-05 0.776789 0.0171816 0.607495 0.190459 0.464789
 -75.8205 8.15657e-05 0.776846 0.0171615 0.60734 0.19033 0.464777
 -75.83 8.13697e-05 0.776905 0.0171416 0.607186 0.190201 0.464765
 -75.8394 8.11758e-05 0.776964 0.0171219 0.607033 0.19007 0.464754
 -75.8487 8.09838e-05 0.777023 0.0171024 0.606882 0.189939 0.464743
 -75.8674 8.07655e-05 0.777084 0.0170826 0.606731 0.189807 0.464733
 -75.8859 8.05035e-05 0.777147 0.0170624 0.606582 0.189672 0.464724
 -75.9043 8.02126e-05 0.777212 0.0170416 0.606436 0.189535 0.464716
 -75.9224 7.99018e-05 0.777278 0.0170205 0.60629 0.189396 0.464709
 -75.9404 7.95786e-05 0.777346 0.0169989 0.606147 0.189255 0.464703
 -75.9583 7.92478e-05 0.777416 0.0169769 0.606005 0.189112 0.464698
 -75.9759 7.8913e-05 0.777487 0.0169546 0.605865 0.188966 0.464694
 -75.9934 7.85767e-05 0.77756 0.016932 0.605727 0.188819 0.464691
 -76.0108 7.82406e-05 0.777634 0.0169091 0.60559 0.18867 0.464689
 -76.028 7.7906e-05 0.77771 0.0168859 0.605455 0.188519 0.464688
 -76.045 7.75738e-05 0.777788 0.0168626 0.605321 0.188366 0.464687
 -76.0618 7.72445e-05 0.777867 0.016839 0.605189 0.188212 0.464688
 -76.0785 7.69185e-05 0.777947 0.0168152 0.605059 0.188056 0.464689
 -76.0951 7.65961e-05 0.778029 0.0167912 0.604931 0.187898 0.464692
 -76.1115 7.62775e-05 0.778112 0.0167671 0.604803 0.187738 0.464695
 -76.1278 7.59627e-05 0.778197 0.0167429 0.604678 0.187577 0.4647
 -76.1439 7.56518e-05 0.778283 0.0167186 0.604554 0.187414 0.464705
 -76.1598 7.53449e-05 0.77837 0.0166942 0.604431 0.187249 0.464711
 -76.1756 7.50419e-05 0.778459 0.0166697 0.60431 0.187084 0.464717
 -76.1913 7.47427e-05 0.778549 0.0166452 0.604191 0.186916 0.464725
 -76.2068 7.44474e-05 0.77864 0.0166206 0.604073 0.186748 0.464734
 -76.2222 7.4156e-05 0.778732 0.016596 0.603956 0.186577 0.464743
 -76.2374 7.38682e-05 0.778826 0.0165714 0.603841 0.186406 0.464753
 -76.2525 7.35842e-05 0.77892 0.0165468 0.603727 0.186233 0.464764
 -76.2675 7.33038e-05 0.779016 0.0165222 0.603615 0.186059 0.464776
 -76.2823 7.30269e-05 0.779113 0.0164976 0.603504 0.185884 0.464789
 -76.2971 7.27536e-05 0.779211 0.016473 0.603395 0.185707 0.464802
 -76.3116 7.24838e-05 0.779311 0.0164485 0.603287 0.18553 0.464817
 -76.3261 7.22174e-05 0.779411 0.0164241 0.60318 0.185351 0.464832
 -76.3404 7.19544e-05 0.779512 0.0163997 0.603075 0.185171 0.464848
 -76.3546 7.16946e-05 0.779614 0.0163754 0.602971 0.18499 0.464864
 -76.3686 7.14381e-05 0.779717 0.0163511 0.602868 0.184808 0.464882
 -76.3826 7.11848e-05 0.779822 0.0163269 0.602766 0.184625 0.4649
 -76.3964 7.09347e-05 0.779927 0.0163029 0.602666 0.184441 0.464919
 -76.4101 7.06876e-05 0.780033 0.0162789 0.602568 0.184256 0.464938
 -76.4237 7.04436e-05 0.78014 0.016255 0.60247 0.18407 0.464958
 -76.4371 7.02025e-05 0.780247 0.0162312 0.602374 0.183884 0.46498
 -76.4505 6.99644e-05 0.780356 0.0162076 0.602279 0.183696 0.465001
 -76.4637 6.97292e-05 0.780466 0.016184 0.602185 0.183508 0.465024
 -76.4768 6.94969e-05 0.780576 0.0161606 0.602093 0.183318 0.465047
 -76.4898 6.92673e-05 0.780687 0.0161373 0.602002 0.183128 0.465071
 -76.5027 6.90406e-05 0.780799 0.0161142 0.601911 0.182938 0.465096
 -76.5154 6.88165e-05 0.780912 0.0160911 0.601823 0.182746 0.465121
 -76.5281 6.85951e-05 0.781025 0.0160682 0.601735 0.182554 0.465147
 -76.5406 6.83763e-05 0.781139 0.0160455 0.601649 0.182361 0.465174
 -76.5531 6.81601e-05 0.781254 0.0160229 0.601563 0.182168 0.465201
 -76.5654 6.79465e-05 0.78137 0.0160004 0.601479 0.181973 0.465229
 -76.5776 6.77354e-05 0.781486 0.0159781 0.601396 0.181779 0.465258
 -76.5898 6.75267e-05 0.781603 0.0159559 0.601314 0.181583 0.465287
 -76.6018 6.73205e-05 0.78172 0.0159338 0.601233 0.181388 0.465317
 -76.6137 6.71167e-05 0.781839 0.015912 0.601154 0.181191 0.465347
 -76.6255 6.69152e-05 0.781957 0.0158902 0.601075 0.180994 0.465379
 -76.6372 6.67161e-05 0.782077 0.0158687 0.600998 0.180797 0.46541
 -76.6489 6.65192e-05 0.782197 0.0158473 0.600922 0.180599 0.465443
 -76.6604 6.63246e-05 0.782317 0.015826 0.600846 0.180401 0.465476
 -76.6718 6.61322e-05 0.782438 0.0158049 0.600772 0.180202 0.46551
 -76.6831 6.5942e-05 0.78256 0.015784 0.600699 0.180003 0.465544
 -76.6944 6.5754e-05 0.782682 0.0157632 0.600627 0.179804 0.465579
 -76.7055 6.5568e-05 0.782804 0.0157426 0.600556 0.179604 0.465614
 -76.7165 6.53842e-05 0.782927 0.0157221 0.600486 0.179404 0.46565
 -76.7275 6.52024e-05 0.783051 0.0157018 0.600417 0.179203 0.465687
 -76.7384 6.50227e-05 0.783175 0.0156816 0.600349 0.179003 0.465724
 -76.7491 6.48449e-05 0.783299 0.0156616 0.600282 0.178802 0.465762
 -76.7598 6.46691e-05 0.783424 0.0156418 0.600216 0.1786 0.4658
 -76.7704 6.44953e-05 0.783549 0.0156222 0.600151 0.178399 0.465839
 -76.7809 6.43234e-05 0.783675 0.0156026 0.600087 0.178197 0.465879
 -76.7913 6.41533e-05 0.783801 0.0155833 0.600023 0.177995 0.465919
 -76.8017 6.39851e-05 0.783927 0.0155641 0.599961 0.177793 0.465959
 -76.8119 6.38188e-05 0.784054 0.0155451 0.5999 0.177591 0.466
 -76.8221 6.36542e-05 0.784181 0.0155262 0.59984 0.177388 0.466042
 -76.8321 6.34915e-05 0.784309 0.0155075 0.59978 0.177186 0.466084
 -76.8421 6.33305e-05 0.784437 0.0154889 0.599722 0.176983 0.466127
 -76.8521 6.31712e-05 0.784565 0.0154705 0.599665 0.17678 0.46617
 -76.8619 6.30136e-05 0.784693 0.0154522 0.599608 0.176577 0.466214
 -76.8716 6.28577e-05 0.784822 0.0154341 0.599552 0.176374 0.466258
 -76.8813 6.27035e-05 0.784951 0.0154162 0.599497 0.176171 0.466303
 -76.8909 6.25509e-05 0.78508 0.0153984 0.599443 0.175968 0.466348
 -76.9004 6.24e-05 0.785209 0.0153808 0.59939 0.175765 0.466394
 -76.9099 6.22506e-05 0.785339 0.0153633 0.599338 0.175562 0.46644
 -76.9192 6.21028e-05 0.785469 0.0153459 0.599287 0.175359 0.466486
 -76.9285 6.19565e-05 0.785599 0.0153288 0.599236 0.175156 0.466534
 -76.9377 6.18118e-05 0.785729 0.0153117 0.599187 0.174953 0.466581
 -76.9469 6.16685e-05 0.78586 0.0152948 0.599138 0.17475 0.466629
 -76.9559 6.15268e-05 0.785991 0.0152781 0.59909 0.174547 0.466678
 -76.9649 6.13865e-05 0.786121 0.0152615 0.599043 0.174344 0.466727
 -76.9739 6.12477e-05 0.786252 0.015245 0.598996 0.174141 0.466777
 -76.9827 6.11103e-05 0.786384 0.0152287 0.598951 0.173938 0.466826
 -76.9915 6.09744e-05 0.786515 0.0152125 0.598906 0.173736 0.466877
 -77.0002 6.08398e-05 0.786647 0.0151965 0.598862 0.173533 0.466928
 -77.0088 6.07066e-05 0.786778 0.0151806 0.598819 0.173331 0.466979
 -77.0174 6.05747e-05 0.78691 0.0151648 0.598776 0.173129 0.467031
 -77.0259 6.04442e-05 0.787042 0.0151492 0.598735 0.172927 0.467083
 -77.0343 6.0315e-05 0.787174 0.0151337 0.598694 0.172725 0.467136
 -77.0427 6.01871e-05 0.787306 0.0151184 0.598654 0.172523 0.467189
 -77.051 6.00605e-05 0.787438 0.0151032 0.598614 0.172321 0.467242
 -77.0592 5.99351e-05 0.78757 0.0150881 0.598576 0.17212 0.467296
 -77.0674 5.98111e-05 0.787703 0.0150732 0.598538 0.171919 0.46735
 -77.0755 5.96882e-05 0.787835 0.0150583 0.598501 0.171718 0.467405
 -77.0836 5.95666e-05 0.787967 0.0150437 0.598464 0.171517 0.46746
 -77.0916 5.94462e-05 0.7881 0.0150291 0.598428 0.171317 0.467515
 -76.9593 5.96553e-05 0.788224 0.0150196 0.598387 0.171128 0.467567
 -76.8286 6.04003e-05 0.788332 0.0150196 0.598336 0.170962 0.467612
 -76.6993 6.15203e-05 0.788425 0.0150287 0.598273 0.170818 0.46765
 -76.5715 6.29188e-05 0.788503 0.0150464 0.598199 0.170696 0.467681
 -76.4451 6.45194e-05 0.788565 0.0150723 0.598114 0.170595 0.467705
 -76.3202 6.6276e-05 0.788612 0.015106 0.598019 0.170516 0.467722
 -76.1967 6.81521e-05 0.788645 0.015147 0.597914 0.170458 0.467732
 -76.0746 7.01255e-05 0.788663 0.015195 0.597798 0.170421 0.467736
 -75.9539 7.21785e-05 0.788668 0.0152496 0.597672 0.170404 0.467733
 -75.8346 7.43005e-05 0.788658 0.0153106 0.597535 0.170407 0.467723
 -75.7166 7.64828e-05 0.788635 0.0153775 0.597389 0.170431 0.467707
 -75.5999 7.87202e-05 0.788599 0.0154501 0.597233 0.170474 0.467685
 -75.4845 8.10084e-05 0.788549 0.015528 0.597067 0.170536 0.467656
 -75.3705 8.33447e-05 0.788487 0.0156111 0.596892 0.170617 0.467622
 -75.2577 8.57271e-05 0.788411 0.015699 0.596707 0.170717 0.467581
 -75.1462 8.81543e-05 0.788323 0.0157916 0.596513 0.170836 0.467535
 -75.0359 9.0625e-05 0.788223 0.0158885 0.596309 0.170973 0.467483
 -74.9269 9.31387e-05 0.788111 0.0159896 0.596097 0.171128 0.467425
 -74.8191 9.56948e-05 0.787987 0.0160946 0.595876 0.171301 0.467362
 -74.7126 9.82927e-05 0.787852 0.0162033 0.595646 0.171492 0.467294
 -74.6072 0.000100932 0.787705 0.0163156 0.595407 0.171699 0.46722
 -74.503 0.000103613 0.787546 0.0164312 0.59516 0.171924 0.467141
 -74.3999 0.000106334 0.787377 0.0165501 0.594905 0.172166 0.467058
 -74.298 0.000109097 0.787197 0.0166719 0.594641 0.172425 0.466969
 -74.1973 0.0001119 0.787006 0.0167967 0.59437 0.172699 0.466876
 -74.0976 0.000114743 0.786804 0.0169241 0.59409 0.17299 0.466778
 -73.9991 0.000117626 0.786592 0.0170542 0.593803 0.173297 0.466676
 -73.9017 0.000120549 0.78637 0.0171866 0.593508 0.17362 0.466569
 -73.8053 0.000123512 0.786138 0.0173214 0.593206 0.173958 0.466459
 -73.71 0.000126514 0.785896 0.0174584 0.592897 0.174312 0.466344
 -73.6158 0.000129555 0.785645 0.0175974 0.59258 0.17468 0.466225
 -73.5226 0.000132636 0.785384 0.0177384 0.592256 0.175064 0.466102
 -73.4305 0.000135754 0.785114 0.0178813 0.591926 0.175462 0.465976
 -73.3393 0.000138911 0.784834 0.0180258 0.591588 0.175875 0.465845
 -73.2492 0.000142106 0.784546 0.018172 0.591244 0.176302 0.465712
 -73.1601 0.000145339 0.784248 0.0183198 0.590894 0.176743 0.465574
 -73.0719 0.000148609 0.783942 0.018469 0.590537 0.177197 0.465434
 -72.9847 0.000151916 0.783627 0.0186196 0.590173 0.177666 0.46529
 -72.8985 0.00015526 0.783304 0.0187715 0.589804 0.178148 0.465143
 -72.8132 0.000158641 0.782973 0.0189246 0.589429 0.178643 0.464993
 -72.7288 0.000162057 0.782634 0.0190789 0.589047 0.179151 0.46484
 -72.6454 0.00016551 0.782286 0.0192342 0.58866 0.179673 0.464684
 -72.5629 0.000168997 0.781931 0.0193905 0.588267 0.180206 0.464525
 -72.4812 0.00017252 0.781568 0.0195477 0.587869 0.180753 0.464363
 -72.4005 0.000176077 0.781197 0.0197058 0.587466 0.181312 0.464199
 -72.3207 0.000179668 0.780819 0.0198647 0.587056 0.181882 0.464032
 -72.2417 0.000183293 0.780434 0.0200243 0.586642 0.182465 0.463863
 -72.1635 0.000186952 0.780042 0.0201846 0.586223 0.18306 0.463691
 -72.0862 0.000190643 0.779642 0.0203456 0.585799 0.183666 0.463517
 -72.0098 0.000194367 0.779236 0.0205071 0.585369 0.184284 0.46334
 -71.9341 0.000198123 0.778822 0.0206692 0.584935 0.184912 0.463161
 -71.8593 0.000201911 0.778402 0.0208318 0.584496 0.185552 0.46298
 -71.7853 0.00020573 0.777976 0.0209948 0.584053 0.186203 0.462797
 -71.7121 0.00020958 0.777543 0.0211582 0.583605 0.186865 0.462612
 -71.6396 0.00021346 0.777104 0.0213219 0.583153 0.187537 0.462425
 -71.5679 0.000217371 0.776658 0.021486 0.582696 0.188219 0.462236
 -71.497 0.00022131 0.776207 0.0216503 0.582236 0.188912 0.462045
 -71.4269 0.000225279 0.775749 0.0218149 0.581771 0.189615 0.461852
 -71.3575 0.000229277 0.775286 0.0219797 0.581302 0.190327 0.461658
 -71.2888 0.000233302 0.774817 0.0221446 0.580829 0.19105 0.461461
 -71.2209 0.000237355 0.774342 0.0223097 0.580352 0.191781 0.461263
 -71.1536 0.000241436 0.773861 0.0224748 0.579871 0.192523 0.461063
 -71.0871 0.000245543 0.773375 0.0226401 0.579387 0.193273 0.460862
 -71.0213 0.000249676 0.772884 0.0228054 0.578899 0.194033 0.460659
 -70.9561 0.000253835 0.772388 0.0229707 0.578407 0.194801 0.460455
 -70.8917 0.00025802 0.771886 0.023136 0.577912 0.195579 0.460249
 -70.8279 0.000262229 0.771379 0.0233012 0.577414 0.196365 0.460041
 -70.7648 0.000266463 0.770868 0.0234664 0.576912 0.197159 0.459832
 -70.7023 0.000270721 0.770351 0.0236315 0.576407 0.197962 0.459622
 -70.6405 0.000275002 0.76983 0.0237965 0.575898 0.198773 0.459411
 -70.5793 0.000279307 0.769304 0.0239614 0.575387 0.199592 0.459198
 -70.5188 0.000283634 0.768774 0.0241261 0.574872 0.200418 0.458984
 -70.4589 0.000287982 0.768239 0.0242906 0.574355 0.201253 0.458768
 -70.3996 0.000292353 0.7677 0.0244549 0.573834 0.202095 0.458552
 -70.3409 0.000296745 0.767156 0.024619 0.573311 0.202945 0.458334
 -70.2828 0.000301157 0.766608 0.0247829 0.572785 0.203802 0.458115
 -70.2252 0.00030559 0.766056 0.0249465 0.572256 0.204666 0.457895
 -70.1683 0.000310042 0.7655 0.0251099 0.571724 0.205537 0.457673
 -70.112 0.000314514 0.76494 0.025273 0.57119 0.206415 0.457451
 -70.0562 0.000319005 0.764376 0.0254357 0.570653 0.2073 0.457228
 -70.0009 0.000323514 0.763809 0.0255982 0.570113 0.208191 0.457003
 -69.9463 0.000328042 0.763237 0.0257603 0.569571 0.209089 0.456778
 -69.8922 0.000332587 0.762662 0.0259221 0.569027 0.209994 0.456551
 -69.8386 0.000337149 0.762084 0.0260836 0.56848 0.210904 0.456324
 -69.7855 0.000341728 0.761501 0.0262446 0.567931 0.211821 0.456096
 -69.733 0.000346323 0.760916 0.0264053 0.56738 0.212744 0.455866
 -69.681 0.000350934 0.760327 0.0265656 0.566826 0.213672 0.455636
 -69.6295 0.00035556 0.759735 0.0267255 0.56627 0.214607 0.455405
 -69.5785 0.000360202 0.75914 0.026885 0.565712 0.215547 0.455173
 -69.528 0.000364858 0.758541 0.0270441 0.565152 0.216492 0.45494
 -69.478 0.000369529 0.75794 0.0272027 0.56459 0.217443 0.454707
 -69.4285 0.000374213 0.757335 0.0273609 0.564026 0.218399 0.454472
 -69.3795 0.000378911 0.756728 0.0275186 0.56346 0.219361 0.454237
 -69.3309 0.000383622 0.756118 0.0276759 0.562892 0.220327 0.454001
 -69.2828 0.000388346 0.755505 0.0278327 0.562322 0.221299 0.453765
 -69.2352 0.000393082 0.754889 0.0279891 0.56175 0.222275 0.453527
 -69.188 0.00039783 0.75427 0.0281449 0.561177 0.223256 0.453289
 -69.1413 0.00040259 0.75365 0.0283003 0.560602 0.224241 0.45305
 -69.095 0.000407361 0.753026 0.0284551 0.560025 0.225231 0.45281
 -69.0492 0.000412143 0.7524 0.0286095 0.559446 0.226225 0.45257
 -69.1128 0.000415709 0.751779 0.0287573 0.558869 0.227212 0.45233
 -69.1757 0.000417172 0.751169 0.0288926 0.558295 0.228177 0.452091
 -69.2379 0.000417005 0.750571 0.0290162 0.557726 0.229122 0.451854
 -69.2992 0.00041556 0.749984 0.0291283 0.557161 0.230047 0.451617
 -69.3598 0.000413138 0.749408 0.0292297 0.5566 0.230952 0.451382
 -69.4196 0.000409965 0.748842 0.0293206 0.556043 0.231838 0.451149
 -69.4788 0.000406231 0.748288 0.0294016 0.555489 0.232705 0.450916
 -69.5371 0.000402079 0.747744 0.0294731 0.55494 0.233553 0.450685
 -69.5948 0.00039763 0.747211 0.0295355 0.554395 0.234383 0.450455
 -69.6518 0.000392972 0.746688 0.0295893 0.553853 0.235195 0.450227
 -69.7081 0.000388181 0.746175 0.0296348 0.553316 0.235988 0.449999
 -69.7636 0.000383311 0.745673 0.0296725 0.552782 0.236764 0.449773
 -69.8186 0.000378407 0.74518 0.0297026 0.552252 0.237523 0.449548
 -69.8728 0.000373504 0.744696 0.0297256 0.551726 0.238264 0.449324
 -69.9264 0.000368628 0.744223 0.0297418 0.551203 0.238989 0.449102
 -69.9793 0.000363798 0.743759 0.0297515 0.550684 0.239698 0.44888
 -70.0316 0.000359031 0.743304 0.029755 0.550169 0.24039 0.44866
 -70.0833 0.000354336 0.742858 0.0297527 0.549658 0.241066 0.448441
 -70.1343 0.000349723 0.742422 0.0297448 0.54915 0.241726 0.448224
 -70.1848 0.000345196 0.741994 0.0297316 0.548645 0.242371 0.448007
 -70.2346 0.00034076 0.741575 0.0297135 0.548145 0.243001 0.447792
 -70.2838 0.000336417 0.741165 0.0296906 0.547648 0.243615 0.447578
 -70.3325 0.000332167 0.740763 0.0296632 0.547154 0.244215 0.447365
 -70.3805 0.000328012 0.74037 0.0296316 0.546664 0.244801 0.447153
 -70.428 0.00032395 0.739985 0.029596 0.546177 0.245372 0.446942
 -70.475 0.00031998 0.739608 0.0295566 0.545694 0.245929 0.446733
 -70.5213 0.000316102 0.73924 0.0295136 0.545214 0.246472 0.446525
 -70.5672 0.000312313 0.738879 0.0294672 0.544737 0.247001 0.446318
 -70.6125 0.000308612 0.738526 0.0294177 0.544264 0.247518 0.446112
 -70.6572 0.000304996 0.738181 0.0293652 0.543794 0.248021 0.445907
 -70.7015 0.000301465 0.737843 0.0293099 0.543328 0.248511 0.445703
 -70.7452 0.000298014 0.737513 0.0292521 0.542865 0.248988 0.445501
 -70.7884 0.000294643 0.737191 0.0291917 0.542405 0.249453 0.445299
 -70.8311 0.00029135 0.736875 0.0291291 0.541948 0.249905 0.445099
 -70.8733 0.000288132 0.736567 0.0290643 0.541495 0.250345 0.4449
 -70.915 0.000284986 0.736266 0.0289975 0.541044 0.250773 0.444702
 -70.9563 0.000281912 0.735972 0.0289289 0.540597 0.25119 0.444505
 -70.9971 0.000278907 0.735685 0.0288586 0.540153 0.251595 0.44431
 -71.0374 0.000275969 0.735404 0.0287867 0.539712 0.251988 0.444115
 -71.0772 0.000273096 0.73513 0.0287133 0.539274 0.25237 0.443922
 -71.1166 0.000270286 0.734863 0.0286386 0.538839 0.252741 0.443729
 -71.1555 0.000267537 0.734602 0.0285627 0.538408 0.253102 0.443538
 -71.194 0.000264849 0.734348 0.0284856 0.537979 0.253451 0.443348
 -71.2321 0.000262218 0.7341 0.0284075 0.537553 0.25379 0.443159
 -71.2697 0.000259644 0.733858 0.0283285 0.53713 0.254119 0.442971
 -71.3069 0.000257125 0.733623 0.0282487 0.536711 0.254437 0.442784
 -71.3437 0.000254659 0.733393 0.0281681 0.536294 0.254746 0.442598
 -71.3801 0.000252245 0.73317 0.0280868 0.53588 0.255044 0.442413
 -71.4161 0.000249881 0.732952 0.028005 0.535469 0.255333 0.442229
 -71.4517 0.000247566 0.73274 0.0279226 0.53506 0.255613 0.442047
 -71.4868 0.000245299 0.732534 0.0278399 0.534655 0.255883 0.441865
 -71.5216 0.000243078 0.732333 0.0277567 0.534252 0.256143 0.441685
 -71.556 0.000240902 0.732138 0.0276733 0.533852 0.256395 0.441505
 -71.5901 0.00023877 0.731948 0.0275896 0.533455 0.256637 0.441327
 -71.6237 0.000236681 0.731764 0.0275058 0.533061 0.256871 0.44115
 -71.657 0.000234633 0.731585 0.0274218 0.532669 0.257096 0.440973
 -71.69 0.000232626 0.731411 0.0273378 0.53228 0.257313 0.440798
 -71.7226 0.000230658 0.731243 0.0272538 0.531894 0.257521 0.440624
 -71.7548 0.000228728 0.731079 0.0271697 0.53151 0.257721 0.440451
 -71.7867 0.000226836 0.730921 0.0270858 0.53113 0.257913 0.440278
 -71.8182 0.00022498 0.730767 0.027002 0.530751 0.258097 0.440107
 -71.8494 0.00022316 0.730619 0.0269183 0.530376 0.258273 0.439937
 -71.8803 0.000221374 0.730475 0.0268348 0.530002 0.258441 0.439768
 -71.9108 0.000219621 0.730336 0.0267516 0.529632 0.258602 0.4396
 -71.941 0.000217901 0.730201 0.0266686 0.529264 0.258755 0.439433
 -71.9709 0.000216214 0.730071 0.0265859 0.528898 0.258901 0.439267
 -72.0005 0.000214557 0.729946 0.0265035 0.528535 0.25904 0.439101
 -72.0298 0.000212931 0.729825 0.0264215 0.528175 0.259171 0.438937
 -72.0588 0.000211334 0.729708 0.0263398 0.527817 0.259296 0.438774
 -72.0874 0.000209767 0.729596 0.0262586 0.527461 0.259413 0.438612
 -72.1158 0.000208227 0.729488 0.0261778 0.527108 0.259524 0.438451
 -72.1439 0.000206715 0.729384 0.0260974 0.526757 0.259628 0.43829
 -72.1717 0.00020523 0.729285 0.0260174 0.526409 0.259726 0.438131
 -72.1992 0.000203771 0.729189 0.025938 0.526063 0.259817 0.437973
 -72.2264 0.000202337 0.729097 0.0258591 0.525719 0.259902 0.437816
 -72.2534 0.000200929 0.72901 0.0257806 0.525377 0.25998 0.437659
 -72.2801 0.000199544 0.728926 0.0257027 0.525038 0.260053 0.437504
 -72.3065 0.000198184 0.728846 0.0256253 0.524702 0.260119 0.437349
 -72.3326 0.000196846 0.72877 0.0255485 0.524367 0.260179 0.437196
 -72.3585 0.000195532 0.728698 0.0254723 0.524035 0.260234 0.437043
 -72.3842 0.000194239 0.728629 0.0253966 0.523705 0.260283 0.436891
 -72.4095 0.000192968 0.728564 0.0253215 0.523377 0.260326 0.43674
 -72.4347 0.000191718 0.728503 0.025247 0.523052 0.260364 0.43659
 -72.4595 0.000190489 0.728445 0.0251731 0.522728 0.260396 0.436442
 -72.4842 0.00018928 0.728391 0.0250997 0.522407 0.260423 0.436293
 -72.5086 0.00018809 0.72834 0.025027 0.522088 0.260444 0.436146
 -72.5327 0.00018692 0.728292 0.0249549 0.521771 0.260461 0.436
 -72.5566 0.000185769 0.728248 0.0248835 0.521457 0.260472 0.435855
 -72.5803 0.000184636 0.728207 0.0248126 0.521144 0.260478 0.43571
 -72.6038 0.000183521 0.728169 0.0247424 0.520833 0.260479 0.435567
 -72.627 0.000182424 0.728134 0.0246728 0.520525 0.260476 0.435424
 -72.6501 0.000181343 0.728103 0.0246038 0.520219 0.260467 0.435282
 -72.6729 0.00018028 0.728074 0.0245354 0.519914 0.260454 0.435141
 -72.6955 0.000179233 0.728049 0.0244677 0.519612 0.260437 0.435001
 -72.7178 0.000178202 0.728026 0.0244006 0.519312 0.260415 0.434862
 -72.74 0.000177187 0.728007 0.0243342 0.519013 0.260388 0.434724
 -72.762 0.000176188 0.72799 0.0242683 0.518717 0.260357 0.434586
 -72.7837 0.000175203 0.727977 0.0242031 0.518423 0.260322 0.43445
 -72.8053 0.000174234 0.727966 0.0241385 0.51813 0.260282 0.434314
 -72.8266 0.000173278 0.727958 0.0240746 0.51784 0.260238 0.434179
 -72.8913 0.0001721 0.727955 0.0240092 0.517553 0.260186 0.434046
 -72.9552 0.000170544 0.72796 0.0239404 0.517271 0.260121 0.433915
 -73.0185 0.000168726 0.727974 0.0238686 0.516995 0.260043 0.433786
 -73.0811 0.000166723 0.727995 0.0237938 0.516723 0.259953 0.43366
 -73.1431 0.0001646 0.728024 0.0237163 0.516457 0.259851 0.433537
 -73.2044 0.0001624 0.728061 0.0236363 0.516195 0.259737 0.433416
 -73.2652 0.000160159 0.728105 0.0235539 0.515939 0.259611 0.433297
 -73.3252 0.000157901 0.728157 0.0234694 0.515687 0.259474 0.433181
 -73.3847 0.000155646 0.728215 0.023383 0.51544 0.259326 0.433067
 -73.4436 0.000153407 0.728281 0.0232947 0.515198 0.259166 0.432955
 -73.5019 0.000151194 0.728354 0.0232048 0.514961 0.258996 0.432846
 -73.5596 0.000149012 0.728434 0.0231134 0.514729 0.258816 0.43274
 -73.6167 0.000146869 0.72852 0.0230206 0.514502 0.258625 0.432636
 -73.6732 0.000144765 0.728613 0.0229266 0.514279 0.258424 0.432534
 -73.7291 0.000142704 0.728713 0.0228315 0.514061 0.258213 0.432435
 -73.7845 0.000140687 0.728819 0.0227354 0.513848 0.257992 0.432338
 -73.8394 0.000138713 0.728931 0.0226384 0.513639 0.257762 0.432244
 -73.8937 0.000136783 0.729049 0.0225407 0.513435 0.257523 0.432152
 -73.9475 0.000134897 0.729174 0.0224423 0.513235 0.257274 0.432062
 -74.0007 0.000133053 0.729305 0.0223433 0.51304 0.257017 0.431975
 -74.0534 0.000131252 0.729441 0.0222439 0.51285 0.256751 0.431891
 -74.1056 0.000129492 0.729583 0.0221441 0.512664 0.256476 0.431808
 -74.1573 0.000127772 0.729731 0.0220441 0.512482 0.256193 0.431729
 -74.2085 0.000126091 0.729884 0.0219438 0.512305 0.255902 0.431651
 -74.2591 0.000124449 0.730043 0.0218434 0.512132 0.255603 0.431576
 -74.3093 0.000122844 0.730207 0.0217429 0.511963 0.255296 0.431503
 -74.359 0.000121275 0.730377 0.0216424 0.511799 0.254981 0.431433
 -74.4082 0.000119742 0.730551 0.0215419 0.511639 0.254659 0.431365
 -74.457 0.000118243 0.730731 0.0214416 0.511483 0.254329 0.431299
 -74.5053 0.000116777 0.730916 0.0213415 0.511331 0.253992 0.431236
 -74.5531 0.000115344 0.731105 0.0212416 0.511184 0.253649 0.431175
 -74.6004 0.000113942 0.7313 0.0211419 0.51104 0.253298 0.431117
 -74.6474 0.00011257 0.731499 0.0210426 0.510901 0.252941 0.43106
 -74.6938 0.000111228 0.731702 0.0209437 0.510766 0.252577 0.431006
 -74.7398 0.000109915 0.73191 0.0208451 0.510634 0.252207 0.430955
 -74.7854 0.000108631 0.732123 0.020747 0.510507 0.25183 0.430905
 -74.8306 0.000107373 0.73234 0.0206494 0.510384 0.251448 0.430858
 -74.8753 0.000106142 0.732561 0.0205523 0.510264 0.251059 0.430813
 -74.9196 0.000104937 0.732787 0.0204557 0.510149 0.250665 0.430771
 -74.9635 0.000103757 0.733017 0.0203597 0.510037 0.250265 0.430731
 -75.007 0.000102601 0.73325 0.0202643 0.509929 0.249859 0.430692
 -75.0501 0.000101469 0.733488 0.0201696 0.509825 0.249448 0.430657
 -75.0928 0.00010036 0.733729 0.0200754 0.509724 0.249032 0.430623
 -75.1351 9.92738e-05 0.733975 0.019982 0.509628 0.248611 0.430592
 -75.177 9.82094e-05 0.734224 0.0198892 0.509535 0.248184 0.430562
 -75.2185 9.71662e-05 0.734476 0.0197971 0.509445 0.247753 0.430535
 -75.2597 9.61439e-05 0.734733 0.0197057 0.509359 0.247317 0.43051
 -75.3004 9.51418e-05 0.734992 0.019615 0.509277 0.246876 0.430488
 -75.3408 9.41593e-05 0.735256 0.0195251 0.509198 0.246431 0.430467
 -75.3809 9.31961e-05 0.735522 0.019436 0.509123 0.245981 0.430448
 -75.4205 9.22515e-05 0.735792 0.0193476 0.509051 0.245528 0.430432
 -75.4598 9.13252e-05 0.736065 0.01926 0.508983 0.245069 0.430418
 -75.4988 9.04166e-05 0.736341 0.0191731 0.508918 0.244607 0.430405
 -75.5374 8.95254e-05 0.736621 0.0190871 0.508857 0.244141 0.430395
 -75.5756 8.8651e-05 0.736903 0.0190018 0.508798 0.243671 0.430387
 -75.6135 8.77931e-05 0.737188 0.0189174 0.508744 0.243197 0.430381
 -75.6511 8.69513e-05 0.737476 0.0188337 0.508692 0.24272 0.430377
 -75.6883 8.61251e-05 0.737767 0.0187508 0.508644 0.242239 0.430375
 -75.7252 8.53143e-05 0.738061 0.0186688 0.508599 0.241755 0.430375
 -75.7618 8.45183e-05 0.738358 0.0185875 0.508557 0.241267 0.430376
 -75.798 8.37369e-05 0.738657 0.0185071 0.508518 0.240776 0.43038
 -75.834 8.29697e-05 0.738958 0.0184275 0.508482 0.240283 0.430386
 -75.8696 8.22163e-05 0.739263 0.0183487 0.50845 0.239786 0.430394
 -75.9049 8.14765e-05 0.739569 0.0182707 0.50842 0.239286 0.430403
 -75.9398 8.07499e-05 0.739878 0.0181935 0.508394 0.238783 0.430415
 -75.9745 8.00362e-05 0.74019 0.0181171 0.508371 0.238277 0.430428
 -76.0089 7.93352e-05 0.740503 0.0180415 0.50835 0.237769 0.430443
 -76.043 7.86464e-05 0.740819 0.0179667 0.508333 0.237258 0.430461
 -76.0767 7.79697e-05 0.741137 0.0178928 0.508318 0.236745 0.43048
 -76.1102 7.73048e-05 0.741458 0.0178196 0.508306 0.23623 0.4305
 -76.1434 7.66513e-05 0.74178 0.0177472 0.508298 0.235712 0.430523
 -76.1763 7.60091e-05 0.742104 0.0176756 0.508292 0.235191 0.430547
 -76.2089 7.53779e-05 0.742431 0.0176047 0.508288 0.234669 0.430573
 -76.2413 7.47573e-05 0.742759 0.0175347 0.508288 0.234145 0.430601
 -76.2733 7.41473e-05 0.743089 0.0174654 0.508291 0.233618 0.430631
 -76.3051 7.35476e-05 0.743421 0.0173969 0.508296 0.23309 0.430662
 -76.3366 7.29579e-05 0.743754 0.0173291 0.508303 0.23256 0.430695
 -76.3678 7.2378e-05 0.74409 0.0172621 0.508314 0.232028 0.43073
 -76.3988 7.18077e-05 0.744427 0.0171958 0.508327 0.231495 0.430767
 -76.4295 7.12469e-05 0.744765 0.0171303 0.508343 0.230959 0.430805
 -76.4599 7.06952e-05 0.745106 0.0170655 0.508361 0.230423 0.430844
 -76.4901 7.01525e-05 0.745447 0.0170015 0.508382 0.229885 0.430886
 -76.52 6.96186e-05 0.74579 0.0169382 0.508405 0.229345 0.430929
 -76.5497 6.90934e-05 0.746135 0.0168755 0.508431 0.228804 0.430974
 -76.5791 6.85766e-05 0.746481 0.0168136 0.50846 0.228262 0.43102
 -76.6083 6.80681e-05 0.746829 0.0167524 0.508491 0.227719 0.431068
 -76.6372 6.75676e-05 0.747177 0.0166919 0.508524 0.227174 0.431117
 -76.6659 6.70751e-05 0.747527 0.0166321 0.50856 0.226629 0.431168
 -76.6943 6.65904e-05 0.747878 0.016573 0.508598 0.226082 0.43122
 -76.7225 6.61132e-05 0.748231 0.0165145 0.508639 0.225535 0.431274
 -76.7505 6.56436e-05 0.748584 0.0164567 0.508681 0.224986 0.43133
 -76.7782 6.51812e-05 0.748939 0.0163996 0.508727 0.224437 0.431387
 -76.8057 6.47259e-05 0.749295 0.0163431 0.508774 0.223887 0.431445
 -76.833 6.42777e-05 0.749651 0.0162872 0.508824 0.223336 0.431505
 -76.86 6.38364e-05 0.750009 0.016232 0.508876 0.222785 0.431566
 -76.8868 6.34017e-05 0.750368 0.0161775 0.50893 0.222233 0.431629
 -76.9134 6.29737e-05 0.750727 0.0161235 0.508986 0.221681 0.431693
 -76.9397 6.25522e-05 0.751088 0.0160702 0.509045 0.221128 0.431759
 -76.9659 6.2137e-05 0.751449 0.0160174 0.509106 0.220575 0.431826
 -76.9918 6.1728e-05 0.751811 0.0159653 0.509168 0.220021 0.431894
 -77.0493 6.125e-05 0.752176 0.0159127 0.509235 0.219464 0.431965
 -77.1062 6.0659e-05 0.752545 0.0158584 0.509306 0.218901 0.432038
 -77.1625 5.99967e-05 0.752919 0.0158028 0.509381 0.218333 0.432115
 -77.2183 5.92889e-05 0.753297 0.0157458 0.509462 0.21776 0.432195
 -77.2736 5.85558e-05 0.753679 0.0156876 0.509547 0.217181 0.432277
 -77.3283 5.78098e-05 0.754066 0.0156283 0.509636 0.216597 0.432363
 -77.3825 5.70608e-05 0.754457 0.015568 0.50973 0.216008 0.432451
 -77.4362 5.63146e-05 0.754851 0.0155069 0.509828 0.215415 0.432542
 -77.4893 5.55757e-05 0.75525 0.0154449 0.509931 0.214816 0.432636
 -77.5419 5.48467e-05 0.755652 0.0153823 0.510038 0.214214 0.432732
 -77.594 5.41297e-05 0.756058 0.015319 0.510149 0.213607 0.432831
 -77.6457 5.34256e-05 0.756468 0.0152552 0.510264 0.212996 0.432933
 -77.6968 5.27352e-05 0.756881 0.0151909 0.510383 0.212381 0.433038
 -77.7474 5.20587e-05 0.757298 0.0151263 0.510507 0.211762 0.433145
 -77.7975 5.13964e-05 0.757718 0.0150613 0.510634 0.211139 0.433254
 -77.8472 5.07481e-05 0.758141 0.0149961 0.510765 0.210512 0.433366
 -77.8964 5.01137e-05 0.758567 0.0149306 0.510901 0.209883 0.433481
 -77.9451 4.94929e-05 0.758996 0.0148651 0.51104 0.20925 0.433598
 -77.9933 4.88855e-05 0.759428 0.0147994 0.511182 0.208613 0.433717
 -78.0411 4.82913e-05 0.759864 0.0147337 0.511329 0.207974 0.433839
 -78.0884 4.77098e-05 0.760301 0.014668 0.511479 0.207332 0.433963
 -78.1352 4.71409e-05 0.760742 0.0146023 0.511633 0.206686 0.434089
 -78.1817 4.65841e-05 0.761185 0.0145368 0.51179 0.206039 0.434218
 -78.2276 4.60391e-05 0.761631 0.0144713 0.511951 0.205388 0.434348
 -78.2732 4.55058e-05 0.76208 0.0144061 0.512116 0.204735 0.434481
 -78.3183 4.49836e-05 0.76253 0.014341 0.512284 0.20408 0.434616
 -78.3629 4.44725e-05 0.762983 0.0142762 0.512455 0.203423 0.434753
 -78.4072 4.3972e-05 0.763439 0.0142116 0.512629 0.202764 0.434892
 -78.451 4.34819e-05 0.763896 0.0141474 0.512807 0.202102 0.435033
 -78.4944 4.30019e-05 0.764356 0.0140834 0.512988 0.201439 0.435177
 -78.5374 4.25318e-05 0.764817 0.0140198 0.513172 0.200774 0.435322
 -78.58 4.20712e-05 0.765281 0.0139565 0.513359 0.200107 0.435469
 -78.6222 4.16201e-05 0.765747 0.0138936 0.51355 0.199439 0.435618
 -78.664 4.1178e-05 0.766214 0.0138311 0.513743 0.198769 0.435768
 -78.7054 4.07449e-05 0.766683 0.0137691 0.51394 0.198098 0.435921
 -78.7463 4.03204e-05 0.767154 0.0137074 0.514139 0.197425 0.436076
 -78.7869 3.99043e-05 0.767626 0.0136462 0.514342 0.196752 0.436232
 -78.8272 3.94965e-05 0.7681 0.0135855 0.514547 0.196077 0.43639
 -78.867 3.90967e-05 0.768575 0.0135253 0.514755 0.195401 0.436549
 -78.9065 3.87047e-05 0.769052 0.0134655 0.514966 0.194725 0.436711
 -78.9456 3.83204e-05 0.76953 0.0134062 0.515179 0.194047 0.436874
 -78.9843 3.79435e-05 0.77001 0.0133474 0.515396 0.193369 0.437038
 -79.0226 3.75739e-05 0.770491 0.0132892 0.515614 0.192691 0.437205
 -79.0606 3.72114e-05 0.770972 0.0132314 0.515836 0.192011 0.437373
 -79.0982 3.68558e-05 0.771455 0.0131742 0.51606 0.191332 0.437542
 -79.1355 3.65069e-05 0.77194 0.0131175 0.516287 0.190652 0.437713
 -79.1724 3.61647e-05 0.772425 0.0130613 0.516516 0.189971 0.437885
 -79.209 3.58288e-05 0.772911 0.0130057 0.516748 0.189291 0.438059
 -79.2452 3.54993e-05 0.773398 0.0129506 0.516982 0.18861 0.438234
 -79.2811 3.51759e-05 0.773885 0.0128961 0.517218 0.187929 0.438411
 -79.3167 3.48585e-05 0.774374 0.0128421 0.517457 0.187249 0.438589
 -79.3519 3.4547e-05 0.774863 0.0127887 0.517698 0.186568 0.438769
 -79.3868 3.42412e-05 0.775353 0.0127358 0.517942 0.185887 0.43895
 -79.4213 3.39409e-05 0.775844 0.0126834 0.518188 0.185207 0.439132
 -79.4555 3.36462e-05 0.776335 0.0126316 0.518436 0.184527 0.439315
 -79.4894 3.33567e-05 0.776827 0.0125804 0.518686 0.183848 0.4395
 -79.523 3.30725e-05 0.777319 0.0125297 0.518938 0.183168 0.439686
 -79.5563 3.27934e-05 0.777811 0.0124795 0.519193 0.18249 0.439874
 -79.5892 3.25193e-05 0.778304 0.0124299 0.519449 0.181812 0.440062
 -79.6218 3.22501e-05 0.778798 0.0123809 0.519708 0.181134 0.440252
 -79.6541 3.19856e-05 0.779291 0.0123323 0.519968 0.180457 0.440443
 -79.6862 3.17258e-05 0.779785 0.0122844 0.520231 0.179781 0.440635
 -79.7179 3.14706e-05 0.780279 0.0122369 0.520495 0.179106 0.440828
 -79.7493 3.12198e-05 0.780773 0.01219 0.520762 0.178432 0.441022
 -79.7804 3.09734e-05 0.781268 0.0121437 0.52103 0.177758 0.441218
 -79.8112 3.07313e-05 0.781762 0.0120978 0.5213 0.177086 0.441414
 -79.8417 3.04933e-05 0.782256 0.0120525 0.521573 0.176414 0.441612
 -79.872 3.02595e-05 0.782751 0.0120077 0.521846 0.175744 0.44181
 -79.9019 3.00297e-05 0.783245 0.0119634 0.522122 0.175075 0.44201
 -79.9316 2.98037e-05 0.783739 0.0119197 0.522399 0.174407 0.44221
 -79.961 2.95817e-05 0.784233 0.0118764 0.522679 0.17374 0.442412
 -79.9901 2.93634e-05 0.784727 0.0118337 0.522959 0.173074 0.442615
 -80.0189 2.91487e-05 0.785221 0.0117914 0.523242 0.17241 0.442818
 -80.0474 2.89377e-05 0.785714 0.0117497 0.523526 0.171747 0.443023
 -80.0757 2.87302e-05 0.786207 0.0117084 0.523812 0.171086 0.443228
 -80.1037 2.85262e-05 0.7867 0.0116677 0.524099 0.170426 0.443434
 -80.1314 2.83256e-05 0.787192 0.0116274 0.524388 0.169767 0.443641
 -80.1589 2.81282e-05 0.787684 0.0115876 0.524679 0.16911 0.44385
 -80.1861 2.79342e-05 0.788176 0.0115483 0.524971 0.168455 0.444058
 -80.2131 2.77433e-05 0.788667 0.0115095 0.525264 0.167802 0.444268
 -80.2398 2.75556e-05 0.789158 0.0114711 0.525559 0.16715 0.444479
 -80.2662 2.73709e-05 0.789648 0.0114331 0.525855 0.166499 0.44469
 -80.2924 2.71892e-05 0.790137 0.0113957 0.526153 0.165851 0.444902
 -80.3183 2.70105e-05 0.790626 0.0113587 0.526452 0.165204 0.445115
 -80.344 2.68347e-05 0.791114 0.0113221 0.526753 0.164559 0.445329
 -80.3694 2.66617e-05 0.791602 0.011286 0.527055 0.163916 0.445544
 -80.3946 2.64915e-05 0.792089 0.0112503 0.527358 0.163275 0.445759
 -80.4195 2.6324e-05 0.792575 0.0112151 0.527662 0.162636 0.445975
 -80.4442 2.61591e-05 0.793061 0.0111802 0.527968 0.161999 0.446192
 -80.4686 2.59969e-05 0.793545 0.0111458 0.528275 0.161363 0.446409
 -80.4929 2.58373e-05 0.794029 0.0111118 0.528583 0.16073 0.446628
 -80.5168 2.56802e-05 0.794512 0.0110783 0.528893 0.160099 0.446846
 -80.5406 2.55256e-05 0.794994 0.0110451 0.529203 0.15947 0.447066
 -80.5641 2.53734e-05 0.795476 0.0110124 0.529515 0.158843 0.447286
 -80.5874 2.52235e-05 0.795956 0.01098 0.529828 0.158218 0.447507
 -80.6105 2.50761e-05 0.796436 0.010948 0.530142 0.157595 0.447728
 -80.6333 2.49309e-05 0.796914 0.0109165 0.530457 0.156975 0.447951
 -80.6559 2.4788e-05 0.797392 0.0108853 0.530774 0.156357 0.448173
 -80.6783 2.46473e-05 0.797868 0.0108545 0.531091 0.155741 0.448397
 -80.7005 2.45087e-05 0.798344 0.0108241 0.53141 0.155127 0.448621
 -80.6638 2.44367e-05 0.798815 0.0107956 0.531727 0.15452 0.448844
 -80.6276 2.44666e-05 0.799278 0.0107704 0.532042 0.153923 0.449066
 -80.5918 2.45608e-05 0.799734 0.0107485 0.532354 0.153337 0.449287
 -80.5564 2.46982e-05 0.800182 0.0107295 0.532663 0.15276 0.449507
 -80.5214 2.48629e-05 0.800623 0.0107134 0.53297 0.152194 0.449725
 -80.4869 2.50457e-05 0.801057 0.0106999 0.533274 0.151638 0.449943
 -80.4527 2.52398e-05 0.801483 0.0106889 0.533575 0.151092 0.450158
 -80.4189 2.54414e-05 0.801902 0.0106803 0.533874 0.150555 0.450373
 -80.3855 2.56475e-05 0.802315 0.0106739 0.53417 0.150027 0.450586
 -80.3525 2.58564e-05 0.80272 0.0106696 0.534463 0.149509 0.450799
 -80.3199 2.60669e-05 0.803119 0.0106673 0.534754 0.149 0.451009
 -80.2876 2.62782e-05 0.803512 0.0106668 0.535043 0.1485 0.451219
 -80.2557 2.64897e-05 0.803897 0.0106681 0.535328 0.148008 0.451428
 -80.2242 2.67012e-05 0.804277 0.010671 0.535612 0.147526 0.451635
 -80.193 2.69123e-05 0.80465 0.0106755 0.535893 0.147052 0.451841
 -80.1622 2.7123e-05 0.805016 0.0106815 0.536171 0.146586 0.452045
 -80.1317 2.73331e-05 0.805377 0.0106888 0.536447 0.146129 0.452249
 -80.1016 2.75425e-05 0.805731 0.0106973 0.536721 0.14568 0.452451
 -80.0718 2.77513e-05 0.80608 0.0107071 0.536992 0.145239 0.452653
 -80.0424 2.79593e-05 0.806422 0.0107181 0.53726 0.144805 0.452853
 -80.0133 2.81665e-05 0.806759 0.01073 0.537527 0.14438 0.453051
 -79.9845 2.8373e-05 0.80709 0.010743 0.537791 0.143962 0.453249
 -79.956 2.85786e-05 0.807416 0.0107569 0.538053 0.143552 0.453446
 -79.9279 2.87834e-05 0.807736 0.0107716 0.538312 0.14315 0.453641
 -79.9001 2.89874e-05 0.80805 0.0107872 0.538569 0.142754 0.453835
 -79.8725 2.91905e-05 0.808359 0.0108035 0.538824 0.142366 0.454028
 -79.8453 2.93928e-05 0.808663 0.0108205 0.539077 0.141985 0.45422
 -79.8184 2.95941e-05 0.808961 0.0108382 0.539328 0.141611 0.454411
 -79.7918 2.97946e-05 0.809255 0.0108565 0.539576 0.141244 0.454601
 -79.7655 2.99942e-05 0.809543 0.0108753 0.539822 0.140884 0.454789
 -79.7395 3.01929e-05 0.809827 0.0108947 0.540066 0.14053 0.454977
 -79.7138 3.03907e-05 0.810105 0.0109145 0.540308 0.140183 0.455163
 -79.6883 3.05876e-05 0.810378 0.0109348 0.540548 0.139843 0.455349
 -79.6632 3.07836e-05 0.810647 0.0109555 0.540785 0.139509 0.455533
 -79.6383 3.09786e-05 0.810911 0.0109766 0.541021 0.139181 0.455716
 -79.6137 3.11727e-05 0.811171 0.0109981 0.541254 0.138859 0.455898
 -79.5894 3.13658e-05 0.811425 0.0110198 0.541486 0.138544 0.456079
 -79.5653 3.1558e-05 0.811676 0.0110419 0.541715 0.138234 0.456259
 -79.5415 3.17493e-05 0.811922 0.0110642 0.541943 0.13793 0.456438
 -79.518 3.19396e-05 0.812163 0.0110868 0.542168 0.137632 0.456616
 -79.4947 3.21289e-05 0.8124 0.0111095 0.542392 0.13734 0.456793
 -79.4717 3.23173e-05 0.812633 0.0111325 0.542613 0.137054 0.456969
 -79.4489 3.25047e-05 0.812862 0.0111556 0.542833 0.136773 0.457144
 -79.4264 3.26911e-05 0.813086 0.0111789 0.54305 0.136498 0.457317
 -79.4041 3.28765e-05 0.813307 0.0112024 0.543266 0.136228 0.45749
 -79.382 3.3061e-05 0.813523 0.0112259 0.54348 0.135963 0.457662
 -79.3602 3.32444e-05 0.813736 0.0112496 0.543692 0.135704 0.457833
 -79.3387 3.34269e-05 0.813944 0.0112733 0.543902 0.135449 0.458003
 -79.3174 3.36084e-05 0.814149 0.0112971 0.54411 0.1352 0.458172
 -79.2963 3.37889e-05 0.81435 0.0113209 0.544317 0.134956 0.45834
 -79.2754 3.39683e-05 0.814547 0.0113448 0.544522 0.134717 0.458506
 -79.2548 3.41468e-05 0.814741 0.0113688 0.544725 0.134482 0.458672
 -79.2343 3.43243e-05 0.814931 0.0113927 0.544926 0.134253 0.458838
 -79.2142 3.45008e-05 0.815117 0.0114166 0.545125 0.134028 0.459002
 -79.1942 3.46762e-05 0.8153 0.0114406 0.545323 0.133807 0.459165
 -79.1744 3.48507e-05 0.815479 0.0114645 0.545519 0.133592 0.459327
 -79.1549 3.50241e-05 0.815655 0.0114884 0.545713 0.133381 0.459488
 -79.1355 3.51966e-05 0.815828 0.0115123 0.545905 0.133174 0.459649
 -79.1164 3.5368e-05 0.815997 0.0115361 0.546096 0.132971 0.459808
 -79.0975 3.55384e-05 0.816163 0.0115599 0.546286 0.132773 0.459967
 -79.0787 3.57078e-05 0.816326 0.0115836 0.546473 0.132579 0.460125
 -79.0602 3.58762e-05 0.816485 0.0116072 0.546659 0.13239 0.460281
 -79.0419 3.60435e-05 0.816642 0.0116308 0.546843 0.132204 0.460437
 -79.0238 3.62099e-05 0.816795 0.0116543 0.547026 0.132023 0.460592
 -79.0058 3.63752e-05 0.816945 0.0116777 0.547207 0.131845 0.460747
 -78.9881 3.65396e-05 0.817092 0.0117011 0.547387 0.131672 0.4609
 -78.9705 3.67029e-05 0.817237 0.0117243 0.547565 0.131502 0.461052
 -78.9531 3.68652e-05 0.817378 0.0117474 0.547741 0.131336 0.461204
 -78.9359 3.70265e-05 0.817517 0.0117705 0.547916 0.131174 0.461355
 -78.9189 3.71867e-05 0.817652 0.0117934 0.54809 0.131015 0.461505
 -78.9021 3.7346e-05 0.817785 0.0118163 0.548262 0.13086 0.461654
 -78.8855 3.75043e-05 0.817915 0.011839 0.548432 0.130709 0.461802
 -78.869 3.76615e-05 0.818043 0.0118616 0.548601 0.130561 0.46195
 -78.8527 3.78178e-05 0.818167 0.011884 0.548769 0.130417 0.462096
 -78.8366 3.7973e-05 0.818289 0.0119064 0.548935 0.130276 0.462242
 -78.8206 3.81273e-05 0.818409 0.0119286 0.549099 0.130139 0.462387
 -78.8048 3.82805e-05 0.818526 0.0119507 0.549263 0.130005 0.462532
 -78.7892 3.84328e-05 0.81864 0.0119727 0.549425 0.129874 0.462675
 -78.7737 3.8584e-05 0.818752 0.0119945 0.549585 0.129746 0.462818
 -78.7584 3.87343e-05 0.818862 0.0120163 0.549744 0.129622 0.46296
 -78.7433 3.88835e-05 0.818969 0.0120378 0.549902 0.1295 0.463101
 -78.7283 3.90318e-05 0.819073 0.0120593 0.550058 0.129382 0.463242
 -78.7134 3.91791e-05 0.819176 0.0120806 0.550213 0.129267 0.463381
 -78.6988 3.93254e-05 0.819276 0.0121017 0.550367 0.129154 0.46352
 -78.6843 3.94708e-05 0.819373 0.0121227 0.550519 0.129045 0.463658
 -78.6699 3.96151e-05 0.819469 0.0121436 0.55067 0.128939 0.463796
 -78.6557 3.97585e-05 0.819562 0.0121644 0.55082 0.128835 0.463933
 -78.6416 3.99009e-05 0.819653 0.012185 0.550969 0.128734 0.464069
 -78.6276 4.00423e-05 0.819742 0.0122054 0.551116 0.128636 0.464204
 -78.6139 4.01828e-05 0.819829 0.0122257 0.551262 0.128541 0.464339
 -78.6002 4.03223e-05 0.819914 0.0122459 0.551407 0.128448 0.464473
 -78.5867 4.04609e-05 0.819996 0.0122659 0.55155 0.128358 0.464606
 -78.5733 4.05985e-05 0.820077 0.0122858 0.551692 0.128271 0.464738
 -78.5601 4.07351e-05 0.820156 0.0123055 0.551834 0.128186 0.46487
 -78.547 4.08708e-05 0.820232 0.0123251 0.551973 0.128104 0.465001
 -78.5341 4.10056e-05 0.820307 0.0123445 0.552112 0.128024 0.465132
 -78.5212 4.11394e-05 0.82038 0.0123638 0.55225 0.127947 0.465261
 -78.5085 4.12723e-05 0.820451 0.0123829 0.552386 0.127872 0.465391
 -78.496 4.14042e-05 0.82052 0.0124019 0.552521 0.127799 0.465519
 -78.4835 4.15352e-05 0.820587 0.0124208 0.552655 0.127729 0.465647
 -78.4603 4.16845e-05 0.820652 0.0124398 0.552788 0.127662 0.465774
 -78.4372 4.18632e-05 0.820714 0.0124594 0.552918 0.127598 0.465899
 -78.4145 4.2061e-05 0.820773 0.0124794 0.553047 0.127538 0.466024
 -78.3919 4.22718e-05 0.820829 0.0124998 0.553173 0.127482 0.466147
 -78.3696 4.2491e-05 0.820882 0.0125207 0.553298 0.12743 0.46627
 -78.3476 4.27155e-05 0.820933 0.012542 0.553421 0.127381 0.466391
 -78.3257 4.29432e-05 0.820981 0.0125635 0.553542 0.127335 0.466511
 -78.3041 4.31728e-05 0.821026 0.0125854 0.553661 0.127293 0.46663
 -78.2828 4.34032e-05 0.821069 0.0126076 0.553778 0.127254 0.466748
 -78.2616 4.36339e-05 0.821109 0.0126301 0.553893 0.127219 0.466864
 -78.2407 4.38643e-05 0.821146 0.0126528 0.554007 0.127187 0.46698
 -78.22 4.40942e-05 0.821181 0.0126757 0.554119 0.127158 0.467095
 -78.1995 4.43234e-05 0.821214 0.0126988 0.554228 0.127132 0.467208
 -78.1792 4.45516e-05 0.821244 0.0127221 0.554337 0.127109 0.467321
 -78.1591 4.47788e-05 0.821272 0.0127455 0.554443 0.127089 0.467432
 -78.1392 4.50049e-05 0.821297 0.0127691 0.554548 0.127073 0.467543
 -78.1196 4.52299e-05 0.82132 0.0127928 0.554651 0.127059 0.467652
 -78.1001 4.54538e-05 0.821341 0.0128166 0.554752 0.127048 0.46776
 -78.0809 4.56764e-05 0.821359 0.0128404 0.554852 0.12704 0.467868
 -78.0618 4.58979e-05 0.821376 0.0128644 0.55495 0.127034 0.467974
 -78.043 4.61181e-05 0.82139 0.0128884 0.555046 0.127031 0.468079
 -78.0243 4.63371e-05 0.821402 0.0129125 0.555141 0.127031 0.468184
 -78.0059 4.65549e-05 0.821412 0.0129366 0.555234 0.127034 0.468287
 -77.9876 4.67715e-05 0.82142 0.0129607 0.555325 0.127039 0.46839
 -77.9695 4.69868e-05 0.821426 0.0129848 0.555415 0.127047 0.468491
 -77.9516 4.72008e-05 0.82143 0.013009 0.555504 0.127057 0.468591
 -77.9339 4.74137e-05 0.821432 0.0130331 0.555591 0.12707 0.468691
 -77.9164 4.76253e-05 0.821432 0.0130572 0.555676 0.127085 0.46879
 -77.899 4.78356e-05 0.821431 0.0130813 0.55576 0.127103 0.468887
 -77.8819 4.80447e-05 0.821427 0.0131053 0.555842 0.127123 0.468984
 -77.8649 4.82525e-05 0.821422 0.0131293 0.555923 0.127145 0.46908
 -77.8481 4.84591e-05 0.821414 0.0131533 0.556002 0.127169 0.469175
 -77.8314 4.86644e-05 0.821405 0.0131772 0.55608 0.127196 0.469269
 -77.815 4.88685e-05 0.821395 0.013201 0.556156 0.127225 0.469362
 -77.7987 4.90714e-05 0.821382 0.0132247 0.556231 0.127255 0.469454
 -77.7825 4.9273e-05 0.821368 0.0132484 0.556305 0.127288 0.469545
 -77.7666 4.94733e-05 0.821353 0.013272 0.556377 0.127323 0.469636
 -77.7507 4.96724e-05 0.821336 0.0132955 0.556447 0.12736 0.469726
 -77.7351 4.98703e-05 0.821317 0.013319 0.556517 0.127399 0.469814
 -77.7196 5.00669e-05 0.821296 0.0133423 0.556585 0.12744 0.469902
 -77.7043 5.02623e-05 0.821274 0.0133655 0.556652 0.127483 0.469989
 -77.6891 5.04564e-05 0.821251 0.0133887 0.556717 0.127528 0.470076
 -77.6741 5.06493e-05 0.821226 0.0134117 0.556781 0.127574 0.470161
 -77.6592 5.0841e-05 0.8212 0.0134346 0.556844 0.127623 0.470246
 -77.6445 5.10314e-05 0.821172 0.0134574 0.556905 0.127673 0.47033
 -77.63 5.12206e-05 0.821143 0.01348 0.556965 0.127724 0.470413
 -77.6156 5.14086e-05 0.821113 0.0135026 0.557024 0.127778 0.470495
 -77.6013 5.15953e-05 0.821081 0.013525 0.557082 0.127833 0.470576
 -77.5872 5.17809e-05 0.821048 0.0135473 0.557138 0.12789 0.470657
 -77.5732 5.19652e-05 0.821013 0.0135695 0.557193 0.127948 0.470737
 -77.5593 5.21482e-05 0.820977 0.0135916 0.557247 0.128008 0.470816
 -77.5457 5.23301e-05 0.820941 0.0136135 0.5573 0.12807 0.470894
 -77.5321 5.25108e-05 0.820902 0.0136353 0.557352 0.128133 0.470972
 -77.5187 5.26902e-05 0.820863 0.0136569 0.557402 0.128197 0.471049
 -77.5054 5.28685e-05 0.820822 0.0136785 0.557451 0.128263 0.471125
 -77.4922 5.30455e-05 0.820781 0.0136998 0.557499 0.12833 0.4712
 -77.4792 5.32214e-05 0.820738 0.0137211 0.557546 0.128399 0.471275
 -77.4663 5.3396e-05 0.820694 0.0137422 0.557592 0.128469 0.471349
 -77.4536 5.35695e-05 0.820649 0.0137632 0.557637 0.12854 0.471422
 -77.4409 5.37418e-05 0.820603 0.013784 0.55768 0.128613 0.471495
 -77.4284 5.39129e-05 0.820556 0.0138047 0.557723 0.128687 0.471567
 -77.416 5.40828e-05 0.820508 0.0138252 0.557764 0.128762 0.471638
 -77.4038 5.42515e-05 0.820458 0.0138456 0.557804 0.128839 0.471708
 -77.3917 5.44191e-05 0.820408 0.0138659 0.557844 0.128916 0.471778
 -77.3796 5.45855e-05 0.820357 0.013886 0.557882 0.128995 0.471847
 -77.3678 5.47508e-05 0.820305 0.013906 0.557919 0.129075 0.471916
 -77.356 5.49149e-05 0.820252 0.0139258 0.557955 0.129156 0.471983
 -77.3443 5.50778e-05 0.820198 0.0139455 0.55799 0.129239 0.47205
 -77.3328 5.52396e-05 0.820143 0.013965 0.558024 0.129322 0.472117
 -77.3214 5.54003e-05 0.820088 0.0139844 0.558057 0.129406 0.472183
 -77.3101 5.55598e-05 0.820031 0.0140037 0.558089 0.129491 0.472248
 -77.2989 5.57182e-05 0.819974 0.0140228 0.55812 0.129578 0.472313
 -77.2878 5.58754e-05 0.819916 0.0140417 0.558151 0.129665 0.472376
 -77.2768 5.60316e-05 0.819856 0.0140605 0.55818 0.129753 0.47244
 -77.2659 5.61866e-05 0.819797 0.0140792 0.558208 0.129843 0.472502
 -77.2552 5.63405e-05 0.819736 0.0140977 0.558235 0.129933 0.472565
 -77.2445 5.64933e-05 0.819675 0.0141161 0.558262 0.130024 0.472626
 -77.234 5.6645e-05 0.819613 0.0141344 0.558287 0.130116 0.472687
 -77.2235 5.67956e-05 0.81955 0.0141525 0.558312 0.130208 0.472747
 -77.2132 5.69451e-05 0.819486 0.0141704 0.558335 0.130302 0.472807
 -77.2029 5.70935e-05 0.819422 0.0141883 0.558358 0.130396 0.472866
 -77.1928 5.72409e-05 0.819357 0.0142059 0.55838 0.130491 0.472925
 -77.1828 5.73872e-05 0.819292 0.0142235 0.558401 0.130587 0.472983
 -77.1728 5.75324e-05 0.819226 0.0142409 0.558421 0.130684 0.47304
 -77.163 5.76765e-05 0.819159 0.0142581 0.558441 0.130781 0.473097
 -77.1532 5.78196e-05 0.819091 0.0142753 0.558459 0.13088 0.473153
 -77.1436 5.79616e-05 0.819023 0.0142922 0.558477 0.130978 0.473209
 -77.134 5.81026e-05 0.818955 0.0143091 0.558493 0.131078 0.473264
 -77.1246 5.82425e-05 0.818886 0.0143258 0.558509 0.131178 0.473319
 -77.1152 5.83814e-05 0.818816 0.0143424 0.558525 0.131279 0.473373
 -77.1059 5.85193e-05 0.818746 0.0143588 0.558539 0.13138 0.473427
 -77.0967 5.86562e-05 0.818675 0.0143751 0.558553 0.131482 0.47348
 -77.0876 5.8792e-05 0.818603 0.0143913 0.558565 0.131585 0.473532
 -77.0786 5.89268e-05 0.818532 0.0144073 0.558577 0.131688 0.473584
 -77.0697 5.90606e-05 0.818459 0.0144232 0.558589 0.131792 0.473636
 -77.0609 5.91934e-05 0.818386 0.014439 0.558599 0.131896 0.473687
 -77.0521 5.93253e-05 0.818313 0.0144547 0.558609 0.132001 0.473738
 -77.0434 5.94561e-05 0.818239 0.0144702 0.558618 0.132106 0.473788
 -77.0349 5.95859e-05 0.818165 0.0144856 0.558626 0.132212 0.473837
 -77.0264 5.97148e-05 0.81809 0.0145008 0.558633 0.132318 0.473886
 -77.1273 5.95867e-05 0.818021 0.0145122 0.558645 0.132417 0.473938
 -77.2272 5.90527e-05 0.817964 0.0145161 0.558665 0.1325 0.473995
 -77.3259 5.82554e-05 0.817917 0.0145132 0.558693 0.132567 0.474057
 -77.4235 5.72828e-05 0.817881 0.0145037 0.558729 0.13262 0.474124
 -77.5201 5.62053e-05 0.817857 0.0144881 0.558773 0.132657 0.474197
 -77.6156 5.50657e-05 0.817842 0.0144669 0.558826 0.132681 0.474274
 -77.71 5.38978e-05 0.817839 0.0144403 0.558885 0.13269 0.474356
 -77.8034 5.27218e-05 0.817845 0.0144088 0.558953 0.132685 0.474443
 -77.8957 5.15535e-05 0.817862 0.0143726 0.559028 0.132667 0.474535
 -77.987 5.04018e-05 0.817888 0.0143321 0.559111 0.132636 0.474631
 -78.0773 4.92737e-05 0.817924 0.0142876 0.5592 0.132592 0.474732
 -78.1666 4.81726e-05 0.817969 0.0142394 0.559297 0.132536 0.474837
 -78.2549 4.71012e-05 0.818024 0.0141878 0.559401 0.132467 0.474947
 -78.3422 4.60604e-05 0.818088 0.0141329 0.559511 0.132387 0.475061
 -78.4286 4.50507e-05 0.818161 0.0140752 0.559629 0.132294 0.475178
 -78.5139 4.40719e-05 0.818243 0.0140148 0.559753 0.132191 0.4753
 -78.5984 4.31236e-05 0.818333 0.0139519 0.559883 0.132076 0.475426
 -78.6819 4.22051e-05 0.818432 0.0138868 0.56002 0.13195 0.475555
 -78.7645 4.13156e-05 0.818539 0.0138196 0.560163 0.131814 0.475689
 -78.8462 4.04542e-05 0.818654 0.0137506 0.560312 0.131667 0.475826
 -78.9269 3.96199e-05 0.818777 0.0136799 0.560467 0.13151 0.475966
 -79.0068 3.88118e-05 0.818908 0.0136077 0.560629 0.131343 0.47611
 -79.0858 3.8029e-05 0.819047 0.0135341 0.560795 0.131167 0.476257
 -79.1639 3.72705e-05 0.819193 0.0134594 0.560968 0.130981 0.476408
 -79.2412 3.65355e-05 0.819347 0.0133836 0.561146 0.130786 0.476562
 -79.3175 3.58231e-05 0.819508 0.0133069 0.56133 0.130582 0.476719
 -79.3931 3.51324e-05 0.819675 0.0132294 0.561519 0.13037 0.476879
 -79.4678 3.44626e-05 0.81985 0.0131513 0.561713 0.130149 0.477042
 -79.5417 3.3813e-05 0.820032 0.0130726 0.561912 0.12992 0.477207
 -79.6148 3.31828e-05 0.82022 0.0129934 0.562117 0.129683 0.477376
 -79.687 3.25713e-05 0.820414 0.0129139 0.562326 0.129437 0.477548
 -79.7585 3.19779e-05 0.820615 0.0128342 0.56254 0.129185 0.477722
 -79.8291 3.14017e-05 0.820823 0.0127543 0.562759 0.128925 0.477898
 -79.899 3.08424e-05 0.821036 0.0126743 0.562983 0.128657 0.478078
 -79.9681 3.02991e-05 0.821255 0.0125942 0.563211 0.128383 0.478259
 -80.0365 2.97715e-05 0.82148 0.0125143 0.563443 0.128102 0.478444
 -80.1041 2.92588e-05 0.821711 0.0124345 0.56368 0.127814 0.47863
 -80.1709 2.87606e-05 0.821947 0.0123549 0.563921 0.12752 0.478819
 -80.237 2.82764e-05 0.822188 0.0122755 0.564167 0.127219 0.47901
 -80.3024 2.78057e-05 0.822435 0.0121964 0.564416 0.126913 0.479203
 -80.367 2.7348e-05 0.822687 0.0121177 0.56467 0.1266 0.479399
 -80.431 2.69029e-05 0.822945 0.0120394 0.564928 0.126282 0.479596
 -80.4942 2.64699e-05 0.823207 0.0119615 0.565189 0.125959 0.479796
 -80.5567 2.60487e-05 0.823473 0.0118841 0.565454 0.125629 0.479997
 -80.6185 2.56389e-05 0.823745 0.0118072 0.565723 0.125295 0.4802
 -80.6797 2.524e-05 0.824021 0.0117309 0.565996 0.124956 0.480406
 -80.7401 2.48517e-05 0.824302 0.0116551 0.566272 0.124612 0.480613
 -80.7999 2.44736e-05 0.824587 0.01158 0.566551 0.124263 0.480822
 -80.8591 2.41055e-05 0.824876 0.0115055 0.566835 0.123909 0.481032
 -80.9175 2.3747e-05 0.825169 0.0114316 0.567121 0.123551 0.481244
 -80.9754 2.33977e-05 0.825466 0.0113585 0.567411 0.123189 0.481458
 -81.0326 2.30575e-05 0.825767 0.011286 0.567703 0.122823 0.481674
 -81.0891 2.27259e-05 0.826072 0.0112142 0.567999 0.122452 0.481891
 -81.145 2.24028e-05 0.826381 0.0111432 0.568299 0.122078 0.48211
 -81.2004 2.20878e-05 0.826693 0.0110729 0.568601 0.1217 0.48233
 -81.255 2.17808e-05 0.827009 0.0110033 0.568906 0.121319 0.482551
 -81.3091 2.14814e-05 0.827328 0.0109346 0.569214 0.120934 0.482774
 -81.3626 2.11894e-05 0.827651 0.0108665 0.569524 0.120546 0.482999
 -81.4155 2.09046e-05 0.827976 0.0107993 0.569838 0.120155 0.483224
 -81.4678 2.06268e-05 0.828305 0.0107329 0.570154 0.119761 0.483452
 -81.5195 2.03558e-05 0.828637 0.0106672 0.570473 0.119363 0.48368
 -81.5706 2.00913e-05 0.828971 0.0106023 0.570795 0.118963 0.48391
 -81.6212 1.98332e-05 0.829309 0.0105383 0.571119 0.118561 0.48414
 -81.6712 1.95812e-05 0.829649 0.010475 0.571445 0.118156 0.484372
 -81.7207 1.93353e-05 0.829992 0.0104125 0.571774 0.117748 0.484606
 -81.7696 1.90951e-05 0.830337 0.0103508 0.572106 0.117338 0.48484
 -81.8179 1.88606e-05 0.830685 0.0102899 0.57244 0.116926 0.485076
 -81.8657 1.86316e-05 0.831035 0.0102298 0.572776 0.116512 0.485312
 -81.913 1.84079e-05 0.831387 0.0101705 0.573114 0.116096 0.48555
 -81.9597 1.81894e-05 0.831742 0.010112 0.573454 0.115678 0.485789
 -82.006 1.79759e-05 0.832099 0.0100543 0.573797 0.115258 0.486028
 -82.0517 1.77673e-05 0.832458 0.00999737 0.574142 0.114837 0.486269
 -82.0969 1.75634e-05 0.832819 0.0099412 0.574489 0.114414 0.486511
 -82.1416 1.73641e-05 0.833181 0.00988581 0.574837 0.113989 0.486753
 -82.1857 1.71693e-05 0.833546 0.00983118 0.575188 0.113563 0.486997
 -82.2294 1.69789e-05 0.833912 0.00977732 0.575541 0.113136 0.487241
 -82.2726 1.67927e-05 0.83428 0.00972421 0.575896 0.112708 0.487487
 -82.3153 1.66106e-05 0.83465 0.00967185 0.576252 0.112279 0.487733
 -82.3576 1.64326e-05 0.835021 0.00962023 0.57661 0.111849 0.48798
 -82.3993 1.62584e-05 0.835393 0.00956935 0.57697 0.111417 0.488228
 -82.4406 1.6088e-05 0.835767 0.00951919 0.577332 0.110985 0.488477
 -82.4814 1.59214e-05 0.836142 0.00946976 0.577696 0.110552 0.488726
 -82.5218 1.57583e-05 0.836519 0.00942104 0.578061 0.110119 0.488976
 -82.5617 1.55987e-05 0.836896 0.00937303 0.578427 0.109685 0.489228
 -82.6011 1.54425e-05 0.837275 0.00932571 0.578796 0.109251 0.489479
 -82.6401 1.52897e-05 0.837655 0.00927908 0.579165 0.108816 0.489732
 -82.6787 1.51401e-05 0.838036 0.00923314 0.579537 0.10838 0.489985
 -82.7168 1.49936e-05 0.838417 0.00918787 0.57991 0.107945 0.490239
 -82.7545 1.48502e-05 0.8388 0.00914327 0.580284 0.107509 0.490494
 -82.7917 1.47098e-05 0.839183 0.00909932 0.58066 0.107073 0.490749
 -82.8286 1.45723e-05 0.839567 0.00905602 0.581037 0.106637 0.491005
 -82.865 1.44376e-05 0.839952 0.00901337 0.581415 0.106201 0.491261
 -82.901 1.43057e-05 0.840337 0.00897134 0.581795 0.105766 0.491519
 -82.9366 1.41766e-05 0.840723 0.00892994 0.582176 0.10533 0.491776
 -82.9717 1.405e-05 0.841109 0.00888916 0.582558 0.104895 0.492035
 -83.0065 1.3926e-05 0.841496 0.00884898 0.582942 0.104459 0.492294
 -83.0409 1.38045e-05 0.841884 0.00880941 0.583326 0.104025 0.492553
 -83.0749 1.36855e-05 0.842271 0.00877042 0.583712 0.10359 0.492813
 -83.1084 1.35689e-05 0.842659 0.00873202 0.584099 0.103156 0.493074
 -83.1416 1.34545e-05 0.843047 0.00869419 0.584488 0.102723 0.493335
 -82.9727 1.34752e-05 0.843425 0.00866137 0.584872 0.102301 0.493595
 -82.8056 1.37031e-05 0.843783 0.00863765 0.585247 0.101903 0.493851
 -82.6403 1.40617e-05 0.84412 0.00862254 0.585614 0.101528 0.494103
 -82.4768 1.45114e-05 0.844438 0.00861558 0.585972 0.101176 0.494351
 -82.3151 1.5023e-05 0.844736 0.00861634 0.586321 0.100845 0.494596
 -82.1552 1.55812e-05 0.845016 0.00862441 0.586661 0.100536 0.494837
 -81.9971 1.61749e-05 0.845277 0.00863939 0.586991 0.100248 0.495074
 -81.8406 1.67982e-05 0.84552 0.00866094 0.587313 0.0999811 0.495307
 -81.6859 1.74468e-05 0.845745 0.00868869 0.587626 0.0997346 0.495535
 -81.5329 1.81185e-05 0.845953 0.00872234 0.587929 0.0995081 0.49576
 -81.3815 1.88119e-05 0.846144 0.00876158 0.588224 0.0993013 0.495981
 -81.2318 1.95261e-05 0.846318 0.00880611 0.588509 0.099114 0.496197
 -81.0838 2.02606e-05 0.846475 0.00885567 0.588784 0.0989457 0.496409
 -80.9373 2.10153e-05 0.846617 0.00891 0.589051 0.0987963 0.496616
 -80.7925 2.17901e-05 0.846743 0.00896885 0.589308 0.0986653 0.496819
 -80.6492 2.2585e-05 0.846853 0.009032 0.589556 0.0985525 0.497018
 -80.5075 2.34e-05 0.846948 0.00909923 0.589794 0.0984576 0.497212
 -80.3674 2.42353e-05 0.847028 0.00917033 0.590023 0.0983803 0.497401
 -80.2287 2.50911e-05 0.847093 0.00924511 0.590242 0.0983205 0.497585
 -80.0916 2.59674e-05 0.847144 0.00932339 0.590452 0.0982777 0.497764
 -79.956 2.68644e-05 0.847181 0.00940499 0.590652 0.0982518 0.497939
 -79.8219 2.77822e-05 0.847204 0.00948975 0.590843 0.0982426 0.498108
 -79.6892 2.8721e-05 0.847214 0.0095775 0.591024 0.0982497 0.498272
 -79.558 2.96809e-05 0.84721 0.00966811 0.591196 0.098273 0.498431
 -79.4282 3.0662e-05 0.847192 0.00976142 0.591358 0.0983122 0.498585
 -79.2998 3.16645e-05 0.847162 0.00985732 0.591511 0.0983672 0.498734
 -79.1728 3.26884e-05 0.84712 0.00995566 0.591654 0.0984377 0.498877
 -79.0473 3.37339e-05 0.847064 0.0100563 0.591788 0.0985234 0.499015
 -78.923 3.4801e-05 0.846997 0.0101592 0.591912 0.0986243 0.499147
 -78.8002 3.58899e-05 0.846917 0.0102642 0.592027 0.0987401 0.499274
 -78.6786 3.70005e-05 0.846826 0.0103712 0.592132 0.0988706 0.499396
 -78.5584 3.8133e-05 0.846723 0.0104801 0.592228 0.0990156 0.499512
 -78.4395 3.92875e-05 0.846609 0.0105907 0.592315 0.099175 0.499622
 -78.3219 4.04639e-05 0.846483 0.0107031 0.592392 0.0993484 0.499726
 -78.2056 4.16624e-05 0.846347 0.0108172 0.59246 0.0995359 0.499825
 -78.0906 4.28829e-05 0.846199 0.0109328 0.592518 0.0997372 0.499918
 -77.9768 4.41254e-05 0.846041 0.0110498 0.592567 0.099952 0.500006
 -77.8642 4.53901e-05 0.845873 0.0111683 0.592607 0.10018 0.500088
 -77.7529 4.66768e-05 0.845694 0.011288 0.592638 0.100422 0.500164
 -77.6428 4.79856e-05 0.845505 0.0114091 0.59266 0.100677 0.500234
 -77.5338 4.93165e-05 0.845306 0.0115313 0.592673 0.100944 0.500299
 -77.4261 5.06694e-05 0.845097 0.0116546 0.592677 0.101225 0.500358
 -77.3195 5.20444e-05 0.844879 0.011779 0.592672 0.101518 0.500412
 -77.2141 5.34413e-05 0.844651 0.0119044 0.592658 0.101824 0.500459
 -77.1099 5.48601e-05 0.844414 0.0120308 0.592636 0.102142 0.500501
 -77.0068 5.63008e-05 0.844168 0.0121581 0.592605 0.102472 0.500538
 -76.9048 5.77633e-05 0.843913 0.0122862 0.592565 0.102814 0.500569
 -76.8039 5.92475e-05 0.843649 0.0124151 0.592517 0.103168 0.500595
 -76.7041 6.07534e-05 0.843377 0.0125448 0.59246 0.103533 0.500615
 -76.6054 6.22808e-05 0.843096 0.0126752 0.592395 0.103911 0.500629
 -76.5077 6.38296e-05 0.842806 0.0128063 0.592322 0.104299 0.500638
 -76.4111 6.53998e-05 0.842508 0.0129379 0.59224 0.104699 0.500642
 -76.3156 6.69912e-05 0.842203 0.0130702 0.59215 0.105111 0.500641
 -76.2211 6.86037e-05 0.841889 0.013203 0.592053 0.105533 0.500635
 -76.1276 7.02372e-05 0.841567 0.0133363 0.591947 0.105966 0.500623
 -76.0352 7.18915e-05 0.841238 0.0134701 0.591834 0.106409 0.500606
 -75.9437 7.35665e-05 0.840901 0.0136043 0.591713 0.106864 0.500584
 -75.8533 7.52621e-05 0.840557 0.013739 0.591584 0.107329 0.500558
 -75.7638 7.6978e-05 0.840206 0.013874 0.591448 0.107804 0.500526
 -75.6753 7.87141e-05 0.839847 0.0140093 0.591304 0.108289 0.50049
 -75.5877 8.04702e-05 0.839481 0.014145 0.591153 0.108784 0.500449
 -75.5011 8.22462e-05 0.839109 0.0142809 0.590995 0.10929 0.500404
 -75.4155 8.40418e-05 0.838729 0.0144171 0.590829 0.109805 0.500353
 -75.3307 8.58569e-05 0.838343 0.0145535 0.590657 0.11033 0.500299
 -75.2469 8.76913e-05 0.837951 0.0146901 0.590477 0.110864 0.50024
 -75.164 8.95448e-05 0.837552 0.0148269 0.590291 0.111408 0.500176
 -75.0819 9.14171e-05 0.837146 0.0149639 0.590098 0.111961 0.500109
 -75.0008 9.33081e-05 0.836735 0.0151009 0.589898 0.112523 0.500037
 -74.9205 9.52175e-05 0.836317 0.0152381 0.589691 0.113094 0.499961
 -74.8411 9.71451e-05 0.835893 0.0153754 0.589478 0.113674 0.499881
 -74.7626 9.90906e-05 0.835464 0.0155127 0.589259 0.114263 0.499797
 -74.6849 0.000101054 0.835028 0.01565 0.589034 0.11486 0.49971
 -74.608 0.000103035 0.834587 0.0157874 0.588802 0.115466 0.499618
 -74.532 0.000105033 0.834141 0.0159247 0.588564 0.116081 0.499523
 -74.4568 0.000107048 0.833689 0.016062 0.58832 0.116703 0.499425
 -74.3823 0.00010908 0.833231 0.0161993 0.588071 0.117334 0.499322
 -74.3087 0.000111128 0.832769 0.0163366 0.587815 0.117973 0.499217
 -74.2359 0.000113193 0.832301 0.0164737 0.587554 0.11862 0.499107
 -74.1639 0.000115273 0.831828 0.0166108 0.587287 0.119274 0.498995
 -74.0926 0.000117369 0.83135 0.0167477 0.587015 0.119937 0.498879
 -74.0221 0.000119481 0.830867 0.0168846 0.586737 0.120607 0.49876
 -73.9523 0.000121608 0.83038 0.0170212 0.586454 0.121284 0.498638
 -73.8833 0.00012375 0.829888 0.0171578 0.586165 0.121969 0.498513
 -73.815 0.000125907 0.829391 0.0172941 0.585872 0.12266 0.498385
 -73.7474 0.000128078 0.82889 0.0174303 0.585573 0.123359 0.498255
 -73.6806 0.000130263 0.828384 0.0175663 0.585269 0.124066 0.498121
 -73.6145 0.000132461 0.827874 0.017702 0.584961 0.124778 0.497984
 -73.549 0.000134674 0.82736 0.0178375 0.584647 0.125498 0.497845
 -73.4843 0.000136899 0.826841 0.0179728 0.584329 0.126224 0.497703
 -73.4202 0.000139138 0.826319 0.0181079 0.584006 0.126957 0.497559
 -73.3569 0.000141389 0.825792 0.0182426 0.583678 0.127697 0.497412
 -73.2942 0.000143653 0.825262 0.0183771 0.583347 0.128442 0.497263
 -73.2321 0.000145929 0.824728 0.0185114 0.58301 0.129194 0.497111
 -73.1707 0.000148217 0.82419 0.0186453 0.582669 0.129952 0.496956
 -73.11 0.000150516 0.823648 0.0187789 0.582324 0.130716 0.4968
 -73.0499 0.000152826 0.823103 0.0189122 0.581975 0.131486 0.496641
 -72.9904 0.000155148 0.822554 0.0190451 0.581622 0.132262 0.49648
 -72.9316 0.00015748 0.822002 0.0191778 0.581264 0.133043 0.496317
 -72.8733 0.000159823 0.821446 0.0193101 0.580903 0.13383 0.496152
 -72.8157 0.000162176 0.820888 0.019442 0.580537 0.134623 0.495985
 -72.9232 0.000163648 0.820335 0.0195662 0.580174 0.135405 0.495818
 -73.0295 0.000163649 0.819798 0.0196759 0.57982 0.136163 0.495656
 -73.1346 0.000162593 0.819276 0.0197718 0.579474 0.136896 0.495498
 -73.2385 0.000160762 0.818769 0.0198546 0.579136 0.137605 0.495344
 -73.3412 0.000158394 0.818276 0.0199248 0.578807 0.13829 0.495194
 -73.4427 0.000155651 0.817799 0.0199832 0.578486 0.138952 0.495049
 -73.5431 0.000152665 0.817335 0.0200304 0.578174 0.139592 0.494908
 -73.6423 0.000149526 0.816886 0.020067 0.577869 0.140209 0.494771
 -73.7404 0.000146309 0.81645 0.0200935 0.577573 0.140804 0.494638
 -73.8374 0.000143062 0.816028 0.0201104 0.577285 0.141378 0.494509
 -73.9332 0.000139824 0.81562 0.0201183 0.577005 0.141931 0.494385
 -74.028 0.000136621 0.815224 0.0201178 0.576734 0.142463 0.494265
 -74.1217 0.000133473 0.814842 0.0201092 0.57647 0.142975 0.494149
 -74.2144 0.000130391 0.814473 0.020093 0.576214 0.143467 0.494038
 -74.306 0.000127385 0.814116 0.0200698 0.575965 0.14394 0.493931
 -74.3966 0.00012446 0.813771 0.0200398 0.575725 0.144394 0.493829
 -74.4861 0.000121619 0.813439 0.0200036 0.575492 0.144828 0.49373
 -74.5746 0.000118863 0.813119 0.0199615 0.575267 0.145245 0.493636
 -74.6622 0.000116192 0.812811 0.0199138 0.57505 0.145643 0.493547
 -74.7487 0.000113604 0.812514 0.019861 0.57484 0.146024 0.493462
 -74.8343 0.000111099 0.812229 0.0198034 0.574638 0.146387 0.493381
 -74.9189 0.000108675 0.811955 0.0197413 0.574443 0.146734 0.493304
 -75.0025 0.000106328 0.811692 0.0196751 0.574255 0.147063 0.493232
 -75.0852 0.000104057 0.81144 0.0196049 0.574074 0.147377 0.493164
 -75.167 0.000101858 0.811199 0.0195311 0.573901 0.147674 0.4931
 -75.2478 9.97308e-05 0.810969 0.0194541 0.573735 0.147955 0.493041
 -75.3278 9.76711e-05 0.810749 0.0193739 0.573576 0.148222 0.492985
 -75.4068 9.56768e-05 0.810539 0.0192909 0.573424 0.148473 0.492934
 -75.485 9.37456e-05 0.810339 0.0192053 0.573278 0.148709 0.492887
 -75.5623 9.1875e-05 0.810149 0.0191174 0.57314 0.148931 0.492845
 -75.6387 9.00628e-05 0.809969 0.0190273 0.573008 0.149138 0.492806
 -75.7143 8.83068e-05 0.809799 0.0189352 0.572883 0.149332 0.492771
 -75.789 8.66047e-05 0.809638 0.0188414 0.572764 0.149511 0.492741
 -75.8629 8.49546e-05 0.809486 0.018746 0.572652 0.149678 0.492715
 -75.936 8.33546e-05 0.809344 0.0186492 0.572546 0.149831 0.492692
 -76.0082 8.18027e-05 0.80921 0.0185511 0.572447 0.149971 0.492674
 -76.0797 8.02972e-05 0.809086 0.0184519 0.572354 0.150099 0.492659
 -76.1503 7.88363e-05 0.80897 0.0183518 0.572267 0.150214 0.492648
 -76.2202 7.74183e-05 0.808863 0.0182508 0.572186 0.150317 0.492642
 -76.2893 7.60418e-05 0.808764 0.0181492 0.572111 0.150409 0.492639
 -76.3576 7.47052e-05 0.808673 0.018047 0.572042 0.150488 0.492639
 -76.4252 7.34071e-05 0.80859 0.0179443 0.57198 0.150557 0.492644
 -76.492 7.2146e-05 0.808516 0.0178413 0.571922 0.150614 0.492652
 -76.558 7.09207e-05 0.808449 0.0177381 0.571871 0.15066 0.492663
 -76.6234 6.97299e-05 0.80839 0.0176347 0.571825 0.150695 0.492679
 -76.688 6.85724e-05 0.808339 0.0175313 0.571785 0.15072 0.492698
 -76.7519 6.7447e-05 0.808295 0.0174279 0.571751 0.150735 0.49272
 -76.8151 6.63525e-05 0.808259 0.0173247 0.571721 0.150739 0.492746
 -76.8776 6.5288e-05 0.808229 0.0172216 0.571698 0.150734 0.492775
 -76.9394 6.42524e-05 0.808207 0.0171188 0.571679 0.150719 0.492807
 -77.0005 6.32447e-05 0.808192 0.0170163 0.571666 0.150694 0.492843
 -77.061 6.22639e-05 0.808184 0.0169142 0.571658 0.150661 0.492882
 -77.1208 6.13093e-05 0.808182 0.0168125 0.571654 0.150618 0.492925
 -77.1799 6.03798e-05 0.808187 0.0167114 0.571656 0.150566 0.49297
 -77.2384 5.94747e-05 0.808198 0.0166108 0.571663 0.150506 0.493019
 -77.2962 5.85931e-05 0.808216 0.0165108 0.571675 0.150437 0.49307
 -77.3534 5.77344e-05 0.80824 0.0164114 0.571691 0.15036 0.493125
 -77.41 5.68977e-05 0.80827 0.0163127 0.571712 0.150275 0.493183
 -77.4659 5.60823e-05 0.808306 0.0162147 0.571738 0.150182 0.493243
 -77.5213 5.52876e-05 0.808348 0.0161174 0.571768 0.150081 0.493307
 -77.576 5.45129e-05 0.808396 0.0160209 0.571803 0.149973 0.493373
 -77.6301 5.37575e-05 0.80845 0.0159253 0.571843 0.149857 0.493442
 -77.6837 5.30209e-05 0.808509 0.0158304 0.571886 0.149734 0.493514
 -77.7366 5.23024e-05 0.808574 0.0157364 0.571934 0.149604 0.493589
 -77.789 5.16016e-05 0.808644 0.0156432 0.571987 0.149467 0.493666
 -77.8408 5.09178e-05 0.808719 0.015551 0.572043 0.149323 0.493746
 -77.892 5.02506e-05 0.8088 0.0154596 0.572104 0.149172 0.493828
 -77.9427 4.95994e-05 0.808885 0.0153692 0.572168 0.149015 0.493913
 -77.9928 4.89637e-05 0.808976 0.0152797 0.572237 0.148852 0.494001
 -78.0424 4.83432e-05 0.809072 0.0151911 0.57231 0.148683 0.494091
 -78.0915 4.77372e-05 0.809172 0.0151035 0.572386 0.148507 0.494183
 -78.14 4.71455e-05 0.809277 0.0150169 0.572466 0.148326 0.494277
 -78.1879 4.65676e-05 0.809387 0.0149312 0.57255 0.148139 0.494374
 -78.2354 4.6003e-05 0.809501 0.0148465 0.572638 0.147947 0.494474
 -78.2823 4.54514e-05 0.809619 0.0147628 0.57273 0.147749 0.494575
 -78.3288 4.49124e-05 0.809742 0.01468 0.572825 0.147546 0.494679
 -78.3747 4.43857e-05 0.809869 0.0145982 0.572923 0.147337 0.494785
 -78.4201 4.38708e-05 0.81 0.0145174 0.573025 0.147124 0.494892
 -78.465 4.33675e-05 0.810136 0.0144376 0.573131 0.146905 0.495002
 -78.5095 4.28755e-05 0.810275 0.0143588 0.573239 0.146682 0.495115
 -78.5535 4.23943e-05 0.810418 0.0142809 0.573352 0.146454 0.495229
 -78.5969 4.19238e-05 0.810565 0.014204 0.573467 0.146222 0.495345
 -78.64 4.14636e-05 0.810716 0.0141281 0.573585 0.145985 0.495463
 -78.6825 4.10134e-05 0.810871 0.0140532 0.573707 0.145744 0.495582
 -78.7246 4.0573e-05 0.811029 0.0139792 0.573832 0.145499 0.495704
 -78.7662 4.01421e-05 0.81119 0.0139062 0.57396 0.14525 0.495828
 -78.8074 3.97204e-05 0.811355 0.0138342 0.574091 0.144996 0.495953
 -78.8482 3.93077e-05 0.811523 0.0137631 0.574225 0.144739 0.49608
 -78.8885 3.89037e-05 0.811695 0.0136929 0.574362 0.144479 0.496209
 -78.9283 3.85083e-05 0.81187 0.0136237 0.574502 0.144214 0.49634
 -78.9678 3.81211e-05 0.812047 0.0135553 0.574644 0.143946 0.496472
 -79.0068 3.7742e-05 0.812228 0.013488 0.574789 0.143675 0.496606
 -79.0453 3.73708e-05 0.812412 0.0134215 0.574938 0.1434 0.496741
 -79.0835 3.70072e-05 0.812599 0.0133559 0.575088 0.143122 0.496878
 -79.1213 3.66511e-05 0.812789 0.0132912 0.575242 0.142841 0.497017
 -79.1586 3.63022e-05 0.812981 0.0132274 0.575398 0.142557 0.497157
 -79.1956 3.59605e-05 0.813176 0.0131645 0.575556 0.14227 0.497299
 -79.2321 3.56256e-05 0.813374 0.0131025 0.575717 0.14198 0.497442
 -79.2683 3.52974e-05 0.813574 0.0130413 0.575881 0.141688 0.497586
 -79.304 3.49758e-05 0.813777 0.0129809 0.576047 0.141393 0.497732
 -79.3457 3.46513e-05 0.813983 0.0129213 0.576216 0.141095 0.49788
 -79.3869 3.43188e-05 0.814191 0.012862 0.576387 0.140793 0.498029
 -79.4277 3.39835e-05 0.814403 0.0128033 0.576561 0.140488 0.49818
 -79.468 3.36485e-05 0.814618 0.0127451 0.576738 0.140181 0.498332
 -79.5079 3.33161e-05 0.814835 0.0126873 0.576918 0.13987 0.498486
 -79.5474 3.29876e-05 0.815055 0.0126301 0.5771 0.139556 0.498641
 -79.5864 3.26639e-05 0.815278 0.0125734 0.577285 0.139239 0.498798
 -79.625 3.23456e-05 0.815504 0.0125173 0.577473 0.13892 0.498956
 -79.6632 3.20329e-05 0.815732 0.0124617 0.577663 0.138598 0.499115
 -79.701 3.1726e-05 0.815962 0.0124066 0.577855 0.138273 0.499276
 -79.7384 3.14249e-05 0.816195 0.0123521 0.57805 0.137946 0.499439
 -79.7754 3.11297e-05 0.816431 0.0122982 0.578247 0.137617 0.499602
 -79.8119 3.08403e-05 0.816668 0.0122448 0.578447 0.137285 0.499767
 -79.8481 3.05565e-05 0.816908 0.012192 0.578648 0.136952 0.499933
 -79.8839 3.02784e-05 0.81715 0.0121398 0.578853 0.136616 0.500101
 -79.9193 3.00057e-05 0.817395 0.0120881 0.579059 0.136278 0.50027
 -79.9543 2.97384e-05 0.817641 0.012037 0.579267 0.135938 0.50044
 -79.9889 2.94763e-05 0.817889 0.0119865 0.579478 0.135596 0.500611
 -80.0232 2.92193e-05 0.818139 0.0119366 0.579691 0.135253 0.500783
 -80.0571 2.89674e-05 0.818391 0.0118873 0.579905 0.134908 0.500956
 -80.0906 2.87203e-05 0.818645 0.0118385 0.580122 0.134561 0.501131
 -80.1238 2.84781e-05 0.8189 0.0117903 0.580341 0.134213 0.501306
 -80.1566 2.82404e-05 0.819158 0.0117426 0.580562 0.133863 0.501483
 -80.189 2.80073e-05 0.819416 0.0116955 0.580785 0.133512 0.501661
 -80.2211 2.77787e-05 0.819677 0.011649 0.581009 0.13316 0.501839
 -80.2528 2.75544e-05 0.819939 0.0116031 0.581236 0.132806 0.502019
 -80.2842 2.73343e-05 0.820202 0.0115577 0.581464 0.132451 0.5022
 -80.3153 2.71184e-05 0.820467 0.0115129 0.581694 0.132095 0.502381
 -80.346 2.69065e-05 0.820734 0.0114686 0.581926 0.131738 0.502564
 -80.3764 2.66985e-05 0.821001 0.0114249 0.58216 0.13138 0.502748
 -80.4064 2.64944e-05 0.82127 0.0113818 0.582395 0.131021 0.502932
 -80.4362 2.62941e-05 0.82154 0.0113391 0.582632 0.130662 0.503118
 -80.4656 2.60975e-05 0.821811 0.0112971 0.58287 0.130301 0.503304
 -80.4947 2.59044e-05 0.822084 0.0112555 0.583111 0.12994 0.503491
 -80.5234 2.57149e-05 0.822357 0.0112145 0.583352 0.129578 0.503679
 -80.5519 2.55288e-05 0.822632 0.011174 0.583596 0.129216 0.503868
 -80.58 2.53461e-05 0.822907 0.011134 0.583841 0.128853 0.504057
 -80.6079 2.51667e-05 0.823184 0.0110946 0.584087 0.128489 0.504248
 -80.6354 2.49905e-05 0.823461 0.0110557 0.584335 0.128125 0.504439
 -80.6626 2.48174e-05 0.823739 0.0110172 0.584584 0.127761 0.504631
 -80.6896 2.46475e-05 0.824018 0.0109793 0.584835 0.127396 0.504824
 -80.7162 2.44805e-05 0.824298 0.0109418 0.585087 0.127032 0.505017
 -80.7426 2.43165e-05 0.824579 0.0109049 0.585341 0.126666 0.505212
 -80.7686 2.41554e-05 0.82486 0.0108684 0.585596 0.126301 0.505406
 -80.7944 2.39971e-05 0.825142 0.0108325 0.585852 0.125936 0.505602
 -80.8199 2.38415e-05 0.825424 0.0107969 0.586109 0.12557 0.505798
 -80.8451 2.36887e-05 0.825708 0.0107619 0.586368 0.125205 0.505995
 -80.8701 2.35385e-05 0.825991 0.0107273 0.586628 0.124839 0.506193
 -80.8947 2.33909e-05 0.826275 0.0106932 0.586889 0.124474 0.506391
 -80.9191 2.32459e-05 0.82656 0.0106595 0.587151 0.124108 0.50659
 -80.9432 2.31033e-05 0.826845 0.0106263 0.587415 0.123743 0.50679
 -80.9671 2.29632e-05 0.82713 0.0105936 0.58768 0.123378 0.50699
 -80.9907 2.28254e-05 0.827416 0.0105612 0.587946 0.123013 0.507191
 -81.014 2.269e-05 0.827702 0.0105293 0.588213 0.122649 0.507392
 -81.0371 2.25569e-05 0.827989 0.0104978 0.588481 0.122284 0.507594
 -81.0599 2.24261e-05 0.828275 0.0104668 0.58875 0.121921 0.507796
 -81.0825 2.22974e-05 0.828562 0.0104361 0.58902 0.121557 0.507999
 -81.1048 2.21709e-05 0.828849 0.0104059 0.589291 0.121194 0.508203
 -81.1269 2.20465e-05 0.829137 0.0103761 0.589564 0.120831 0.508407
 -81.1487 2.19242e-05 0.829424 0.0103466 0.589837 0.120469 0.508611
 -81.1703 2.18039e-05 0.829711 0.0103176 0.590111 0.120108 0.508817
 -81.1916 2.16856e-05 0.829999 0.0102889 0.590386 0.119747 0.509022
 -81.2127 2.15693e-05 0.830287 0.0102607 0.590662 0.119386 0.509228
 -81.2336 2.14548e-05 0.830574 0.0102328 0.590939 0.119026 0.509435
 -81.2542 2.13423e-05 0.830862 0.0102053 0.591217 0.118667 0.509642
 -81.2747 2.12316e-05 0.831149 0.0101782 0.591496 0.118309 0.509849
 -81.2948 2.11226e-05 0.831437 0.0101514 0.591775 0.117951 0.510057
 -81.3148 2.10155e-05 0.831724 0.010125 0.592056 0.117594 0.510266
 -81.3345 2.09101e-05 0.832011 0.0100989 0.592337 0.117238 0.510475
 -81.354 2.08064e-05 0.832299 0.0100732 0.592619 0.116882 0.510684
 -81.3733 2.07044e-05 0.832586 0.0100478 0.592902 0.116528 0.510894
 -81.3924 2.0604e-05 0.832872 0.0100228 0.593186 0.116174 0.511104
 -81.4112 2.05053e-05 0.833159 0.00999812 0.59347 0.115821 0.511314
 -81.4299 2.04081e-05 0.833445 0.00997376 0.593755 0.115469 0.511525
 -81.4483 2.03125e-05 0.833731 0.00994973 0.594041 0.115118 0.511736
 -81.4665 2.02184e-05 0.834017 0.00992603 0.594328 0.114768 0.511948
 -81.4845 2.01258e-05 0.834302 0.00990264 0.594615 0.114419 0.51216
 -81.5023 2.00347e-05 0.834587 0.00987956 0.594903 0.114071 0.512372
 -81.5199 1.9945e-05 0.834872 0.0098568 0.595191 0.113724 0.512585
 -81.5373 1.98567e-05 0.835156 0.00983434 0.595481 0.113378 0.512798
 -81.5545 1.97699e-05 0.83544 0.00981218 0.595771 0.113033 0.513012
 -81.5716 1.96844e-05 0.835724 0.00979032 0.596061 0.112689 0.513225
 -81.5884 1.96002e-05 0.836007 0.00976876 0.596352 0.112347 0.51344
 -81.605 1.95174e-05 0.836289 0.00974748 0.596644 0.112005 0.513654
 -81.6214 1.94358e-05 0.836571 0.00972649 0.596936 0.111665 0.513869
 -81.6377 1.93555e-05 0.836853 0.00970578 0.597229 0.111325 0.514084
 -81.6537 1.92765e-05 0.837134 0.00968535 0.597522 0.110987 0.514299
 -81.6696 1.91987e-05 0.837415 0.00966519 0.597816 0.110651 0.514515
 -81.6853 1.91222e-05 0.837695 0.0096453 0.598111 0.110315 0.514731
 -81.7008 1.90468e-05 0.837974 0.00962568 0.598406 0.10998 0.514947
 -81.7161 1.89726e-05 0.838253 0.00960632 0.598701 0.109647 0.515163
 -81.7312 1.88995e-05 0.838531 0.00958722 0.598997 0.109315 0.51538
 -81.7462 1.88276e-05 0.838809 0.00956838 0.599293 0.108985 0.515597
 -81.761 1.87567e-05 0.839086 0.00954978 0.59959 0.108655 0.515814
 -81.7756 1.8687e-05 0.839362 0.00953144 0.599888 0.108327 0.516032
 -81.79 1.86183e-05 0.839638 0.00951335 0.600185 0.108001 0.516249
 -81.8043 1.85507e-05 0.839913 0.00949549 0.600484 0.107675 0.516467
 -81.8184 1.84841e-05 0.840187 0.00947788 0.600782 0.107351 0.516686
 -81.8323 1.84186e-05 0.840461 0.0094605 0.601081 0.107029 0.516904
 -81.8461 1.83541e-05 0.840734 0.00944335 0.60138 0.106707 0.517123
 -81.6141 1.85048e-05 0.840993 0.0094324 0.601673 0.106402 0.517339
 -81.3847 1.89959e-05 0.841227 0.00943322 0.601953 0.106127 0.517548
 -81.1578 1.97139e-05 0.841435 0.00944522 0.602218 0.105882 0.517751
 -80.9334 2.05992e-05 0.841619 0.00946787 0.60247 0.105666 0.517948
 -80.7116 2.16075e-05 0.841778 0.00950066 0.602707 0.105479 0.518138
 -80.4921 2.2716e-05 0.841913 0.00954311 0.602931 0.10532 0.518321
 -80.2751 2.39077e-05 0.842025 0.00959477 0.60314 0.10519 0.518497
 -80.0605 2.51741e-05 0.842115 0.00965523 0.603334 0.105087 0.518665
 -79.8483 2.65092e-05 0.842181 0.00972407 0.603514 0.105011 0.518826
 -79.6384 2.79104e-05 0.842226 0.00980093 0.603679 0.104962 0.518978
 -79.4308 2.93762e-05 0.842249 0.00988545 0.603829 0.10494 0.519123
 -79.2255 3.09063e-05 0.842251 0.00997729 0.603963 0.104945 0.519259
 -79.0225 3.25011e-05 0.842232 0.0100761 0.604083 0.104975 0.519387
 -78.8217 3.41615e-05 0.842192 0.0101817 0.604187 0.105031 0.519506
 -78.6232 3.58884e-05 0.842132 0.0102937 0.604277 0.105113 0.519615
 -78.4268 3.76831e-05 0.842053 0.0104118 0.60435 0.10522 0.519716
 -78.2326 3.9547e-05 0.841953 0.0105359 0.604409 0.105352 0.519808
 -78.0406 4.14817e-05 0.841835 0.0106656 0.604452 0.105509 0.51989
 -77.8506 4.34885e-05 0.841698 0.0108007 0.60448 0.105691 0.519962
 -77.6628 4.55691e-05 0.841542 0.0109411 0.604492 0.105896 0.520025
 -77.477 4.77249e-05 0.841368 0.0110865 0.604489 0.106126 0.520079
 -77.2933 4.99576e-05 0.841176 0.0112367 0.604471 0.10638 0.520122
 -77.1116 5.22687e-05 0.840966 0.0113916 0.604438 0.106658 0.520156
 -76.9319 5.46599e-05 0.840739 0.0115509 0.604389 0.106959 0.520181
 -76.7542 5.71326e-05 0.840495 0.0117145 0.604326 0.107283 0.520195
 -76.5785 5.96884e-05 0.840234 0.0118823 0.604247 0.107631 0.5202
 -76.4047 6.23288e-05 0.839957 0.012054 0.604154 0.108001 0.520196
 -76.2327 6.50555e-05 0.839663 0.0122296 0.604046 0.108395 0.520182
 -76.0627 6.78698e-05 0.839353 0.0124089 0.603924 0.108811 0.520158
 -75.8946 7.07733e-05 0.839027 0.0125918 0.603787 0.109249 0.520126
 -75.7283 7.37675e-05 0.838686 0.0127781 0.603637 0.10971 0.520084
 -75.5638 7.68539e-05 0.838329 0.0129678 0.603472 0.110193 0.520034
 -75.4012 8.00338e-05 0.837957 0.0131606 0.603294 0.110698 0.519974
 -75.2403 8.33087e-05 0.83757 0.0133566 0.603102 0.111224 0.519907
 -75.0812 8.668e-05 0.837169 0.0135555 0.602896 0.111773 0.519831
 -74.9239 9.01491e-05 0.836753 0.0137573 0.602678 0.112342 0.519746
 -74.7683 9.37173e-05 0.836323 0.013962 0.602446 0.112933 0.519654
 -74.6143 9.73859e-05 0.835878 0.0141693 0.602202 0.113546 0.519555
 -74.4621 0.000101156 0.83542 0.0143792 0.601945 0.114179 0.519447
 -74.3115 0.00010503 0.834949 0.0145917 0.601676 0.114832 0.519333
 -74.1626 0.000109007 0.834464 0.0148065 0.601395 0.115507 0.519212
 -74.0153 0.00011309 0.833965 0.0150238 0.601103 0.116202 0.519083
 -73.8696 0.00011728 0.833454 0.0152433 0.600799 0.116917 0.518949
 -73.7255 0.000121577 0.83293 0.015465 0.600483 0.117653 0.518807
 -73.583 0.000125983 0.832393 0.0156888 0.600156 0.118408 0.51866
 -73.4421 0.000130499 0.831844 0.0159147 0.599819 0.119183 0.518507
 -73.3026 0.000135127 0.831283 0.0161426 0.599471 0.119978 0.518348
 -73.1647 0.000139866 0.830709 0.0163724 0.599113 0.120792 0.518184
 -73.0283 0.000144718 0.830124 0.016604 0.598744 0.121625 0.518014
 -72.8934 0.000149684 0.829526 0.0168374 0.598366 0.122478 0.51784
 -72.7599 0.000154765 0.828918 0.0170726 0.597977 0.123349 0.51766
 -72.6279 0.000159961 0.828297 0.0173094 0.59758 0.124239 0.517476
 -72.4973 0.000165274 0.827666 0.0175479 0.597173 0.125148 0.517287
 -72.3681 0.000170705 0.827024 0.0177879 0.596757 0.126075 0.517093
 -72.2403 0.000176254 0.82637 0.0180294 0.596333 0.127021 0.516896
 -72.1138 0.000181921 0.825706 0.0182724 0.5959 0.127984 0.516694
 -71.9888 0.000187708 0.825032 0.0185167 0.595458 0.128965 0.516489
 -71.8651 0.000193615 0.824347 0.0187624 0.595008 0.129964 0.516279
 -71.7427 0.000199643 0.823652 0.0190094 0.594551 0.13098 0.516066
 -71.6216 0.000205793 0.822947 0.0192577 0.594085 0.132014 0.51585
 -71.5018 0.000212064 0.822231 0.0195072 0.593612 0.133065 0.51563
 -71.3833 0.000218458 0.821506 0.0197578 0.593132 0.134132 0.515407
 -71.2661 0.000224975 0.820772 0.0200095 0.592644 0.135217 0.515181
 -71.1501 0.000231616 0.820028 0.0202623 0.592149 0.136318 0.514952
 -71.0353 0.00023838 0.819275 0.0205162 0.591648 0.137435 0.51472
 -70.9218 0.000245268 0.818512 0.020771 0.591139 0.138568 0.514485
 -70.8094 0.000252281 0.817741 0.0210268 0.590624 0.139717 0.514247
 -70.6982 0.000259419 0.81696 0.0212835 0.590103 0.140883 0.514006
 -70.5882 0.000266682 0.816171 0.0215411 0.589576 0.142063 0.513764
 -70.4794 0.00027407 0.815373 0.0217995 0.589042 0.143259 0.513518
 -70.3717 0.000281584 0.814567 0.0220587 0.588503 0.14447 0.51327
 -70.2651 0.000289223 0.813752 0.0223187 0.587958 0.145697 0.51302
 -70.1597 0.000296989 0.81293 0.0225794 0.587407 0.146938 0.512768
 -70.0553 0.000304881 0.812099 0.0228408 0.58685 0.148193 0.512513
 -69.952 0.000312898 0.81126 0.0231029 0.586289 0.149463 0.512257
 -69.8498 0.000321042 0.810414 0.0233655 0.585722 0.150747 0.511998
 -69.7487 0.000329312 0.80956 0.0236288 0.58515 0.152046 0.511737
 -69.6485 0.000337708 0.808698 0.0238927 0.584572 0.153358 0.511474
 -69.5494 0.000346231 0.807829 0.0241571 0.583991 0.154683 0.51121
 -69.4514 0.000354879 0.806952 0.0244219 0.583404 0.156022 0.510943
 -69.3543 0.000363654 0.806069 0.0246873 0.582812 0.157374 0.510675
 -69.2582 0.000372555 0.805178 0.0249531 0.582217 0.15874 0.510405
 -69.1631 0.000381581 0.804281 0.0252193 0.581616 0.160118 0.510134
 -69.069 0.000390734 0.803377 0.025486 0.581012 0.161509 0.50986
 -68.9758 0.000400011 0.802466 0.0257529 0.580403 0.162912 0.509585
 -68.8835 0.000409415 0.801548 0.0260203 0.57979 0.164327 0.509309
 -68.7921 0.000418943 0.800624 0.0262879 0.579173 0.165755 0.509031
 -68.7017 0.000428596 0.799694 0.0265558 0.578552 0.167194 0.508751
 -68.6122 0.000438374 0.798757 0.026824 0.577927 0.168645 0.50847
 -68.5235 0.000448277 0.797815 0.0270925 0.577298 0.170107 0.508188
 -68.4358 0.000458303 0.796866 0.0273611 0.576666 0.171581 0.507904
 -68.3489 0.000468454 0.795912 0.02763 0.57603 0.173066 0.507618
 -68.2628 0.000478728 0.794952 0.027899 0.575391 0.174562 0.507332
 -68.1776 0.000489126 0.793986 0.0281682 0.574748 0.176068 0.507044
 -68.0932 0.000499646 0.793014 0.0284375 0.574102 0.177585 0.506754
 -68.0096 0.000510289 0.792038 0.0287069 0.573452 0.179112 0.506464
 -67.9269 0.000521054 0.791055 0.0289764 0.572799 0.18065 0.506172
 -67.8449 0.000531942 0.790068 0.029246 0.572144 0.182197 0.505879
 -67.7637 0.000542951 0.789075 0.0295156 0.571485 0.183755 0.505585
 -67.6833 0.000554081 0.788078 0.0297853 0.570823 0.185321 0.505289
 -67.6036 0.000565331 0.787075 0.030055 0.570158 0.186898 0.504993
 -67.5247 0.000576703 0.786068 0.0303247 0.56949 0.188483 0.504695
 -67.4465 0.000588194 0.785055 0.0305943 0.568819 0.190078 0.504396
 -67.3691 0.000599805 0.784039 0.030864 0.568146 0.191681 0.504096
 -67.2924 0.000611535 0.783017 0.0311336 0.56747 0.193293 0.503795
 -67.2164 0.000623384 0.781991 0.0314031 0.566791 0.194914 0.503493
 -67.141 0.000635352 0.780961 0.0316725 0.56611 0.196543 0.503189
 -67.0664 0.000647438 0.779927 0.0319419 0.565426 0.19818 0.502885
 -66.9925 0.000659641 0.778888 0.0322111 0.564739 0.199825 0.50258
 -66.9192 0.000671962 0.777845 0.0324803 0.564051 0.201478 0.502273
 -66.8466 0.000684399 0.776798 0.0327492 0.563359 0.203139 0.501966
 -66.7746 0.000696953 0.775748 0.0330181 0.562666 0.204807 0.501658
 -66.7033 0.000709624 0.774693 0.0332868 0.56197 0.206483 0.501349
 -66.6326 0.00072241 0.773635 0.0335553 0.561272 0.208166 0.501038
 -66.5625 0.000735311 0.772572 0.0338236 0.560571 0.209856 0.500727
 -66.493 0.000748328 0.771507 0.0340917 0.559869 0.211552 0.500415
 -66.4242 0.000761459 0.770438 0.0343597 0.559164 0.213256 0.500102
 -66.3559 0.000774704 0.769365 0.0346274 0.558458 0.214966 0.499788
 -66.2882 0.000788064 0.768289 0.0348949 0.557749 0.216682 0.499473
 -66.2211 0.000801537 0.76721 0.0351621 0.557039 0.218405 0.499157
 -66.1546 0.000815123 0.766127 0.0354291 0.556326 0.220133 0.498841
 -66.0886 0.000828822 0.765042 0.0356959 0.555611 0.221868 0.498523
 -66.0232 0.000842635 0.763953 0.0359624 0.554895 0.223608 0.498205
 -65.9583 0.000856559 0.762861 0.0362286 0.554177 0.225355 0.497886
 -65.8939 0.000870596 0.761767 0.0364946 0.553457 0.227106 0.497566
 -65.8301 0.000884744 0.760669 0.0367602 0.552735 0.228863 0.497245
 -65.7668 0.000899004 0.759569 0.0370256 0.552011 0.230625 0.496923
 -65.704 0.000913376 0.758466 0.0372907 0.551286 0.232392 0.496601
 -65.6417 0.000927859 0.757361 0.0375555 0.550559 0.234165 0.496278
 -65.58 0.000942452 0.756253 0.0378199 0.549831 0.235942 0.495954
 -65.5187 0.000957157 0.755142 0.0380841 0.549101 0.237723 0.495629
 -65.4578 0.000971972 0.754029 0.0383479 0.548369 0.239509 0.495303
 -65.3975 0.000986897 0.752913 0.0386114 0.547636 0.2413 0.494977
 -65.3376 0.00100193 0.751796 0.0388746 0.546901 0.243095 0.49465
 -65.2782 0.00101708 0.750676 0.0391375 0.546165 0.244894 0.494322
 -65.2192 0.00103234 0.749554 0.0394 0.545427 0.246697 0.493993
 -65.1607 0.0010477 0.748429 0.0396621 0.544688 0.248504 0.493664
 -65.1026 0.00106318 0.747303 0.039924 0.543948 0.250314 0.493334
 -65.0449 0.00107876 0.746175 0.0401854 0.543206 0.252128 0.493003
 -64.9877 0.00109446 0.745044 0.0404466 0.542463 0.253946 0.492672
 -64.9308 0.00111026 0.743912 0.0407073 0.541719 0.255767 0.49234
 -64.8744 0.00112618 0.742778 0.0409677 0.540973 0.257592 0.492007
 -64.8184 0.0011422 0.741642 0.0412278 0.540226 0.25942 0.491673
 -64.7628 0.00115834 0.740505 0.0414875 0.539478 0.26125 0.491339
 -64.7076 0.00117458 0.739365 0.0417468 0.538728 0.263084 0.491004
 -64.6528 0.00119094 0.738224 0.0420058 0.537977 0.264921 0.490668
 -64.5983 0.0012074 0.737082 0.0422644 0.537226 0.26676 0.490332
 -64.5442 0.00122397 0.735938 0.0425227 0.536473 0.268602 0.489995
 -64.4905 0.00124066 0.734792 0.0427805 0.535719 0.270446 0.489658
 -64.4372 0.00125745 0.733646 0.0430381 0.534963 0.272293 0.489319
 -64.3842 0.00127436 0.732497 0.0432952 0.534207 0.274142 0.488981
 -64.3315 0.00129138 0.731348 0.043552 0.53345 0.275993 0.488641
 -64.2792 0.0013085 0.730197 0.0438084 0.532691 0.277847 0.488301
 -64.2273 0.00132574 0.729045 0.0440645 0.531932 0.279702 0.48796
 -64.1756 0.00134309 0.727892 0.0443202 0.531172 0.28156 0.487619
 -64.1243 0.00136056 0.726737 0.0445755 0.53041 0.283419 0.487277
 -64.0733 0.00137813 0.725582 0.0448305 0.529648 0.28528 0.486934
 -64.0227 0.00139582 0.724425 0.0450851 0.528885 0.287142 0.486591
 -63.9723 0.00141362 0.723267 0.0453394 0.52812 0.289007 0.486247
 -63.9223 0.00143153 0.722109 0.0455933 0.527355 0.290872 0.485903
 -63.8725 0.00144956 0.720949 0.0458468 0.526589 0.292739 0.485558
 -63.8231 0.0014677 0.719789 0.0461 0.525822 0.294607 0.485212
 -63.7739 0.00148595 0.718627 0.0463528 0.525055 0.296477 0.484866
 -63.725 0.00150432 0.717465 0.0466053 0.524286 0.298347 0.484519
 -63.6764 0.00152281 0.716302 0.0468575 0.523517 0.300219 0.484172
 -63.6281 0.00154141 0.715139 0.0471093 0.522747 0.302091 0.483824
 -63.5801 0.00156012 0.713974 0.0473608 0.521976 0.303965 0.483476
 -63.5323 0.00157896 0.712809 0.0476119 0.521204 0.305839 0.483127
 -63.4848 0.00159791 0.711644 0.0478627 0.520432 0.307714 0.482777
 -63.4375 0.00161698 0.710478 0.0481132 0.519658 0.309589 0.482427
 -63.3905 0.00163616 0.709311 0.0483633 0.518885 0.311465 0.482077
 -63.3438 0.00165547 0.708143 0.0486132 0.51811 0.313342 0.481725
 -63.2973 0.0016749 0.706976 0.0488627 0.517335 0.315219 0.481374
 -63.251 0.00169445 0.705807 0.0491119 0.516559 0.317096 0.481021
 -63.205 0.00171411 0.704638 0.0493607 0.515782 0.318974 0.480669
 -63.1592 0.0017339 0.703469 0.0496093 0.515005 0.320852 0.480315
 -63.1137 0.00175382 0.7023 0.0498576 0.514227 0.32273 0.479962
 -63.0683 0.00177385 0.70113 0.0501056 0.513448 0.324608 0.479607
 -63.0232 0.00179401 0.69996 0.0503532 0.512669 0.326486 0.479252
 -62.9783 0.0018143 0.698789 0.0506006 0.511889 0.328364 0.478897
 -62.9337 0.00183471 0.697618 0.0508477 0.511109 0.330242 0.478541
 -62.8892 0.00185525 0.696447 0.0510946 0.510328 0.332119 0.478185
 -62.8449 0.00187591 0.695276 0.0513411 0.509546 0.333997 0.477828
 -62.8009 0.0018967 0.694105 0.0515874 0.508764 0.335874 0.477471
 -62.757 0.00191762 0.692933 0.0518334 0.507982 0.337751 0.477113
 -62.7134 0.00193867 0.691762 0.0520792 0.507199 0.339627 0.476754
 -62.6699 0.00195986 0.69059 0.0523247 0.506415 0.341503 0.476395
 -62.6267 0.00198117 0.689418 0.0525699 0.505631 0.343379 0.476036
 -62.5836 0.00200261 0.688246 0.052815 0.504846 0.345254 0.475676
 -62.5407 0.00202419 0.687074 0.0530597 0.504061 0.347128 0.475316
 -62.4979 0.00204591 0.685902 0.0533043 0.503275 0.349001 0.474955
 -62.4554 0.00206776 0.68473 0.0535486 0.502489 0.350874 0.474594
 -62.413 0.00208974 0.683558 0.0537927 0.501703 0.352746 0.474232
 -62.3708 0.00211187 0.682386 0.0540365 0.500916 0.354617 0.47387
 -62.3288 0.00213413 0.681215 0.0542802 0.500129 0.356488 0.473508
 -62.2869 0.00215653 0.680043 0.0545237 0.499341 0.358357 0.473145
 -62.2453 0.00217907 0.678872 0.0547669 0.498553 0.360225 0.472781
 -62.2037 0.00220176 0.6777 0.05501 0.497764 0.362093 0.472417
 -62.1623 0.00222459 0.676529 0.0552528 0.496975 0.363959 0.472053
 -62.1211 0.00224756 0.675358 0.0554955 0.496186 0.365824 0.471688
 -62.08 0.00227068 0.674187 0.055738 0.495396 0.367688 0.471322
 -62.0391 0.00229394 0.673016 0.0559804 0.494606 0.369551 0.470956
 -61.9983 0.00231735 0.671846 0.0562225 0.493816 0.371413 0.47059
 -61.9577 0.00234091 0.670676 0.0564646 0.493025 0.373273 0.470224
 -61.9172 0.00236462 0.669506 0.0567064 0.492234 0.375132 0.469856
 -61.8768 0.00238848 0.668336 0.0569481 0.491443 0.37699 0.469489
 -61.8366 0.00241249 0.667167 0.0571897 0.490651 0.378846 0.469121
 -61.7965 0.00243666 0.665998 0.0574312 0.489859 0.380701 0.468753
 -61.7566 0.00246098 0.664829 0.0576725 0.489067 0.382554 0.468384
 -61.7168 0.00248546 0.663661 0.0579137 0.488274 0.384406 0.468014
 -61.6771 0.00251009 0.662493 0.0581547 0.487482 0.386256 0.467645
 -61.6375 0.00253488 0.661326 0.0583957 0.486689 0.388105 0.467275
 -61.5981 0.00255984 0.660158 0.0586365 0.485895 0.389952 0.466904
 -61.5587 0.00258495 0.658992 0.0588773 0.485102 0.391797 0.466533
 -61.5195 0.00261023 0.657825 0.0591179 0.484308 0.393641 0.466162
 -61.4804 0.00263567 0.656659 0.0593585 0.483514 0.395483 0.46579
 -61.4415 0.00266128 0.655494 0.059599 0.482719 0.397323 0.465418
 -61.4026 0.00268705 0.654329 0.0598394 0.481925 0.399161 0.465045
 -61.3639 0.002713 0.653165 0.0600798 0.48113 0.400998 0.464673
 -61.3252 0.00273911 0.652001 0.0603201 0.480335 0.402832 0.464299
 -61.2867 0.00276539 0.650837 0.0605603 0.47954 0.404665 0.463925
 -61.2483 0.00279185 0.649674 0.0608005 0.478744 0.406496 0.463551
 -61.21 0.00281847 0.648512 0.0610406 0.477949 0.408325 0.463177
 -61.1718 0.00284528 0.64735 0.0612807 0.477153 0.410152 0.462802
 -61.1337 0.00287226 0.646188 0.0615208 0.476357 0.411977 0.462426
 -61.0956 0.00289942 0.645027 0.0617608 0.475561 0.4138 0.462051
 -61.0577 0.00292676 0.643867 0.0620008 0.474765 0.415621 0.461674
 -61.0199 0.00295428 0.642708 0.0622408 0.473968 0.41744 0.461298
 -60.9822 0.00298198 0.641548 0.0624808 0.473172 0.419257 0.460921
 -60.9445 0.00300987 0.64039 0.0627208 0.472375 0.421071 0.460544
 -60.907 0.00303794 0.639232 0.0629607 0.471578 0.422884 0.460166
 -60.8696 0.0030662 0.638075 0.0632007 0.470781 0.424694 0.459788
 -60.8322 0.00309465 0.636918 0.0634407 0.469984 0.426502 0.45941
 -60.7949 0.00312329 0.635762 0.0636808 0.469187 0.428308 0.459031
 -60.7577 0.00315212 0.634607 0.0639208 0.46839 0.430112 0.458652
 -60.7206 0.00318114 0.633452 0.0641609 0.467592 0.431913 0.458272
 -60.6836 0.00321036 0.632298 0.064401 0.466795 0.433712 0.457892
 -60.6467 0.00323978 0.631145 0.0646412 0.465997 0.435509 0.457512
 -60.6098 0.00326939 0.629992 0.0648814 0.465199 0.437303 0.457131
 -60.573 0.0032992 0.628841 0.0651216 0.464402 0.439095 0.45675
 -60.5363 0.00332922 0.627689 0.0653619 0.463604 0.440885 0.456369
 -60.4997 0.00335944 0.626539 0.0656023 0.462806 0.442672 0.455987
 -60.4632 0.00338986 0.625389 0.0658427 0.462008 0.444457 0.455605
 -60.4267 0.00342049 0.62424 0.0660832 0.46121 0.44624 0.455223
 -60.3903 0.00345133 0.623092 0.0663238 0.460412 0.44802 0.45484
 -60.354 0.00348237 0.621944 0.0665645 0.459614 0.449797 0.454457
 -60.3177 0.00351363 0.620797 0.0668053 0.458815 0.451572 0.454073
 -60.2816 0.0035451 0.619651 0.0670461 0.458017 0.453344 0.453689
 -60.2454 0.00357678 0.618506 0.0672871 0.457219 0.455114 0.453305
 -60.2094 0.00360869 0.617361 0.0675282 0.456421 0.456882 0.45292
 -60.1734 0.0036408 0.616217 0.0677693 0.455623 0.458646 0.452535
 -60.1375 0.00367314 0.615074 0.0680106 0.454824 0.460409 0.45215
 -60.1017 0.0037057 0.613932 0.068252 0.454026 0.462168 0.451765
 -60.0659 0.00373848 0.61279 0.0684936 0.453228 0.463925 0.451379
 -60.0302 0.00377149 0.61165 0.0687352 0.452429 0.465679 0.450992
 -59.9946 0.00380472 0.61051 0.068977 0.451631 0.467431 0.450606
 -59.959 0.00383819 0.609371 0.069219 0.450833 0.46918 0.450219
 -59.9234 0.00387188 0.608233 0.069461 0.450035 0.470926 0.449831
 -59.888 0.0039058 0.607095 0.0697032 0.449236 0.47267 0.449444
 -59.8526 0.00393995 0.605959 0.0699456 0.448438 0.474411 0.449056
 -59.8172 0.00397434 0.604823 0.0701881 0.44764 0.476149 0.448667
 -59.782 0.00400897 0.603688 0.0704308 0.446842 0.477884 0.448279
 -59.7467 0.00404384 0.602554 0.0706737 0.446044 0.479617 0.44789
 -59.7116 0.00407894 0.601421 0.0709167 0.445246 0.481347 0.4475
 -59.6765 0.00411429 0.600289 0.0711599 0.444448 0.483074 0.447111
 -59.6414 0.00414988 0.599157 0.0714033 0.44365 0.484798 0.446721
 -59.6064 0.00418571 0.598026 0.0716468 0.442852 0.486519 0.446331
 -59.5715 0.0042218 0.596897 0.0718906 0.442054 0.488238 0.44594
 -59.5366 0.00425813 0.595768 0.0721345 0.441256 0.489954 0.445549
 -59.5018 0.00429471 0.59464 0.0723786 0.440459 0.491667 0.445158
 -59.467 0.00433154 0.593513 0.0726229 0.439661 0.493377 0.444766
 -59.4323 0.00436863 0.592386 0.0728674 0.438864 0.495084 0.444374
 -59.3976 0.00440598 0.591261 0.0731121 0.438066 0.496788 0.443982
 -59.363 0.00444358 0.590137 0.0733571 0.437269 0.498489 0.44359
 -59.3284 0.00448144 0.589013 0.0736022 0.436472 0.500188 0.443197
 -59.2939 0.00451956 0.587891 0.0738476 0.435675 0.501883 0.442804
 -59.2595 0.00455795 0.586769 0.0740931 0.434878 0.503576 0.44241
 -59.2251 0.0045966 0.585648 0.0743389 0.434081 0.505265 0.442017
 -59.1907 0.00463551 0.584528 0.0745849 0.433284 0.506952 0.441623
 -59.1564 0.00467469 0.583409 0.0748312 0.432487 0.508635 0.441228
 -59.1221 0.00471415 0.582291 0.0750777 0.431691 0.510316 0.440834
 -59.0879 0.00475387 0.581174 0.0753244 0.430894 0.511993 0.440439
 -59.0538 0.00479387 0.580058 0.0755713 0.430098 0.513668 0.440043
 -59.0196 0.00483415 0.578943 0.0758185 0.429302 0.515339 0.439648
 -58.9856 0.0048747 0.577829 0.0760659 0.428506 0.517008 0.439252
 -58.9516 0.00491553 0.576716 0.0763136 0.42771 0.518673 0.438856
 -58.9176 0.00495663 0.575603 0.0765615 0.426915 0.520336 0.438459
 -58.8837 0.00499803 0.574492 0.0768097 0.426119 0.521995 0.438063
 -58.8498 0.0050397 0.573381 0.0770582 0.425324 0.523651 0.437665
 -58.816 0.00508166 0.572272 0.0773069 0.424529 0.525304 0.437268
 -58.7822 0.00512391 0.571164 0.0775558 0.423733 0.526954 0.436871
 -58.7484 0.00516645 0.570056 0.077805 0.422939 0.528601 0.436473
 -58.7147 0.00520928 0.56895 0.0780545 0.422144 0.530245 0.436074
 -58.6811 0.0052524 0.567844 0.0783043 0.421349 0.531886 0.435676
 -58.6475 0.00529582 0.566739 0.0785543 0.420555 0.533523 0.435277
 -58.614 0.00533953 0.565636 0.0788046 0.419761 0.535157 0.434878
 -58.5804 0.00538354 0.564533 0.0790551 0.418967 0.536789 0.434479
 -58.547 0.00542785 0.563432 0.079306 0.418173 0.538417 0.434079
 -58.5136 0.00547246 0.562331 0.0795571 0.41738 0.540041 0.433679
 -58.4802 0.00551738 0.561232 0.0798085 0.416586 0.541663 0.433279
 -58.4469 0.0055626 0.560133 0.0800602 0.415793 0.543281 0.432879
 -58.4136 0.00560812 0.559036 0.0803121 0.415 0.544897 0.432478
 -58.3803 0.00565396 0.557939 0.0805644 0.414208 0.546509 0.432077
 -58.3472 0.0057001 0.556844 0.0808169 0.413415 0.548117 0.431676
 -58.314 0.00574656 0.555749 0.0810697 0.412623 0.549723 0.431274
 -58.2809 0.00579333 0.554656 0.0813229 0.411831 0.551325 0.430873
 -58.2478 0.00584041 0.553563 0.0815763 0.411039 0.552924 0.43047
 -58.2148 0.00588781 0.552472 0.08183 0.410248 0.55452 0.430068
 -58.1819 0.00593553 0.551382 0.082084 0.409456 0.556112 0.429666
 -58.1489 0.00598357 0.550292 0.0823383 0.408665 0.557702 0.429263
 -58.116 0.00603193 0.549204 0.0825929 0.407875 0.559287 0.42886
 -58.0832 0.00608061 0.548117 0.0828478 0.407084 0.56087 0.428456
 -58.0504 0.00612962 0.547031 0.083103 0.406294 0.562449 0.428053
 -58.0177 0.00617896 0.545946 0.0833584 0.405504 0.564025 0.427649
 -57.9849 0.00622863 0.544862 0.0836142 0.404714 0.565598 0.427245
 -57.9523 0.00627862 0.543779 0.0838703 0.403925 0.567167 0.42684
 -57.9197 0.00632895 0.542697 0.0841268 0.403135 0.568733 0.426436
 -57.8871 0.00637961 0.541616 0.0843835 0.402346 0.570296 0.426031
 -57.8546 0.0064306 0.540537 0.0846405 0.401558 0.571855 0.425626
 -57.8221 0.00648193 0.539458 0.0848978 0.400769 0.573411 0.42522
 -57.7896 0.0065336 0.538381 0.0851554 0.399981 0.574964 0.424815
 -57.7572 0.00658561 0.537304 0.0854134 0.399194 0.576513 0.424409
 -57.7249 0.00663796 0.536229 0.0856716 0.398406 0.578058 0.424003
 -57.6926 0.00669065 0.535155 0.0859302 0.397619 0.579601 0.423596
 -57.6603 0.00674369 0.534081 0.0861891 0.396832 0.58114 0.42319
 -57.6281 0.00679707 0.533009 0.0864483 0.396046 0.582675 0.422783
 -57.5959 0.0068508 0.531938 0.0867077 0.395259 0.584207 0.422376
 -57.5638 0.00690488 0.530869 0.0869676 0.394474 0.585736 0.421968
 -57.5317 0.00695931 0.5298 0.0872277 0.393688 0.587261 0.421561
 -57.4996 0.00701409 0.528732 0.0874881 0.392903 0.588783 0.421153
 -57.4676 0.00706923 0.527666 0.0877488 0.392118 0.590302 0.420745
 -57.4357 0.00712472 0.526601 0.0880099 0.391333 0.591817 0.420337
 -57.4038 0.00718056 0.525537 0.0882712 0.390549 0.593328 0.419928
 -57.3719 0.00723677 0.524473 0.0885329 0.389765 0.594836 0.41952
 -57.3401 0.00729333 0.523412 0.0887949 0.388982 0.59634 0.419111
 -57.3083 0.00735025 0.522351 0.0890572 0.388198 0.597841 0.418702
 -57.2766 0.00740754 0.521291 0.0893198 0.387416 0.599339 0.418292
 -57.2449 0.00746519 0.520233 0.0895827 0.386633 0.600833 0.417883
 -57.2133 0.0075232 0.519176 0.089846 0.385851 0.602323 0.417473
 -57.1817 0.00758159 0.518119 0.0901095 0.385069 0.60381 0.417063
 -57.1501 0.00764033 0.517064 0.0903734 0.384288 0.605294 0.416653
 -57.1186 0.00769945 0.516011 0.0906375 0.383507 0.606774 0.416243
 -57.0872 0.00775894 0.514958 0.090902 0.382726 0.60825 0.415832
 -57.0558 0.0078188 0.513907 0.0911668 0.381946 0.609723 0.415421
 -57.0244 0.00787903 0.512856 0.0914318 0.381166 0.611193 0.41501
 -56.9931 0.00793964 0.511807 0.0916972 0.380387 0.612658 0.414599
 -56.9618 0.00800062 0.51076 0.0919629 0.379608 0.614121 0.414187
 -56.9306 0.00806198 0.509713 0.0922289 0.378829 0.615579 0.413776
 -56.8994 0.00812372 0.508667 0.0924953 0.378051 0.617034 0.413364
 -56.8683 0.00818584 0.507623 0.0927619 0.377273 0.618486 0.412952
 -56.8372 0.00824834 0.50658 0.0930288 0.376496 0.619934 0.41254
 -56.8062 0.00831122 0.505538 0.093296 0.375719 0.621378 0.412127
 -56.7752 0.00837448 0.504498 0.0935635 0.374942 0.622819 0.411715
 -56.7443 0.00843813 0.503458 0.0938313 0.374166 0.624256 0.411302
 -56.7134 0.00850216 0.50242 0.0940995 0.37339 0.625689 0.410889
 -56.6825 0.00856658 0.501383 0.0943679 0.372615 0.627119 0.410475
 -56.6517 0.00863139 0.500348 0.0946366 0.37184 0.628545 0.410062
 -56.621 0.00869658 0.499313 0.0949056 0.371066 0.629968 0.409649
 -56.5903 0.00876217 0.49828 0.0951749 0.370292 0.631387 0.409235
 -56.5596 0.00882815 0.497248 0.0954445 0.369518 0.632802 0.408821
 -56.529 0.00889452 0.496217 0.0957144 0.368745 0.634214 0.408407
 -56.4985 0.00896128 0.495188 0.0959846 0.367973 0.635622 0.407992
 -56.468 0.00902843 0.49416 0.096255 0.367201 0.637026 0.407578
 -56.4375 0.00909599 0.493133 0.0965258 0.366429 0.638427 0.407163
 -56.4071 0.00916393 0.492107 0.0967968 0.365658 0.639824 0.406749
 -56.3768 0.00923228 0.491083 0.0970681 0.364887 0.641217 0.406334
 -56.3465 0.00930102 0.49006 0.0973397 0.364117 0.642607 0.405918
 -56.3162 0.00937016 0.489038 0.0976116 0.363347 0.643993 0.405503
 -56.286 0.0094397 0.488018 0.0978838 0.362578 0.645375 0.405088
 -56.2559 0.00950964 0.486998 0.0981562 0.361809 0.646754 0.404672
 -56.2258 0.00957999 0.485981 0.0984289 0.361041 0.648129 0.404256
 -56.1957 0.00965073 0.484964 0.0987019 0.360273 0.6495 0.40384
 -56.1657 0.00972188 0.483949 0.0989752 0.359506 0.650868 0.403424
 -56.1358 0.00979344 0.482935 0.0992487 0.358739 0.652231 0.403008
 -56.1059 0.0098654 0.481922 0.0995225 0.357973 0.653591 0.402592
 -56.0761 0.00993776 0.480911 0.0997965 0.357207 0.654948 0.402175
 -56.0463 0.0100105 0.479901 0.100071 0.356442 0.6563 0.401758
 -56.0165 0.0100837 0.478892 0.100345 0.355677 0.657649 0.401341
 -55.9869 0.0101573 0.477885 0.10062 0.354913 0.658994 0.400924
 -55.9572 0.0102313 0.476879 0.100895 0.354149 0.660336 0.400507
 -55.9276 0.0103057 0.475874 0.101171 0.353386 0.661673 0.40009
 -55.8981 0.0103805 0.474871 0.101446 0.352623 0.663007 0.399673
 -55.8686 0.0104557 0.473869 0.101722 0.351861 0.664337 0.399255
 -55.8392 0.0105314 0.472869 0.101998 0.3511 0.665663 0.398837
 -55.8098 0.0106074 0.471869 0.102275 0.350339 0.666986 0.398419
 -55.7805 0.0106839 0.470872 0.102551 0.349579 0.668305 0.398002
 -55.7513 0.0107608 0.469875 0.102828 0.348819 0.66962 0.397583
 -55.7221 0.010838 0.46888 0.103105 0.348059 0.670931 0.397165
 -55.6929 0.0109157 0.467887 0.103382 0.347301 0.672238 0.396747
 -55.6638 0.0109939 0.466894 0.10366 0.346543 0.673542 0.396328
 -55.6348 0.0110724 0.465903 0.103938 0.345785 0.674842 0.39591
 -55.6058 0.0111513 0.464914 0.104216 0.345028 0.676138 0.395491
 -55.5768 0.0112307 0.463926 0.104494 0.344272 0.67743 0.395072
 -55.548 0.0113105 0.462939 0.104772 0.343516 0.678718 0.394653
 -55.5191 0.0113907 0.461954 0.105051 0.342761 0.680003 0.394234
 -55.4904 0.0114713 0.46097 0.10533 0.342006 0.681284 0.393815
 -55.4617 0.0115523 0.459988 0.105609 0.341252 0.682561 0.393396
 -55.433 0.0116337 0.459007 0.105888 0.340499 0.683834 0.392976
 -55.4044 0.0117156 0.458027 0.106168 0.339746 0.685103 0.392557
 -55.3758 0.0117979 0.457049 0.106448 0.338994 0.686369 0.392137
 -55.3474 0.0118806 0.456073 0.106728 0.338242 0.68763 0.391718
 -55.3189 0.0119637 0.455098 0.107008 0.337491 0.688888 0.391298
 -55.2906 0.0120472 0.454124 0.107288 0.336741 0.690142 0.390878
 -55.2622 0.0121312 0.453152 0.107569 0.335991 0.691392 0.390458
 -55.234 0.0122156 0.452181 0.107849 0.335242 0.692639 0.390038
 -55.2058 0.0123004 0.451212 0.10813 0.334494 0.693881 0.389618
 -55.1776 0.0123856 0.450244 0.108411 0.333746 0.69512 0.389197
 -55.1495 0.0124712 0.449277 0.108693 0.332999 0.696355 0.388777
 -55.1215 0.0125573 0.448313 0.108974 0.332253 0.697586 0.388357
 -55.0935 0.0126437 0.447349 0.109256 0.331507 0.698813 0.387936
 -55.0656 0.0127306 0.446387 0.109538 0.330761 0.700036 0.387515
 -55.0377 0.0128179 0.445427 0.10982 0.330017 0.701255 0.387095
 -55.0099 0.0129056 0.444468 0.110102 0.329273 0.702471 0.386674
 -54.9822 0.0129938 0.443511 0.110384 0.32853 0.703682 0.386253
 -54.9545 0.0130824 0.442555 0.110667 0.327787 0.70489 0.385832
 -54.9269 0.0131713 0.441601 0.110949 0.327046 0.706094 0.385411
 -54.8993 0.0132607 0.440648 0.111232 0.326304 0.707294 0.38499
 -54.8718 0.0133506 0.439697 0.111515 0.325564 0.70849 0.384569
 -54.8444 0.0134408 0.438747 0.111798 0.324824 0.709682 0.384148
 -54.817 0.0135315 0.437799 0.112081 0.324085 0.71087 0.383727
 -54.7897 0.0136225 0.436852 0.112365 0.323347 0.712055 0.383305
 -54.7624 0.013714 0.435907 0.112648 0.322609 0.713235 0.382884
 -54.7352 0.0138059 0.434963 0.112932 0.321872 0.714412 0.382463
 -54.708 0.0138983 0.434021 0.113216 0.321136 0.715585 0.382041
 -54.6809 0.013991 0.433081 0.1135 0.3204 0.716754 0.38162
 -54.6539 0.0140842 0.432142 0.113784 0.319665 0.717919 0.381198
 -54.6269 0.0141777 0.431205 0.114068 0.318931 0.71908 0.380776
 -54.6 0.0142717 0.430269 0.114352 0.318198 0.720237 0.380355
 -54.5732 0.0143661 0.429335 0.114636 0.317465 0.721391 0.379933
 -54.5464 0.0144609 0.428402 0.114921 0.316733 0.72254 0.379511
 -54.5197 0.0145562 0.427472 0.115206 0.316002 0.723686 0.379089
 -54.493 0.0146518 0.426542 0.11549 0.315271 0.724828 0.378668
 -54.4664 0.0147479 0.425614 0.115775 0.314541 0.725965 0.378246
 -54.4399 0.0148444 0.424688 0.11606 0.313812 0.727099 0.377824
 -54.4134 0.0149412 0.423764 0.116345 0.313084 0.728229 0.377402
 -54.3869 0.0150385 0.422841 0.11663 0.312356 0.729355 0.37698
 -54.3606 0.0151362 0.42192 0.116916 0.31163 0.730478 0.376558
 -54.3343 0.0152343 0.421 0.117201 0.310904 0.731596 0.376136
 -54.3081 0.0153329 0.420082 0.117486 0.310178 0.732711 0.375714
 -54.2819 0.0154318 0.419166 0.117772 0.309454 0.733821 0.375292
 -54.2558 0.0155311 0.418251 0.118057 0.30873 0.734928 0.37487
 -54.2297 0.0156309 0.417338 0.118343 0.308007 0.73603 0.374448
 -54.2037 0.015731 0.416426 0.118629 0.307285 0.737129 0.374025
 -54.1778 0.0158316 0.415517 0.118914 0.306564 0.738224 0.373603
 -54.1519 0.0159325 0.414608 0.1192 0.305843 0.739315 0.373181
 -54.1261 0.0160339 0.413702 0.119486 0.305123 0.740403 0.372759
 -54.1004 0.0161356 0.412797 0.119772 0.304404 0.741486 0.372337
 -54.0747 0.0162378 0.411894 0.120058 0.303686 0.742565 0.371915
 -54.0491 0.0163404 0.410992 0.120344 0.302969 0.743641 0.371493
 -54.0236 0.0164433 0.410093 0.12063 0.302252 0.744712 0.37107
 -53.9981 0.0165467 0.409195 0.120916 0.301536 0.74578 0.370648
 -53.9727 0.0166504 0.408298 0.121202 0.300821 0.746844 0.370226
 -53.9473 0.0167546 0.407403 0.121488 0.300107 0.747904 0.369804
 -53.922 0.0168591 0.40651 0.121774 0.299394 0.74896 0.369382
 -53.8968 0.0169641 0.405619 0.122061 0.298681 0.750012 0.36896
 -53.8716 0.0170694 0.404729 0.122347 0.297969 0.751061 0.368538
 -53.8465 0.0171751 0.403842 0.122633 0.297258 0.752105 0.368116
 -53.8215 0.0172813 0.402955 0.122919 0.296548 0.753146 0.367693
 -53.7965 0.0173878 0.402071 0.123206 0.295839 0.754182 0.367271
 -53.7716 0.0174947 0.401188 0.123492 0.295131 0.755215 0.366849
 -53.7467 0.0176019 0.400307 0.123778 0.294423 0.756244 0.366427
 -53.7219 0.0177096 0.399428 0.124065 0.293716 0.757269 0.366005
 -53.6972 0.0178177 0.39855 0.124351 0.293011 0.75829 0.365583
 -53.6725 0.0179261 0.397674 0.124637 0.292306 0.759308 0.365161
 -53.6479 0.0180349 0.3968 0.124923 0.291601 0.760321 0.36474
 -53.6234 0.0181441 0.395928 0.12521 0.290898 0.761331 0.364318
 -53.5989 0.0182537 0.395057 0.125496 0.290196 0.762336 0.363896
 -53.5745 0.0183636 0.394188 0.125782 0.289494 0.763338 0.363474
 -53.5502 0.018474 0.393321 0.126068 0.288793 0.764336 0.363052
 -53.5259 0.0185847 0.392456 0.126354 0.288094 0.76533 0.362631
 -53.5017 0.0186957 0.391592 0.12664 0.287395 0.766321 0.362209
 -53.4776 0.0188072 0.390731 0.126927 0.286696 0.767307 0.361787
 -53.4535 0.018919 0.389871 0.127213 0.285999 0.76829 0.361366
 -53.4295 0.0190312 0.389012 0.127499 0.285303 0.769269 0.360944
 -53.4055 0.0191437 0.388156 0.127784 0.284608 0.770244 0.360523
 -53.3816 0.0192566 0.387301 0.12807 0.283913 0.771215 0.360101
 -53.3578 0.0193699 0.386448 0.128356 0.283219 0.772182 0.35968
 -53.3341 0.0194836 0.385597 0.128642 0.282527 0.773145 0.359259
 -53.3104 0.0195976 0.384748 0.128928 0.281835 0.774105 0.358837
 -53.2867 0.0197119 0.3839 0.129213 0.281144 0.775061 0.358416
 -53.2632 0.0198266 0.383055 0.129499 0.280454 0.776013 0.357995
 -53.2397 0.0199417 0.382211 0.129784 0.279765 0.776961 0.357574
 -53.2162 0.0200571 0.381369 0.13007 0.279076 0.777906 0.357153
 -53.1929 0.0201729 0.380528 0.130355 0.278389 0.778846 0.356732
 -53.1696 0.020289 0.37969 0.13064 0.277703 0.779783 0.356311
 -53.1463 0.0204055 0.378853 0.130926 0.277017 0.780716 0.35589
 -53.1232 0.0205223 0.378018 0.131211 0.276333 0.781645 0.35547
 -53.1001 0.0206395 0.377185 0.131496 0.275649 0.782571 0.355049
 -53.077 0.020757 0.376354 0.131781 0.274966 0.783492 0.354629
 -53.054 0.0208748 0.375525 0.132065 0.274285 0.78441 0.354208
 -53.0311 0.020993 0.374697 0.13235 0.273604 0.785324 0.353788
 -53.0083 0.0211115 0.373872 0.132635 0.272924 0.786234 0.353367
 -52.9855 0.0212303 0.373048 0.132919 0.272245 0.787141 0.352947
 -52.9628 0.0213495 0.372226 0.133203 0.271567 0.788044 0.352527
 -52.9401 0.021469 0.371406 0.133488 0.27089 0.788943 0.352107
 -52.9175 0.0215889 0.370587 0.133772 0.270214 0.789838 0.351687
 -52.895 0.021709 0.369771 0.134056 0.269539 0.79073 0.351267
 -52.8726 0.0218295 0.368956 0.134339 0.268864 0.791617 0.350848
 -52.8502 0.0219503 0.368144 0.134623 0.268191 0.792501 0.350428
 -52.8279 0.0220714 0.367333 0.134907 0.267519 0.793382 0.350008
 -52.8056 0.0221929 0.366524 0.13519 0.266848 0.794258 0.349589
 -52.7834 0.0223146 0.365717 0.135473 0.266177 0.795131 0.34917
 -52.7613 0.0224367 0.364911 0.135756 0.265508 0.796 0.34875
 -52.7392 0.0225591 0.364108 0.136039 0.26484 0.796866 0.348331
 -52.7172 0.0226818 0.363306 0.136322 0.264172 0.797728 0.347912
 -52.6953 0.0228048 0.362507 0.136605 0.263506 0.798586 0.347493
 -52.6734 0.0229281 0.361709 0.136887 0.26284 0.79944 0.347075
 -52.6516 0.0230517 0.360913 0.13717 0.262176 0.800291 0.346656
 -52.6299 0.0231755 0.360119 0.137452 0.261512 0.801138 0.346238
 -52.6082 0.0232997 0.359327 0.137734 0.26085 0.801981 0.345819
 -52.5866 0.0234242 0.358537 0.138015 0.260188 0.802821 0.345401
 -52.5651 0.023549 0.357748 0.138297 0.259528 0.803657 0.344983
 -52.5436 0.0236741 0.356962 0.138579 0.258868 0.804489 0.344565
 -52.5222 0.0237994 0.356177 0.13886 0.25821 0.805318 0.344147
 -52.5008 0.023925 0.355395 0.139141 0.257552 0.806143 0.343729
 -52.4796 0.024051 0.354614 0.139422 0.256896 0.806965 0.343311
 -52.4584 0.0241771 0.353835 0.139702 0.25624 0.807782 0.342894
 -52.4372 0.0243036 0.353058 0.139983 0.255585 0.808597 0.342476
 -52.4161 0.0244304 0.352283 0.140263 0.254932 0.809407 0.342059
 -52.3951 0.0245574 0.35151 0.140543 0.254279 0.810214 0.341642
 -52.3742 0.0246846 0.350739 0.140823 0.253628 0.811018 0.341225
 -52.3533 0.0248122 0.349969 0.141102 0.252978 0.811817 0.340808
 -52.3325 0.02494 0.349202 0.141382 0.252328 0.812614 0.340392
 -52.3117 0.0250681 0.348436 0.141661 0.25168 0.813406 0.339975
 -52.291 0.0251964 0.347673 0.14194 0.251032 0.814195 0.339559
 -52.2704 0.025325 0.346911 0.142219 0.250386 0.814981 0.339143
 -52.2498 0.0254538 0.346152 0.142497 0.24974 0.815763 0.338727
 -52.2294 0.0255829 0.345394 0.142775 0.249096 0.816541 0.338311
 -52.2089 0.0257122 0.344638 0.143053 0.248453 0.817316 0.337895
 -52.1886 0.0258418 0.343884 0.143331 0.247811 0.818087 0.337479
 -52.1683 0.0259716 0.343132 0.143608 0.247169 0.818855 0.337064
 -52.1481 0.0261016 0.342382 0.143886 0.246529 0.819619 0.336649
 -52.1279 0.0262319 0.341634 0.144163 0.24589 0.82038 0.336233
 -52.1078 0.0263624 0.340887 0.144439 0.245252 0.821137 0.335818
 -52.0878 0.0264932 0.340143 0.144716 0.244615 0.821891 0.335404
 -52.0678 0.0266241 0.339401 0.144992 0.243979 0.822641 0.334989
 -52.0479 0.0267553 0.33866 0.145268 0.243344 0.823388 0.334575
 -52.0281 0.0268867 0.337922 0.145544 0.24271 0.824131 0.33416
 -52.0083 0.0270183 0.337185 0.145819 0.242077 0.824871 0.333746
 -51.9886 0.0271502 0.336451 0.146094 0.241445 0.825608 0.333332
 -51.9689 0.0272822 0.335718 0.146369 0.240815 0.82634 0.332919
 -51.9494 0.0274145 0.334987 0.146644 0.240185 0.82707 0.332505
 -51.9299 0.0275469 0.334258 0.146918 0.239556 0.827796 0.332092
 -51.9104 0.0276796 0.333532 0.147192 0.238929 0.828519 0.331678
 -51.8911 0.0278124 0.332807 0.147466 0.238302 0.829238 0.331265
 -51.8717 0.0279455 0.332084 0.147739 0.237677 0.829954 0.330853
 -51.8525 0.0280787 0.331363 0.148012 0.237052 0.830666 0.33044
 -51.8333 0.0282122 0.330644 0.148285 0.236429 0.831375 0.330028
 -51.8142 0.0283458 0.329927 0.148557 0.235807 0.83208 0.329615
 -51.7952 0.0284796 0.329212 0.148829 0.235186 0.832783 0.329203
 -51.7762 0.0286135 0.328498 0.149101 0.234566 0.833482 0.328791
 -51.7573 0.0287477 0.327787 0.149373 0.233947 0.834177 0.32838
 -51.7384 0.028882 0.327078 0.149644 0.233329 0.834869 0.327968
 -51.7196 0.0290165 0.326371 0.149915 0.232712 0.835558 0.327557
 -51.7009 0.0291511 0.325665 0.150185 0.232096 0.836243 0.327146
 -51.6822 0.0292859 0.324962 0.150456 0.231482 0.836926 0.326735
 -51.6637 0.0294209 0.32426 0.150726 0.230868 0.837604 0.326324
 -51.6451 0.029556 0.323561 0.150995 0.230255 0.83828 0.325914
 -51.6267 0.0296913 0.322863 0.151264 0.229644 0.838952 0.325503
 -51.6083 0.0298267 0.322168 0.151533 0.229034 0.839621 0.325093
 -51.59 0.0299623 0.321474 0.151802 0.228424 0.840287 0.324684
 -51.5717 0.030098 0.320783 0.15207 0.227816 0.840949 0.324274
 -51.5535 0.0302338 0.320093 0.152338 0.227209 0.841608 0.323865
 -51.5354 0.0303698 0.319405 0.152605 0.226603 0.842264 0.323455
 -51.5173 0.0305059 0.318719 0.152872 0.225998 0.842917 0.323046
 -51.4993 0.0306421 0.318036 0.153139 0.225395 0.843566 0.322638
 -51.4814 0.0307784 0.317354 0.153405 0.224792 0.844212 0.322229
 -51.4635 0.0309149 0.316674 0.153671 0.22419 0.844855 0.321821
 -51.4457 0.0310515 0.315996 0.153937 0.22359 0.845495 0.321413
 -51.428 0.0311881 0.31532 0.154202 0.222991 0.846131 0.321005
 -51.4103 0.0313249 0.314646 0.154467 0.222392 0.846765 0.320597
 -51.3927 0.0314618 0.313974 0.154732 0.221795 0.847395 0.32019
 -51.3752 0.0315988 0.313304 0.154996 0.221199 0.848022 0.319782
 -51.3577 0.0317359 0.312636 0.155259 0.220604 0.848646 0.319376
 -51.3403 0.031873 0.31197 0.155523 0.22001 0.849266 0.318969
 -51.3229 0.0320103 0.311306 0.155786 0.219418 0.849884 0.318562
 -51.3057 0.0321476 0.310643 0.156048 0.218826 0.850498 0.318156
 -51.2884 0.032285 0.309983 0.15631 0.218236 0.851109 0.31775
 -51.2713 0.0324225 0.309325 0.156572 0.217646 0.851718 0.317344
 -51.2542 0.0325601 0.308669 0.156833 0.217058 0.852323 0.316939
 -51.2372 0.0326977 0.308014 0.157094 0.216471 0.852925 0.316533
 -51.2203 0.0328354 0.307362 0.157355 0.215885 0.853523 0.316128
 -51.2034 0.0329731 0.306712 0.157615 0.2153 0.854119 0.315723
 -51.1866 0.0331109 0.306063 0.157874 0.214716 0.854712 0.315319
 -51.1698 0.0332488 0.305417 0.158134 0.214133 0.855301 0.314915
 -51.1532 0.0333866 0.304772 0.158392 0.213552 0.855888 0.314511
 -51.1365 0.0335246 0.30413 0.158651 0.212971 0.856472 0.314107
 -51.12 0.0336625 0.303489 0.158909 0.212392 0.857052 0.313703
 -51.1035 0.0338005 0.302851 0.159166 0.211814 0.85763 0.3133
 -51.0871 0.0339385 0.302214 0.159423 0.211237 0.858204 0.312897
 -51.0708 0.0340766 0.301579 0.15968 0.210661 0.858776 0.312494
 -51.0545 0.0342146 0.300947 0.159936 0.210086 0.859344 0.312091
 -51.0383 0.0343527 0.300316 0.160192 0.209513 0.85991 0.311689
 -51.0221 0.0344908 0.299687 0.160447 0.20894 0.860472 0.311287
 -51.006 0.0346288 0.29906 0.160702 0.208369 0.861032 0.310885
 -50.99 0.0347669 0.298435 0.160956 0.207798 0.861588 0.310484
 -50.9741 0.034905 0.297812 0.16121 0.207229 0.862142 0.310083
 -50.9582 0.0350431 0.297192 0.161463 0.206661 0.862693 0.309682
 -50.9424 0.0351811 0.296573 0.161716 0.206094 0.86324 0.309281
 -50.9266 0.0353191 0.295956 0.161968 0.205529 0.863785 0.30888
 -51.0381 0.0354155 0.295349 0.162205 0.204966 0.864319 0.308481
 -51.1482 0.0354338 0.294761 0.162411 0.204407 0.864833 0.308084
 -51.257 0.0353819 0.294191 0.162588 0.203854 0.865327 0.30769
 -51.3648 0.0352667 0.293639 0.162736 0.203304 0.865803 0.307297
 -51.4716 0.0350946 0.293104 0.162855 0.202759 0.866261 0.306907
 -51.5775 0.0348715 0.292587 0.162947 0.202218 0.8667 0.306519
 -51.6826 0.0346028 0.292087 0.163012 0.201681 0.867121 0.306133
 -51.787 0.0342936 0.291604 0.163051 0.201148 0.867525 0.305749
 -51.8908 0.0339483 0.291137 0.163064 0.20062 0.867911 0.305367
 -51.994 0.0335712 0.290687 0.163051 0.200095 0.86828 0.304988
 -52.0967 0.0331661 0.290253 0.163014 0.199575 0.868632 0.30461
 -52.1988 0.0327365 0.289835 0.162953 0.199058 0.868967 0.304235
 -52.3005 0.0322856 0.289433 0.162868 0.198545 0.869286 0.303862
 -52.4018 0.0318164 0.289046 0.16276 0.198036 0.869589 0.30349
 -52.5027 0.0313317 0.288675 0.162629 0.197531 0.869875 0.303121
 -52.6031 0.0308339 0.288319 0.162476 0.19703 0.870145 0.302754
 -52.7032 0.0303253 0.287978 0.162301 0.196532 0.8704 0.302388
 -52.8029 0.0298079 0.287652 0.162106 0.196039 0.870639 0.302025
 -52.9022 0.0292838 0.287341 0.161889 0.195548 0.870862 0.301664
 -53.0011 0.0287546 0.287045 0.161652 0.195062 0.871071 0.301304
 -53.0997 0.028222 0.286763 0.161395 0.194579 0.871264 0.300947
 -53.1979 0.0276874 0.286496 0.161119 0.1941 0.871442 0.300591
 -53.2957 0.0271521 0.286243 0.160824 0.193624 0.871605 0.300238
 -53.3931 0.0266173 0.286004 0.160511 0.193151 0.871753 0.299886
 -53.4901 0.0260841 0.285778 0.160179 0.192682 0.871887 0.299536
 -53.5867 0.0255536 0.285567 0.15983 0.192217 0.872007 0.299188
 -53.6829 0.0250265 0.285369 0.159464 0.191754 0.872112 0.298842
 -53.7786 0.0245038 0.285185 0.159081 0.191295 0.872203 0.298498
 -53.8739 0.0239861 0.285013 0.158682 0.19084 0.87228 0.298155
 -53.9688 0.023474 0.284856 0.158267 0.190388 0.872343 0.297815
 -54.0631 0.0229682 0.284711 0.157836 0.189938 0.872392 0.297476
 -54.157 0.0224692 0.284579 0.157391 0.189492 0.872428 0.297139
 -54.2505 0.0219773 0.28446 0.156931 0.18905 0.87245 0.296804
 -54.3434 0.021493 0.284353 0.156457 0.18861 0.872459 0.296471
 -54.4358 0.0210166 0.284259 0.15597 0.188173 0.872454 0.296139
 -54.5277 0.0205484 0.284177 0.155469 0.18774 0.872437 0.295809
 -54.6191 0.0200886 0.284108 0.154956 0.187309 0.872406 0.295481
 -54.7099 0.0196375 0.284051 0.15443 0.186882 0.872363 0.295155
 -54.8002 0.0191951 0.284005 0.153893 0.186457 0.872306 0.29483
 -54.89 0.0187617 0.283971 0.153344 0.186036 0.872238 0.294507
 -54.9791 0.0183372 0.283949 0.152783 0.185617 0.872156 0.294186
 -55.0678 0.0179218 0.283939 0.152212 0.185201 0.872063 0.293866
 -55.1558 0.0175156 0.283939 0.151631 0.184788 0.871957 0.293548
 -55.2433 0.0171184 0.283951 0.15104 0.184378 0.871839 0.293231
 -55.3301 0.0167303 0.283975 0.15044 0.18397 0.871709 0.292916
 -55.4164 0.0163513 0.284009 0.14983 0.183565 0.871567 0.292603
 -55.5022 0.0159813 0.284054 0.149212 0.183163 0.871413 0.292291
 -55.5873 0.0156202 0.284109 0.148586 0.182764 0.871248 0.291981
 -55.6718 0.015268 0.284175 0.147951 0.182367 0.871071 0.291673
 -55.7557 0.0149245 0.284252 0.14731 0.181973 0.870882 0.291365
 -55.839 0.0145897 0.284339 0.14666 0.181581 0.870683 0.29106
 -55.9217 0.0142633 0.284436 0.146005 0.181192 0.870472 0.290756
 -56.0039 0.0139454 0.284543 0.145342 0.180805 0.87025 0.290453
 -56.0854 0.0136357 0.28466 0.144674 0.180421 0.870017 0.290152
 -56.1663 0.0133341 0.284787 0.144 0.180039 0.869774 0.289852
 -56.2466 0.0130405 0.284923 0.14332 0.17966 0.869519 0.289554
 -56.3263 0.0127547 0.285069 0.142636 0.179283 0.869254 0.289257
 -56.4054 0.0124765 0.285225 0.141947 0.178909 0.868979 0.288962
 -56.484 0.0122057 0.285389 0.141253 0.178537 0.868693 0.288668
 -56.5619 0.0119423 0.285563 0.140555 0.178167 0.868397 0.288375
 -56.6393 0.011686 0.285746 0.139853 0.1778 0.868091 0.288084
 -56.716 0.0114366 0.285938 0.139148 0.177435 0.867774 0.287794
 -56.7922 0.0111941 0.286139 0.13844 0.177072 0.867448 0.287506
 -56.8678 0.0109582 0.286348 0.137729 0.176711 0.867112 0.287218
 -56.9428 0.0107287 0.286566 0.137015 0.176352 0.866766 0.286933
 -57.0173 0.0105055 0.286792 0.136299 0.175996 0.866411 0.286648
 -57.0912 0.0102885 0.287027 0.135581 0.175642 0.866046 0.286365
 -57.1645 0.0100773 0.28727 0.134861 0.17529 0.865671 0.286083
 -57.2373 0.009872 0.287521 0.13414 0.17494 0.865287 0.285802
 -57.3095 0.00967229 0.28778 0.133417 0.174592 0.864894 0.285522
 -57.3811 0.00947805 0.288047 0.132693 0.174246 0.864492 0.285244
 -57.4522 0.00928912 0.288322 0.131968 0.173903 0.864081 0.284967
 -57.5228 0.00910534 0.288604 0.131243 0.173561 0.863661 0.284691
 -57.5929 0.00892656 0.288894 0.130517 0.173221 0.863232 0.284416
 -57.6624 0.00875263 0.289192 0.129792 0.172884 0.862794 0.284143
 -57.7314 0.00858342 0.289497 0.129066 0.172548 0.862348 0.28387
 -57.7999 0.00841877 0.289809 0.128341 0.172214 0.861893 0.283599
 -57.8679 0.00825856 0.290128 0.127616 0.171882 0.86143 0.283329
 -57.9354 0.00810264 0.290455 0.126891 0.171552 0.860958 0.28306
 -58.0023 0.00795088 0.290788 0.126168 0.171224 0.860478 0.282792
 -58.0688 0.00780315 0.291129 0.125446 0.170898 0.85999 0.282526
 -58.1348 0.00765934 0.291476 0.124724 0.170573 0.859494 0.28226
 -58.2003 0.00751932 0.29183 0.124005 0.170251 0.85899 0.281996
 -58.2654 0.00738296 0.292191 0.123286 0.16993 0.858477 0.281732
 -58.3299 0.00725017 0.292558 0.12257 0.169611 0.857957 0.28147
 -58.394 0.00712082 0.292931 0.121855 0.169294 0.85743 0.281209
 -58.4577 0.0069948 0.293311 0.121142 0.168978 0.856894 0.280949
 -58.5209 0.00687202 0.293698 0.120432 0.168665 0.856351 0.28069
 -58.5836 0.00675238 0.29409 0.119723 0.168353 0.855801 0.280431
 -58.6459 0.00663576 0.294489 0.119017 0.168043 0.855243 0.280174
 -58.7078 0.00652209 0.294893 0.118314 0.167734 0.854678 0.279918
 -58.7693 0.00641126 0.295304 0.117613 0.167427 0.854106 0.279663
 -58.8303 0.00630319 0.29572 0.116915 0.167122 0.853526 0.279409
 -58.8909 0.00619779 0.296142 0.11622 0.166818 0.852939 0.279156
 -58.9511 0.00609498 0.29657 0.115528 0.166517 0.852346 0.278904
 -59.0109 0.00599467 0.297004 0.114839 0.166216 0.851745 0.278653
 -59.0703 0.0058968 0.297443 0.114153 0.165918 0.851137 0.278403
 -59.1293 0.00580128 0.297887 0.11347 0.165621 0.850523 0.278153
 -59.1879 0.00570804 0.298337 0.11279 0.165325 0.849902 0.277905
 -59.2461 0.00561702 0.298793 0.112115 0.165031 0.849274 0.277658
 -59.1726 0.00553782 0.299244 0.111456 0.164738 0.848652 0.27741
 -59.1002 0.00547841 0.299684 0.11083 0.164444 0.848048 0.277162
 -59.0289 0.00543631 0.300111 0.110234 0.164149 0.847461 0.276914
 -58.9588 0.00540946 0.300527 0.109668 0.163853 0.846891 0.276665
 -58.8897 0.00539598 0.300931 0.10913 0.163557 0.846338 0.276415
 -58.8216 0.0053943 0.301324 0.108619 0.16326 0.845801 0.276164
 -58.7546 0.00540298 0.301706 0.108135 0.162963 0.845279 0.275913
 -58.6887 0.00542081 0.302077 0.107676 0.162665 0.844774 0.275662
 -58.6237 0.00544668 0.302437 0.107242 0.162366 0.844284 0.27541
 -58.5597 0.00547966 0.302786 0.106832 0.162067 0.843809 0.275157
 -58.4967 0.0055189 0.303125 0.106445 0.161767 0.843348 0.274904
 -58.4346 0.00556368 0.303454 0.10608 0.161467 0.842902 0.27465
 -58.3734 0.00561334 0.303773 0.105736 0.161166 0.84247 0.274395
 -58.3132 0.00566732 0.304082 0.105413 0.160865 0.842052 0.27414
 -58.2539 0.00572511 0.304381 0.10511 0.160564 0.841648 0.273885
 -58.1954 0.00578626 0.304671 0.104826 0.160262 0.841256 0.273629
 -58.1378 0.00585039 0.304952 0.104561 0.159959 0.840878 0.273373
 -58.0811 0.00591714 0.305223 0.104314 0.159657 0.840513 0.273116
 -58.0252 0.0059862 0.305485 0.104084 0.159353 0.84016 0.272859
 -57.9702 0.00605731 0.305739 0.103871 0.15905 0.839819 0.272601
 -57.9159 0.00613021 0.305984 0.103674 0.158746 0.83949 0.272343
 -57.8625 0.0062047 0.306221 0.103492 0.158442 0.839173 0.272084
 -57.8098 0.00628057 0.306449 0.103326 0.158138 0.838868 0.271825
 -57.7579 0.00635767 0.306669 0.103174 0.157833 0.838574 0.271566
 -57.7068 0.00643582 0.306881 0.103036 0.157528 0.838291 0.271306
 -57.6564 0.00651491 0.307085 0.102912 0.157223 0.838019 0.271046
 -57.6068 0.00659479 0.307281 0.102801 0.156917 0.837757 0.270785
 -57.5579 0.00667537 0.30747 0.102702 0.156611 0.837506 0.270524
 -57.5097 0.00675654 0.307651 0.102616 0.156305 0.837265 0.270263
 -57.4622 0.00683822 0.307825 0.102541 0.155999 0.837034 0.270001
 -57.4154 0.00692032 0.307991 0.102478 0.155693 0.836812 0.269739
 -57.3692 0.00700277 0.308151 0.102425 0.155386 0.836601 0.269477
 -57.3238 0.0070855 0.308304 0.102383 0.15508 0.836398 0.269214
 -57.279 0.00716846 0.308449 0.102351 0.154773 0.836205 0.268951
 -57.2348 0.00725158 0.308588 0.102329 0.154466 0.836021 0.268688
 -57.1913 0.00733483 0.308721 0.102317 0.154159 0.835846 0.268424
 -57.1484 0.00741816 0.308847 0.102313 0.153852 0.835679 0.268161
 -57.1061 0.00750152 0.308967 0.102319 0.153545 0.835521 0.267896
 -57.0645 0.00758487 0.30908 0.102332 0.153237 0.835371 0.267632
 -57.0234 0.00766819 0.309188 0.102354 0.15293 0.835229 0.267367
 -56.9829 0.00775143 0.309289 0.102384 0.152623 0.835095 0.267103
 -56.9431 0.00783458 0.309385 0.102421 0.152315 0.834969 0.266837
 -56.9037 0.0079176 0.309474 0.102466 0.152008 0.834851 0.266572
 -56.865 0.00800046 0.309559 0.102517 0.1517 0.83474 0.266306
 -56.8268 0.00808315 0.309637 0.102576 0.151393 0.834636 0.266041
 -56.7891 0.00816565 0.30971 0.102641 0.151085 0.834539 0.265774
 -56.752 0.00824792 0.309778 0.102712 0.150778 0.83445 0.265508
 -56.7154 0.00832996 0.309841 0.102789 0.15047 0.834367 0.265242
 -56.6793 0.00841175 0.309898 0.102871 0.150163 0.834291 0.264975
 -56.6438 0.00849326 0.309951 0.10296 0.149856 0.834221 0.264708
 -56.6087 0.00857449 0.309998 0.103053 0.149548 0.834158 0.264441
 -56.5742 0.00865542 0.31004 0.103152 0.149241 0.834101 0.264174
 -56.5401 0.00873604 0.310078 0.103256 0.148934 0.834051 0.263907
 -56.5065 0.00881633 0.310111 0.103364 0.148627 0.834006 0.263639
 -56.4734 0.00889627 0.31014 0.103477 0.14832 0.833967 0.263372
 -56.4408 0.00897587 0.310164 0.103594 0.148013 0.833934 0.263104
 -56.4086 0.00905511 0.310184 0.103715 0.147706 0.833907 0.262836
 -56.3769 0.00913397 0.310199 0.10384 0.147399 0.833885 0.262568
 -56.3456 0.00921246 0.31021 0.103969 0.147093 0.833868 0.2623
 -56.3148 0.00929055 0.310217 0.104102 0.146786 0.833857 0.262031
 -56.2844 0.00936825 0.31022 0.104238 0.14648 0.833851 0.261763
 -56.2545 0.00944553 0.310219 0.104378 0.146174 0.83385 0.261495
 -56.2249 0.0095224 0.310214 0.10452 0.145868 0.833854 0.261226
 -56.1958 0.00959885 0.310205 0.104666 0.145562 0.833862 0.260957
 -56.1671 0.00967487 0.310192 0.104814 0.145257 0.833876 0.260688
 -56.1388 0.00975045 0.310176 0.104966 0.144951 0.833893 0.26042
 -56.1109 0.00982559 0.310156 0.105119 0.144646 0.833916 0.260151
 -56.0834 0.00990028 0.310133 0.105276 0.144341 0.833943 0.259882
 -56.0563 0.00997451 0.310106 0.105434 0.144036 0.833974 0.259612
 -56.0295 0.0100483 0.310076 0.105595 0.143732 0.834009 0.259343
 -56.0032 0.0101216 0.310042 0.105758 0.143428 0.834048 0.259074
 -55.9772 0.0101944 0.310005 0.105923 0.143123 0.834091 0.258805
 -55.9516 0.0102668 0.309965 0.10609 0.14282 0.834139 0.258536
 -55.9263 0.0103387 0.309922 0.106259 0.142516 0.83419 0.258266
 -55.9014 0.0104101 0.309876 0.106429 0.142213 0.834244 0.257997
 -55.8769 0.010481 0.309827 0.106601 0.141909 0.834303 0.257727
 -55.8527 0.0105514 0.309775 0.106774 0.141607 0.834364 0.257458
 -55.8288 0.0106213 0.30972 0.106949 0.141304 0.83443 0.257189
 -55.8053 0.0106907 0.309662 0.107125 0.141002 0.834498 0.256919
 -55.7821 0.0107596 0.309602 0.107303 0.1407 0.83457 0.25665
 -55.7593 0.010828 0.309538 0.107481 0.140398 0.834645 0.25638
 -55.7367 0.0108959 0.309473 0.10766 0.140097 0.834723 0.256111
 -55.7145 0.0109633 0.309404 0.107841 0.139796 0.834805 0.255841
 -55.6926 0.0110302 0.309334 0.108022 0.139495 0.834889 0.255572
 -55.6711 0.0110966 0.30926 0.108204 0.139194 0.834976 0.255302
 -55.6498 0.0111624 0.309185 0.108387 0.138894 0.835066 0.255033
 -55.6288 0.0112277 0.309107 0.10857 0.138594 0.835158 0.254763
 -55.6081 0.0112925 0.309026 0.108754 0.138295 0.835253 0.254494
 -55.5878 0.0113568 0.308944 0.108938 0.137995 0.835351 0.254225
 -55.5677 0.0114205 0.308859 0.109123 0.137697 0.835451 0.253955
 -55.5479 0.0114837 0.308773 0.109309 0.137398 0.835554 0.253686
 -55.5284 0.0115464 0.308684 0.109494 0.1371 0.835659 0.253417
 -55.5092 0.0116085 0.308593 0.10968 0.136802 0.835767 0.253148
 -55.4902 0.0116702 0.3085 0.109866 0.136505 0.835876 0.252878
 -55.4715 0.0117312 0.308405 0.110052 0.136208 0.835988 0.252609
 -55.4531 0.0117918 0.308308 0.110239 0.135911 0.836102 0.25234
 -55.435 0.0118518 0.30821 0.110425 0.135615 0.836218 0.252071
 -55.4171 0.0119113 0.30811 0.110611 0.135319 0.836336 0.251802
 -55.3995 0.0119702 0.308008 0.110798 0.135023 0.836456 0.251533
 -55.3821 0.0120286 0.307904 0.110984 0.134728 0.836578 0.251265
 -55.1673 0.0121153 0.307786 0.111191 0.134431 0.836717 0.250995
 -54.955 0.0122565 0.30764 0.111438 0.134132 0.836889 0.250722
 -54.745 0.0124486 0.307467 0.111724 0.133831 0.837093 0.250448
 -54.5373 0.0126886 0.307269 0.112049 0.133526 0.837327 0.250171
 -54.3319 0.0129737 0.307044 0.11241 0.133219 0.837592 0.249892
 -54.1287 0.0133017 0.306794 0.112806 0.13291 0.837886 0.24961
 -53.9276 0.0136708 0.306519 0.113238 0.132598 0.838208 0.249326
 -53.7285 0.0140793 0.306219 0.113702 0.132283 0.838558 0.24904
 -53.5315 0.014526 0.305895 0.1142 0.131966 0.838935 0.248752
 -53.3364 0.0150098 0.305548 0.114729 0.131647 0.839338 0.248462
 -53.1432 0.0155298 0.305177 0.115288 0.131325 0.839766 0.24817
 -52.9518 0.0160853 0.304783 0.115878 0.131001 0.84022 0.247875
 -52.7622 0.0166758 0.304367 0.116497 0.130675 0.840698 0.247579
 -52.5742 0.017301 0.303928 0.117144 0.130346 0.841199 0.24728
 -52.3879 0.0179605 0.303468 0.117819 0.130015 0.841723 0.24698
 -52.2031 0.0186544 0.302986 0.11852 0.129682 0.84227 0.246677
 -52.0198 0.0193825 0.302482 0.119248 0.129347 0.842839 0.246373
 -51.8379 0.0201451 0.301958 0.120002 0.12901 0.843429 0.246066
 -51.6573 0.0209424 0.301414 0.120781 0.12867 0.844039 0.245758
 -51.478 0.0217746 0.300849 0.121584 0.128328 0.84467 0.245448
 -51.2999 0.0226422 0.300264 0.122412 0.127984 0.845321 0.245136
 -51.1229 0.0235457 0.29966 0.123263 0.127639 0.845991 0.244822
 -50.9468 0.0244856 0.299036 0.124137 0.127291 0.84668 0.244506
 -50.7717 0.0254628 0.298393 0.125034 0.126941 0.847387 0.244188
 -50.5974 0.0264779 0.297731 0.125954 0.126589 0.848112 0.243869
 -50.4238 0.0275318 0.29705 0.126895 0.126235 0.848855 0.243548
 -50.2508 0.0286255 0.296351 0.127858 0.125879 0.849615 0.243225
 -50.0784 0.0297601 0.295633 0.128843 0.125522 0.850392 0.242901
 -49.9063 0.0309367 0.294898 0.129849 0.125162 0.851185 0.242575
 -49.7346 0.0321568 0.294144 0.130876 0.124801 0.851994 0.242247
 -49.563 0.0334216 0.293373 0.131923 0.124437 0.852819 0.241917
 -49.3915 0.0347328 0.292584 0.132991 0.124072 0.85366 0.241586
 -49.2199 0.036092 0.291777 0.13408 0.123705 0.854516 0.241254
 -49.048 0.0375012 0.290953 0.135189 0.123336 0.855386 0.240919
 -48.8757 0.0389624 0.290112 0.136319 0.122965 0.856272 0.240583
 -48.7029 0.0404778 0.289253 0.137469 0.122593 0.857172 0.240245
 -48.5294 0.0420498 0.288377 0.138639 0.122218 0.858087 0.239906
 -48.355 0.0436812 0.287484 0.13983 0.121842 0.859015 0.239565
 -48.1794 0.0453748 0.286574 0.141042 0.121464 0.859958 0.239223
 -48.0026 0.0471339 0.285646 0.142275 0.121084 0.860914 0.238879
 -47.8242 0.0489619 0.284701 0.143529 0.120702 0.861885 0.238533
 -47.6441 0.0508629 0.283739 0.144804 0.120319 0.862869 0.238186
 -47.4619 0.052841 0.282759 0.146101 0.119933 0.863867 0.237837
 -47.2775 0.0549009 0.281761 0.14742 0.119545 0.864878 0.237487
 -47.0904 0.057048 0.280746 0.148762 0.119156 0.865904 0.237135
 -46.9005 0.0592879 0.279712 0.150127 0.118765 0.866943 0.236782
 -46.7072 0.061627 0.27866 0.151517 0.118371 0.867996 0.236426
 -46.5103 0.0640725 0.277589 0.152931 0.117976 0.869063 0.236069
 -46.3092 0.0666322 0.276499 0.15437 0.117578 0.870145 0.235711
 -46.1036 0.0693152 0.275389 0.155836 0.117179 0.871241 0.235351
 -45.8929 0.0721312 0.274259 0.157329 0.116777 0.872352 0.234989
 -45.6767 0.0750915 0.273109 0.158851 0.116373 0.873478 0.234625
 -45.4541 0.0782085 0.271937 0.160403 0.115966 0.87462 0.234259
 -45.2246 0.0814965 0.270743 0.161987 0.115557 0.875779 0.233892
 -44.9872 0.0849713 0.269526 0.163603 0.115146 0.876954 0.233523
 -44.7413 0.0886516 0.268285 0.165255 0.114732 0.878147 0.233151
 -44.4857 0.0925575 0.267019 0.166944 0.114315 0.879358 0.232778
 -44.2193 0.0967135 0.265726 0.168673 0.113895 0.880588 0.232403
 -43.9409 0.101146 0.264406 0.170444 0.113473 0.881839 0.232026
 -43.649 0.105888 0.263056 0.17226 0.113047 0.883112 0.231646
 -43.3418 0.110974 0.261676 0.174125 0.112617 0.884408 0.231264
 -43.0174 0.116448 0.260261 0.176044 0.112184 0.885729 0.23088
 -42.6736 0.122358 0.258811 0.178019 0.111747 0.887077 0.230493
 -42.3078 0.128763 0.257322 0.180058 0.111306 0.888455 0.230104
 -41.9167 0.135728 0.255791 0.182164 0.110861 0.889865 0.229711
 -41.4967 0.143337 0.254215 0.184347 0.11041 0.89131 0.229316
 -41.0435 0.151681 0.252588 0.186614 0.109954 0.892795 0.228918
 -40.5518 0.160873 0.250905 0.188974 0.109493 0.894324 0.228517
 -40.0155 0.171041 0.24916 0.19144 0.109025 0.895902 0.228112
 -39.4268 0.182343 0.247346 0.194024 0.10855 0.897537 0.227703
 -38.7768 0.194955 0.245453 0.196744 0.108068 0.899236 0.227291
 -38.0543 0.209085 0.24347 0.19962 0.107577 0.901011 0.226874
 -37.2463 0.224963 0.241384 0.202676 0.107077 0.902874 0.226453
 -36.3366 0.242837 0.239178 0.205945 0.106567 0.904841 0.226027
 -35.3065 0.262965 0.236832 0.209463 0.106045 0.906933 0.225596
 -34.1344 0.285579 0.234318 0.213284 0.105511 0.909178 0.225159
 -32.7958 0.310882 0.231606 0.217466 0.104963 0.91161 0.224718
 -31.2653 0.338991 0.228653 0.222096 0.104399 0.914275 0.224271
 -29.516 0.369981 0.225412 0.227276 0.10382 0.91723 0.223818
 -27.5256 0.403895 0.221819 0.23315 0.103225 0.920555 0.22336
 -25.2716 0.440815 0.217804 0.239891 0.102612 0.924345 0.222897
 -22.7419 0.481002 0.213281 0.247744 0.101984 0.928725 0.22243
 -19.9232 0.52485 0.20816 0.256998 0.101342 0.933839 0.221959
 -16.8186 0.572887 0.202349 0.268038 0.100687 0.939851 0.221486
 -13.4292 0.625587 0.195764 0.281295 0.100021 0.946919 0.22101
 -9.79078 0.682639 0.188366 0.29722 0.099349 0.95509 0.220534
 -5.94568 0.742894 0.180157 0.316217 0.0986719 0.964279 0.220056
 -2.00752 0.80297 0.171244 0.338379 0.0979926 0.973916 0.219579
 1.89492 0.858432 0.161793 0.363538 0.0973131 0.983097 0.219102
 5.58017 0.905017 0.152048 0.391023 0.0966349 0.990643 0.218626
 8.89859 0.939997 0.142261 0.419995 0.0959593 0.995676 0.21815
 11.7377 0.96412 0.132643 0.449582 0.0952871 0.998404 0.217675
 14.0502 0.979371 0.123367 0.479023 0.0946186 0.999522 0.217201
 15.8307 0.988457 0.11453 0.507815 0.0939543 0.999868 0.216728
 17.1056 0.993698 0.106199 0.535581 0.0932943 0.999974 0.216256
 17.9071 0.996573 0.0983959 0.562125 0.0926387 0.99999 0.215785
 18.2734 0.998168 0.0911302 0.587309 0.0919876 0.999998 0.215315
 18.238 0.99901 0.0843914 0.61108 0.0913411 0.999998 0.214846
 17.8332 0.99947 0.0781645 0.633407 0.0906991 0.999999 0.214378
 17.0881 0.99971 0.0724282 0.654289 0.0900617 0.999999 0.213911
 15.7315 0.999841 0.0671678 0.673693 0.0894291 0.999999 0.213445
 14.1155 0.99991 0.0623665 0.691594 0.0888012 0.999998 0.21298
 12.2682 0.999947 0.0579989 0.708011 0.0881782 0.999998 0.212517
 10.2162 0.999966 0.0540419 0.722958 0.0875601 0.999997 0.212054
 7.99084 0.999976 0.0504729 0.736448 0.0869472 0.999996 0.211592
 5.62095 0.999979 0.0472708 0.748497 0.0863395 0.999994 0.211132
 3.14096 0.999976 0.0444151 0.759123 0.0857375 0.999992 0.210673
 0.58028 0.999966 0.0418854 0.768362 0.0851413 0.999989 0.210215
 -2.02635 0.999946 0.0396609 0.77626 0.0845515 0.999984 0.209758
 -4.65142 0.99991 0.0377203 0.782889 0.0839686 0.999978 0.209303
 -7.26406 0.999848 0.0360417 0.788332 0.0833931 0.99997 0.208849
 -9.84118 0.999742 0.0346025 0.79269 0.0828259 0.999959 0.208397
 -12.3592 0.999567 0.0333803 0.79607 0.0822678 0.999945 0.207948
 -14.8008 0.99928 0.0323533 0.798575 0.0817197 0.999927 0.2075
 -17.1511 0.998827 0.0315005 0.800307 0.0811825 0.999903 0.207055
 -19.3982 0.998117 0.0308029 0.801352 0.0806572 0.999874 0.206614
 -21.5351 0.997036 0.0302429 0.801789 0.0801448 0.999838 0.206175
 -23.5552 0.995414 0.0298055 0.801678 0.0796459 0.999794 0.205741
 -25.4572 0.993049 0.0294767 0.801073 0.0791612 0.999741 0.20531
 -27.2394 0.98967 0.0292455 0.800015 0.0786913 0.999678 0.204885
 -28.9056 0.984979 0.0291016 0.798539 0.0782363 0.999605 0.204464
 -30.4582 0.978648 0.0290368 0.796671 0.0777964 0.99952 0.204049
 -31.9049 0.970351 0.0290438 0.794436 0.0773714 0.999423 0.20364
 -33.2522 0.959822 0.0291166 0.791851 0.0769611 0.999313 0.203237
 -34.5104 0.946845 0.0292502 0.788935 0.0765651 0.999189 0.20284
 -35.688 0.931335 0.0294404 0.785699 0.0761829 0.99905 0.20245
 -36.7964 0.913276 0.0296837 0.782157 0.0758142 0.998896 0.202066
 -37.8444 0.892778 0.0299774 0.778316 0.0754583 0.998726 0.201689
 -38.8422 0.870004 0.0303193 0.774185 0.0751149 0.998539 0.201319
 -39.7975 0.845186 0.030708 0.769769 0.0747835 0.998334 0.200955
 -40.7181 0.818575 0.0311421 0.76507 0.0744638 0.99811 0.200599
 -41.6099 0.79044 0.0316211 0.760091 0.0741553 0.997866 0.20025
 -42.4784 0.76105 0.0321445 0.754833 0.0738578 0.997601 0.199908
 -43.3271 0.730659 0.0327124 0.749294 0.0735708 0.997312 0.199574
 -44.1595 0.699512 0.0333249 0.743473 0.0732942 0.997 0.199247
 -44.9777 0.667829 0.0339825 0.737369 0.0730276 0.996661 0.198927
 -45.7831 0.63582 0.0346856 0.730978 0.0727708 0.996293 0.198616
 -46.5767 0.603667 0.035435 0.7243 0.0725234 0.995895 0.198312
 -47.3587 0.571545 0.0362314 0.717332 0.0722853 0.995464 0.198016
 -48.1292 0.539607 0.0370757 0.710074 0.072056 0.994998 0.197728
 -48.8874 0.507997 0.0379686 0.702526 0.0718353 0.994494 0.197448
 -49.633 0.476846 0.0389108 0.694688 0.0716229 0.99395 0.197175
 -50.3647 0.446277 0.0399031 0.686565 0.0714186 0.993363 0.196911
 -51.0817 0.4164 0.040946 0.678161 0.0712219 0.992731 0.196654
 -51.7826 0.387322 0.0420401 0.669482 0.0710326 0.992051 0.196404
 -52.4662 0.359138 0.0431855 0.660537 0.0708503 0.991321 0.196162
 -53.1311 0.331937 0.0443826 0.651336 0.0706749 0.990538 0.195926
 -53.7761 0.305798 0.0456311 0.641894 0.0705058 0.9897 0.195698
 -54.3999 0.280792 0.0469307 0.632224 0.070343 0.988806 0.195476
 -55.0014 0.256978 0.048281 0.622344 0.070186 0.987854 0.195261
 -55.5795 0.234407 0.0496811 0.612273 0.0700346 0.986843 0.195051
 -56.1333 0.213113 0.05113 0.602031 0.0698886 0.985773 0.194847
 -56.6622 0.193122 0.0526265 0.59164 0.0697477 0.984643 0.194649
 -57.1654 0.174445 0.054169 0.581123 0.0696116 0.983453 0.194455
 -57.6428 0.157081 0.0557559 0.570505 0.0694802 0.982204 0.194266
 -58.0941 0.141015 0.0573852 0.559808 0.0693532 0.980897 0.194082
 -58.5196 0.126222 0.0590549 0.549058 0.0692303 0.979534 0.193901
 -58.9193 0.112664 0.0607628 0.538277 0.0691115 0.978116 0.193725
 -59.294 0.100297 0.0625066 0.52749 0.0689965 0.976646 0.193551
 -59.644 0.0890644 0.0642841 0.516719 0.0688851 0.975125 0.193382
 -59.9705 0.0789076 0.0660927 0.505986 0.0687772 0.973558 0.193215
 -60.274 0.0697605 0.0679301 0.49531 0.0686725 0.971946 0.19305
 -60.5559 0.0615555 0.0697939 0.48471 0.068571 0.970292 0.192889
 -60.817 0.0542227 0.0716817 0.474204 0.0684724 0.9686 0.192729
 -61.0586 0.0476924 0.0735914 0.463807 0.0683765 0.966872 0.192572
 -61.2818 0.0418961 0.0755206 0.453533 0.0682834 0.965111 0.192417
 -61.488 0.0367667 0.0774673 0.443395 0.0681926 0.963321 0.192264
 -61.6781 0.0322411 0.0794294 0.433403 0.0681043 0.961503 0.192112
 -61.8534 0.0282581 0.0814052 0.423567 0.0680181 0.959661 0.191962
 -62.0149 0.024762 0.0833927 0.413896 0.067934 0.957797 0.191813
 -62.1639 0.0216995 0.0853904 0.404395 0.0678519 0.955913 0.191666
 -62.3011 0.0190229 0.0873966 0.395071 0.0677716 0.954012 0.191519
 -62.4278 0.0166876 0.08941 0.385928 0.067693 0.952096 0.191374
 -62.5447 0.0146539 0.0914291 0.376969 0.067616 0.950167 0.19123
 -62.6527 0.0128852 0.0934529 0.368197 0.0675405 0.948227 0.191087
 -62.7526 0.0113495 0.0954801 0.359613 0.0674665 0.946276 0.190945
 -62.8451 0.0100174 0.0975098 0.351219 0.0673938 0.944318 0.190803
 -62.9309 0.00886358 0.099541 0.343013 0.0673224 0.942353 0.190663
 -63.0107 0.0078647 0.101573 0.334997 0.0672521 0.940383 0.190523
 -63.0849 0.00700104 0.103604 0.32717 0.067183 0.938408 0.190384
 -63.1541 0.00625448 0.105635 0.319529 0.0671149 0.93643 0.190245
 -63.2189 0.00560981 0.107665 0.312073 0.0670479 0.93445 0.190107
 -63.2795 0.00505309 0.109692 0.3048 0.0669818 0.932469 0.18997
 -63.3365 0.00457271 0.111717 0.297708 0.0669166 0.930487 0.189833
 -63.3902 0.00415806 0.113739 0.290795 0.0668523 0.928505 0.189696
 -63.4409 0.00380034 0.115757 0.284056 0.0667887 0.926525 0.18956
 -63.489 0.00349155 0.117772 0.27749 0.066726 0.924545 0.189425
 -63.5346 0.00322506 0.119783 0.271094 0.066664 0.922568 0.18929
 -63.578 0.00299486 0.121789 0.264863 0.0666028 0.920593 0.189156
 -63.6195 0.00279601 0.123791 0.258796 0.0665422 0.91862 0.189021
 -63.6593 0.002624 0.125787 0.252888 0.0664824 0.916651 0.188888
 -63.6974 0.00247516 0.127779 0.247136 0.0664232 0.914686 0.188754
 -63.7342 0.00234614 0.129765 0.241537 0.0663646 0.912724 0.188621
 -63.7698 0.0022342 0.131746 0.236087 0.0663066 0.910766 0.188489
 -63.8042 0.00213688 0.133721 0.230783 0.0662492 0.908813 0.188357
 -63.8376 0.00205215 0.135691 0.225622 0.0661924 0.906864 0.188225
 -63.8702 0.00197817 0.137655 0.2206 0.0661362 0.90492 0.188093
 -63.902 0.00191346 0.139613 0.215713 0.0660806 0.90298 0.187962
 -63.933 0.00185666 0.141565 0.210959 0.0660255 0.901045 0.187831
 -63.9635 0.00180667 0.143512 0.206334 0.0659709 0.899116 0.1877
 -63.7589 0.0017698 0.145435 0.201875 0.0659151 0.897218 0.187569
 -63.5565 0.0017511 0.147318 0.197616 0.0658565 0.895378 0.187437
 -63.3562 0.00174784 0.149163 0.193548 0.0657951 0.893594 0.187303
 -63.158 0.00175795 0.15097 0.189661 0.0657311 0.891866 0.187168
 -62.962 0.00177961 0.15274 0.185949 0.0656645 0.890193 0.187031
 -62.7681 0.00181144 0.154473 0.182404 0.0655956 0.888572 0.186893
 -62.5764 0.00185223 0.15617 0.179018 0.0655243 0.887003 0.186754
 -62.3868 0.00190106 0.157831 0.175785 0.0654508 0.885486 0.186613
 -62.1993 0.00195711 0.159458 0.172698 0.0653751 0.884017 0.186471
 -62.014 0.00201976 0.16105 0.169751 0.0652974 0.882598 0.186328
 -61.8308 0.00208848 0.162609 0.166938 0.0652177 0.881226 0.186184
 -61.6497 0.00216283 0.164135 0.164253 0.065136 0.8799 0.186038
 -61.4707 0.00224248 0.165629 0.161691 0.0650526 0.87862 0.185891
 -61.2937 0.00232713 0.167091 0.159247 0.0649673 0.877385 0.185743
 -61.1189 0.00241655 0.168521 0.156917 0.0648803 0.876193 0.185593
 -60.946 0.00251056 0.169921 0.154694 0.0647917 0.875043 0.185443
 -60.7752 0.00260901 0.171291 0.152577 0.0647014 0.873936 0.185291
 -60.6063 0.00271179 0.172631 0.150559 0.0646096 0.872868 0.185138
 -60.4395 0.00281879 0.173942 0.148637 0.0645163 0.871841 0.184984
 -60.2745 0.00292996 0.175224 0.146807 0.0644216 0.870852 0.184829
 -60.1115 0.00304523 0.176478 0.145066 0.0643254 0.869902 0.184672
 -59.9504 0.00316456 0.177704 0.14341 0.0642278 0.868989 0.184515
 -59.7912 0.00328793 0.178903 0.141836 0.064129 0.868112 0.184356
 -59.6339 0.00341533 0.180076 0.14034 0.0640288 0.86727 0.184196
 -59.4784 0.00354674 0.181222 0.138921 0.0639274 0.866464 0.184035
 -59.3247 0.00368216 0.182342 0.137574 0.0638247 0.865691 0.183873
 -59.1728 0.0038216 0.183436 0.136297 0.0637209 0.864952 0.18371
 -59.0227 0.00396507 0.184506 0.135088 0.0636159 0.864245 0.183545
 -58.8743 0.00411258 0.185551 0.133943 0.0635098 0.86357 0.18338
 -58.7276 0.00426414 0.186572 0.132862 0.0634026 0.862926 0.183214
 -58.5826 0.00441977 0.187569 0.13184 0.0632944 0.862312 0.183046
 -58.4394 0.00457949 0.188542 0.130877 0.0631851 0.861729 0.182878
 -58.2977 0.00474333 0.189492 0.129969 0.0630748 0.861174 0.182708
 -58.1577 0.00491131 0.19042 0.129115 0.0629635 0.860648 0.182538
 -58.0194 0.00508345 0.191325 0.128314 0.0628512 0.860149 0.182366
 -57.8825 0.00525977 0.192208 0.127563 0.062738 0.859678 0.182194
 -57.7473 0.00544029 0.19307 0.12686 0.0626239 0.859233 0.18202
 -57.6136 0.00562505 0.19391 0.126203 0.0625089 0.858815 0.181846
 -57.4815 0.00581407 0.194729 0.125592 0.0623931 0.858422 0.18167
 -57.3508 0.00600737 0.195528 0.125025 0.0622764 0.858054 0.181494
 -57.2216 0.00620496 0.196306 0.124499 0.0621589 0.85771 0.181317
 -57.0939 0.00640689 0.197065 0.124014 0.0620405 0.85739 0.181138
 -56.9676 0.00661316 0.197803 0.123568 0.0619214 0.857093 0.180959
 -56.8427 0.00682381 0.198522 0.12316 0.0618015 0.856819 0.180779
 -56.7193 0.00703884 0.199222 0.122789 0.0616808 0.856567 0.180598
 -56.5972 0.00725829 0.199904 0.122453 0.0615594 0.856337 0.180417
 -56.4764 0.00748216 0.200567 0.122151 0.0614373 0.856129 0.180234
 -56.357 0.00771049 0.201211 0.121882 0.0613145 0.855941 0.18005
 -56.2389 0.00794328 0.201838 0.121645 0.061191 0.855773 0.179866
 -56.1221 0.00818056 0.202447 0.121439 0.0610669 0.855626 0.179681
 -56.0066 0.00842234 0.203038 0.121263 0.0609421 0.855498 0.179495
 -55.8923 0.00866864 0.203613 0.121115 0.0608166 0.855389 0.179308
 -55.7793 0.00891947 0.20417 0.120996 0.0606905 0.855299 0.17912
 -55.6675 0.00917485 0.204711 0.120904 0.0605638 0.855227 0.178932
 -55.5569 0.00943479 0.205236 0.120838 0.0604366 0.855173 0.178743
 -55.4474 0.0096993 0.205744 0.120797 0.0603087 0.855136 0.178553
 -55.3392 0.0099684 0.206236 0.120781 0.0601803 0.855116 0.178362
 -55.232 0.0102421 0.206713 0.120789 0.0600513 0.855113 0.17817
 -55.126 0.0105204 0.207175 0.12082 0.0599218 0.855127 0.177978
 -55.0211 0.0108033 0.207621 0.120873 0.0597917 0.855156 0.177785
 -54.9173 0.0110909 0.208052 0.120947 0.0596611 0.855201 0.177592
 -54.8146 0.011383 0.208469 0.121043 0.0595301 0.855261 0.177397
 -54.7129 0.0116799 0.208871 0.121158 0.0593985 0.855336 0.177202
 -54.6122 0.0119814 0.209258 0.121294 0.0592664 0.855425 0.177007
 -54.5125 0.0122875 0.209632 0.121448 0.0591339 0.855529 0.17681
 -54.4139 0.0125984 0.209992 0.121621 0.059001 0.855647 0.176613
 -54.3162 0.0129139 0.210338 0.121812 0.0588675 0.855778 0.176415
 -54.2195 0.0132341 0.21067 0.12202 0.0587337 0.855922 0.176217
 -54.1237 0.013559 0.210989 0.122245 0.0585994 0.85608 0.176018
 -54.0289 0.0138886 0.211295 0.122487 0.0584647 0.85625 0.175818
 -53.9349 0.0142229 0.211588 0.122744 0.0583296 0.856432 0.175618
 -53.8419 0.014562 0.211869 0.123016 0.0581941 0.856627 0.175417
 -53.7497 0.0149057 0.212137 0.123303 0.0580582 0.856834 0.175216
 -53.6584 0.0152543 0.212392 0.123605 0.057922 0.857052 0.175014
 -53.568 0.0156075 0.212636 0.123921 0.0577854 0.857281 0.174811
 -53.4783 0.0159656 0.212867 0.12425 0.0576484 0.857522 0.174608
 -53.3895 0.0163284 0.213087 0.124593 0.0575111 0.857773 0.174404
 -53.3014 0.016696 0.213294 0.124948 0.0573735 0.858035 0.1742
 -53.2142 0.0170684 0.213491 0.125316 0.0572355 0.858307 0.173995
 -53.1277 0.0174457 0.213676 0.125696 0.0570972 0.858589 0.17379
 -53.0419 0.0178277 0.213849 0.126088 0.0569586 0.858881 0.173584
 -52.9569 0.0182146 0.214012 0.126491 0.0568197 0.859182 0.173378
 -52.8725 0.0186064 0.214164 0.126905 0.0566805 0.859493 0.173171
 -52.7889 0.0190031 0.214305 0.12733 0.056541 0.859813 0.172964
 -52.7059 0.0194046 0.214436 0.127765 0.0564012 0.860142 0.172756
 -52.6236 0.0198111 0.214556 0.128211 0.0562612 0.860479 0.172547
 -52.5419 0.0202226 0.214666 0.128666 0.0561209 0.860825 0.172339
 -52.4609 0.020639 0.214766 0.129131 0.0559804 0.86118 0.172129
 -52.3804 0.0210604 0.214855 0.129606 0.0558396 0.861542 0.17192
 -52.3006 0.0214869 0.214935 0.130089 0.0556985 0.861912 0.171709
 -52.2213 0.0219184 0.215005 0.130582 0.0555573 0.86229 0.171499
 -52.1426 0.0223551 0.215065 0.131083 0.0554158 0.862676 0.171288
 -52.0645 0.0227968 0.215116 0.131592 0.0552741 0.863069 0.171076
 -51.9868 0.0232438 0.215158 0.13211 0.0551321 0.863469 0.170864
 -51.9097 0.0236959 0.21519 0.132635 0.05499 0.863876 0.170652
 -51.8331 0.0241534 0.215214 0.133168 0.0548477 0.86429 0.170439
 -51.757 0.0246161 0.215228 0.133709 0.0547051 0.86471 0.170226
 -51.6813 0.0250842 0.215233 0.134257 0.0545624 0.865137 0.170013
 -51.6061 0.0255578 0.21523 0.134813 0.0544195 0.865571 0.169799
 -51.5313 0.0260368 0.215217 0.135375 0.0542765 0.86601 0.169584
 -51.3267 0.0265591 0.215189 0.135959 0.0541327 0.866464 0.169369
 -51.1238 0.0271607 0.215137 0.136578 0.0539879 0.866941 0.169152
 -50.9226 0.027839 0.215063 0.137231 0.0538419 0.867441 0.168934
 -50.7228 0.028592 0.214965 0.137918 0.0536949 0.867962 0.168714
 -50.5245 0.0294178 0.214845 0.138638 0.0535468 0.868504 0.168493
 -50.3276 0.0303153 0.214703 0.139389 0.0533976 0.869067 0.168271
 -50.1318 0.0312834 0.21454 0.140172 0.0532474 0.86965 0.168047
 -49.9371 0.0323216 0.214354 0.140986 0.0530962 0.870253 0.167822
 -49.7434 0.0334294 0.214148 0.14183 0.0529439 0.870875 0.167595
 -49.5505 0.0346069 0.213921 0.142704 0.0527907 0.871515 0.167367
 -49.3584 0.0358543 0.213673 0.143607 0.0526364 0.872174 0.167138
 -49.1669 0.0371721 0.213404 0.144538 0.0524812 0.872851 0.166907
 -48.9758 0.038561 0.213115 0.145498 0.0523251 0.873546 0.166675
 -48.785 0.0400223 0.212806 0.146486 0.0521679 0.874258 0.166442
 -48.5944 0.0415571 0.212478 0.147502 0.0520098 0.874986 0.166208
 -48.4038 0.0431672 0.212129 0.148545 0.0518508 0.875731 0.165972
 -48.213 0.0448544 0.211761 0.149616 0.0516909 0.876493 0.165735
 -48.0218 0.046621 0.211373 0.150713 0.05153 0.87727 0.165497
 -47.8301 0.0484695 0.210966 0.151838 0.0513682 0.878063 0.165258
 -47.6376 0.050403 0.210539 0.15299 0.0512055 0.878872 0.165017
 -47.444 0.0524245 0.210093 0.154169 0.0510418 0.879696 0.164776
 -47.2493 0.0545379 0.209628 0.155375 0.0508773 0.880535 0.164533
 -47.053 0.0567473 0.209144 0.156609 0.0507118 0.881389 0.164289
 -46.855 0.0590575 0.20864 0.15787 0.0505454 0.882258 0.164043
 -46.6549 0.0614735 0.208116 0.159159 0.0503781 0.883142 0.163797
 -46.4524 0.0640013 0.207574 0.160476 0.0502098 0.884041 0.163549
 -46.2472 0.0666474 0.207011 0.161822 0.0500406 0.884955 0.1633
 -46.0388 0.069419 0.206428 0.163197 0.0498705 0.885883 0.16305
 -45.8269 0.0723243 0.205826 0.164603 0.0496993 0.886827 0.162799
 -45.611 0.0753726 0.205203 0.166039 0.0495272 0.887785 0.162546
 -45.3905 0.0785738 0.204559 0.167506 0.0493541 0.888759 0.162293
 -45.165 0.0819398 0.203894 0.169006 0.04918 0.889748 0.162038
 -44.9339 0.0854831 0.203208 0.170541 0.0490048 0.890754 0.161781
 -44.6964 0.0892187 0.202499 0.17211 0.0488285 0.891775 0.161524
 -44.4518 0.0931627 0.201768 0.173716 0.0486511 0.892813 0.161265
 -44.1993 0.0973342 0.201013 0.17536 0.0484725 0.893868 0.161005
 -43.9379 0.101754 0.200233 0.177045 0.0482927 0.894942 0.160743
 -43.6665 0.106446 0.199429 0.178772 0.0481117 0.896033 0.16048
 -43.3841 0.111438 0.198598 0.180545 0.0479294 0.897145 0.160216
 -43.0892 0.116762 0.19774 0.182365 0.0477457 0.898277 0.15995
 -42.7802 0.122453 0.196852 0.184237 0.0475605 0.89943 0.159683
 -42.4554 0.128554 0.195935 0.186164 0.0473738 0.900607 0.159414
 -42.1129 0.13511 0.194985 0.188149 0.0471855 0.901809 0.159143
 -41.7501 0.14218 0.194 0.190199 0.0469955 0.903037 0.158871
 -41.3644 0.149824 0.192978 0.192319 0.0468036 0.904294 0.158597
 -40.9526 0.158118 0.191917 0.194515 0.0466097 0.905583 0.158321
 -40.5111 0.167147 0.190813 0.196794 0.0464138 0.906907 0.158043
 -40.0353 0.177011 0.189662 0.199166 0.0462155 0.908268 0.157762
 -39.5202 0.187822 0.188459 0.201641 0.0460147 0.909673 0.15748
 -38.9596 0.199712 0.1872 0.204231 0.0458112 0.911125 0.157196
 -38.3465 0.212826 0.185878 0.20695 0.0456048 0.912632 0.156908
 -37.6722 0.227331 0.184485 0.209817 0.0453952 0.9142 0.156619
 -36.927 0.243401 0.183013 0.212852 0.045182 0.91584 0.156326
 -36.099 0.261221 0.18145 0.216082 0.044965 0.917562 0.156031
 -35.1751 0.280975 0.179785 0.219536 0.0447437 0.919382 0.155733
 -34.1401 0.302822 0.178 0.223256 0.0445179 0.921317 0.155432
 -32.9778 0.326897 0.176077 0.227288 0.0442871 0.923389 0.155127
 -31.671 0.353271 0.173992 0.231694 0.0440509 0.925627 0.154819
 -30.2027 0.381977 0.171719 0.236548 0.0438091 0.928063 0.154508
 -28.5574 0.413001 0.169224 0.241948 0.0435615 0.930744 0.154194
 -26.7215 0.446324 0.16647 0.248007 0.0433079 0.93372 0.153876
 -24.686 0.481988 0.163414 0.254879 0.0430485 0.937055 0.153556
 -22.4451 0.520085 0.16001 0.262742 0.0427836 0.940821 0.153234
 -19.9991 0.560801 0.15621 0.271824 0.0425137 0.945097 0.15291
 -17.3535 0.604329 0.151969 0.28238 0.0422395 0.949961 0.152584
 -14.5224 0.650673 0.147253 0.294703 0.0419618 0.955463 0.152257
 -11.5308 0.699592 0.142041 0.309089 0.0416815 0.961617 0.151929
 -8.4195 0.750003 0.136348 0.325769 0.0413994 0.9683 0.151601
 -5.25031 0.800226 0.130216 0.344894 0.0411164 0.975282 0.151272
 -2.10421 0.847647 0.123733 0.366367 0.0408331 0.982091 0.150944
 0.917125 0.889518 0.117014 0.389933 0.0405502 0.988166 0.150616
 3.7205 0.923947 0.110192 0.415083 0.0402681 0.993012 0.150289
 6.21328 0.950004 0.1034 0.441236 0.0399871 0.996338 0.149962
 8.3456 0.968496 0.0967466 0.467809 0.0397075 0.998323 0.149635
 10.08 0.980785 0.0903238 0.494272 0.0394295 0.999321 0.14931
 11.4145 0.988559 0.0841889 0.520237 0.0391532 0.999747 0.148985
 12.3532 0.993325 0.0783835 0.54539 0.0388787 0.999917 0.14866
 12.9136 0.996131 0.0729261 0.569537 0.038606 0.99997 0.148337
 13.114 0.997783 0.0678263 0.592531 0.0383352 0.99999 0.148014
 12.9755 0.99872 0.0630824 0.614291 0.0380662 0.999995 0.147691
 12.5193 0.999262 0.0586884 0.634757 0.0377992 0.999997 0.14737
 11.7674 0.999567 0.0546337 0.653903 0.0375341 0.999997 0.147049
 10.7424 0.999743 0.0509061 0.671709 0.0372711 0.999997 0.146729
 9.46819 0.999842 0.0474922 0.688169 0.03701 0.999996 0.146409
 7.96966 0.999899 0.0443781 0.70328 0.036751 0.999995 0.146091
 6.27333 0.99993 0.0415499 0.717046 0.0364941 0.999994 0.145773
 4.407 0.999946 0.0389935 0.729474 0.0362393 0.999993 0.145455
 2.39875 0.999951 0.0366952 0.740583 0.0359869 0.99999 0.145139
 0.278647 0.999947 0.0346412 0.750394 0.0357368 0.999988 0.144824
 -1.92557 0.999932 0.0328174 0.75895 0.0354893 0.999984 0.144509
 -4.18377 0.999903 0.0312095 0.7663 0.0352445 0.999978 0.144195
 -6.47108 0.999852 0.0298031 0.772513 0.0350026 0.999971 0.143883
 -8.76022 0.999769 0.0285831 0.777667 0.0347638 0.999962 0.143571
 -11.0311 0.999636 0.0275347 0.78185 0.0345284 0.99995 0.143261
 -13.262 0.999428 0.0266432 0.785152 0.0342968 0.999934 0.142952
 -15.4379 0.999105 0.0258943 0.787662 0.0340692 0.999915 0.142645
 -17.5438 0.998615 0.0252744 0.789463 0.033846 0.999891 0.14234
 -19.5696 0.997882 0.0247712 0.79063 0.0336274 0.999862 0.142036
 -21.5063 0.996806 0.0243732 0.791228 0.0334139 0.999826 0.141735
 -23.3479 0.99525 0.0240702 0.791314 0.0332056 0.999784 0.141436
 -25.3204 0.992987 0.0238581 0.790904 0.0330032 0.999733 0.14114
 -27.176 0.989686 0.0237335 0.790012 0.032807 0.999671 0.140847
 -28.9164 0.985019 0.0236883 0.788674 0.0326172 0.999599 0.140558
 -30.5426 0.978616 0.0237159 0.786919 0.032434 0.999514 0.140273
 -32.0608 0.970105 0.0238103 0.784773 0.0322572 0.999415 0.139992
 -33.4758 0.959176 0.0239669 0.782253 0.0320869 0.999303 0.139715
 -34.7969 0.945581 0.0241812 0.779379 0.0319228 0.999175 0.139443
 -36.0314 0.929234 0.0244501 0.776164 0.0317649 0.999032 0.139176
 -37.19 0.910138 0.0247703 0.77262 0.0316127 0.998872 0.138913
 -38.2804 0.888451 0.0251397 0.768759 0.0314662 0.998694 0.138656
 -39.3127 0.864392 0.0255562 0.764589 0.0313251 0.998498 0.138403
 -40.2936 0.838256 0.0260184 0.760119 0.0311892 0.998282 0.138156
 -41.2312 0.810356 0.0265252 0.755353 0.0310582 0.998046 0.137913
 -42.1306 0.78101 0.0270757 0.750297 0.0309321 0.997789 0.137676
 -42.9976 0.750531 0.0276694 0.744954 0.0308105 0.997509 0.137444
 -43.8357 0.7192 0.0283059 0.739329 0.0306934 0.997205 0.137217
 -44.6486 0.687286 0.0289853 0.733425 0.0305805 0.996875 0.136995
 -45.4385 0.655019 0.0297074 0.727243 0.0304718 0.996519 0.136778
 -46.2076 0.622615 0.0304724 0.720786 0.030367 0.996134 0.136567
 -46.9569 0.59026 0.0312805 0.714058 0.030266 0.995719 0.13636
 -47.6876 0.558125 0.0321319 0.707062 0.0301687 0.995272 0.136159
 -48.4 0.526357 0.0330268 0.699803 0.0300749 0.994792 0.135963
 -49.0944 0.495096 0.0339656 0.692285 0.0299846 0.994276 0.135772
 -49.7705 0.464459 0.0349482 0.684514 0.0298975 0.993723 0.135586
 -50.4283 0.434559 0.0359749 0.676499 0.0298136 0.993132 0.135405
 -51.0672 0.405492 0.0370456 0.668247 0.0297328 0.9925 0.135228
 -51.6866 0.377349 0.0381603 0.65977 0.029655 0.991827 0.135056
 -52.2859 0.350204 0.0393185 0.651078 0.02958 0.99111 0.134889
 -52.8644 0.32413 0.04052 0.642185 0.0295077 0.990349 0.134725
 -53.4214 0.29918 0.041764 0.633105 0.029438 0.989542 0.134566
 -53.9563 0.275405 0.04305 0.623855 0.0293709 0.988689 0.134411
 -54.4685 0.25284 0.0443767 0.614451 0.0293063 0.987791 0.13426
 -54.9573 0.231513 0.0457433 0.604911 0.029244 0.986845 0.134112
 -55.4224 0.211437 0.0471482 0.595255 0.029184 0.985854 0.133967
 -55.8635 0.192617 0.0485902 0.585502 0.0291262 0.984817 0.133826
 -56.2804 0.175046 0.0500674 0.575673 0.0290705 0.983735 0.133687
 -56.673 0.158709 0.0515781 0.565787 0.0290168 0.982609 0.133552
 -57.0416 0.143577 0.0531205 0.555866 0.0289651 0.981441 0.133418
 -57.3863 0.129619 0.0546925 0.545929 0.0289152 0.980233 0.133288
 -57.7076 0.11679 0.056292 0.535995 0.0288671 0.978987 0.133159
 -58.006 0.105044 0.057917 0.526084 0.0288208 0.977704 0.133033
 -58.2822 0.0943261 0.0595652 0.516213 0.028776 0.976388 0.132908
 -58.5369 0.0845801 0.0612345 0.506399 0.0287328 0.97504 0.132786
 -58.7709 0.075746 0.0629227 0.496659 0.028691 0.973663 0.132664
 -58.9853 0.0677629 0.0646277 0.487007 0.0286506 0.97226 0.132545
 -59.1809 0.0605696 0.0663475 0.477457 0.0286115 0.970833 0.132426
 -59.3588 0.0541052 0.06808 0.46802 0.0285735 0.969385 0.132309
 -59.5198 0.0483106 0.0698233 0.458707 0.0285367 0.967919 0.132193
 -59.6652 0.0431282 0.0715755 0.449528 0.0285009 0.966436 0.132078
 -59.7958 0.0385038 0.0733349 0.440492 0.028466 0.964939 0.131964
 -59.9127 0.0343849 0.0750999 0.431605 0.028432 0.963431 0.13185
 -60.0168 0.0307236 0.0768689 0.422874 0.0283987 0.961914 0.131738
 -60.1091 0.027474 0.0786403 0.414304 0.0283662 0.960389 0.131626
 -60.1904 0.0245947 0.0804129 0.405899 0.0283343 0.958859 0.131514
 -60.2615 0.0220467 0.0821853 0.397661 0.028303 0.957325 0.131403
 -60.3234 0.0197952 0.0839564 0.389594 0.0282722 0.955789 0.131293
 -60.3766 0.0178076 0.0857251 0.381699 0.0282418 0.954253 0.131183
 -60.4221 0.0160554 0.0874905 0.373977 0.0282119 0.952718 0.131073
 -60.4603 0.0145117 0.0892515 0.366429 0.0281822 0.951186 0.130964
 -60.4919 0.0131535 0.0910075 0.359053 0.0281529 0.949657 0.130855
 -60.5175 0.0119591 0.0927575 0.35185 0.0281239 0.948132 0.130746
 -60.5376 0.01091 0.094501 0.344819 0.028095 0.946614 0.130638
 -60.5527 0.00998894 0.0962372 0.337957 0.0280663 0.945102 0.13053
 -60.5633 0.0091812 0.0979657 0.331264 0.0280378 0.943597 0.130421
 -60.5698 0.00847318 0.099686 0.324736 0.0280094 0.942101 0.130313
 -60.5725 0.00785326 0.101398 0.318373 0.027981 0.940614 0.130206
 -60.5719 0.00731077 0.1031 0.312171 0.0279527 0.939136 0.130098
 -60.5682 0.00683663 0.104793 0.306127 0.0279245 0.937668 0.12999
 -60.5617 0.00642249 0.106476 0.300239 0.0278962 0.93621 0.129882
 -60.5527 0.00606129 0.108149 0.294505 0.027868 0.934764 0.129775
 -60.5415 0.00574653 0.109812 0.28892 0.0278397 0.933329 0.129667
 -60.5283 0.00547274 0.111464 0.283483 0.0278114 0.931905 0.12956
 -60.5133 0.00523489 0.113105 0.278189 0.0277831 0.930494 0.129452
 -60.4966 0.00502872 0.114736 0.273036 0.0277547 0.929094 0.129345
 -60.4786 0.00485035 0.116355 0.268021 0.0277262 0.927707 0.129237
 -60.4592 0.00469649 0.117964 0.26314 0.0276976 0.926333 0.129129
 -60.4387 0.00456414 0.119561 0.258391 0.027669 0.924971 0.129022
 -60.4172 0.00445076 0.121146 0.253769 0.0276402 0.923622 0.128914
 -60.3948 0.00435403 0.122721 0.249273 0.0276114 0.922286 0.128807
 -60.3717 0.004272 0.124284 0.244899 0.0275824 0.920962 0.128699
 -60.3479 0.00420287 0.125835 0.240644 0.0275533 0.919652 0.128591
 -60.3235 0.00414513 0.127375 0.236505 0.0275242 0.918355 0.128483
 -60.2986 0.00409739 0.128904 0.232478 0.0274949 0.917071 0.128376
 -60.2733 0.00405849 0.130421 0.228562 0.0274654 0.9158 0.128268
 -60.2476 0.00402736 0.131927 0.224754 0.0274359 0.914542 0.12816
 -60.2217 0.00400309 0.133421 0.221049 0.0274062 0.913298 0.128052
 -60.1955 0.00398486 0.134903 0.217446 0.0273765 0.912066 0.127944
 -60.1692 0.00397195 0.136375 0.213943 0.0273466 0.910847 0.127836
 -60.1428 0.00396374 0.137835 0.210535 0.0273165 0.909641 0.127728
 -60.1162 0.00395967 0.139284 0.207222 0.0272864 0.908448 0.127619
 -60.0896 0.00395925 0.140721 0.204 0.0272561 0.907268 0.127511
 -60.063 0.00396205 0.142147 0.200866 0.0272257 0.9061 0.127403
 -60.0365 0.00396769 0.143563 0.197819 0.0271952 0.904945 0.127295
 -60.01 0.00397583 0.144967 0.194856 0.0271646 0.903802 0.127186
 -59.9836 0.00398617 0.14636 0.191975 0.0271338 0.902672 0.127078
 -59.9572 0.00399844 0.147742 0.189173 0.027103 0.901554 0.126969
 -59.931 0.00401242 0.149114 0.186449 0.027072 0.900449 0.126861
 -59.905 0.0040279 0.150474 0.1838 0.0270409 0.899355 0.126752
 -59.8791 0.00404469 0.151824 0.181224 0.0270097 0.898274 0.126643
 -59.8534 0.00406264 0.153164 0.178719 0.0269784 0.897204 0.126535
 -59.917 0.00407597 0.154498 0.176271 0.0269473 0.896138 0.126426
 -59.9799 0.00407994 0.155833 0.173864 0.0269166 0.895068 0.126318
 -60.0421 0.00407583 0.157169 0.171499 0.0268864 0.893992 0.12621
 -60.1036 0.00406474 0.158506 0.169175 0.0268567 0.892913 0.126103
 -60.1644 0.0040477 0.159843 0.166891 0.0268274 0.891828 0.125996
 -60.2247 0.00402554 0.161181 0.164647 0.0267985 0.89074 0.12589
 -60.2843 0.00399906 0.162519 0.162443 0.0267701 0.889647 0.125784
 -60.3433 0.00396891 0.163857 0.160277 0.0267422 0.888551 0.125679
 -60.4018 0.00393572 0.165196 0.15815 0.0267147 0.88745 0.125574
 -60.4597 0.00389997 0.166535 0.15606 0.0266877 0.886345 0.125469
 -60.517 0.00386214 0.167875 0.154008 0.0266611 0.885237 0.125365
 -60.5739 0.00382262 0.169214 0.151992 0.0266349 0.884124 0.125261
 -60.6302 0.00378176 0.170554 0.150013 0.0266092 0.883008 0.125157
 -60.686 0.00373986 0.171894 0.148069 0.026584 0.881888 0.125054
 -60.7413 0.00369718 0.173234 0.14616 0.0265591 0.880765 0.124951
 -60.7961 0.00365395 0.174574 0.144286 0.0265348 0.879638 0.124849
 -60.8505 0.00361036 0.175913 0.142445 0.0265108 0.878508 0.124747
 -60.9044 0.00356658 0.177253 0.140639 0.0264873 0.877374 0.124645
 -60.9579 0.00352277 0.178592 0.138865 0.0264642 0.876237 0.124544
 -61.0109 0.00347903 0.179932 0.137123 0.0264416 0.875097 0.124443
 -61.0635 0.00343548 0.181271 0.135413 0.0264194 0.873953 0.124343
 -61.1157 0.00339221 0.18261 0.133735 0.0263976 0.872807 0.124243
 -61.1675 0.00334929 0.183948 0.132087 0.0263763 0.871657 0.124143
 -61.2189 0.00330678 0.185286 0.13047 0.0263554 0.870505 0.124043
 -61.2699 0.00326473 0.186624 0.128883 0.0263349 0.869349 0.123944
 -61.3205 0.00322319 0.187961 0.127324 0.0263149 0.868191 0.123846
 -61.3707 0.0031822 0.189298 0.125795 0.0262953 0.867029 0.123747
 -61.4206 0.00314177 0.190635 0.124294 0.0262761 0.865865 0.123649
 -61.4701 0.00310193 0.191971 0.122821 0.0262573 0.864699 0.123551
 -61.5192 0.0030627 0.193306 0.121375 0.026239 0.863529 0.123454
 -61.568 0.00302409 0.194641 0.119956 0.0262211 0.862357 0.123357
 -61.6164 0.0029861 0.195975 0.118563 0.0262037 0.861183 0.12326
 -61.6645 0.00294874 0.197309 0.117196 0.0261866 0.860006 0.123164
 -61.7123 0.00291202 0.198642 0.115855 0.02617 0.858826 0.123068
 -61.7597 0.00287592 0.199974 0.114539 0.0261538 0.857644 0.122972
 -61.8068 0.00284045 0.201305 0.113247 0.0261381 0.85646 0.122877
 -61.8536 0.0028056 0.202636 0.111979 0.0261227 0.855273 0.122782
 -61.9001 0.00277137 0.203966 0.110735 0.0261078 0.854084 0.122687
 -61.9463 0.00273775 0.205295 0.109515 0.0260934 0.852893 0.122593
 -61.9921 0.00270473 0.206623 0.108317 0.0260793 0.8517 0.122498
 -62.0377 0.0026723 0.207951 0.107141 0.0260657 0.850504 0.122405
 -62.083 0.00264046 0.209277 0.105988 0.0260525 0.849307 0.122311
 -62.128 0.00260918 0.210603 0.104856 0.0260397 0.848107 0.122218
 -62.1727 0.00257847 0.211927 0.103745 0.0260273 0.846906 0.122125
 -62.2171 0.00254831 0.213251 0.102655 0.0260154 0.845703 0.122032
 -62.2612 0.0025187 0.214574 0.101585 0.0260039 0.844497 0.12194
 -62.3051 0.00248961 0.215896 0.100535 0.0259928 0.84329 0.121848
 -62.3487 0.00246104 0.217216 0.0995048 0.0259822 0.842081 0.121756
 -62.392 0.00243298 0.218536 0.0984938 0.0259719 0.84087 0.121665
 -62.4351 0.00240541 0.219854 0.0975016 0.0259621 0.839658 0.121574
 -62.4779 0.00237833 0.221172 0.096528 0.0259527 0.838444 0.121483
 -62.5204 0.00235173 0.222488 0.0955724 0.0259438 0.837228 0.121392
 -62.5627 0.00232559 0.223803 0.0946347 0.0259353 0.83601 0.121302
 -62.6047 0.00229991 0.225117 0.0937143 0.0259271 0.834791 0.121212
 -62.6465 0.00227467 0.22643 0.0928111 0.0259195 0.833571 0.121122
 -62.6881 0.00224987 0.227742 0.0919246 0.0259122 0.832349 0.121033
 -62.7294 0.00222549 0.229052 0.0910546 0.0259053 0.831125 0.120944
 -62.7704 0.00220153 0.230361 0.0902006 0.0258989 0.8299 0.120855
 -62.8113 0.00217797 0.231669 0.0893624 0.0258929 0.828674 0.120766
 -62.8518 0.00215482 0.232976 0.0885397 0.0258874 0.827447 0.120678
 -62.8922 0.00213204 0.234281 0.0877322 0.0258822 0.826218 0.12059
 -62.9323 0.00210965 0.235585 0.0869395 0.0258775 0.824988 0.120502
 -62.9722 0.00208763 0.236887 0.0861614 0.0258732 0.823756 0.120415
 -63.0119 0.00206598 0.238189 0.0853975 0.0258693 0.822524 0.120328
 -63.0514 0.00204467 0.239488 0.0846477 0.0258659 0.82129 0.120241
 -63.0906 0.00202372 0.240787 0.0839115 0.0258629 0.820055 0.120154
 -63.1296 0.0020031 0.242084 0.0831888 0.0258603 0.81882 0.120067
 -63.1684 0.00198282 0.24338 0.0824792 0.0258581 0.817583 0.119981
 -63.207 0.00196286 0.244674 0.0817826 0.0258563 0.816345 0.119895
 -63.2454 0.00194322 0.245966 0.0810985 0.025855 0.815106 0.11981
 -63.2836 0.00192389 0.247258 0.0804269 0.0258541 0.813866 0.119724
 -63.3215 0.00190486 0.248547 0.0797673 0.0258536 0.812625 0.119639
 -63.3593 0.00188613 0.249836 0.0791197 0.0258536 0.811384 0.119554
 -63.3968 0.0018677 0.251122 0.0784836 0.025854 0.810141 0.11947
 -63.4342 0.00184954 0.252408 0.077859 0.0258548 0.808898 0.119385
 -63.4714 0.00183167 0.253691 0.0772455 0.025856 0.807654 0.119301
 -63.5083 0.00181407 0.254973 0.076643 0.0258576 0.806409 0.119217
 -63.5451 0.00179674 0.256254 0.0760511 0.0258597 0.805164 0.119134
 -63.5817 0.00177967 0.257533 0.0754698 0.0258622 0.803918 0.11905
 -63.6181 0.00176286 0.25881 0.0748987 0.0258651 0.802671 0.118967
 -63.6543 0.0017463 0.260085 0.0743377 0.0258685 0.801424 0.118885
 -63.6903 0.00172999 0.261359 0.0737865 0.0258723 0.800176 0.118802
 -63.7261 0.00171392 0.262632 0.073245 0.0258765 0.798927 0.11872
 -63.7617 0.00169808 0.263902 0.072713 0.0258811 0.797678 0.118637
 -63.7972 0.00168248 0.265171 0.0721902 0.0258862 0.796429 0.118556
 -63.8325 0.00166711 0.266439 0.0716764 0.0258917 0.795179 0.118474
 -63.8676 0.00165195 0.267704 0.0711716 0.0258976 0.793928 0.118393
 -63.9025 0.00163702 0.268968 0.0706754 0.0259039 0.792678 0.118311
 -63.9372 0.0016223 0.27023 0.0701877 0.0259107 0.791427 0.11823
 -63.9718 0.0016078 0.271491 0.0697084 0.0259179 0.790175 0.11815
 -64.0062 0.00159349 0.272749 0.0692372 0.0259255 0.788923 0.118069
 -64.0404 0.00157939 0.274006 0.0687741 0.0259336 0.787671 0.117989
 -64.0745 0.00156549 0.275261 0.0683187 0.0259421 0.786419 0.117909
 -64.1084 0.00155179 0.276514 0.067871 0.025951 0.785166 0.117829
 -64.1421 0.00153827 0.277766 0.0674308 0.0259603 0.783914 0.11775
 -64.1757 0.00152494 0.279016 0.066998 0.0259701 0.782661 0.117671
 -64.2091 0.0015118 0.280263 0.0665724 0.0259803 0.781408 0.117592
 -64.2423 0.00149884 0.281509 0.0661538 0.025991 0.780154 0.117513
 -64.2754 0.00148605 0.282754 0.0657421 0.026002 0.778901 0.117434
 -64.3083 0.00147344 0.283996 0.0653371 0.0260135 0.777648 0.117356
 -64.3201 0.00146159 0.285235 0.0649406 0.0260253 0.776397 0.117278
 -64.3319 0.00145095 0.286469 0.0645539 0.0260372 0.775151 0.1172
 -64.3438 0.00144132 0.287698 0.0641768 0.0260493 0.77391 0.117122
 -64.3558 0.00143256 0.288922 0.063809 0.0260615 0.772674 0.117044
 -64.3678 0.00142452 0.290142 0.0634503 0.0260738 0.771443 0.116966
 -64.3798 0.00141709 0.291357 0.0631004 0.0260863 0.770216 0.116889
 -64.3919 0.00141018 0.292567 0.0627589 0.026099 0.768994 0.116811
 -64.404 0.00140371 0.293772 0.0624258 0.0261118 0.767777 0.116734
 -64.4162 0.0013976 0.294973 0.0621006 0.0261247 0.766564 0.116657
 -64.4284 0.0013918 0.296169 0.0617832 0.0261378 0.765356 0.116579
 -64.4407 0.00138626 0.29736 0.0614734 0.0261511 0.764153 0.116502
 -64.453 0.00138095 0.298547 0.0611709 0.0261645 0.762954 0.116426
 -64.4653 0.00137582 0.299729 0.0608755 0.0261781 0.761759 0.116349
 -64.4776 0.00137085 0.300907 0.060587 0.0261918 0.760569 0.116272
 -64.49 0.00136601 0.30208 0.0603052 0.0262056 0.759383 0.116196
 -64.5025 0.00136128 0.303249 0.0600299 0.0262197 0.758202 0.116119
 -64.5149 0.00135664 0.304413 0.0597609 0.0262338 0.757025 0.116043
 -64.5274 0.00135209 0.305573 0.059498 0.0262482 0.755852 0.115967
 -64.54 0.00134761 0.306729 0.0592411 0.0262626 0.754684 0.115891
 -64.5525 0.00134318 0.30788 0.0589899 0.0262773 0.753519 0.115815
 -64.5651 0.0013388 0.309027 0.0587443 0.0262921 0.752359 0.115739
 -64.5777 0.00133446 0.31017 0.0585041 0.026307 0.751203 0.115663
 -64.5903 0.00133016 0.311308 0.0582692 0.0263222 0.750051 0.115588
 -64.603 0.0013259 0.312442 0.0580394 0.0263374 0.748904 0.115512
 -64.6157 0.00132165 0.313572 0.0578145 0.0263529 0.74776 0.115437
 -64.6284 0.00131744 0.314698 0.0575945 0.0263685 0.74662 0.115362
 -64.6411 0.00131324 0.315819 0.0573791 0.0263843 0.745484 0.115287
 -64.6539 0.00130906 0.316937 0.0571683 0.0264002 0.744353 0.115212
 -64.6666 0.0013049 0.31805 0.0569619 0.0264163 0.743225 0.115137
 -64.6794 0.00130075 0.319159 0.0567597 0.0264325 0.742101 0.115062
 -64.6922 0.00129662 0.320265 0.0565617 0.0264489 0.740981 0.114988
 -64.7051 0.0012925 0.321366 0.0563677 0.0264655 0.739864 0.114913
 -64.7179 0.00128839 0.322463 0.0561776 0.0264823 0.738752 0.114839
 -64.7307 0.00128429 0.323556 0.0559913 0.0264992 0.737643 0.114765
 -64.7436 0.0012802 0.324645 0.0558087 0.0265163 0.736538 0.11469
 -64.7565 0.00127613 0.32573 0.0556296 0.0265335 0.735436 0.114616
 -64.7694 0.00127206 0.326812 0.055454 0.0265509 0.734339 0.114543
 -64.7823 0.00126801 0.327889 0.0552818 0.0265685 0.733245 0.114469
 -64.7952 0.00126396 0.328963 0.0551128 0.0265862 0.732154 0.114395
 -64.8081 0.00125992 0.330032 0.054947 0.0266042 0.731067 0.114322
 -64.8211 0.0012559 0.331098 0.0547843 0.0266222 0.729984 0.114248
 -64.834 0.00125188 0.33216 0.0546245 0.0266405 0.728905 0.114175
 -64.847 0.00124787 0.333219 0.0544677 0.0266589 0.727828 0.114102
 -64.8599 0.00124388 0.334273 0.0543137 0.0266775 0.726756 0.114029
 -64.8729 0.00123989 0.335324 0.0541624 0.0266963 0.725686 0.113956
 -64.8859 0.00123591 0.336371 0.0540137 0.0267152 0.724621 0.113883
 -64.8988 0.00123195 0.337414 0.0538677 0.0267343 0.723558 0.11381
 -64.9118 0.00122799 0.338454 0.0537241 0.0267536 0.722499 0.113738
 -64.9248 0.00122404 0.33949 0.053583 0.026773 0.721444 0.113665
 -64.9378 0.00122011 0.340522 0.0534442 0.0267926 0.720392 0.113593
 -64.9508 0.00121619 0.341551 0.0533078 0.0268124 0.719343 0.113521
 -64.9638 0.00121227 0.342576 0.0531735 0.0268324 0.718297 0.113449
 -64.9768 0.00120837 0.343598 0.0530414 0.0268525 0.717255 0.113377
 -64.9898 0.00120448 0.344616 0.0529114 0.0268729 0.716216 0.113305
 -65.0028 0.0012006 0.34563 0.0527835 0.0268933 0.71518 0.113233
 -65.0158 0.00119674 0.346641 0.0526575 0.026914 0.714147 0.113162
 -65.0287 0.00119288 0.347649 0.0525335 0.0269348 0.713118 0.11309
 -65.0417 0.00118904 0.348653 0.0524113 0.0269558 0.712091 0.113019
 -65.0547 0.00118521 0.349653 0.0522909 0.026977 0.711068 0.112948
 -65.0677 0.00118139 0.35065 0.0521724 0.0269984 0.710048 0.112877
 -65.0807 0.00117758 0.351644 0.0520555 0.0270199 0.709032 0.112806
 -65.0937 0.00117379 0.352634 0.0519403 0.0270416 0.708018 0.112735
 -65.1066 0.00117001 0.353621 0.0518267 0.0270635 0.707007 0.112664
 -65.1196 0.00116624 0.354604 0.0517147 0.0270856 0.705999 0.112593
 -65.1326 0.00116249 0.355584 0.0516042 0.0271078 0.704995 0.112523
 -65.1455 0.00115874 0.356561 0.0514952 0.0271302 0.703993 0.112452
 -65.1584 0.00115501 0.357534 0.0513877 0.0271528 0.702995 0.112382
 -65.1714 0.0011513 0.358504 0.0512816 0.0271756 0.701999 0.112312
 -65.1843 0.0011476 0.359471 0.0511768 0.0271986 0.701006 0.112242
 -65.1972 0.00114391 0.360434 0.0510734 0.0272217 0.700017 0.112172
 -65.2101 0.00114023 0.361395 0.0509713 0.027245 0.69903 0.112102
 -65.223 0.00113657 0.362352 0.0508704 0.0272685 0.698046 0.112032
 -65.2359 0.00113292 0.363305 0.0507708 0.0272921 0.697065 0.111963
 -65.2488 0.00112929 0.364256 0.0506723 0.027316 0.696087 0.111893
 -65.2617 0.00112567 0.365203 0.050575 0.02734 0.695112 0.111824
 -65.2746 0.00112206 0.366147 0.0504789 0.0273642 0.694139 0.111755
 -65.2874 0.00111847 0.367088 0.0503838 0.0273886 0.69317 0.111686
 -65.3002 0.00111489 0.368026 0.0502898 0.0274131 0.692203 0.111617
 -65.3131 0.00111133 0.368961 0.0501969 0.0274379 0.691239 0.111548
 -65.3259 0.00110778 0.369892 0.0501049 0.0274628 0.690278 0.111479
 -65.3387 0.00110425 0.370821 0.050014 0.0274879 0.689319 0.111411
 -65.3515 0.00110072 0.371746 0.049924 0.0275131 0.688364 0.111342
 -65.3642 0.00109722 0.372668 0.049835 0.0275386 0.687411 0.111274
 -65.377 0.00109373 0.373587 0.0497468 0.0275642 0.68646 0.111205
 -65.3897 0.00109025 0.374503 0.0496596 0.02759 0.685513 0.111137
 -65.4025 0.00108679 0.375417 0.0495732 0.027616 0.684568 0.111069
 -65.4152 0.00108334 0.376327 0.0494877 0.0276422 0.683626 0.111001
 -65.4279 0.00107991 0.377234 0.049403 0.0276685 0.682686 0.110933
 -65.4405 0.00107649 0.378138 0.0493191 0.0276951 0.68175 0.110866
 -65.4532 0.00107308 0.379039 0.049236 0.0277218 0.680815 0.110798
 -65.4658 0.00106969 0.379937 0.0491537 0.0277487 0.679884 0.110731
 -65.4785 0.00106632 0.380832 0.0490721 0.0277757 0.678955 0.110663
 -65.4911 0.00106296 0.381724 0.0489912 0.027803 0.678029 0.110596
 -65.5037 0.00105961 0.382613 0.0489111 0.0278304 0.677105 0.110529
 -65.5162 0.00105628 0.3835 0.0488316 0.027858 0.676184 0.110462
 -65.5288 0.00105297 0.384383 0.0487528 0.0278858 0.675265 0.110395
 -65.5413 0.00104967 0.385264 0.0486747 0.0279138 0.674349 0.110329
 -65.5539 0.00104638 0.386141 0.0485972 0.0279419 0.673435 0.110262
 -65.5664 0.00104311 0.387016 0.0485204 0.0279703 0.672524 0.110195
 -65.5788 0.00103986 0.387888 0.0484442 0.0279988 0.671616 0.110129
 -65.7068 0.00103409 0.388765 0.0483602 0.0280285 0.670695 0.110063
 -65.8337 0.00102394 0.389657 0.0482605 0.0280605 0.669749 0.109998
 -65.9594 0.00101032 0.390562 0.0481458 0.0280949 0.668777 0.109933
 -66.084 0.00099398 0.391481 0.0480169 0.0281316 0.66778 0.10987
 -66.2074 0.000975557 0.392414 0.0478743 0.0281707 0.666758 0.109807
 -66.3298 0.000955565 0.393359 0.0477189 0.0282122 0.665712 0.109745
 -66.4511 0.000934453 0.394318 0.0475512 0.0282562 0.664642 0.109684
 -66.5713 0.00091257 0.395289 0.0473718 0.0283027 0.663548 0.109624
 -66.6905 0.000890221 0.396273 0.0471814 0.0283517 0.66243 0.109564
 -66.8086 0.000867638 0.397269 0.0469805 0.0284034 0.66129 0.109505
 -66.9256 0.000845025 0.398277 0.0467698 0.0284577 0.660127 0.109448
 -67.0416 0.000822532 0.399298 0.0465498 0.0285146 0.658942 0.109391
 -67.1567 0.000800288 0.40033 0.046321 0.0285743 0.657735 0.109335
 -67.2707 0.000778387 0.401373 0.046084 0.0286366 0.656506 0.109279
 -67.3837 0.000756907 0.402428 0.0458393 0.0287018 0.655256 0.109225
 -67.4957 0.000735901 0.403494 0.0455873 0.0287698 0.653985 0.109172
 -67.6068 0.000715414 0.404571 0.0453286 0.0288407 0.652694 0.109119
 -67.7169 0.000695472 0.405659 0.0450636 0.0289144 0.651383 0.109068
 -67.8261 0.000676095 0.406758 0.0447928 0.0289911 0.650051 0.109017
 -67.9343 0.000657293 0.407867 0.0445166 0.0290708 0.648701 0.108967
 -68.0416 0.00063907 0.408986 0.0442353 0.0291534 0.647331 0.108919
 -68.148 0.000621424 0.410116 0.0439495 0.0292392 0.645943 0.108871
 -68.2535 0.00060435 0.411255 0.0436595 0.029328 0.644535 0.108825
 -68.3581 0.000587837 0.412404 0.0433656 0.0294199 0.64311 0.108779
 -68.4618 0.000571876 0.413562 0.0430683 0.029515 0.641667 0.108734
 -68.5646 0.000556453 0.41473 0.0427678 0.0296133 0.640207 0.108691
 -68.6666 0.000541552 0.415907 0.0424646 0.0297149 0.638729 0.108648
 -68.7677 0.00052716 0.417094 0.0421588 0.0298197 0.637235 0.108607
 -68.8679 0.000513258 0.418289 0.0418509 0.0299278 0.635724 0.108567
 -68.9674 0.000499832 0.419492 0.0415412 0.0300393 0.634197 0.108528
 -69.0659 0.000486864 0.420705 0.0412298 0.0301541 0.632654 0.10849
 -69.1637 0.000474339 0.421925 0.0409171 0.0302724 0.631096 0.108453
 -69.2607 0.00046224 0.423154 0.0406033 0.0303941 0.629522 0.108418
 -69.3568 0.00045055 0.424391 0.0402887 0.0305193 0.627933 0.108383
 -69.4521 0.000439255 0.425636 0.0399736 0.030648 0.62633 0.10835
 -69.5467 0.000428339 0.426888 0.039658 0.0307802 0.624712 0.108318
 -69.6405 0.000417788 0.428148 0.0393423 0.030916 0.62308 0.108288
 -69.7335 0.000407588 0.429416 0.0390267 0.0310554 0.621435 0.108259
 -69.8257 0.000397724 0.43069 0.0387113 0.0311985 0.619776 0.108231
 -69.9172 0.000388185 0.431972 0.0383963 0.0313452 0.618104 0.108204
 -70.008 0.000378956 0.433261 0.038082 0.0314957 0.616419 0.108179
 -70.098 0.000370026 0.434557 0.0377684 0.0316498 0.614722 0.108155
 -70.1873 0.000361384 0.435859 0.0374558 0.0318077 0.613012 0.108133
 -70.2758 0.000353017 0.437168 0.0371442 0.0319694 0.61129 0.108112
 -70.3636 0.000344917 0.438483 0.0368339 0.0321349 0.609556 0.108092
 -70.4508 0.000337071 0.439804 0.0365249 0.0323042 0.607811 0.108075
 -70.5372 0.000329471 0.441131 0.0362174 0.0324774 0.606055 0.108058
 -70.6229 0.000322108 0.442465 0.0359115 0.0326544 0.604288 0.108043
 -70.7079 0.000314971 0.443804 0.0356073 0.0328354 0.60251 0.10803
 -70.7923 0.000308054 0.445149 0.0353049 0.0330203 0.600722 0.108018
 -70.8759 0.000301346 0.446499 0.0350045 0.0332091 0.598924 0.108008
 -70.9589 0.000294842 0.447854 0.034706 0.0334019 0.597116 0.108
 -71.0413 0.000288532 0.449215 0.0344096 0.0335987 0.595298 0.107993
 -71.123 0.000282411 0.450581 0.0341154 0.0337995 0.593471 0.107988
 -71.204 0.000276471 0.451952 0.0338235 0.0340043 0.591635 0.107985
 -71.2844 0.000270705 0.453328 0.0335338 0.0342132 0.58979 0.107983
 -71.3641 0.000265107 0.454709 0.0332465 0.0344261 0.587936 0.107983
 -71.4432 0.000259672 0.456094 0.0329617 0.0346431 0.586075 0.107985
 -71.5217 0.000254393 0.457483 0.0326793 0.0348642 0.584205 0.107989
 -71.5996 0.000249266 0.458877 0.0323995 0.0350894 0.582327 0.107995
 -71.6768 0.000244283 0.460275 0.0321223 0.0353187 0.580441 0.108002
 -71.7534 0.000239442 0.461677 0.0318476 0.0355521 0.578548 0.108012
 -71.8295 0.000234736 0.463083 0.0315757 0.0357897 0.576648 0.108023
 -71.9049 0.000230161 0.464493 0.0313064 0.0360314 0.574742 0.108036
 -71.9797 0.000225713 0.465906 0.0310398 0.0362773 0.572828 0.108051
 -72.054 0.000221387 0.467324 0.030776 0.0365273 0.570908 0.108069
 -72.1276 0.000217179 0.468744 0.0305149 0.0367816 0.568982 0.108088
 -72.2007 0.000213085 0.470168 0.0302566 0.03704 0.567049 0.108109
 -72.2732 0.000209102 0.471595 0.0300011 0.0373025 0.565111 0.108132
 -72.3452 0.000205225 0.473025 0.0297484 0.0375693 0.563168 0.108158
 -72.4165 0.000201451 0.474458 0.0294985 0.0378403 0.561219 0.108185
 -72.4873 0.000197778 0.475894 0.0292515 0.0381155 0.559264 0.108215
 -72.5576 0.000194201 0.477333 0.0290072 0.0383948 0.557305 0.108247
 -72.6273 0.000190717 0.478775 0.0287658 0.0386784 0.555342 0.108281
 -72.6965 0.000187324 0.480219 0.0285273 0.0389662 0.553373 0.108317
 -72.7651 0.000184018 0.481665 0.0282915 0.0392581 0.551401 0.108355
 -72.8332 0.000180798 0.483114 0.0280586 0.0395543 0.549424 0.108396
 -72.9007 0.000177659 0.484565 0.0278285 0.0398547 0.547443 0.108438
 -72.9678 0.0001746 0.486018 0.0276012 0.0401592 0.545459 0.108483
 -73.0343 0.000171618 0.487472 0.0273767 0.040468 0.543471 0.108531
 -73.1003 0.000168711 0.488929 0.027155 0.0407809 0.541479 0.10858
 -73.1657 0.000165876 0.490388 0.0269361 0.041098 0.539485 0.108632
 -73.2307 0.000163112 0.491848 0.02672 0.0414193 0.537488 0.108687
 -73.2951 0.000160415 0.49331 0.0265066 0.0417447 0.535487 0.108743
 -73.3591 0.000157785 0.494773 0.0262959 0.0420743 0.533485 0.108802
 -73.4225 0.000155218 0.496238 0.0260879 0.0424081 0.531479 0.108863
 -73.4855 0.000152714 0.497704 0.0258826 0.042746 0.529472 0.108927
 -73.5479 0.00015027 0.499171 0.02568 0.043088 0.527463 0.108993
 -73.6099 0.000147884 0.500639 0.0254801 0.0434341 0.525451 0.109062
 -73.6714 0.000145556 0.502109 0.0252828 0.0437843 0.523438 0.109132
 -73.7324 0.000143282 0.503579 0.0250881 0.0441387 0.521424 0.109206
 -73.7929 0.000141062 0.50505 0.024896 0.0444971 0.519408 0.109281
 -73.853 0.000138894 0.506521 0.0247065 0.0448595 0.517391 0.10936
 -73.9126 0.000136776 0.507993 0.0245195 0.0452261 0.515373 0.10944
 -73.9717 0.000134708 0.509466 0.024335 0.0455966 0.513354 0.109523
 -74.0303 0.000132687 0.510939 0.024153 0.0459712 0.511334 0.109609
 -74.0885 0.000130712 0.512412 0.0239735 0.0463498 0.509314 0.109697
 -74.1463 0.000128783 0.513886 0.0237964 0.0467323 0.507293 0.109787
 -74.2036 0.000126897 0.51536 0.0236218 0.0471189 0.505273 0.10988
 -74.2604 0.000125054 0.516834 0.0234495 0.0475093 0.503252 0.109976
 -73.9808 0.000124662 0.518281 0.0232947 0.0478907 0.501272 0.110066
 -73.7041 0.000126696 0.519675 0.0231714 0.0482505 0.499374 0.110145
 -73.4301 0.000130573 0.521018 0.0230782 0.0485895 0.497556 0.110212
 -73.1589 0.000135939 0.52231 0.0230138 0.0489084 0.495817 0.110269
 -72.8903 0.000142513 0.523552 0.0229768 0.0492081 0.494156 0.110316
 -72.6245 0.000150123 0.524746 0.0229662 0.0494893 0.49257 0.110354
 -72.3613 0.000158636 0.525893 0.0229807 0.0497527 0.491059 0.110384
 -72.1008 0.000167976 0.526993 0.0230193 0.0499992 0.489621 0.110406
 -71.8429 0.000178083 0.528048 0.023081 0.0502295 0.488256 0.110421
 -71.5876 0.00018893 0.529057 0.0231649 0.0504444 0.486962 0.110429
 -71.3348 0.000200496 0.530023 0.0232701 0.0506445 0.485739 0.110431
 -71.0845 0.000212778 0.530946 0.0233958 0.0508307 0.484584 0.110427
 -70.8367 0.000225779 0.531826 0.0235411 0.0510034 0.483497 0.110418
 -70.5914 0.000239508 0.532666 0.0237054 0.0511635 0.482478 0.110405
 -70.3485 0.000253979 0.533464 0.0238879 0.0513116 0.481524 0.110386
 -70.108 0.000269212 0.534222 0.024088 0.0514481 0.480636 0.110364
 -69.8699 0.000285226 0.534941 0.024305 0.0515739 0.479812 0.110338
 -69.6341 0.000302044 0.535621 0.0245384 0.0516893 0.479051 0.110309
 -69.4007 0.000319693 0.536264 0.0247876 0.0517949 0.478352 0.110276
 -69.1696 0.000338199 0.536869 0.025052 0.0518912 0.477715 0.11024
 -68.9407 0.000357588 0.537437 0.0253312 0.0519788 0.477138 0.110202
 -68.7142 0.000377892 0.537969 0.0256247 0.052058 0.476621 0.110161
 -68.4898 0.000399139 0.538466 0.0259321 0.0521293 0.476163 0.110117
 -68.2676 0.000421361 0.538928 0.0262528 0.0521931 0.475763 0.110072
 -68.0476 0.000444589 0.539356 0.0265865 0.0522498 0.47542 0.110024
 -67.8298 0.000468856 0.539749 0.0269329 0.0522997 0.475134 0.109974
 -67.6141 0.000494195 0.54011 0.0272915 0.0523432 0.474903 0.109922
 -67.4005 0.00052064 0.540438 0.027662 0.0523807 0.474727 0.109869
 -67.189 0.000548225 0.540733 0.028044 0.0524123 0.474605 0.109814
 -66.9795 0.000576986 0.540997 0.0284373 0.0524385 0.474536 0.109758
 -66.7721 0.000606959 0.54123 0.0288415 0.0524595 0.474519 0.1097
 -66.5667 0.000638179 0.541431 0.0292564 0.0524756 0.474554 0.109641
 -66.3632 0.000670683 0.541603 0.0296816 0.052487 0.47464 0.10958
 -66.1618 0.000704509 0.541745 0.030117 0.0524938 0.474776 0.109518
 -65.9622 0.000739695 0.541857 0.0305621 0.0524965 0.474961 0.109455
 -65.7646 0.00077628 0.54194 0.0310169 0.052495 0.475194 0.109391
 -65.5689 0.000814301 0.541995 0.0314811 0.0524897 0.475476 0.109326
 -65.3751 0.000853798 0.542022 0.0319544 0.0524808 0.475804 0.109259
 -65.1831 0.000894811 0.542021 0.0324367 0.0524683 0.476178 0.109192
 -64.993 0.000937381 0.541993 0.0329276 0.0524525 0.476598 0.109123
 -64.8047 0.000981547 0.541938 0.0334271 0.0524334 0.477063 0.109054
 -64.6182 0.00102735 0.541856 0.033935 0.0524113 0.477571 0.108984
 -64.4335 0.00107484 0.541749 0.0344509 0.0523863 0.478123 0.108912
 -64.2505 0.00112404 0.541615 0.0349749 0.0523585 0.478717 0.10884
 -64.0693 0.00117501 0.541457 0.0355067 0.052328 0.479354 0.108767
 -63.8898 0.00122778 0.541273 0.0360461 0.052295 0.480031 0.108694
 -63.712 0.00128241 0.541065 0.0365929 0.0522595 0.480749 0.108619
 -63.5358 0.00133892 0.540832 0.0371472 0.0522216 0.481506 0.108544
 -63.3613 0.00139738 0.540576 0.0377085 0.0521815 0.482302 0.108467
 -63.1885 0.00145781 0.540296 0.0382769 0.0521392 0.483137 0.10839
 -63.0173 0.00152026 0.539992 0.0388522 0.0520948 0.484009 0.108313
 -62.8477 0.00158478 0.539666 0.0394343 0.0520484 0.484918 0.108234
 -62.6797 0.00165142 0.539318 0.0400229 0.052 0.485863 0.108155
 -62.5132 0.00172021 0.538947 0.0406181 0.0519498 0.486844 0.108075
 -62.3483 0.00179121 0.538554 0.0412196 0.0518978 0.48786 0.107995
 -62.1849 0.00186445 0.53814 0.0418273 0.0518441 0.48891 0.107913
 -62.0231 0.00193998 0.537704 0.0424412 0.0517887 0.489994 0.107831
 -61.8627 0.00201786 0.537248 0.0430611 0.0517317 0.49111 0.107749
 -61.7039 0.00209812 0.53677 0.0436869 0.0516731 0.492259 0.107665
 -61.5465 0.0021808 0.536273 0.0443185 0.051613 0.493439 0.107581
 -61.3905 0.00226597 0.535755 0.0449557 0.0515515 0.494651 0.107496
 -61.236 0.00235365 0.535218 0.0455985 0.0514885 0.495893 0.107411
 -61.0829 0.00244391 0.534661 0.0462468 0.0514242 0.497165 0.107325
 -60.9312 0.00253678 0.534085 0.0469005 0.0513586 0.498466 0.107238
 -60.7808 0.00263231 0.53349 0.0475594 0.0512917 0.499795 0.107151
 -60.6319 0.00273054 0.532876 0.0482236 0.0512235 0.501153 0.107063
 -60.4842 0.00283153 0.532244 0.0488928 0.0511542 0.502538 0.106975
 -60.338 0.00293532 0.531594 0.049567 0.0510836 0.503949 0.106886
 -60.193 0.00304196 0.530926 0.0502461 0.051012 0.505387 0.106796
 -60.0493 0.00315149 0.530241 0.05093 0.0509392 0.506851 0.106706
 -59.9069 0.00326396 0.529538 0.0516186 0.0508653 0.50834 0.106615
 -59.7658 0.00337941 0.528818 0.0523119 0.0507904 0.509854 0.106523
 -59.626 0.0034979 0.528082 0.0530098 0.0507145 0.511391 0.106431
 -59.4874 0.00361947 0.527329 0.0537121 0.0506376 0.512952 0.106338
 -59.35 0.00374416 0.52656 0.0544188 0.0505598 0.514536 0.106245
 -59.2138 0.00387203 0.525775 0.0551299 0.050481 0.516143 0.106151
 -59.0788 0.00400311 0.524974 0.0558452 0.0504013 0.517771 0.106057
 -58.945 0.00413746 0.524157 0.0565647 0.0503207 0.519421 0.105962
 -58.8124 0.00427512 0.523325 0.0572883 0.0502392 0.521092 0.105866
 -58.6809 0.00441614 0.522478 0.0580159 0.0501569 0.522783 0.10577
 -58.5506 0.00456056 0.521617 0.0587474 0.0500737 0.524494 0.105674
 -58.4213 0.00470844 0.520741 0.0594829 0.0499897 0.526225 0.105577
 -58.2932 0.00485981 0.51985 0.0602222 0.049905 0.527974 0.105479
 -58.1662 0.00501473 0.518945 0.0609652 0.0498195 0.529742 0.105381
 -58.0402 0.00517324 0.518027 0.0617119 0.0497332 0.531528 0.105282
 -57.9153 0.00533539 0.517095 0.0624622 0.0496462 0.533332 0.105183
 -57.7914 0.00550122 0.516149 0.0632161 0.0495584 0.535152 0.105083
 -57.6686 0.00567078 0.51519 0.0639735 0.04947 0.53699 0.104983
 -57.5468 0.00584412 0.514219 0.0647343 0.0493809 0.538843 0.104882
 -57.426 0.00602129 0.513234 0.0654985 0.0492911 0.540712 0.10478
 -57.3062 0.00620233 0.512237 0.066266 0.0492006 0.542597 0.104679
 -57.1874 0.00638729 0.511227 0.0670368 0.0491095 0.544497 0.104576
 -57.0695 0.00657622 0.510205 0.0678108 0.0490178 0.546411 0.104473
 -56.9526 0.00676916 0.509172 0.068588 0.0489254 0.548339 0.10437
 -56.8366 0.00696617 0.508126 0.0693682 0.0488325 0.55028 0.104266
 -56.7215 0.00716729 0.507069 0.0701515 0.0487389 0.552235 0.104162
 -56.6073 0.00737257 0.506001 0.0709378 0.0486448 0.554203 0.104057
 -56.494 0.00758206 0.504921 0.071727 0.0485501 0.556184 0.103952
 -56.3815 0.00779582 0.50383 0.0725192 0.0484548 0.558176 0.103847
 -56.27 0.00801388 0.502729 0.0733142 0.048359 0.560181 0.103741
 -56.103 0.00824303 0.501613 0.074117 0.0482625 0.562203 0.103634
 -55.9373 0.00848954 0.500477 0.0749323 0.0481651 0.564249 0.103526
 -55.773 0.00875276 0.499323 0.07576 0.0480668 0.566319 0.103418
 -55.61 0.00903219 0.498151 0.0765998 0.0479676 0.568411 0.103309
 -55.4483 0.0093274 0.49696 0.0774513 0.0478676 0.570526 0.1032
 -55.2878 0.00963805 0.495752 0.0783145 0.0477668 0.572662 0.10309
 -55.1285 0.00996387 0.494526 0.0791891 0.0476651 0.57482 0.102979
 -54.9705 0.0103047 0.493283 0.0800748 0.0475627 0.576998 0.102867
 -54.8135 0.0106604 0.492022 0.0809716 0.0474595 0.579196 0.102754
 -54.6577 0.0110308 0.490745 0.0818792 0.0473555 0.581413 0.102641
 -54.503 0.011416 0.489452 0.0827974 0.0472507 0.58365 0.102528
 -54.3493 0.0118159 0.488142 0.083726 0.0471452 0.585905 0.102413
 -54.1967 0.0122306 0.486815 0.084665 0.047039 0.588178 0.102298
 -54.045 0.0126603 0.485473 0.0856141 0.0469321 0.590468 0.102182
 -53.8943 0.0131049 0.484116 0.0865732 0.0468244 0.592775 0.102066
 -53.7445 0.0135647 0.482743 0.0875423 0.046716 0.595099 0.101949
 -53.5956 0.0140399 0.481355 0.088521 0.046607 0.597439 0.101831
 -53.4475 0.0145307 0.479952 0.0895095 0.0464973 0.599794 0.101713
 -53.3002 0.0150372 0.478534 0.0905075 0.0463869 0.602165 0.101594
 -53.1536 0.0155599 0.477101 0.0915149 0.0462759 0.60455 0.101474
 -53.0078 0.016099 0.475654 0.0925317 0.0461642 0.606949 0.101354
 -52.8626 0.0166548 0.474193 0.0935578 0.0460519 0.609363 0.101234
 -52.718 0.0172277 0.472718 0.0945931 0.0459389 0.61179 0.101112
 -52.5741 0.0178181 0.47123 0.0956376 0.0458253 0.61423 0.10099
 -52.4306 0.0184263 0.469727 0.0966911 0.0457112 0.616682 0.100868
 -52.2876 0.019053 0.468211 0.0977538 0.0455964 0.619147 0.100744
 -52.1451 0.0196984 0.466682 0.0988256 0.045481 0.621624 0.100621
 -52.0029 0.0203632 0.465139 0.0999063 0.045365 0.624113 0.100496
 -51.861 0.0210478 0.463584 0.100996 0.0452484 0.626613 0.100371
 -51.7193 0.021753 0.462015 0.102095 0.0451313 0.629124 0.100246
 -51.5779 0.0224792 0.460434 0.103203 0.0450135 0.631646 0.10012
 -51.4366 0.0232272 0.45884 0.10432 0.0448952 0.634179 0.0999929
 -51.2953 0.0239978 0.457233 0.105446 0.0447764 0.636721 0.0998657
 -51.154 0.0247916 0.455614 0.106581 0.044657 0.639274 0.0997379
 -51.0126 0.0256095 0.453982 0.107726 0.044537 0.641836 0.0996096
 -50.8711 0.0264523 0.452338 0.10888 0.0444165 0.644408 0.0994806
 -50.7293 0.0273211 0.450681 0.110043 0.0442954 0.64699 0.0993512
 -50.5872 0.0282169 0.449012 0.111216 0.0441738 0.64958 0.0992212
 -50.4447 0.0291407 0.447331 0.112399 0.0440516 0.652179 0.0990906
 -50.3017 0.0300937 0.445638 0.113592 0.0439289 0.654787 0.0989595
 -50.158 0.0310771 0.443932 0.114794 0.0438057 0.657404 0.0988278
 -50.0136 0.0320925 0.442214 0.116007 0.0436819 0.66003 0.0986956
 -49.8684 0.0331411 0.440484 0.117231 0.0435575 0.662664 0.0985628
 -49.7223 0.0342246 0.438742 0.118465 0.0434327 0.665306 0.0984295
 -49.575 0.0353448 0.436986 0.11971 0.0433072 0.667957 0.0982956
 -49.4265 0.0365035 0.435219 0.120966 0.0431813 0.670616 0.0981612
 -49.2767 0.0377027 0.433438 0.122234 0.0430547 0.673284 0.0980262
 -49.1254 0.0389447 0.431645 0.123514 0.0429277 0.67596 0.0978907
 -48.9723 0.0402317 0.429839 0.124806 0.0428 0.678645 0.0977546
 -48.8174 0.0415666 0.42802 0.126111 0.0426718 0.681339 0.0976179
 -48.6605 0.042952 0.426187 0.127429 0.0425431 0.684042 0.0974807
 -48.5013 0.0443913 0.424341 0.128761 0.0424137 0.686753 0.0973429
 -48.3396 0.0458877 0.422481 0.130107 0.0422838 0.689474 0.0972045
 -48.1752 0.0474452 0.420606 0.131468 0.0421532 0.692205 0.0970655
 -48.0078 0.0490677 0.418717 0.132845 0.0420221 0.694946 0.096926
 -47.8371 0.0507601 0.416813 0.134238 0.0418903 0.697697 0.0967858
 -47.6629 0.0525272 0.414893 0.135648 0.0417579 0.700459 0.096645
 -47.4847 0.0543749 0.412957 0.137075 0.0416248 0.703232 0.0965036
 -47.3021 0.0563093 0.411005 0.138522 0.0414911 0.706017 0.0963616
 -47.1149 0.0583375 0.409035 0.139988 0.0413567 0.708816 0.0962189
 -46.9224 0.0604673 0.407047 0.141475 0.0412215 0.711627 0.0960755
 -46.7243 0.0627076 0.405041 0.142985 0.0410856 0.714453 0.0959314
 -46.5199 0.0650681 0.403014 0.144518 0.040949 0.717294 0.0957867
 -46.3085 0.0675602 0.400967 0.146076 0.0408115 0.720152 0.0956412
 -46.0896 0.0701963 0.398899 0.147661 0.0406732 0.723028 0.095495
 -45.8622 0.0729911 0.396807 0.149274 0.040534 0.725923 0.095348
 -45.6255 0.0759608 0.394691 0.150918 0.0403939 0.728839 0.0952003
 -45.3784 0.0791246 0.392548 0.152594 0.0402528 0.731778 0.0950517
 -45.1197 0.0825038 0.390378 0.154306 0.0401107 0.734742 0.0949022
 -44.8481 0.0861243 0.388178 0.156057 0.0399675 0.737733 0.0947519
 -44.5621 0.0900145 0.385945 0.157848 0.0398232 0.740755 0.0946006
 -44.2597 0.0942096 0.383678 0.159685 0.0396776 0.74381 0.0944484
 -43.939 0.0987488 0.381373 0.161571 0.0395307 0.746903 0.0942951
 -43.5974 0.103681 0.379027 0.163511 0.0393824 0.750037 0.0941407
 -43.2319 0.109062 0.376635 0.165511 0.0392326 0.753218 0.0939852
 -42.8391 0.11496 0.374193 0.167576 0.0390811 0.756452 0.0938285
 -42.4148 0.121454 0.371695 0.169715 0.0389278 0.759746 0.0936705
 -41.9538 0.128647 0.369136 0.171936 0.0387726 0.763109 0.0935111
 -41.4502 0.136653 0.366506 0.174248 0.0386151 0.766551 0.0933502
 -40.896 0.145623 0.363797 0.176666 0.0384553 0.770085 0.0931878
 -40.2823 0.155728 0.360997 0.179204 0.0382929 0.773727 0.0930237
 -39.5969 0.16719 0.358092 0.18188 0.0381275 0.777497 0.0928577
 -38.8258 0.180261 0.355064 0.184717 0.0379587 0.781419 0.0926898
 -37.9498 0.195258 0.351892 0.187746 0.0377863 0.785527 0.0925198
 -36.9471 0.212527 0.348546 0.191001 0.0376097 0.789862 0.0923475
 -35.7879 0.232459 0.34499 0.194534 0.0374284 0.794485 0.0921727
 -34.4393 0.255444 0.341177 0.198406 0.0372417 0.799468 0.0919954
 -32.8593 0.281816 0.337041 0.202707 0.0370491 0.804925 0.0918153
 -31.0042 0.311844 0.332503 0.207548 0.0368499 0.810994 0.0916325
 -28.8266 0.345703 0.327449 0.2131 0.0366437 0.817896 0.0914469
 -26.2823 0.383582 0.321745 0.219574 0.0364302 0.825903 0.0912586
 -23.3309 0.425986 0.31521 0.227302 0.0362095 0.835437 0.0910681
 -19.9394 0.47373 0.307638 0.236696 0.035982 0.847022 0.0908756
 -16.0788 0.528222 0.298797 0.248371 0.0357489 0.861384 0.0906816
 -11.7322 0.591022 0.288456 0.263064 0.0355112 0.879349 0.0904866
 -6.91892 0.662283 0.276494 0.281583 0.0352704 0.901457 0.090291
 -1.71825 0.740032 0.262907 0.30462 0.0350278 0.92762 0.0900951
 3.64538 0.816476 0.248018 0.332038 0.0347845 0.954799 0.0898993
 8.83497 0.881886 0.232321 0.363053 0.0345416 0.977889 0.0897037
 13.5171 0.930475 0.216413 0.396135 0.0342995 0.992487 0.0895084
 17.1613 0.961367 0.200842 0.429726 0.0340586 0.998229 0.0893135
 20.0315 0.979369 0.185927 0.462807 0.0338192 0.999645 0.089119
 22.1436 0.989315 0.171855 0.494737 0.0335813 0.999972 0.0889248
 23.5833 0.994489 0.158686 0.525234 0.033345 0.999978 0.0887311
 24.4336 0.997224 0.146443 0.554125 0.0331104 1 0.0885378
 24.7683 0.998582 0.135105 0.581368 0.0328773 0.999997 0.0883449
 24.6502 0.99929 0.12464 0.606956 0.0326459 1 0.0881525
 24.1275 0.999636 0.115004 0.630917 0.0324162 0.999999 0.0879604
 23.2425 0.999816 0.10615 0.65329 0.0321881 1 0.0877688
 22.0296 0.999904 0.0980334 0.674121 0.0319616 0.999999 0.0875776
 20.5203 0.99995 0.0906077 0.693453 0.0317368 0.999999 0.0873868
 18.7454 0.999973 0.0838309 0.711325 0.0315136 0.999999 0.0871965
 16.7316 0.999985 0.077663 0.727771 0.0312922 0.999999 0.0870066
 14.5122 0.999991 0.0720678 0.742812 0.0310724 0.999998 0.0868171
 12.1117 0.999993 0.0670112 0.756469 0.0308544 0.999998 0.086628
 9.56807 0.999994 0.0624624 0.768754 0.0306382 0.999997 0.0864395
 6.90526 0.999992 0.0583918 0.779678 0.0304238 0.999995 0.0862513
 4.16466 0.999987 0.0547711 0.78926 0.0302115 0.999993 0.0860637
 1.36912 0.999977 0.0515723 0.797528 0.0300012 0.99999 0.0858765
 -1.43962 0.999958 0.0487667 0.80453 0.0297931 0.999986 0.08569
 -4.24173 0.999924 0.0463249 0.810329 0.0295875 0.99998 0.085504
 -6.99988 0.999864 0.0442162 0.815012 0.0293846 0.999972 0.0853186
 -9.69904 0.99976 0.0424094 0.818674 0.0291846 0.999961 0.0851341
 -12.3104 0.999585 0.0408737 0.82142 0.0289878 0.999947 0.0849503
 -14.8247 0.999298 0.0395787 0.823352 0.0287947 0.999928 0.0847675
 -17.2228 0.998835 0.0384965 0.824562 0.0286055 0.999904 0.0845858
 -19.5009 0.998112 0.0376007 0.825137 0.0284205 0.999875 0.0844054
 -21.6485 0.997 0.0368688 0.825143 0.0282401 0.999838 0.0842263
 -23.6661 0.995343 0.0362799 0.824641 0.0280645 0.999793 0.0840489
 -25.5509 0.992924 0.0358171 0.823675 0.027894 0.99974 0.0838732
 -27.3066 0.989495 0.0354649 0.822287 0.0277286 0.999677 0.0836994
 -28.9369 0.984764 0.0352112 0.820504 0.0275684 0.999603 0.0835277
 -30.4484 0.97843 0.035045 0.818355 0.0274134 0.999518 0.0833582
 -31.8499 0.970209 0.0349574 0.815859 0.0272636 0.999422 0.083191
 -33.1506 0.95985 0.034941 0.813035 0.0271188 0.999312 0.0830261
 -34.3623 0.947193 0.0349895 0.809899 0.0269788 0.99919 0.0828638
 -35.4953 0.932137 0.0350979 0.806463 0.0268436 0.999054 0.082704
 -36.5623 0.914695 0.0352622 0.802738 0.0267129 0.998903 0.0825467
 -37.5732 0.894935 0.0354789 0.798733 0.0265867 0.998738 0.0823921
 -38.5392 0.873005 0.0357458 0.794452 0.0264647 0.998556 0.0822401
 -39.4684 0.849084 0.0360609 0.789899 0.0263468 0.998358 0.0820908
 -40.3696 0.823391 0.0364231 0.785077 0.0262329 0.998142 0.0819443
 -41.2483 0.79615 0.0368315 0.779983 0.026123 0.997908 0.0818006
 -42.1111 0.767594 0.0372861 0.774617 0.0260169 0.997652 0.0816598
 -42.9606 0.737953 0.0377867 0.768974 0.0259146 0.997375 0.081522
 -43.8014 0.707446 0.0383338 0.763051 0.025816 0.997074 0.0813872
 -44.6339 0.676284 0.038928 0.75684 0.025721 0.996748 0.0812556
 -45.4609 0.644661 0.0395702 0.750337 0.0256296 0.996393 0.0811271
 -46.2812 0.612764 0.0402613 0.743535 0.0255418 0.996007 0.0810018
 -47.0964 0.580759 0.0410024 0.736429 0.0254573 0.995589 0.0808798
 -47.9042 0.548806 0.0417946 0.729013 0.0253763 0.995134 0.0807612
 -48.7052 0.517051 0.0426391 0.721286 0.0252986 0.994641 0.080646
 -49.4965 0.485633 0.043537 0.713243 0.0252241 0.994105 0.080534
 -50.2782 0.454679 0.0444894 0.704884 0.0251529 0.993524 0.0804255
 -51.047 0.424313 0.0454972 0.696212 0.0250847 0.992895 0.0803203
 -51.8025 0.394649 0.0465614 0.687229 0.0250196 0.992214 0.0802183
 -52.5414 0.365798 0.0476824 0.677943 0.0249574 0.991478 0.0801196
 -53.2633 0.337863 0.0488609 0.668363 0.0248981 0.990685 0.080024
 -53.9649 0.310939 0.0500969 0.6585 0.0248417 0.98983 0.0799314
 -54.6456 0.285113 0.0513904 0.64837 0.0247881 0.988912 0.0798418
 -55.3028 0.260464 0.0527411 0.63799 0.0247373 0.987929 0.0797549
 -55.9358 0.237057 0.0541482 0.627382 0.0246892 0.986879 0.0796707
 -56.5426 0.214947 0.0556109 0.616565 0.0246438 0.985761 0.079589
 -57.1226 0.194173 0.0571279 0.605567 0.0246011 0.984574 0.0795098
 -57.6746 0.174762 0.0586976 0.594413 0.024561 0.983318 0.0794327
 -58.1984 0.156721 0.0603181 0.583129 0.0245236 0.981993 0.0793578
 -58.6933 0.140048 0.0619875 0.571745 0.0244888 0.980601 0.0792848
 -59.1595 0.124721 0.0637035 0.560288 0.0244567 0.979143 0.0792137
 -59.5971 0.110709 0.0654636 0.548786 0.0244271 0.977621 0.0791443
 -60.0068 0.0979635 0.0672652 0.537268 0.0244001 0.976038 0.0790764
 -60.389 0.0864312 0.0691056 0.52576 0.0243757 0.974396 0.0790101
 -60.7448 0.0760465 0.0709822 0.514286 0.0243537 0.972699 0.0789451
 -61.0751 0.06674 0.0728921 0.502872 0.0243342 0.97095 0.0788814
 -61.3813 0.0584366 0.0748327 0.491538 0.0243171 0.969152 0.0788189
 -61.6644 0.0510597 0.0768012 0.480306 0.0243023 0.967308 0.0787574
 -61.9259 0.0445322 0.078795 0.469193 0.0242898 0.965423 0.078697
 -62.1671 0.0387776 0.0808116 0.458217 0.0242794 0.9635 0.0786376
 -62.3894 0.0337225 0.0828487 0.44739 0.0242711 0.961541 0.078579
 -62.5942 0.0292957 0.0849038 0.436727 0.0242648 0.959551 0.0785212
 -62.7827 0.0254314 0.0869748 0.426238 0.0242605 0.957533 0.0784642
 -62.9563 0.0220668 0.0890598 0.415932 0.0242579 0.955489 0.0784079
 -63.1161 0.0191454 0.0911568 0.405817 0.0242571 0.953422 0.0783522
 -63.2634 0.016614 0.0932641 0.395898 0.0242579 0.951335 0.0782972
 -63.3991 0.0144258 0.0953801 0.386181 0.0242603 0.94923 0.0782427
 -63.5244 0.0125373 0.0975032 0.37667 0.0242641 0.94711 0.0781888
 -63.6401 0.0109108 0.0996321 0.367366 0.0242693 0.944976 0.0781354
 -63.7472 0.00951165 0.101766 0.358272 0.0242759 0.942831 0.0780824
 -63.8464 0.00831019 0.103902 0.349388 0.0242836 0.940676 0.0780299
 -63.9384 0.00727927 0.106042 0.340714 0.0242926 0.938513 0.0779777
 -64.024 0.00639605 0.108182 0.33225 0.0243026 0.936344 0.077926
 -64.1037 0.00563966 0.110323 0.323994 0.0243137 0.934169 0.0778746
 -64.1782 0.00499273 0.112464 0.315944 0.0243257 0.93199 0.0778236
 -64.2478 0.00443942 0.114604 0.308099 0.0243387 0.929808 0.0777729
 -64.3131 0.00396669 0.116743 0.300455 0.0243526 0.927624 0.0777225
 -64.3746 0.00356268 0.118879 0.293011 0.0243673 0.925439 0.0776724
 -64.4324 0.00321766 0.121013 0.285762 0.0243828 0.923253 0.0776225
 -64.4871 0.00292283 0.123143 0.278707 0.024399 0.921068 0.077573
 -64.539 0.002671 0.12527 0.27184 0.024416 0.918884 0.0775237
 -64.5882 0.00245568 0.127393 0.265159 0.0244337 0.916702 0.0774746
 -64.635 0.0022716 0.129512 0.258659 0.024452 0.914522 0.0774258
 -64.4483 0.00212114 0.13161 0.252385 0.0244693 0.912372 0.0773767
 -64.2621 0.00200577 0.133668 0.246377 0.024484 0.910278 0.0773269
 -64.0766 0.00191954 0.135688 0.240621 0.0244962 0.908241 0.0772764
 -63.8918 0.00185795 0.137671 0.235109 0.0245059 0.906258 0.0772251
 -63.7078 0.00181704 0.139617 0.229829 0.0245134 0.90433 0.0771732
 -63.5249 0.00179381 0.141526 0.224772 0.0245186 0.902455 0.0771206
 -63.3431 0.00178561 0.143398 0.219928 0.0245217 0.900633 0.0770674
 -63.1624 0.00179044 0.145235 0.215289 0.0245228 0.898862 0.0770136
 -62.9829 0.00180651 0.147037 0.210846 0.0245219 0.897141 0.0769591
 -62.8047 0.00183247 0.148805 0.20659 0.0245192 0.895471 0.076904
 -62.6278 0.00186713 0.150538 0.202515 0.0245147 0.89385 0.0768483
 -62.4522 0.00190957 0.152237 0.198613 0.0245084 0.892276 0.076792
 -62.2781 0.00195898 0.153904 0.194876 0.0245006 0.89075 0.0767352
 -62.1054 0.00201475 0.155538 0.191297 0.0244911 0.88927 0.0766777
 -61.9341 0.00207633 0.157139 0.187872 0.0244802 0.887835 0.0766198
 -61.7643 0.00214332 0.158709 0.184592 0.0244678 0.886445 0.0765612
 -61.596 0.00221533 0.160248 0.181453 0.024454 0.885099 0.0765021
 -61.4291 0.00229211 0.161756 0.178449 0.0244389 0.883795 0.0764425
 -61.2638 0.00237341 0.163234 0.175574 0.0244225 0.882534 0.0763824
 -61.0999 0.00245904 0.164682 0.172824 0.0244048 0.881313 0.0763217
 -60.9376 0.00254886 0.166101 0.170193 0.024386 0.880134 0.0762605
 -60.7768 0.00264275 0.167491 0.167677 0.024366 0.878994 0.0761989
 -60.6174 0.00274061 0.168852 0.165271 0.024345 0.877892 0.0761367
 -60.4596 0.00284238 0.170186 0.162972 0.0243229 0.876829 0.076074
 -60.3033 0.002948 0.171492 0.160774 0.0242997 0.875803 0.0760108
 -60.1484 0.00305743 0.17277 0.158675 0.0242756 0.874814 0.0759472
 -59.995 0.00317066 0.174022 0.15667 0.0242506 0.873861 0.075883
 -59.8432 0.00328766 0.175247 0.154756 0.0242246 0.872942 0.0758184
 -59.6927 0.00340843 0.176446 0.15293 0.0241978 0.872059 0.0757534
 -59.5438 0.00353297 0.17762 0.151188 0.0241701 0.871209 0.0756878
 -59.3963 0.00366129 0.178769 0.149527 0.0241415 0.870392 0.0756219
 -59.2502 0.00379342 0.179892 0.147944 0.0241122 0.869607 0.0755554
 -59.1056 0.00392935 0.180991 0.146437 0.0240822 0.868854 0.0754885
 -58.9624 0.00406913 0.182066 0.145003 0.0240513 0.868133 0.0754212
 -58.8205 0.00421276 0.183118 0.143638 0.0240198 0.867442 0.0753534
 -58.6801 0.00436029 0.184145 0.142341 0.0239876 0.866781 0.0752852
 -58.5411 0.00451173 0.18515 0.14111 0.0239547 0.866149 0.0752166
 -58.4034 0.00466711 0.186132 0.139941 0.0239211 0.865546 0.0751476
 -58.2671 0.00482648 0.187091 0.138832 0.0238869 0.864971 0.0750781
 -58.1321 0.00498987 0.188029 0.137783 0.0238521 0.864423 0.0750082
 -57.9985 0.0051573 0.188945 0.13679 0.0238167 0.863903 0.0749379
 -57.8661 0.0053288 0.189839 0.135851 0.0237807 0.863408 0.0748672
 -57.7351 0.00550443 0.190712 0.134965 0.0237442 0.86294 0.0747961
 -57.6054 0.0056842 0.191564 0.13413 0.0237071 0.862498 0.0747246
 -57.4769 0.00586816 0.192396 0.133345 0.0236695 0.86208 0.0746528
 -57.3497 0.00605634 0.193207 0.132607 0.0236314 0.861686 0.0745805
 -57.2237 0.00624876 0.193998 0.131914 0.0235928 0.861316 0.0745078
 -57.099 0.00644548 0.19477 0.131267 0.0235537 0.86097 0.0744348
 -56.9755 0.00664651 0.195523 0.130662 0.0235141 0.860647 0.0743614
 -56.8532 0.0068519 0.196256 0.130099 0.0234741 0.860346 0.0742876
 -56.7321 0.00706168 0.19697 0.129576 0.0234336 0.860067 0.0742135
 -56.6121 0.00727587 0.197666 0.129092 0.0233927 0.859809 0.074139
 -56.4933 0.00749451 0.198343 0.128645 0.0233514 0.859573 0.0740641
 -56.3757 0.00771763 0.199003 0.128235 0.0233096 0.859357 0.0739889
 -56.2592 0.00794527 0.199644 0.12786 0.0232675 0.859162 0.0739134
 -56.1438 0.00817744 0.200268 0.12752 0.023225 0.858986 0.0738375
 -56.0295 0.00841419 0.200875 0.127212 0.0231821 0.85883 0.0737612
 -55.9163 0.00865554 0.201465 0.126936 0.0231388 0.858693 0.0736847
 -55.8042 0.00890152 0.202038 0.126692 0.0230952 0.858574 0.0736078
 -55.6932 0.00915215 0.202594 0.126477 0.0230512 0.858474 0.0735305
 -55.5831 0.00940747 0.203134 0.126292 0.0230069 0.858391 0.073453
 -55.4742 0.0096675 0.203658 0.126135 0.0229622 0.858326 0.0733751
 -55.3662 0.00993227 0.204165 0.126005 0.0229172 0.858278 0.0732969
 -55.2592 0.0102018 0.204658 0.125902 0.0228719 0.858247 0.0732184
 -55.1533 0.0104761 0.205134 0.125824 0.0228263 0.858232 0.0731396
 -55.0483 0.0107553 0.205596 0.125772 0.0227804 0.858234 0.0730606
 -54.9442 0.0110392 0.206042 0.125743 0.0227342 0.858251 0.0729812
 -54.8411 0.0113281 0.206473 0.125738 0.0226878 0.858283 0.0729015
 -54.739 0.0116218 0.20689 0.125756 0.022641 0.858331 0.0728215
 -54.6377 0.0119205 0.207293 0.125796 0.022594 0.858393 0.0727412
 -54.5374 0.012224 0.207681 0.125857 0.0225467 0.85847 0.0726607
 -54.4379 0.0125326 0.208055 0.125939 0.0224991 0.858561 0.0725798
 -54.3394 0.0128461 0.208415 0.126042 0.0224513 0.858666 0.0724987
 -54.2416 0.0131647 0.208762 0.126164 0.0224033 0.858785 0.0724174
 -54.1448 0.0134882 0.209095 0.126305 0.022355 0.858916 0.0723357
 -54.0487 0.0138169 0.209415 0.126464 0.0223065 0.859061 0.0722539
 -53.9535 0.0141506 0.209722 0.126641 0.0222577 0.859218 0.0721717
 -53.8591 0.0144894 0.210016 0.126836 0.0222088 0.859388 0.0720893
 -53.7654 0.0148334 0.210297 0.127048 0.0221596 0.85957 0.0720066
 -53.6725 0.0151825 0.210565 0.127276 0.0221102 0.859764 0.0719237
 -53.5804 0.0155368 0.210821 0.127521 0.0220606 0.859969 0.0718406
 -53.4891 0.0158963 0.211065 0.127781 0.0220108 0.860186 0.0717572
 -53.3984 0.0162611 0.211296 0.128056 0.0219608 0.860414 0.0716735
 -53.3085 0.0166311 0.211516 0.128345 0.0219106 0.860653 0.0715897
 -53.2193 0.0170064 0.211724 0.128649 0.0218602 0.860903 0.0715056
 -53.1308 0.0173871 0.21192 0.128967 0.0218097 0.861163 0.0714213
 -53.0429 0.0177731 0.212105 0.129299 0.021759 0.861433 0.0713367
 -52.9557 0.0181645 0.212279 0.129643 0.0217081 0.861713 0.0712519
 -52.8691 0.0185614 0.212441 0.130001 0.021657 0.862003 0.071167
 -52.7832 0.0189637 0.212592 0.130371 0.0216058 0.862303 0.0710818
 -52.6978 0.0193716 0.212733 0.130753 0.0215544 0.862612 0.0709964
 -52.6131 0.019785 0.212862 0.131147 0.0215028 0.86293 0.0709107
 -52.5289 0.020204 0.212981 0.131552 0.0214511 0.863257 0.0708249
 -52.4453 0.0206286 0.21309 0.131969 0.0213993 0.863592 0.0707389
 -52.3623 0.0210589 0.213188 0.132397 0.0213473 0.863936 0.0706527
 -52.2798 0.0214949 0.213276 0.132835 0.0212952 0.864289 0.0705663
 -52.1978 0.0219367 0.213354 0.133284 0.0212429 0.864649 0.0704797
 -52.1163 0.0223843 0.213422 0.133743 0.0211905 0.865018 0.0703929
 -52.0354 0.0228379 0.21348 0.134212 0.021138 0.865394 0.0703059
 -51.9548 0.0232974 0.213528 0.13469 0.0210853 0.865778 0.0702187
 -52.1002 0.0237035 0.21358 0.135153 0.0210329 0.866154 0.0701318
 -52.2438 0.024004 0.213649 0.135576 0.0209811 0.866508 0.0700455
 -52.3858 0.0242092 0.213733 0.135959 0.0209299 0.866839 0.0699598
 -52.5263 0.0243285 0.213833 0.136304 0.0208793 0.867148 0.0698747
 -52.6654 0.0243706 0.213949 0.136612 0.0208292 0.867436 0.0697902
 -52.8031 0.0243436 0.214081 0.136883 0.0207798 0.867702 0.0697063
 -52.9395 0.0242548 0.214227 0.137118 0.0207309 0.867948 0.0696231
 -53.0746 0.0241111 0.214388 0.137319 0.0206826 0.868173 0.0695404
 -53.2086 0.0239188 0.214564 0.137485 0.0206349 0.868377 0.0694582
 -53.3415 0.0236836 0.214755 0.137618 0.0205877 0.868562 0.0693767
 -53.4733 0.0234107 0.21496 0.137719 0.0205411 0.868727 0.0692957
 -53.604 0.0231051 0.215179 0.137788 0.020495 0.868872 0.0692153
 -53.7337 0.0227711 0.215412 0.137826 0.0204494 0.868997 0.0691354
 -53.8624 0.0224127 0.215659 0.137834 0.0204044 0.869104 0.0690561
 -53.9901 0.0220338 0.215919 0.137813 0.02036 0.869192 0.0689773
 -54.1169 0.0216376 0.216193 0.137762 0.0203161 0.869261 0.0688991
 -54.2428 0.0212272 0.21648 0.137684 0.0202727 0.869312 0.0688214
 -54.3678 0.0208054 0.21678 0.137579 0.0202298 0.869344 0.0687442
 -54.4918 0.0203748 0.217094 0.137447 0.0201874 0.869358 0.0686675
 -54.615 0.0199375 0.21742 0.137289 0.0201456 0.869354 0.0685914
 -54.7373 0.0194957 0.217758 0.137106 0.0201043 0.869333 0.0685157
 -54.8587 0.0190512 0.21811 0.136898 0.0200635 0.869294 0.0684406
 -54.9792 0.0186057 0.218473 0.136667 0.0200232 0.869238 0.068366
 -55.0988 0.0181606 0.218849 0.136412 0.0199834 0.869164 0.0682918
 -55.2176 0.0177174 0.219237 0.136135 0.0199442 0.869073 0.0682182
 -55.3355 0.0172771 0.219637 0.135837 0.0199054 0.868966 0.068145
 -55.4525 0.0168408 0.220048 0.135517 0.0198672 0.868841 0.0680723
 -55.5686 0.0164094 0.220472 0.135176 0.0198294 0.868701 0.0680001
 -55.6839 0.0159837 0.220907 0.134816 0.0197921 0.868543 0.0679284
 -55.7983 0.0155645 0.221353 0.134437 0.0197554 0.86837 0.0678571
 -55.9118 0.0151522 0.22181 0.134039 0.0197191 0.86818 0.0677863
 -56.0245 0.0147474 0.222279 0.133623 0.0196833 0.867974 0.0677159
 -56.1363 0.0143505 0.222758 0.13319 0.0196481 0.867753 0.067646
 -56.2472 0.0139619 0.223249 0.13274 0.0196133 0.867515 0.0675765
 -56.3572 0.0135818 0.22375 0.132274 0.019579 0.867263 0.0675075
 -56.4664 0.0132105 0.224261 0.131792 0.0195452 0.866994 0.0674389
 -56.5747 0.0128481 0.224783 0.131295 0.0195119 0.866711 0.0673707
 -56.6821 0.0124948 0.225316 0.130785 0.019479 0.866413 0.067303
 -56.7887 0.0121505 0.225858 0.13026 0.0194467 0.866099 0.0672356
 -56.8943 0.0118155 0.226411 0.129722 0.0194148 0.865771 0.0671687
 -56.9992 0.0114895 0.226973 0.129171 0.0193834 0.865428 0.0671022
 -57.1031 0.0111727 0.227545 0.128609 0.0193525 0.86507 0.0670361
 -57.2062 0.0108649 0.228127 0.128035 0.0193221 0.864698 0.0669704
 -57.3084 0.0105661 0.228718 0.127449 0.0192922 0.864312 0.0669051
 -57.4098 0.0102761 0.229319 0.126854 0.0192627 0.863912 0.0668402
 -57.5103 0.00999477 0.229929 0.126248 0.0192337 0.863497 0.0667757
 -57.6099 0.00972206 0.230548 0.125633 0.0192052 0.863069 0.0667116
 -57.7087 0.00945776 0.231176 0.125009 0.0191772 0.862627 0.0666478
 -57.8067 0.00920171 0.231813 0.124376 0.0191497 0.862172 0.0665844
 -57.9038 0.00895372 0.232459 0.123736 0.0191226 0.861703 0.0665214
 -58.0001 0.00871361 0.233113 0.123087 0.019096 0.861221 0.0664588
 -58.0956 0.00848118 0.233776 0.122432 0.0190699 0.860725 0.0663965
 -58.1902 0.00825625 0.234447 0.12177 0.0190443 0.860217 0.0663346
 -58.284 0.0080386 0.235126 0.121102 0.0190192 0.859696 0.066273
 -58.377 0.00782805 0.235814 0.120428 0.0189945 0.859161 0.0662118
 -58.4692 0.00762437 0.23651 0.119749 0.0189703 0.858615 0.0661509
 -58.5605 0.00742738 0.237213 0.119065 0.0189466 0.858055 0.0660904
 -58.6511 0.00723686 0.237924 0.118376 0.0189233 0.857484 0.0660302
 -58.7409 0.00705262 0.238643 0.117684 0.0189006 0.8569 0.0659703
 -58.8299 0.00687445 0.23937 0.116987 0.0188783 0.856304 0.0659108
 -58.9181 0.00670217 0.240104 0.116287 0.0188565 0.855696 0.0658516
 -59.0055 0.00653557 0.240845 0.115584 0.0188351 0.855076 0.0657927
 -59.0922 0.00637446 0.241593 0.114879 0.0188143 0.854445 0.0657342
 -59.1781 0.00621867 0.242349 0.114171 0.0187939 0.853802 0.065676
 -59.2632 0.006068 0.243111 0.113461 0.018774 0.853147 0.065618
 -59.3476 0.00592228 0.24388 0.11275 0.0187546 0.852481 0.0655604
 -59.4313 0.00578133 0.244657 0.112037 0.0187357 0.851804 0.0655031
 -59.5142 0.00564499 0.245439 0.111323 0.0187172 0.851116 0.0654461
 -59.5964 0.00551309 0.246229 0.110609 0.0186992 0.850417 0.0653894
 -59.6779 0.00538547 0.247024 0.109894 0.0186817 0.849707 0.065333
 -59.7586 0.00526198 0.247826 0.109178 0.0186647 0.848987 0.0652769
 -59.8386 0.00514247 0.248634 0.108463 0.0186482 0.848256 0.0652211
 -59.918 0.00502679 0.249449 0.107749 0.0186321 0.847514 0.0651656
 -59.9966 0.0049148 0.250269 0.107035 0.0186166 0.846763 0.0651104
 -60.0745 0.00480637 0.251095 0.106322 0.0186015 0.846001 0.0650554
 -60.1518 0.00470137 0.251927 0.10561 0.0185869 0.845229 0.0650007
 -60.2284 0.00459967 0.252765 0.104899 0.0185728 0.844447 0.0649464
 -60.3043 0.00450114 0.253608 0.10419 0.0185592 0.843655 0.0648922
 -60.3795 0.00440568 0.254457 0.103483 0.018546 0.842853 0.0648384
 -60.4541 0.00431317 0.255312 0.102778 0.0185334 0.842042 0.0647848
 -60.5281 0.0042235 0.256171 0.102074 0.0185212 0.841222 0.0647315
 -60.6014 0.00413656 0.257036 0.101374 0.0185096 0.840392 0.0646785
 -60.674 0.00405226 0.257906 0.100676 0.0184984 0.839553 0.0646257
 -60.746 0.0039705 0.258781 0.0999802 0.0184877 0.838705 0.0645732
 -60.8174 0.00389118 0.259661 0.0992877 0.0184775 0.837849 0.0645209
 -60.8882 0.00381422 0.260545 0.0985982 0.0184678 0.836983 0.0644689
 -60.9584 0.00373953 0.261435 0.097912 0.0184586 0.836108 0.0644172
 -61.0279 0.00366704 0.262329 0.0972291 0.0184499 0.835225 0.0643657
 -61.0969 0.00359665 0.263228 0.0965497 0.0184416 0.834334 0.0643144
 -61.1652 0.0035283 0.264131 0.095874 0.0184339 0.833434 0.0642634
 -61.233 0.0034619 0.265038 0.095202 0.0184267 0.832526 0.0642127
 -61.3002 0.0033974 0.26595 0.0945339 0.0184199 0.83161 0.0641621
 -61.3668 0.00333473 0.266866 0.0938698 0.0184137 0.830686 0.0641119
 -61.4328 0.00327381 0.267786 0.0932098 0.018408 0.829754 0.0640618
 -61.4983 0.00321459 0.26871 0.092554 0.0184027 0.828814 0.064012
 -61.5632 0.00315701 0.269639 0.0919026 0.018398 0.827866 0.0639625
 -61.6276 0.00310102 0.270571 0.0912555 0.0183937 0.826911 0.0639131
 -61.6914 0.00304655 0.271507 0.0906129 0.01839 0.825949 0.063864
 -61.7547 0.00299355 0.272446 0.0899749 0.0183868 0.824979 0.0638152
 -61.8174 0.00294198 0.273389 0.0893416 0.018384 0.824002 0.0637665
 -61.6212 0.00290363 0.274318 0.0887384 0.0183808 0.823045 0.0637177
 -61.4268 0.00288825 0.275215 0.0881897 0.018376 0.822136 0.0636684
 -61.2345 0.00289287 0.276081 0.0876931 0.0183698 0.821273 0.0636185
 -61.0441 0.00291519 0.276916 0.0872467 0.0183623 0.820456 0.0635681
 -60.8557 0.00295318 0.277721 0.0868487 0.0183534 0.819683 0.0635172
 -60.6691 0.00300522 0.278496 0.086497 0.0183434 0.818953 0.0634657
 -60.4844 0.00306992 0.279242 0.0861901 0.0183321 0.818266 0.0634138
 -60.3015 0.00314615 0.279959 0.0859262 0.0183197 0.817621 0.0633613
 -60.1205 0.00323296 0.280647 0.0857038 0.0183062 0.817016 0.0633084
 -59.9412 0.00332956 0.281308 0.0855213 0.0182916 0.81645 0.063255
 -59.7638 0.0034353 0.281941 0.0853773 0.0182761 0.815924 0.0632011
 -59.5881 0.00354964 0.282547 0.0852705 0.0182596 0.815436 0.0631467
 -59.4141 0.00367213 0.283126 0.0851994 0.0182421 0.814985 0.0630919
 -59.2419 0.00380242 0.28368 0.0851629 0.0182238 0.81457 0.0630366
 -59.0714 0.00394021 0.284207 0.0851598 0.0182047 0.814191 0.0629808
 -58.9025 0.00408526 0.284709 0.0851888 0.0181847 0.813847 0.0629246
 -58.7353 0.00423738 0.285187 0.0852489 0.0181639 0.813537 0.062868
 -58.5697 0.00439643 0.285639 0.0853391 0.0181424 0.81326 0.0628109
 -58.4058 0.00456229 0.286068 0.0854583 0.0181202 0.813015 0.0627534
 -58.2434 0.00473489 0.286472 0.0856056 0.0180972 0.812803 0.0626954
 -58.0826 0.00491416 0.286853 0.08578 0.0180736 0.812622 0.062637
 -57.9234 0.00510007 0.287211 0.0859807 0.0180493 0.812471 0.0625782
 -57.7657 0.00529262 0.287547 0.0862067 0.0180244 0.81235 0.062519
 -57.6095 0.00549179 0.28786 0.0864574 0.0179988 0.812258 0.0624593
 -57.4548 0.00569761 0.28815 0.0867318 0.0179727 0.812195 0.0623993
 -57.3016 0.0059101 0.28842 0.0870293 0.017946 0.812159 0.0623388
 -57.1499 0.00612929 0.288667 0.0873491 0.0179188 0.812151 0.062278
 -56.9996 0.00635525 0.288894 0.0876906 0.017891 0.81217 0.0622167
 -56.8507 0.006588 0.2891 0.088053 0.0178627 0.812214 0.0621551
 -56.7032 0.00682763 0.289286 0.0884358 0.0178339 0.812284 0.0620931
 -56.557 0.00707419 0.289451 0.0888383 0.0178046 0.812379 0.0620306
 -56.4123 0.00732776 0.289597 0.0892599 0.0177748 0.812499 0.0619678
 -56.2689 0.0075884 0.289723 0.0897 0.0177446 0.812642 0.0619047
 -56.1267 0.00785621 0.28983 0.0901582 0.0177139 0.812808 0.0618411
 -55.9859 0.00813126 0.289918 0.0906338 0.0176828 0.812997 0.0617772
 -55.8464 0.00841364 0.289988 0.0911264 0.0176513 0.813209 0.061713
 -55.7081 0.00870343 0.290039 0.0916355 0.0176193 0.813442 0.0616483
 -55.5711 0.00900074 0.290072 0.0921606 0.017587 0.813696 0.0615833
 -55.4353 0.00930565 0.290087 0.0927012 0.0175543 0.813972 0.061518
 -55.3007 0.00961825 0.290085 0.093257 0.0175212 0.814267 0.0614523
 -55.1672 0.00993866 0.290065 0.0938275 0.0174877 0.814582 0.0613863
 -55.035 0.010267 0.290029 0.0944123 0.0174539 0.814917 0.0613199
 -54.9038 0.0106033 0.289975 0.095011 0.0174197 0.815271 0.0612532
 -54.7738 0.0109477 0.289906 0.0956232 0.0173852 0.815643 0.0611862
 -54.6449 0.0113003 0.28982 0.0962486 0.0173504 0.816033 0.0611189
 -54.5171 0.0116612 0.289718 0.0968868 0.0173153 0.816441 0.0610512
 -54.3903 0.0120305 0.2896 0.0975375 0.0172798 0.816866 0.0609832
 -54.2645 0.0124084 0.289467 0.0982004 0.017244 0.817308 0.0609149
 -54.1398 0.012795 0.289318 0.0988751 0.0172079 0.817767 0.0608462
 -54.016 0.0131903 0.289154 0.0995614 0.0171716 0.818242 0.0607773
 -53.8933 0.0135945 0.288976 0.100259 0.0171349 0.818732 0.0607081
 -53.7714 0.0140077 0.288783 0.100968 0.017098 0.819238 0.0606386
 -53.6505 0.0144301 0.288575 0.101687 0.0170608 0.819758 0.0605687
 -53.5305 0.0148617 0.288353 0.102417 0.0170234 0.820293 0.0604986
 -53.4114 0.0153027 0.288117 0.103156 0.0169857 0.820843 0.0604282
 -53.2931 0.0157532 0.287868 0.103906 0.0169477 0.821407 0.0603575
 -53.1757 0.0162134 0.287604 0.104666 0.0169095 0.821984 0.0602865
 -53.0591 0.0166835 0.287328 0.105435 0.0168711 0.822574 0.0602153
 -52.9432 0.0171634 0.287038 0.106214 0.0168324 0.823177 0.0601437
 -52.8281 0.0176536 0.286735 0.107002 0.0167935 0.823794 0.0600719
 -52.7138 0.0181539 0.286419 0.107798 0.0167544 0.824422 0.0599998
 -52.6002 0.0186648 0.286091 0.108604 0.016715 0.825062 0.0599275
 -52.4872 0.0191862 0.28575 0.109418 0.0166755 0.825715 0.0598549
 -52.3749 0.0197184 0.285396 0.11024 0.0166357 0.826379 0.059782
 -52.2633 0.0202616 0.285031 0.111071 0.0165957 0.827054 0.0597089
 -52.1522 0.020816 0.284654 0.11191 0.0165556 0.827739 0.0596355
 -52.0417 0.0213817 0.284264 0.112757 0.0165152 0.828436 0.0595619
 -51.9318 0.021959 0.283863 0.113612 0.0164746 0.829143 0.0594881
 -51.8224 0.0225481 0.283451 0.114474 0.0164339 0.82986 0.059414
 -51.7135 0.0231492 0.283027 0.115344 0.0163929 0.830588 0.0593396
 -51.605 0.0237626 0.282592 0.116222 0.0163518 0.831325 0.059265
 -51.497 0.0243885 0.282145 0.117107 0.0163105 0.832071 0.0591902
 -51.3893 0.0250272 0.281688 0.118 0.0162691 0.832827 0.0591151
 -51.282 0.025679 0.28122 0.118899 0.0162274 0.833591 0.0590398
 -51.1751 0.0263442 0.280741 0.119806 0.0161856 0.834365 0.0589643
 -51.0685 0.027023 0.280252 0.12072 0.0161437 0.835147 0.0588885
 -50.9621 0.0277158 0.279752 0.121641 0.0161016 0.835937 0.0588126
 -50.856 0.0284229 0.279241 0.122569 0.0160593 0.836736 0.0587364
 -50.75 0.0291448 0.27872 0.123504 0.0160168 0.837543 0.05866
 -50.6442 0.0298818 0.27819 0.124447 0.0159742 0.838358 0.0585833
 -50.5385 0.0306342 0.277649 0.125396 0.0159315 0.83918 0.0585065
 -50.4329 0.0314026 0.277098 0.126351 0.0158886 0.84001 0.0584294
 -50.3273 0.0321874 0.276537 0.127314 0.0158456 0.840847 0.0583521
 -50.2218 0.0329891 0.275966 0.128284 0.0158024 0.841692 0.0582746
 -50.1161 0.0338081 0.275385 0.129261 0.015759 0.842543 0.0581969
 -50.0104 0.0346451 0.274795 0.130244 0.0157156 0.843402 0.058119
 -49.9045 0.0355005 0.274195 0.131235 0.015672 0.844267 0.0580409
 -49.7985 0.0363751 0.273586 0.132233 0.0156282 0.845139 0.0579625
 -49.6922 0.0372695 0.272967 0.133238 0.0155843 0.846017 0.057884
 -49.5856 0.0381843 0.272338 0.13425 0.0155403 0.846902 0.0578052
 -49.4786 0.0391203 0.2717 0.135269 0.0154962 0.847794 0.0577263
 -49.3713 0.0400783 0.271053 0.136296 0.0154519 0.848691 0.0576471
 -49.2634 0.0410591 0.270396 0.13733 0.0154075 0.849595 0.0575678
 -49.1551 0.0420637 0.269729 0.138372 0.0153629 0.850505 0.0574882
 -49.0461 0.0430929 0.269054 0.139421 0.0153183 0.851421 0.0574084
 -48.9365 0.0441478 0.268369 0.140479 0.0152735 0.852342 0.0573285
 -48.8261 0.0452295 0.267674 0.141544 0.0152285 0.85327 0.0572483
 -48.7149 0.0463392 0.26697 0.142618 0.0151835 0.854203 0.0571679
 -48.6028 0.0474781 0.266257 0.1437 0.0151383 0.855142 0.0570873
 -48.4898 0.0486475 0.265534 0.14479 0.015093 0.856087 0.0570065
 -48.5867 0.0497453 0.264815 0.145866 0.0150478 0.857024 0.0569258
 -48.6806 0.0506783 0.264114 0.146904 0.0150029 0.857937 0.0568455
 -48.772 0.0514611 0.263429 0.147905 0.0149585 0.858829 0.0567655
 -48.8611 0.0521067 0.262761 0.14887 0.0149143 0.859699 0.056686
 -48.9481 0.052627 0.262109 0.1498 0.0148705 0.860549 0.0566068
 -49.0335 0.0530329 0.261472 0.150696 0.0148271 0.861378 0.0565279
 -49.1174 0.0533345 0.26085 0.151559 0.014784 0.862188 0.0564494
 -49.2001 0.0535406 0.260243 0.15239 0.0147412 0.862978 0.0563712
 -49.2818 0.0536597 0.259651 0.153188 0.0146987 0.86375 0.0562934
 -49.3626 0.0536992 0.259073 0.153956 0.0146565 0.864503 0.0562159
 -49.4428 0.053666 0.25851 0.154692 0.0146147 0.865238 0.0561388
 -49.5224 0.0535664 0.25796 0.155399 0.0145731 0.865955 0.056062
 -49.6017 0.0534062 0.257424 0.156076 0.0145319 0.866655 0.0559855
 -49.6808 0.0531905 0.256901 0.156725 0.014491 0.867338 0.0559093
 -49.7597 0.0529242 0.256392 0.157344 0.0144503 0.868003 0.0558335
 -49.8387 0.0526117 0.255897 0.157935 0.01441 0.868653 0.055758
 -49.9176 0.0522572 0.255414 0.158498 0.01437 0.869285 0.0556828
 -49.9968 0.0518641 0.254945 0.159034 0.0143303 0.869901 0.055608
 -50.0761 0.0514361 0.254488 0.159543 0.0142908 0.870501 0.0555334
 -50.1556 0.0509763 0.254045 0.160024 0.0142517 0.871085 0.0554592
 -50.2355 0.0504876 0.253614 0.16048 0.0142129 0.871654 0.0553853
 -50.3157 0.0499726 0.253197 0.160908 0.0141743 0.872206 0.0553118
 -50.3963 0.049434 0.252792 0.161311 0.0141361 0.872743 0.0552386
 -50.4773 0.0488739 0.252399 0.161689 0.0140981 0.873265 0.0551657
 -50.5587 0.0482947 0.252019 0.16204 0.0140604 0.873771 0.0550931
 -50.6405 0.0476982 0.251652 0.162367 0.0140231 0.874263 0.0550208
 -50.7228 0.0470865 0.251298 0.162669 0.013986 0.874739 0.0549489
 -50.8055 0.0464611 0.250955 0.162946 0.0139492 0.8752 0.0548773
 -50.8886 0.0458238 0.250626 0.163198 0.0139127 0.875647 0.054806
 -50.9722 0.0451762 0.250308 0.163427 0.0138765 0.876078 0.0547351
 -51.0562 0.0445196 0.250003 0.163632 0.0138406 0.876495 0.0546645
 -51.1406 0.0438555 0.249711 0.163813 0.013805 0.876898 0.0545942
 -51.2254 0.043185 0.24943 0.163971 0.0137697 0.877286 0.0545242
 -51.3106 0.0425095 0.249162 0.164105 0.0137347 0.87766 0.0544546
 -51.3962 0.04183 0.248906 0.164217 0.0136999 0.878019 0.0543853
 -51.4821 0.0411476 0.248662 0.164306 0.0136655 0.878365 0.0543163
 -51.5683 0.0404633 0.24843 0.164373 0.0136313 0.878696 0.0542477
 -51.6549 0.0397782 0.248211 0.164418 0.0135974 0.879013 0.0541793
 -51.7417 0.0390929 0.248003 0.164441 0.0135639 0.879317 0.0541113
 -51.8287 0.0384085 0.247807 0.164443 0.0135306 0.879606 0.0540437
 -51.916 0.0377257 0.247623 0.164424 0.0134976 0.879882 0.0539763
 -52.0035 0.0370452 0.247451 0.164383 0.0134649 0.880145 0.0539093
 -52.0911 0.0363678 0.24729 0.164322 0.0134324 0.880393 0.0538427
 -52.1789 0.0356941 0.247142 0.164241 0.0134003 0.880629 0.0537763
 -52.2668 0.0350247 0.247005 0.16414 0.0133685 0.880851 0.0537103
 -52.3548 0.0343603 0.246879 0.164019 0.0133369 0.881059 0.0536446
 -52.4429 0.0337012 0.246765 0.163879 0.0133056 0.881255 0.0535792
 -52.531 0.0330482 0.246663 0.16372 0.0132747 0.881437 0.0535141
 -52.6191 0.0324016 0.246572 0.163542 0.013244 0.881606 0.0534494
 -52.7071 0.0317618 0.246492 0.163346 0.0132136 0.881763 0.053385
 -52.7952 0.0311292 0.246423 0.163132 0.0131834 0.881906 0.0533209
 -52.8831 0.0305043 0.246366 0.1629 0.0131536 0.882037 0.0532571
 -52.971 0.0298874 0.246319 0.162651 0.013124 0.882155 0.0531936
 -53.0587 0.0292787 0.246284 0.162385 0.0130948 0.882261 0.0531305
 -53.1463 0.0286786 0.246259 0.162102 0.0130658 0.882354 0.0530676
 -53.2337 0.0280872 0.246245 0.161803 0.0130371 0.882435 0.0530051
 -53.3209 0.0275049 0.246242 0.161487 0.0130086 0.882504 0.0529429
 -53.4079 0.0269318 0.24625 0.161157 0.0129805 0.88256 0.052881
 -53.4946 0.0263681 0.246268 0.160811 0.0129526 0.882604 0.0528194
 -53.5811 0.0258139 0.246297 0.16045 0.012925 0.882637 0.0527581
 -53.6673 0.0252694 0.246336 0.160075 0.0128977 0.882657 0.0526972
 -53.7532 0.0247346 0.246385 0.159685 0.0128707 0.882666 0.0526365
 -53.8388 0.0242096 0.246445 0.159282 0.0128439 0.882663 0.0525761
 -53.924 0.0236946 0.246514 0.158866 0.0128174 0.882648 0.052516
 -54.0089 0.0231895 0.246594 0.158436 0.0127912 0.882622 0.0524563
 -54.0934 0.0226944 0.246683 0.157994 0.0127653 0.882585 0.0523968
 -54.1776 0.0222093 0.246782 0.15754 0.0127396 0.882536 0.0523376
 -54.2613 0.0217341 0.246891 0.157073 0.0127142 0.882476 0.0522787
 -54.3446 0.0212688 0.24701 0.156595 0.0126891 0.882405 0.0522201
 -54.4275 0.0208135 0.247137 0.156106 0.0126643 0.882323 0.0521618
 -54.51 0.020368 0.247275 0.155606 0.0126397 0.88223 0.0521037
 -54.592 0.0199324 0.247421 0.155095 0.0126154 0.882126 0.052046
 -54.6735 0.0195064 0.247577 0.154575 0.0125914 0.882012 0.0519885
 -54.7546 0.0190901 0.247742 0.154044 0.0125676 0.881887 0.0519313
 -54.8352 0.0186832 0.247916 0.153504 0.0125441 0.881751 0.0518744
 -54.9152 0.0182859 0.248099 0.152956 0.0125208 0.881605 0.0518177
 -54.9948 0.0178978 0.24829 0.152398 0.0124979 0.881449 0.0517613
 -55.0739 0.0175189 0.248491 0.151832 0.0124752 0.881282 0.0517052
 -55.1525 0.0171491 0.248699 0.151258 0.0124527 0.881106 0.0516494
 -55.2306 0.0167882 0.248917 0.150677 0.0124305 0.880919 0.0515938
 -55.3081 0.016436 0.249142 0.150088 0.0124086 0.880723 0.0515385
 -55.3851 0.0160926 0.249376 0.149492 0.012387 0.880517 0.0514835
 -55.4616 0.0157576 0.249618 0.148889 0.0123656 0.880301 0.0514287
 -55.5375 0.0154309 0.249868 0.14828 0.0123444 0.880076 0.0513741
 -55.6129 0.0151125 0.250126 0.147666 0.0123235 0.879841 0.0513198
 -55.6878 0.0148021 0.250392 0.147045 0.0123029 0.879596 0.0512658
 -55.7621 0.0144995 0.250665 0.146419 0.0122826 0.879343 0.051212
 -55.8359 0.0142046 0.250947 0.145788 0.0122624 0.87908 0.0511585
 -55.9091 0.0139173 0.251235 0.145152 0.0122426 0.878808 0.0511052
 -55.9817 0.0136374 0.251532 0.144511 0.012223 0.878527 0.0510521
 -56.0538 0.0133646 0.251835 0.143867 0.0122037 0.878237 0.0509993
 -56.1254 0.0130989 0.252146 0.143218 0.0121846 0.877939 0.0509467
 -56.1964 0.0128401 0.252464 0.142566 0.0121657 0.877631 0.0508944
 -56.2668 0.0125881 0.252789 0.14191 0.0121471 0.877316 0.0508422
 -56.3367 0.0123426 0.253121 0.141252 0.0121288 0.876991 0.0507904
 -56.406 0.0121034 0.253459 0.14059 0.0121107 0.876658 0.0507387
 -56.4748 0.0118706 0.253805 0.139926 0.0120929 0.876317 0.0506873
 -56.543 0.0116438 0.254157 0.13926 0.0120753 0.875968 0.0506361
 -56.6107 0.0114229 0.254516 0.138592 0.012058 0.875611 0.0505851
 -56.6778 0.0112078 0.254881 0.137922 0.0120409 0.875245 0.0505343
 -56.9711 0.0109715 0.255267 0.137223 0.0120244 0.874854 0.0504841
 -57.2617 0.0106925 0.255687 0.13647 0.0120089 0.874419 0.0504346
 -57.5496 0.0103791 0.256142 0.135664 0.0119944 0.873939 0.0503858
 -57.8349 0.0100383 0.256632 0.134808 0.011981 0.873416 0.0503379
 -58.1175 0.00967657 0.257154 0.133904 0.0119687 0.872848 0.0502906
 -58.3975 0.00929961 0.257711 0.132953 0.0119574 0.872236 0.0502441
 -58.675 0.00891251 0.2583 0.131957 0.0119473 0.87158 0.0501983
 -58.95 0.00851959 0.258922 0.130919 0.0119384 0.870879 0.0501532
 -59.2224 0.0081248 0.259576 0.12984 0.0119307 0.870135 0.0501089
 -59.4924 0.00773138 0.260262 0.128723 0.0119243 0.869346 0.0500652
 -59.7598 0.00734225 0.260979 0.127568 0.0119192 0.868512 0.0500221
 -60.0248 0.00695977 0.261729 0.126379 0.0119154 0.867634 0.0499798
 -60.2874 0.00658599 0.262509 0.125157 0.0119131 0.866712 0.0499381
 -60.5476 0.00622252 0.263319 0.123905 0.0119122 0.865745 0.0498971
 -60.8054 0.00587073 0.264161 0.122623 0.0119129 0.864733 0.0498568
 -61.0608 0.00553159 0.265032 0.121314 0.0119151 0.863677 0.0498171
 -61.3138 0.00520593 0.265933 0.119979 0.011919 0.862577 0.049778
 -61.5645 0.00489424 0.266864 0.118621 0.0119246 0.861433 0.0497396
 -61.8128 0.00459689 0.267823 0.117242 0.0119319 0.860244 0.0497019
 -62.0589 0.00431402 0.268812 0.115842 0.0119411 0.859011 0.0496647
 -62.3027 0.00404566 0.269829 0.114425 0.0119523 0.857734 0.0496283
 -62.5442 0.00379166 0.270875 0.112991 0.0119655 0.856413 0.0495925
 -62.7834 0.00355181 0.271949 0.111543 0.0119807 0.855048 0.0495573
 -63.0205 0.00332578 0.27305 0.110081 0.0119981 0.853639 0.0495228
 -63.2553 0.00311318 0.274179 0.108608 0.0120178 0.852187 0.049489
 -63.488 0.00291354 0.275335 0.107126 0.0120399 0.850692 0.0494559
 -63.7184 0.00272638 0.276517 0.105635 0.0120644 0.849153 0.0494234
 -63.9468 0.00255115 0.277727 0.104138 0.0120914 0.847572 0.0493917
 -64.173 0.00238731 0.278962 0.102635 0.0121212 0.845948 0.0493606
 -64.3971 0.00223428 0.280224 0.101129 0.0121536 0.844282 0.0493303
 -64.6192 0.00209149 0.281511 0.0996204 0.012189 0.842573 0.0493007
 -64.8392 0.00195837 0.282824 0.0981107 0.0122274 0.840823 0.0492719
 -65.0571 0.00183435 0.284162 0.0966014 0.0122688 0.839031 0.0492439
 -65.2731 0.00171888 0.285525 0.0950936 0.0123135 0.837197 0.0492167
 -65.487 0.00161141 0.286912 0.0935885 0.0123616 0.835323 0.0491903
 -65.699 0.00151144 0.288324 0.0920874 0.0124131 0.833409 0.0491648
 -65.909 0.00141845 0.289759 0.0905914 0.0124682 0.831454 0.0491401
 -66.1171 0.00133198 0.291219 0.0891014 0.0125271 0.82946 0.0491165
 -66.3233 0.00125157 0.292701 0.0876186 0.0125899 0.827426 0.0490937
 -66.5276 0.00117679 0.294207 0.086144 0.0126567 0.825353 0.049072
 -66.7301 0.00110723 0.295736 0.0846783 0.0127277 0.823242 0.0490514
 -66.9307 0.00104252 0.297288 0.0832227 0.012803 0.821092 0.0490318
 -67.1294 0.000982295 0.298862 0.0817778 0.0128827 0.818905 0.0490134
 -67.3264 0.000926229 0.300458 0.0803444 0.0129671 0.81668 0.0489961
 -67.5216 0.000874006 0.302075 0.0789234 0.0130563 0.814419 0.0489801
 -67.715 0.000825342 0.303715 0.0775155 0.0131504 0.812121 0.0489655
 -67.9066 0.000779966 0.305375 0.0761212 0.0132495 0.809787 0.0489521
 -68.0965 0.000737632 0.307056 0.0747412 0.0133539 0.807418 0.0489403
 -68.2847 0.000698109 0.308759 0.0733761 0.0134638 0.805014 0.0489299
 -68.4712 0.000661187 0.310481 0.0720264 0.0135792 0.802576 0.0489211
 -68.656 0.000626668 0.312224 0.0706926 0.0137003 0.800104 0.048914
 -68.8392 0.000594374 0.313986 0.0693752 0.0138274 0.797598 0.0489085
 -69.0207 0.000564138 0.315768 0.0680746 0.0139605 0.795059 0.048905
 -69.2005 0.000535809 0.317569 0.0667911 0.0140998 0.792488 0.0489033
 -69.3788 0.000509245 0.31939 0.0655252 0.0142456 0.789885 0.0489036
 -69.5555 0.000484318 0.321229 0.064277 0.0143979 0.787251 0.048906
 -69.7306 0.000460908 0.323086 0.0630469 0.0145569 0.784585 0.0489106
 -69.9041 0.000438907 0.324962 0.0618352 0.0147228 0.78189 0.0489175
 -70.0761 0.000418213 0.326856 0.0606419 0.0148958 0.779164 0.0489268
 -70.2465 0.000398737 0.328767 0.0594674 0.015076 0.77641 0.0489386
 -70.4154 0.00038039 0.330696 0.0583118 0.0152636 0.773626 0.0489531
 -70.5828 0.000363098 0.332641 0.0571751 0.0154587 0.770815 0.0489703
 -70.7488 0.000346785 0.334604 0.0560574 0.0156615 0.767975 0.0489903
 -70.9132 0.000331388 0.336583 0.0549589 0.0158722 0.765109 0.0490133
 -71.0762 0.000316844 0.338578 0.0538796 0.0160908 0.762216 0.0490395
 -71.2377 0.000303097 0.34059 0.0528195 0.0163175 0.759297 0.0490689
 -71.3978 0.000290096 0.342617 0.0517785 0.0165526 0.756352 0.0491017
 -71.5565 0.000277791 0.344659 0.0507567 0.016796 0.753382 0.049138
 -71.7138 0.000266139 0.346717 0.049754 0.0170479 0.750388 0.0491779
 -71.8696 0.000255098 0.348789 0.0487703 0.0173086 0.74737 0.0492216
 -72.0241 0.00024463 0.350877 0.0478056 0.017578 0.744328 0.0492692
 -72.1772 0.0002347 0.352978 0.0468598 0.0178563 0.741264 0.0493209
 -72.329 0.000225275 0.355094 0.0459326 0.0181436 0.738177 0.0493768
 -72.4794 0.000216325 0.357223 0.0450241 0.01844 0.735069 0.0494369
 -72.6284 0.000207821 0.359366 0.044134 0.0187456 0.731939 0.0495016
 -72.7762 0.000199736 0.361522 0.0432622 0.0190606 0.728788 0.0495708
 -72.9226 0.000192047 0.363691 0.0424086 0.0193849 0.725617 0.0496448
 -73.0677 0.00018473 0.365873 0.0415728 0.0197187 0.722427 0.0497236
 -73.2115 0.000177765 0.368067 0.0407548 0.020062 0.719217 0.0498074
 -73.3541 0.00017113 0.370274 0.0399544 0.020415 0.715988 0.0498962
 -73.4954 0.000164808 0.372492 0.0391712 0.0207776 0.712742 0.0499904
 -73.6354 0.000158781 0.374722 0.0384051 0.0211499 0.709477 0.0500898
 -73.7741 0.000153033 0.376964 0.0376559 0.021532 0.706196 0.0501947
 -73.9117 0.000147549 0.379216 0.0369234 0.0219239 0.702898 0.0503052
 -74.048 0.000142314 0.381479 0.0362072 0.0223256 0.699584 0.0504213
 -74.183 0.000137315 0.383753 0.0355071 0.0227371 0.696254 0.0505432
 -74.3169 0.00013254 0.386037 0.034823 0.0231585 0.692909 0.0506709
 -74.4495 0.000127977 0.388331 0.0341545 0.0235898 0.68955 0.0508045
 -74.581 0.000123614 0.390635 0.0335013 0.024031 0.686176 0.0509441
 -74.7113 0.000119441 0.392948 0.0328633 0.024482 0.682789 0.0510898
 -74.8404 0.000115449 0.39527 0.0322401 0.0249429 0.679389 0.0512416
 -74.9683 0.000111628 0.397601 0.0316315 0.0254137 0.675976 0.0513995
 -75.0951 0.00010797 0.399941 0.0310372 0.0258943 0.672551 0.0515637
 -75.2208 0.000104466 0.40229 0.030457 0.0263846 0.669114 0.0517341
 -75.3453 0.000101109 0.404646 0.0298905 0.0268847 0.665666 0.0519107
 -75.4686 9.78915e-05 0.407011 0.0293375 0.0273946 0.662208 0.0520937
 -75.5909 9.48068e-05 0.409383 0.0287978 0.027914 0.658739 0.0522829
 -75.712 9.18484e-05 0.411762 0.0282711 0.0284431 0.655261 0.0524785
 -75.8321 8.90102e-05 0.414148 0.0277571 0.0289818 0.651773 0.0526803
 -75.951 8.62864e-05 0.416541 0.0272555 0.0295299 0.648276 0.0528884
 -75.6056 8.50678e-05 0.418898 0.0267866 0.0300678 0.644837 0.0530904
 -75.2634 8.62753e-05 0.421177 0.0263692 0.0305761 0.64152 0.0532741
 -74.9247 8.92879e-05 0.423381 0.0260006 0.0310555 0.638322 0.0534404
 -74.5891 9.37469e-05 0.42551 0.0256785 0.0315069 0.635239 0.0535901
 -74.257 9.93761e-05 0.427568 0.0254007 0.0319312 0.632269 0.053724
 -73.928 0.000106021 0.429556 0.025165 0.0323294 0.629409 0.0538431
 -73.6024 0.000113566 0.431476 0.0249696 0.0327023 0.626656 0.0539485
 -73.2798 0.000121954 0.433329 0.0248126 0.0330511 0.624009 0.054041
 -72.9605 0.000131146 0.435117 0.0246922 0.0333768 0.621464 0.0541218
 -72.6442 0.000141135 0.436842 0.024607 0.0336804 0.619021 0.0541918
 -72.3311 0.00015192 0.438505 0.0245553 0.033963 0.616676 0.0542519
 -72.021 0.000163519 0.440108 0.0245358 0.0342256 0.614428 0.0543029
 -71.714 0.000175954 0.441651 0.0245471 0.0344693 0.612275 0.0543457
 -71.41 0.000189254 0.443136 0.024588 0.0346951 0.610215 0.054381
 -71.109 0.000203455 0.444565 0.0246573 0.0349039 0.608247 0.0544096
 -70.8109 0.000218596 0.445938 0.024754 0.0350968 0.606368 0.0544321
 -70.5158 0.000234719 0.447257 0.024877 0.0352746 0.604578 0.054449
 -70.2234 0.000251871 0.448523 0.0250253 0.0354381 0.602874 0.054461
 -69.9341 0.000270099 0.449737 0.025198 0.0355884 0.601256 0.0544684
 -69.6475 0.000289456 0.450899 0.0253943 0.0357261 0.599721 0.0544717
 -69.3637 0.000309995 0.452012 0.0256133 0.0358519 0.598269 0.0544714
 -69.0827 0.000331771 0.453076 0.0258543 0.0359668 0.596897 0.0544676
 -68.8044 0.000354842 0.454091 0.0261166 0.0360712 0.595606 0.0544609
 -68.5289 0.000379269 0.455059 0.0263994 0.0361659 0.594392 0.0544514
 -68.256 0.000405114 0.455981 0.0267022 0.0362515 0.593256 0.0544394
 -67.9858 0.000432441 0.456857 0.0270244 0.0363284 0.592195 0.0544251
 -67.7183 0.000461316 0.457688 0.0273653 0.0363974 0.591209 0.0544088
 -67.4533 0.000491809 0.458476 0.0277244 0.0364587 0.590297 0.0543905
 -67.1909 0.00052399 0.45922 0.0281013 0.036513 0.589456 0.0543705
 -66.931 0.000557932 0.459922 0.0284953 0.0365607 0.588686 0.0543489
 -66.6737 0.000593709 0.460582 0.0289062 0.0366021 0.587986 0.0543258
 -66.4188 0.0006314 0.461201 0.0293333 0.0366376 0.587354 0.0543013
 -66.1665 0.000671082 0.46178 0.0297764 0.0366676 0.58679 0.0542755
 -65.9166 0.000712837 0.462319 0.030235 0.0366924 0.586292 0.0542486
 -65.6691 0.000756749 0.462819 0.0307088 0.0367124 0.585859 0.0542206
 -65.4239 0.000802904 0.463281 0.0311973 0.0367277 0.58549 0.0541915
 -65.1812 0.000851389 0.463705 0.0317003 0.0367388 0.585183 0.0541615
 -64.9407 0.000902293 0.464092 0.0322174 0.0367457 0.584939 0.0541305
 -64.7027 0.00095571 0.464442 0.0327483 0.0367488 0.584755 0.0540987
 -64.4668 0.00101173 0.464756 0.0332927 0.0367482 0.58463 0.054066
 -64.2333 0.00107046 0.465035 0.0338504 0.0367442 0.584564 0.0540326
 -64.002 0.00113199 0.465279 0.034421 0.036737 0.584555 0.0539984
 -63.7729 0.00119642 0.465489 0.0350043 0.0367267 0.584603 0.0539636
 -63.546 0.00126385 0.465665 0.0356 0.0367134 0.584706 0.053928
 -63.3213 0.0013344 0.465807 0.036208 0.0366974 0.584863 0.0538918
 -63.0987 0.00140816 0.465917 0.036828 0.0366788 0.585073 0.0538549
 -62.8783 0.00148525 0.465995 0.0374597 0.0366576 0.585336 0.0538174
 -62.6599 0.00156578 0.466041 0.0381029 0.0366341 0.58565 0.0537794
 -62.4436 0.00164985 0.466055 0.0387575 0.0366083 0.586014 0.0537407
 -62.2294 0.0017376 0.466039 0.0394232 0.0365804 0.586427 0.0537015
 -62.0172 0.00182913 0.465992 0.0400999 0.0365504 0.586888 0.0536618
 -61.807 0.00192456 0.465915 0.0407873 0.0365184 0.587397 0.0536215
 -61.5988 0.00202402 0.465809 0.0414853 0.0364846 0.587952 0.0535807
 -61.3926 0.00212763 0.465674 0.0421937 0.0364489 0.588552 0.0535394
 -61.1883 0.00223551 0.46551 0.0429124 0.0364116 0.589197 0.0534976
 -60.986 0.0023478 0.465318 0.0436411 0.0363726 0.589885 0.0534553
 -60.7855 0.00246462 0.465098 0.0443797 0.036332 0.590616 0.0534125
 -60.5869 0.0025861 0.464851 0.0451281 0.0362899 0.591389 0.0533692
 -60.3902 0.00271238 0.464576 0.0458861 0.0362463 0.592203 0.0533255
 -60.1953 0.00284359 0.464276 0.0466535 0.0362013 0.593057 0.0532813
 -60.0023 0.00297987 0.463949 0.0474303 0.036155 0.59395 0.0532367
 -59.811 0.00312136 0.463596 0.0482162 0.0361074 0.594882 0.0531916
 -59.6215 0.0032682 0.463218 0.0490112 0.0360585 0.595851 0.0531461
 -59.4338 0.00342053 0.462815 0.0498151 0.0360084 0.596856 0.0531001
 -59.2478 0.00357849 0.462387 0.0506278 0.0359571 0.597898 0.0530537
 -59.0635 0.00374224 0.461935 0.0514491 0.0359047 0.598975 0.0530069
 -58.8809 0.00391192 0.461458 0.052279 0.0358512 0.600086 0.0529597
 -58.6999 0.00408768 0.460959 0.0531173 0.0357966 0.601231 0.052912
 -58.5207 0.00426967 0.460436 0.0539638 0.035741 0.602409 0.052864
 -58.343 0.00445805 0.45989 0.0548186 0.0356844 0.603619 0.0528155
 -58.167 0.00465296 0.459322 0.0556814 0.0356268 0.60486 0.0527666
 -57.9925 0.00485457 0.458731 0.0565521 0.0355683 0.606133 0.0527173
 -57.8196 0.00506303 0.458118 0.0574307 0.0355089 0.607435 0.0526677
 -57.6482 0.00527851 0.457484 0.058317 0.0354486 0.608766 0.0526176
 -57.4784 0.00550117 0.456829 0.059211 0.0353874 0.610126 0.0525671
 -57.31 0.00573117 0.456153 0.0601125 0.0353254 0.611514 0.0525163
 -57.1432 0.00596868 0.455456 0.0610214 0.0352626 0.612929 0.0524651
 -56.9778 0.00621386 0.454739 0.0619377 0.035199 0.614371 0.0524135
 -56.8138 0.00646689 0.454002 0.0628612 0.0351346 0.615839 0.0523616
 -56.6512 0.00672793 0.453245 0.0637918 0.0350694 0.617333 0.0523092
 -56.4901 0.00699717 0.452469 0.0647296 0.0350035 0.618851 0.0522565
 -56.3303 0.00727477 0.451674 0.0656743 0.0349369 0.620393 0.0522035
 -56.1718 0.00756093 0.45086 0.0666258 0.0348695 0.621959 0.0521501
 -56.0147 0.00785581 0.450028 0.0675842 0.0348015 0.623548 0.0520963
 -55.8588 0.00815961 0.449177 0.0685493 0.0347328 0.625159 0.0520422
 -55.7043 0.00847251 0.448308 0.069521 0.0346635 0.626793 0.0519877
 -55.5509 0.0087947 0.447422 0.0704994 0.0345935 0.628447 0.0519329
 -55.3988 0.00912638 0.446518 0.0714842 0.0345228 0.630122 0.0518778
 -55.2479 0.00946775 0.445597 0.0724754 0.0344516 0.631818 0.0518223
 -55.0982 0.00981899 0.444659 0.073473 0.0343798 0.633533 0.0517665
 -54.9496 0.0101803 0.443705 0.0744769 0.0343073 0.635267 0.0517104
 -54.8022 0.010552 0.442734 0.075487 0.0342343 0.63702 0.0516539
 -54.6558 0.0109341 0.441748 0.0765032 0.0341607 0.638791 0.0515971
 -54.5105 0.011327 0.440745 0.0775256 0.0340866 0.64058 0.05154
 -54.3662 0.0117308 0.439726 0.0785541 0.0340119 0.642386 0.0514826
 -54.223 0.0121459 0.438693 0.0795885 0.0339367 0.644208 0.0514248
 -54.0807 0.0125723 0.437644 0.0806289 0.033861 0.646047 0.0513668
 -53.9394 0.0130104 0.43658 0.0816753 0.0337847 0.647902 0.0513084
 -53.799 0.0134605 0.435502 0.0827275 0.033708 0.649772 0.0512498
 -53.6595 0.0139227 0.434408 0.0837856 0.0336307 0.651657 0.0511908
 -53.9983 0.0143079 0.433337 0.0848051 0.0335542 0.653505 0.0511322
 -54.3335 0.0145401 0.432322 0.085743 0.0334794 0.655267 0.0510745
 -54.6654 0.0146387 0.431363 0.0866007 0.0334064 0.656945 0.0510178
 -54.9939 0.0146208 0.430459 0.0873801 0.0333353 0.658541 0.0509619
 -55.3194 0.0145026 0.429607 0.0880826 0.0332659 0.660055 0.050907
 -55.6418 0.0142984 0.428808 0.08871 0.0331982 0.661491 0.050853
 -55.9614 0.0140215 0.42806 0.0892638 0.0331323 0.662849 0.0507998
 -56.2782 0.0136837 0.427362 0.0897457 0.0330682 0.664131 0.0507475
 -56.5923 0.013296 0.426714 0.0901573 0.0330058 0.665339 0.0506961
 -56.9037 0.012868 0.426115 0.0905003 0.0329452 0.666472 0.0506455
 -57.2125 0.0124085 0.425563 0.0907762 0.0328864 0.667532 0.0505957
 -57.5188 0.0119254 0.425059 0.0909867 0.0328293 0.668521 0.0505467
 -57.8225 0.0114256 0.4246 0.0911336 0.032774 0.669439 0.0504985
 -58.1237 0.0109152 0.424188 0.0912185 0.0327205 0.670286 0.0504511
 -58.4225 0.0103997 0.42382 0.0912431 0.0326688 0.671065 0.0504045
 -58.7187 0.0098838 0.423496 0.0912091 0.032619 0.671775 0.0503586
 -59.0124 0.00937163 0.423217 0.0911183 0.032571 0.672418 0.0503135
 -59.3037 0.00886663 0.422979 0.0909725 0.032525 0.672993 0.0502692
 -59.5925 0.00837183 0.422785 0.0907733 0.0324809 0.673503 0.0502255
 -59.8788 0.00788964 0.422632 0.0905227 0.0324388 0.673946 0.0501826
 -60.1626 0.00742215 0.42252 0.0902224 0.0323987 0.674325 0.0501405
 -60.4439 0.0069709 0.422449 0.0898741 0.0323606 0.674639 0.050099
 -60.7228 0.00653721 0.422417 0.0894797 0.0323247 0.674889 0.0500583
 -60.9992 0.00612193 0.422425 0.0890411 0.032291 0.675076 0.0500182
 -61.2731 0.00572575 0.422472 0.0885599 0.0322595 0.6752 0.0499789
 -61.5446 0.00534898 0.422557 0.0880381 0.0322303 0.675262 0.0499402
 -61.8136 0.0049918 0.422681 0.0874775 0.0322034 0.675262 0.0499023
 -62.0801 0.00465413 0.422841 0.0868798 0.032179 0.675201 0.0498651
 -62.3443 0.00433576 0.423038 0.0862468 0.0321571 0.67508 0.0498285
[truncated: 278,238 more chars]
