# Supplementary material for: Estimation of ionic currents and compensation mechanisms from recursive piecewise assimilation of electrophysiological data
Source: Front Comput Neurosci. 2025 Mar 4;19:1458878. doi: 10.3389/fncom.2025.1458878 (PMC11913807; doi:10.3389/fncom.2025.1458878)
Supplement: Supplementary file 1 [file Data_Sheet_1.zip › ErrM1Skip01C/output/parameters.dat]

With n_mss = 100000 and with objective = 1.12005378
[1]	[Cm]	1.000000	1.000000	1.000000
[2]	[Isa]	0.100000	0.400000	0.400000
[3]	[gLeak]	0.010000	1.000000	0.082956
[4]	[EL]	-70.000000	-60.000000	-64.826467
[5]	[gNaT]	0.000000	100.000000	15.687617
[6]	[ENa]	20.000000	60.000000	60.000000
[7]	[amV1]	-80.000000	-20.000000	-24.149452
[8]	[amV2]	0.100000	100.000000	30.050611
[9]	[amV3]	0.100000	100.000000	0.100000
[10]	[tm0]	0.010000	1.000000	0.010000
[11]	[epsm]	0.100000	100.000000	9.638338
[12]	[ahV1]	-80.000000	-1.000000	-62.076688
[13]	[ahV2]	-80.000000	-1.000000	-80.000000
[14]	[ahV3]	1.000000	100.000000	100.000000
[15]	[th0]	0.100000	10.000000	10.000000
[16]	[epsh]	1.000000	100.000000	100.000000
[17]	[gK]	0.000000	100.000000	26.463980
[18]	[EK]	-120.000000	-90.000000	-118.726657
[19]	[anV1]	-80.000000	-20.000000	-20.000000
[20]	[anV2]	1.000000	100.000000	86.012188
[21]	[anV3]	1.000000	100.000000	1.000000
[22]	[tn0]	0.100000	10.000000	1.007279
[23]	[epsn]	0.100000	100.000000	0.100000
[24]	[gH]	0.000000	1.000000	0.342737
[25]	[EH]	-60.000000	-30.000000	-30.000000
[26]	[azV1]	-100.000000	-20.000000	-85.581653
[27]	[azV2]	-50.000000	-0.100000	-50.000000
[28]	[azV3]	0.100000	100.000000	14.159246
[29]	[tz0]	0.100000	10.000000	0.100000
[30]	[epsz]	0.100000	100.000000	30.705933
[31]	[pcait]	0.000000	1.000000	0.000000
[32]	[aqV1]	-80.000000	-20.000000	-61.963692
[33]	[aqV2]	0.100000	100.000000	99.320995
[34]	[aqV3]	0.100000	100.000000	95.975524
[35]	[tq0]	0.010000	10.000000	9.005168
[36]	[epsq]	0.100000	100.000000	98.686155
[37]	[arV1]	-110.000000	-20.000000	-62.021576
[38]	[arV2]	-100.000000	-0.100000	-82.912400
[39]	[arV3]	0.100000	100.000000	71.215927
[40]	[tr0]	0.100000	100.000000	57.273252
[41]	[epsr]	1.000000	1000.000000	829.359657
With n_mss = 2 and with objective = 0.10562947
[1]	[Cm]	1.000000	1.000000	1.000000
[2]	[Isa]	0.100000	0.400000	0.226171
[3]	[gLeak]	0.010000	1.000000	0.010000
[4]	[EL]	-70.000000	-60.000000	-60.000001
[5]	[gNaT]	0.000000	100.000000	0.457225
[6]	[ENa]	20.000000	60.000000	20.000008
[7]	[amV1]	-80.000000	-20.000000	-79.999998
[8]	[amV2]	0.100000	100.000000	99.999997
[9]	[amV3]	0.100000	100.000000	99.999977
[10]	[tm0]	0.010000	1.000000	0.999997
[11]	[epsm]	0.100000	100.000000	99.999997
[12]	[ahV1]	-80.000000	-1.000000	-72.289930
[13]	[ahV2]	-80.000000	-1.000000	-4.986911
[14]	[ahV3]	1.000000	100.000000	1.108376
[15]	[th0]	0.100000	10.000000	4.363982
[16]	[epsh]	1.000000	100.000000	99.999278
[17]	[gK]	0.000000	100.000000	2.394340
[18]	[EK]	-120.000000	-90.000000	-90.000000
[19]	[anV1]	-80.000000	-20.000000	-33.434385
[20]	[anV2]	1.000000	100.000000	1.000007
[21]	[anV3]	1.000000	100.000000	9.223587
[22]	[tn0]	0.100000	10.000000	0.733677
[23]	[epsn]	0.100000	100.000000	98.578837
[24]	[gH]	0.000000	1.000000	0.000000
[25]	[EH]	-60.000000	-30.000000	-42.937867
[26]	[azV1]	-100.000000	-20.000000	-66.989993
[27]	[azV2]	-50.000000	-0.100000	-49.964083
[28]	[azV3]	0.100000	100.000000	0.531237
[29]	[tz0]	0.100000	10.000000	9.930305
[30]	[epsz]	0.100000	100.000000	31.446853
[31]	[pcait]	0.000000	1.000000	0.000000
[32]	[aqV1]	-80.000000	-20.000000	-62.100386
[33]	[aqV2]	0.100000	100.000000	99.306903
[34]	[aqV3]	0.100000	100.000000	95.989091
[35]	[tq0]	0.010000	10.000000	9.000758
[36]	[epsq]	0.100000	100.000000	98.671522
[37]	[arV1]	-110.000000	-20.000000	-62.251906
[38]	[arV2]	-100.000000	-0.100000	-82.254509
[39]	[arV3]	0.100000	100.000000	70.646024
[40]	[tr0]	0.100000	100.000000	57.011400
[41]	[epsr]	1.000000	1000.000000	822.620362
With n_mss = 4 and with objective = 0.30812840
[1]	[Cm]	1.000000	1.000000	1.000000
[2]	[Isa]	0.100000	0.400000	0.227830
[3]	[gLeak]	0.010000	1.000000	0.010000
[4]	[EL]	-70.000000	-60.000000	-60.000000
[5]	[gNaT]	0.000000	100.000000	0.454890
[6]	[ENa]	20.000000	60.000000	20.000003
[7]	[amV1]	-80.000000	-20.000000	-79.999999
[8]	[amV2]	0.100000	100.000000	99.999999
[9]	[amV3]	0.100000	100.000000	99.999992
[10]	[tm0]	0.010000	1.000000	0.999999
[11]	[epsm]	0.100000	100.000000	99.999999
[12]	[ahV1]	-80.000000	-1.000000	-72.310810
[13]	[ahV2]	-80.000000	-1.000000	-4.974308
[14]	[ahV3]	1.000000	100.000000	1.138647
[15]	[th0]	0.100000	10.000000	4.608797
[16]	[epsh]	1.000000	100.000000	78.784813
[17]	[gK]	0.000000	100.000000	2.165794
[18]	[EK]	-120.000000	-90.000000	-90.000000
[19]	[anV1]	-80.000000	-20.000000	-33.884249
[20]	[anV2]	1.000000	100.000000	1.000005
[21]	[anV3]	1.000000	100.000000	9.640502
[22]	[tn0]	0.100000	10.000000	0.630481
[23]	[epsn]	0.100000	100.000000	77.040108
[24]	[gH]	0.000000	1.000000	0.000000
[25]	[EH]	-60.000000	-30.000000	-42.852872
[26]	[azV1]	-100.000000	-20.000000	-66.984614
[27]	[azV2]	-50.000000	-0.100000	-49.964163
[28]	[azV3]	0.100000	100.000000	0.526453
[29]	[tz0]	0.100000	10.000000	9.930099
[30]	[epsz]	0.100000	100.000000	31.546251
[31]	[pcait]	0.000000	1.000000	0.000000
[32]	[aqV1]	-80.000000	-20.000000	-62.157237
[33]	[aqV2]	0.100000	100.000000	99.312399
[34]	[aqV3]	0.100000	100.000000	95.929833
[35]	[tq0]	0.010000	10.000000	8.995411
[36]	[epsq]	0.100000	100.000000	98.667357
[37]	[arV1]	-110.000000	-20.000000	-62.363200
[38]	[arV2]	-100.000000	-0.100000	-81.913950
[39]	[arV3]	0.100000	100.000000	70.066078
[40]	[tr0]	0.100000	100.000000	56.791193
[41]	[epsr]	1.000000	1000.000000	818.761864
With n_mss = 6 and with objective = 0.00789394
[1]	[Cm]	1.000000	1.000000	1.000000
[2]	[Isa]	0.100000	0.400000	0.313746
[3]	[gLeak]	0.010000	1.000000	0.390903
[4]	[EL]	-70.000000	-60.000000	-69.999999
[5]	[gNaT]	0.000000	100.000000	99.999999
[6]	[ENa]	20.000000	60.000000	50.004654
[7]	[amV1]	-80.000000	-20.000000	-27.905487
[8]	[amV2]	0.100000	100.000000	13.355565
[9]	[amV3]	0.100000	100.000000	0.100000
[10]	[tm0]	0.010000	1.000000	0.815381
[11]	[epsm]	0.100000	100.000000	5.100593
[12]	[ahV1]	-80.000000	-1.000000	-55.523148
[13]	[ahV2]	-80.000000	-1.000000	-15.712717
[14]	[ahV3]	1.000000	100.000000	12.523032
[15]	[th0]	0.100000	10.000000	0.691608
[16]	[epsh]	1.000000	100.000000	11.922410
[17]	[gK]	0.000000	100.000000	3.470750
[18]	[EK]	-120.000000	-90.000000	-90.000001
[19]	[anV1]	-80.000000	-20.000000	-39.027679
[20]	[anV2]	1.000000	100.000000	12.364195
[21]	[anV3]	1.000000	100.000000	25.330784
[22]	[tn0]	0.100000	10.000000	0.524494
[23]	[epsn]	0.100000	100.000000	5.274124
[24]	[gH]	0.000000	1.000000	0.164662
[25]	[EH]	-60.000000	-30.000000	-30.000000
[26]	[azV1]	-100.000000	-20.000000	-60.674562
[27]	[azV2]	-50.000000	-0.100000	-21.364210
[28]	[azV3]	0.100000	100.000000	23.618210
[29]	[tz0]	0.100000	10.000000	9.999999
[30]	[epsz]	0.100000	100.000000	99.999998
[31]	[pcait]	0.000000	1.000000	0.000000
[32]	[aqV1]	-80.000000	-20.000000	-62.025947
[33]	[aqV2]	0.100000	100.000000	99.299926
[34]	[aqV3]	0.100000	100.000000	96.023692
[35]	[tq0]	0.010000	10.000000	8.994715
[36]	[epsq]	0.100000	100.000000	98.657005
[37]	[arV1]	-110.000000	-20.000000	-62.125870
[38]	[arV2]	-100.000000	-0.100000	-82.520308
[39]	[arV3]	0.100000	100.000000	71.157884
[40]	[tr0]	0.100000	100.000000	57.196612
[41]	[epsr]	1.000000	1000.000000	825.783557
With n_mss = 8 and with objective = 0.02228557
[1]	[Cm]	1.000000	1.000000	1.000000
[2]	[Isa]	0.100000	0.400000	0.367625
[3]	[gLeak]	0.010000	1.000000	0.010000
[4]	[EL]	-70.000000	-60.000000	-69.999982
[5]	[gNaT]	0.000000	100.000000	22.121524
[6]	[ENa]	20.000000	60.000000	60.000000
[7]	[amV1]	-80.000000	-20.000000	-20.000000
[8]	[amV2]	0.100000	100.000000	24.400746
[9]	[amV3]	0.100000	100.000000	1.202032
[10]	[tm0]	0.010000	1.000000	0.020573
[11]	[epsm]	0.100000	100.000000	0.157058
[12]	[ahV1]	-80.000000	-1.000000	-44.530607
[13]	[ahV2]	-80.000000	-1.000000	-18.791305
[14]	[ahV3]	1.000000	100.000000	3.254800
[15]	[th0]	0.100000	10.000000	0.892187
[16]	[epsh]	1.000000	100.000000	88.093235
[17]	[gK]	0.000000	100.000000	4.907762
[18]	[EK]	-120.000000	-90.000000	-120.000000
[19]	[anV1]	-80.000000	-20.000000	-45.995229
[20]	[anV2]	1.000000	100.000000	87.593073
[21]	[anV3]	1.000000	100.000000	4.608327
[22]	[tn0]	0.100000	10.000000	1.004791
[23]	[epsn]	0.100000	100.000000	1.251483
[24]	[gH]	0.000000	1.000000	0.067549
[25]	[EH]	-60.000000	-30.000000	-59.999996
[26]	[azV1]	-100.000000	-20.000000	-58.634120
[27]	[azV2]	-50.000000	-0.100000	-26.064817
[28]	[azV3]	0.100000	100.000000	22.121978
[29]	[tz0]	0.100000	10.000000	9.999997
[30]	[epsz]	0.100000	100.000000	99.999933
[31]	[pcait]	0.000000	1.000000	0.023352
[32]	[aqV1]	-80.000000	-20.000000	-79.999990
[33]	[aqV2]	0.100000	100.000000	99.999969
[34]	[aqV3]	0.100000	100.000000	99.999945
[35]	[tq0]	0.010000	10.000000	9.999978
[36]	[epsq]	0.100000	100.000000	42.348975
[37]	[arV1]	-110.000000	-20.000000	-62.361072
[38]	[arV2]	-100.000000	-0.100000	-28.991395
[39]	[arV3]	0.100000	100.000000	4.903991
[40]	[tr0]	0.100000	100.000000	19.901821
[41]	[epsr]	1.000000	1000.000000	999.999906
With n_mss = 10 and with objective = 0.02180355
[1]	[Cm]	1.000000	1.000000	1.000000
[2]	[Isa]	0.100000	0.400000	0.307000
[3]	[gLeak]	0.010000	1.000000	0.010000
[4]	[EL]	-70.000000	-60.000000	-60.000007
[5]	[gNaT]	0.000000	100.000000	100.000000
[6]	[ENa]	20.000000	60.000000	60.000000
[7]	[amV1]	-80.000000	-20.000000	-22.517243
[8]	[amV2]	0.100000	100.000000	18.138139
[9]	[amV3]	0.100000	100.000000	0.181285
[10]	[tm0]	0.010000	1.000000	0.730423
[11]	[epsm]	0.100000	100.000000	99.999991
[12]	[ahV1]	-80.000000	-1.000000	-51.651934
[13]	[ahV2]	-80.000000	-1.000000	-14.846967
[14]	[ahV3]	1.000000	100.000000	15.735774
[15]	[th0]	0.100000	10.000000	0.459278
[16]	[epsh]	1.000000	100.000000	9.251698
[17]	[gK]	0.000000	100.000000	7.129392
[18]	[EK]	-120.000000	-90.000000	-119.999999
[19]	[anV1]	-80.000000	-20.000000	-42.646957
[20]	[anV2]	1.000000	100.000000	79.582085
[21]	[anV3]	1.000000	100.000000	1.000000
[22]	[tn0]	0.100000	10.000000	1.969750
[23]	[epsn]	0.100000	100.000000	99.999970
[24]	[gH]	0.000000	1.000000	0.508115
[25]	[EH]	-60.000000	-30.000000	-59.999998
[26]	[azV1]	-100.000000	-20.000000	-56.153333
[27]	[azV2]	-50.000000	-0.100000	-22.752977
[28]	[azV3]	0.100000	100.000000	13.479142
[29]	[tz0]	0.100000	10.000000	9.999999
[30]	[epsz]	0.100000	100.000000	99.999999
[31]	[pcait]	0.000000	1.000000	0.050318
[32]	[aqV1]	-80.000000	-20.000000	-58.564191
[33]	[aqV2]	0.100000	100.000000	33.566893
[34]	[aqV3]	0.100000	100.000000	35.610005
[35]	[tq0]	0.010000	10.000000	0.010000
[36]	[epsq]	0.100000	100.000000	10.079644
[37]	[arV1]	-110.000000	-20.000000	-62.937114
[38]	[arV2]	-100.000000	-0.100000	-70.917169
[39]	[arV3]	0.100000	100.000000	5.284348
[40]	[tr0]	0.100000	100.000000	2.758431
[41]	[epsr]	1.000000	1000.000000	999.999948
With n_mss = 12 and with objective = 0.03337290
[1]	[Cm]	1.000000	1.000000	1.000000
[2]	[Isa]	0.100000	0.400000	0.294397
[3]	[gLeak]	0.010000	1.000000	0.010000
[4]	[EL]	-70.000000	-60.000000	-60.000006
[5]	[gNaT]	0.000000	100.000000	15.381500
[6]	[ENa]	20.000000	60.000000	60.000000
[7]	[amV1]	-80.000000	-20.000000	-23.609141
[8]	[amV2]	0.100000	100.000000	22.832855
[9]	[amV3]	0.100000	100.000000	0.253482
[10]	[tm0]	0.010000	1.000000	0.171189
[11]	[epsm]	0.100000	100.000000	99.999994
[12]	[ahV1]	-80.000000	-1.000000	-29.877822
[13]	[ahV2]	-80.000000	-1.000000	-5.802036
[14]	[ahV3]	1.000000	100.000000	72.856339
[15]	[th0]	0.100000	10.000000	0.100000
[16]	[epsh]	1.000000	100.000000	1.000000
[17]	[gK]	0.000000	100.000000	74.434905
[18]	[EK]	-120.000000	-90.000000	-90.000000
[19]	[anV1]	-80.000000	-20.000000	-26.021611
[20]	[anV2]	1.000000	100.000000	71.032252
[21]	[anV3]	1.000000	100.000000	16.399939
[22]	[tn0]	0.100000	10.000000	2.599528
[23]	[epsn]	0.100000	100.000000	100.000000
[24]	[gH]	0.000000	1.000000	0.459699
[25]	[EH]	-60.000000	-30.000000	-55.590049
[26]	[azV1]	-100.000000	-20.000000	-47.668244
[27]	[azV2]	-50.000000	-0.100000	-0.100000
[28]	[azV3]	0.100000	100.000000	21.735475
[29]	[tz0]	0.100000	10.000000	9.897631
[30]	[epsz]	0.100000	100.000000	90.396738
[31]	[pcait]	0.000000	1.000000	1.000000
[32]	[aqV1]	-80.000000	-20.000000	-41.381623
[33]	[aqV2]	0.100000	100.000000	17.677582
[34]	[aqV3]	0.100000	100.000000	17.569040
[35]	[tq0]	0.010000	10.000000	0.349265
[36]	[epsq]	0.100000	100.000000	30.670760
[37]	[arV1]	-110.000000	-20.000000	-69.595042
[38]	[arV2]	-100.000000	-0.100000	-23.773834
[39]	[arV3]	0.100000	100.000000	13.924136
[40]	[tr0]	0.100000	100.000000	0.100000
[41]	[epsr]	1.000000	1000.000000	89.021393
With n_mss = 14 and with objective = 0.02439084
[1]	[Cm]	1.000000	1.000000	1.000000
[2]	[Isa]	0.100000	0.400000	0.313226
[3]	[gLeak]	0.010000	1.000000	0.144376
[4]	[EL]	-70.000000	-60.000000	-60.000001
[5]	[gNaT]	0.000000	100.000000	99.999998
[6]	[ENa]	20.000000	60.000000	52.165868
[7]	[amV1]	-80.000000	-20.000000	-26.525820
[8]	[amV2]	0.100000	100.000000	15.148747
[9]	[amV3]	0.100000	100.000000	0.100000
[10]	[tm0]	0.010000	1.000000	0.735051
[11]	[epsm]	0.100000	100.000000	3.942127
[12]	[ahV1]	-80.000000	-1.000000	-54.201469
[13]	[ahV2]	-80.000000	-1.000000	-16.051336
[14]	[ahV3]	1.000000	100.000000	13.797602
[15]	[th0]	0.100000	10.000000	0.681037
[16]	[epsh]	1.000000	100.000000	9.106866
[17]	[gK]	0.000000	100.000000	14.062498
[18]	[EK]	-120.000000	-90.000000	-119.999996
[19]	[anV1]	-80.000000	-20.000000	-27.594171
[20]	[anV2]	1.000000	100.000000	68.348183
[21]	[anV3]	1.000000	100.000000	57.350063
[22]	[tn0]	0.100000	10.000000	0.885741
[23]	[epsn]	0.100000	100.000000	1.853634
[24]	[gH]	0.000000	1.000000	0.461982
[25]	[EH]	-60.000000	-30.000000	-60.000000
[26]	[azV1]	-100.000000	-20.000000	-54.039107
[27]	[azV2]	-50.000000	-0.100000	-49.999992
[28]	[azV3]	0.100000	100.000000	20.530317
[29]	[tz0]	0.100000	10.000000	9.999999
[30]	[epsz]	0.100000	100.000000	99.999999
[31]	[pcait]	0.000000	1.000000	0.303868
[32]	[aqV1]	-80.000000	-20.000000	-30.000095
[33]	[aqV2]	0.100000	100.000000	33.372263
[34]	[aqV3]	0.100000	100.000000	21.209952
[35]	[tq0]	0.010000	10.000000	0.319971
[36]	[epsq]	0.100000	100.000000	52.108997
[37]	[arV1]	-110.000000	-20.000000	-62.898905
[38]	[arV2]	-100.000000	-0.100000	-28.496547
[39]	[arV3]	0.100000	100.000000	5.324336
[40]	[tr0]	0.100000	100.000000	2.579059
[41]	[epsr]	1.000000	1000.000000	999.999942
With n_mss = 16 and with objective = 0.04579988
[1]	[Cm]	1.000000	1.000000	1.000000
[2]	[Isa]	0.100000	0.400000	0.350232
[3]	[gLeak]	0.010000	1.000000	0.082329
[4]	[EL]	-70.000000	-60.000000	-60.000001
[5]	[gNaT]	0.000000	100.000000	24.630588
[6]	[ENa]	20.000000	60.000000	60.000000
[7]	[amV1]	-80.000000	-20.000000	-22.442989
[8]	[amV2]	0.100000	100.000000	22.641251
[9]	[amV3]	0.100000	100.000000	0.308775
[10]	[tm0]	0.010000	1.000000	0.010000
[11]	[epsm]	0.100000	100.000000	99.999991
[12]	[ahV1]	-80.000000	-1.000000	-52.604359
[13]	[ahV2]	-80.000000	-1.000000	-25.608166
[14]	[ahV3]	1.000000	100.000000	10.052997
[15]	[th0]	0.100000	10.000000	0.938507
[16]	[epsh]	1.000000	100.000000	9.611579
[17]	[gK]	0.000000	100.000000	5.590025
[18]	[EK]	-120.000000	-90.000000	-120.000000
[19]	[anV1]	-80.000000	-20.000000	-39.392833
[20]	[anV2]	1.000000	100.000000	60.177311
[21]	[anV3]	1.000000	100.000000	2.467142
[22]	[tn0]	0.100000	10.000000	1.386555
[23]	[epsn]	0.100000	100.000000	99.999999
[24]	[gH]	0.000000	1.000000	0.361347
[25]	[EH]	-60.000000	-30.000000	-57.027344
[26]	[azV1]	-100.000000	-20.000000	-50.821928
[27]	[azV2]	-50.000000	-0.100000	-19.957199
[28]	[azV3]	0.100000	100.000000	19.676108
[29]	[tz0]	0.100000	10.000000	9.999999
[30]	[epsz]	0.100000	100.000000	99.999999
[31]	[pcait]	0.000000	1.000000	1.000000
[32]	[aqV1]	-80.000000	-20.000000	-25.210236
[33]	[aqV2]	0.100000	100.000000	20.938002
[34]	[aqV3]	0.100000	100.000000	14.466375
[35]	[tq0]	0.010000	10.000000	0.010000
[36]	[epsq]	0.100000	100.000000	7.790158
[37]	[arV1]	-110.000000	-20.000000	-65.249811
[38]	[arV2]	-100.000000	-0.100000	-29.569572
[39]	[arV3]	0.100000	100.000000	5.385328
[40]	[tr0]	0.100000	100.000000	1.263225
[41]	[epsr]	1.000000	1000.000000	999.999989
With n_mss = 18 and with objective = 0.01644699
[1]	[Cm]	1.000000	1.000000	1.000000
[2]	[Isa]	0.100000	0.400000	0.294013
[3]	[gLeak]	0.010000	1.000000	0.243408
[4]	[EL]	-70.000000	-60.000000	-69.999998
[5]	[gNaT]	0.000000	100.000000	68.365396
[6]	[ENa]	20.000000	60.000000	58.142465
[7]	[amV1]	-80.000000	-20.000000	-30.443164
[8]	[amV2]	0.100000	100.000000	12.862010
[9]	[amV3]	0.100000	100.000000	0.100000
[10]	[tm0]	0.010000	1.000000	0.897395
[11]	[epsm]	0.100000	100.000000	3.876775
[12]	[ahV1]	-80.000000	-1.000000	-55.383207
[13]	[ahV2]	-80.000000	-1.000000	-16.861767
[14]	[ahV3]	1.000000	100.000000	14.245011
[15]	[th0]	0.100000	10.000000	0.932677
[16]	[epsh]	1.000000	100.000000	9.807648
[17]	[gK]	0.000000	100.000000	12.211370
[18]	[EK]	-120.000000	-90.000000	-119.999999
[19]	[anV1]	-80.000000	-20.000000	-30.541921
[20]	[anV2]	1.000000	100.000000	48.330273
[21]	[anV3]	1.000000	100.000000	48.541618
[22]	[tn0]	0.100000	10.000000	0.796740
[23]	[epsn]	0.100000	100.000000	2.341502
[24]	[gH]	0.000000	1.000000	0.486367
[25]	[EH]	-60.000000	-30.000000	-60.000000
[26]	[azV1]	-100.000000	-20.000000	-49.666014
[27]	[azV2]	-50.000000	-0.100000	-48.954707
[28]	[azV3]	0.100000	100.000000	32.483270
[29]	[tz0]	0.100000	10.000000	0.100015
[30]	[epsz]	0.100000	100.000000	99.999997
[31]	[pcait]	0.000000	1.000000	0.899699
[32]	[aqV1]	-80.000000	-20.000000	-20.000000
[33]	[aqV2]	0.100000	100.000000	33.779010
[34]	[aqV3]	0.100000	100.000000	20.876741
[35]	[tq0]	0.010000	10.000000	0.010001
[36]	[epsq]	0.100000	100.000000	99.999997
[37]	[arV1]	-110.000000	-20.000000	-67.258365
[38]	[arV2]	-100.000000	-0.100000	-31.058180
[39]	[arV3]	0.100000	100.000000	6.223407
[40]	[tr0]	0.100000	100.000000	7.567603
[41]	[epsr]	1.000000	1000.000000	999.999954
With n_mss = 20 and with objective = 0.06594290
[1]	[Cm]	1.000000	1.000000	1.000000
[2]	[Isa]	0.100000	0.400000	0.312246
[3]	[gLeak]	0.010000	1.000000	0.428324
[4]	[EL]	-70.000000	-60.000000	-65.717391
[5]	[gNaT]	0.000000	100.000000	85.614870
[6]	[ENa]	20.000000	60.000000	41.578739
[7]	[amV1]	-80.000000	-20.000000	-26.734959
[8]	[amV2]	0.100000	100.000000	14.150879
[9]	[amV3]	0.100000	100.000000	0.100000
[10]	[tm0]	0.010000	1.000000	0.579088
[11]	[epsm]	0.100000	100.000000	43.325976
[12]	[ahV1]	-80.000000	-1.000000	-53.957624
[13]	[ahV2]	-80.000000	-1.000000	-17.623440
[14]	[ahV3]	1.000000	100.000000	13.077735
[15]	[th0]	0.100000	10.000000	0.599739
[16]	[epsh]	1.000000	100.000000	9.795929
[17]	[gK]	0.000000	100.000000	46.354951
[18]	[EK]	-120.000000	-90.000000	-90.000000
[19]	[anV1]	-80.000000	-20.000000	-20.000001
[20]	[anV2]	1.000000	100.000000	34.040166
[21]	[anV3]	1.000000	100.000000	1.000003
[22]	[tn0]	0.100000	10.000000	3.819799
[23]	[epsn]	0.100000	100.000000	0.100000
[24]	[gH]	0.000000	1.000000	0.183287
[25]	[EH]	-60.000000	-30.000000	-30.000000
[26]	[azV1]	-100.000000	-20.000000	-76.035479
[27]	[azV2]	-50.000000	-0.100000	-0.100001
[28]	[azV3]	0.100000	100.000000	99.999997
[29]	[tz0]	0.100000	10.000000	10.000000
[30]	[epsz]	0.100000	100.000000	100.000000
[31]	[pcait]	0.000000	1.000000	0.000000
[32]	[aqV1]	-80.000000	-20.000000	-62.058409
[33]	[aqV2]	0.100000	100.000000	99.301607
[34]	[aqV3]	0.100000	100.000000	96.037761
[35]	[tq0]	0.010000	10.000000	8.988329
[36]	[epsq]	0.100000	100.000000	98.645254
[37]	[arV1]	-110.000000	-20.000000	-62.270232
[38]	[arV2]	-100.000000	-0.100000	-82.419245
[39]	[arV3]	0.100000	100.000000	70.919092
[40]	[tr0]	0.100000	100.000000	57.111851
[41]	[epsr]	1.000000	1000.000000	824.476226
With n_mss = 22 and with objective = 0.03811069
[1]	[Cm]	1.000000	1.000000	1.000000
[2]	[Isa]	0.100000	0.400000	0.324159
[3]	[gLeak]	0.010000	1.000000	0.248201
[4]	[EL]	-70.000000	-60.000000	-69.999997
[5]	[gNaT]	0.000000	100.000000	17.258005
[6]	[ENa]	20.000000	60.000000	59.369762
[7]	[amV1]	-80.000000	-20.000000	-37.620322
[8]	[amV2]	0.100000	100.000000	8.994673
[9]	[amV3]	0.100000	100.000000	22.336965
[10]	[tm0]	0.010000	1.000000	0.010000
[11]	[epsm]	0.100000	100.000000	0.859773
[12]	[ahV1]	-80.000000	-1.000000	-59.745133
[13]	[ahV2]	-80.000000	-1.000000	-20.391989
[14]	[ahV3]	1.000000	100.000000	32.766120
[15]	[th0]	0.100000	10.000000	0.592497
[16]	[epsh]	1.000000	100.000000	11.687819
[17]	[gK]	0.000000	100.000000	24.551851
[18]	[EK]	-120.000000	-90.000000	-91.431941
[19]	[anV1]	-80.000000	-20.000000	-26.649003
[20]	[anV2]	1.000000	100.000000	36.649373
[21]	[anV3]	1.000000	100.000000	2.005259
[22]	[tn0]	0.100000	10.000000	2.932282
[23]	[epsn]	0.100000	100.000000	99.999968
[24]	[gH]	0.000000	1.000000	0.186457
[25]	[EH]	-60.000000	-30.000000	-30.000000
[26]	[azV1]	-100.000000	-20.000000	-60.314277
[27]	[azV2]	-50.000000	-0.100000	-29.477240
[28]	[azV3]	0.100000	100.000000	13.941128
[29]	[tz0]	0.100000	10.000000	10.000000
[30]	[epsz]	0.100000	100.000000	100.000000
[31]	[pcait]	0.000000	1.000000	0.000000
[32]	[aqV1]	-80.000000	-20.000000	-62.045829
[33]	[aqV2]	0.100000	100.000000	99.301666
[34]	[aqV3]	0.100000	100.000000	96.019397
[35]	[tq0]	0.010000	10.000000	8.969830
[36]	[epsq]	0.100000	100.000000	98.611716
[37]	[arV1]	-110.000000	-20.000000	-62.190014
[38]	[arV2]	-100.000000	-0.100000	-82.360404
[39]	[arV3]	0.100000	100.000000	70.902005
[40]	[tr0]	0.100000	100.000000	57.060297
[41]	[epsr]	1.000000	1000.000000	823.663159
With n_mss = 24 and with objective = 0.04724754
[1]	[Cm]	1.000000	1.000000	1.000000
[2]	[Isa]	0.100000	0.400000	0.324653
[3]	[gLeak]	0.010000	1.000000	0.252576
[4]	[EL]	-70.000000	-60.000000	-69.786598
[5]	[gNaT]	0.000000	100.000000	18.137931
[6]	[ENa]	20.000000	60.000000	56.344802
[7]	[amV1]	-80.000000	-20.000000	-37.603134
[8]	[amV2]	0.100000	100.000000	8.933522
[9]	[amV3]	0.100000	100.000000	24.009597
[10]	[tm0]	0.010000	1.000000	0.010000
[11]	[epsm]	0.100000	100.000000	0.888365
[12]	[ahV1]	-80.000000	-1.000000	-58.988004
[13]	[ahV2]	-80.000000	-1.000000	-19.689933
[14]	[ahV3]	1.000000	100.000000	32.145553
[15]	[th0]	0.100000	10.000000	0.601867
[16]	[epsh]	1.000000	100.000000	11.611275
[17]	[gK]	0.000000	100.000000	26.942808
[18]	[EK]	-120.000000	-90.000000	-90.000008
[19]	[anV1]	-80.000000	-20.000000	-26.463718
[20]	[anV2]	1.000000	100.000000	36.134813
[21]	[anV3]	1.000000	100.000000	2.122394
[22]	[tn0]	0.100000	10.000000	3.022896
[23]	[epsn]	0.100000	100.000000	99.999418
[24]	[gH]	0.000000	1.000000	0.184657
[25]	[EH]	-60.000000	-30.000000	-30.000000
[26]	[azV1]	-100.000000	-20.000000	-60.473838
[27]	[azV2]	-50.000000	-0.100000	-29.806418
[28]	[azV3]	0.100000	100.000000	14.014453
[29]	[tz0]	0.100000	10.000000	10.000000
[30]	[epsz]	0.100000	100.000000	100.000000
[31]	[pcait]	0.000000	1.000000	0.000000
[32]	[aqV1]	-80.000000	-20.000000	-62.044989
[33]	[aqV2]	0.100000	100.000000	99.301969
[34]	[aqV3]	0.100000	100.000000	96.025228
[35]	[tq0]	0.010000	10.000000	8.963721
[36]	[epsq]	0.100000	100.000000	98.599610
[37]	[arV1]	-110.000000	-20.000000	-62.199836
[38]	[arV2]	-100.000000	-0.100000	-82.342680
[39]	[arV3]	0.100000	100.000000	70.860261
[40]	[tr0]	0.100000	100.000000	57.036746
[41]	[epsr]	1.000000	1000.000000	823.317830
With n_mss = 26 and with objective = 0.04358225
[1]	[Cm]	1.000000	1.000000	1.000000
[2]	[Isa]	0.100000	0.400000	0.317061
[3]	[gLeak]	0.010000	1.000000	0.270544
[4]	[EL]	-70.000000	-60.000000	-70.000000
[5]	[gNaT]	0.000000	100.000000	35.623194
[6]	[ENa]	20.000000	60.000000	42.592004
[7]	[amV1]	-80.000000	-20.000000	-37.408179
[8]	[amV2]	0.100000	100.000000	7.855470
[9]	[amV3]	0.100000	100.000000	21.739033
[10]	[tm0]	0.010000	1.000000	0.131654
[11]	[epsm]	0.100000	100.000000	1.154711
[12]	[ahV1]	-80.000000	-1.000000	-57.564884
[13]	[ahV2]	-80.000000	-1.000000	-15.182440
[14]	[ahV3]	1.000000	100.000000	21.376656
[15]	[th0]	0.100000	10.000000	0.831222
[16]	[epsh]	1.000000	100.000000	12.217491
[17]	[gK]	0.000000	100.000000	6.317581
[18]	[EK]	-120.000000	-90.000000	-101.994465
[19]	[anV1]	-80.000000	-20.000000	-33.445211
[20]	[anV2]	1.000000	100.000000	28.537802
[21]	[anV3]	1.000000	100.000000	17.125344
[22]	[tn0]	0.100000	10.000000	1.276686
[23]	[epsn]	0.100000	100.000000	6.204036
[24]	[gH]	0.000000	1.000000	0.178318
[25]	[EH]	-60.000000	-30.000000	-30.000000
[26]	[azV1]	-100.000000	-20.000000	-60.093148
[27]	[azV2]	-50.000000	-0.100000	-24.827569
[28]	[azV3]	0.100000	100.000000	14.335471
[29]	[tz0]	0.100000	10.000000	10.000000
[30]	[epsz]	0.100000	100.000000	100.000000
[31]	[pcait]	0.000000	1.000000	0.000000
[32]	[aqV1]	-80.000000	-20.000000	-62.042572
[33]	[aqV2]	0.100000	100.000000	99.300121
[34]	[aqV3]	0.100000	100.000000	96.022010
[35]	[tq0]	0.010000	10.000000	8.983926
[36]	[epsq]	0.100000	100.000000	98.637396
[37]	[arV1]	-110.000000	-20.000000	-62.169076
[38]	[arV2]	-100.000000	-0.100000	-82.481033
[39]	[arV3]	0.100000	100.000000	71.035459
[40]	[tr0]	0.100000	100.000000	57.142275
[41]	[epsr]	1.000000	1000.000000	825.101546
With n_mss = 28 and with objective = 0.22879124
[1]	[Cm]	1.000000	1.000000	1.000000
[2]	[Isa]	0.100000	0.400000	0.352233
[3]	[gLeak]	0.010000	1.000000	0.365450
[4]	[EL]	-70.000000	-60.000000	-67.289444
[5]	[gNaT]	0.000000	100.000000	18.013928
[6]	[ENa]	20.000000	60.000000	60.000000
[7]	[amV1]	-80.000000	-20.000000	-34.142413
[8]	[amV2]	0.100000	100.000000	13.595605
[9]	[amV3]	0.100000	100.000000	0.853971
[10]	[tm0]	0.010000	1.000000	0.010000
[11]	[epsm]	0.100000	100.000000	99.999999
[12]	[ahV1]	-80.000000	-1.000000	-80.000000
[13]	[ahV2]	-80.000000	-1.000000	-39.839058
[14]	[ahV3]	1.000000	100.000000	1.000006
[15]	[th0]	0.100000	10.000000	9.560948
[16]	[epsh]	1.000000	100.000000	1.000005
[17]	[gK]	0.000000	100.000000	36.863491
[18]	[EK]	-120.000000	-90.000000	-90.000000
[19]	[anV1]	-80.000000	-20.000000	-20.000000
[20]	[anV2]	1.000000	100.000000	34.022380
[21]	[anV3]	1.000000	100.000000	1.000000
[22]	[tn0]	0.100000	10.000000	2.358246
[23]	[epsn]	0.100000	100.000000	0.100000
[24]	[gH]	0.000000	1.000000	0.216856
[25]	[EH]	-60.000000	-30.000000	-30.000000
[26]	[azV1]	-100.000000	-20.000000	-76.606861
[27]	[azV2]	-50.000000	-0.100000	-9.693271
[28]	[azV3]	0.100000	100.000000	99.999998
[29]	[tz0]	0.100000	10.000000	10.000000
[30]	[epsz]	0.100000	100.000000	100.000000
[31]	[pcait]	0.000000	1.000000	0.000000
[32]	[aqV1]	-80.000000	-20.000000	-62.033092
[33]	[aqV2]	0.100000	100.000000	99.304318
[34]	[aqV3]	0.100000	100.000000	96.050833
[35]	[tq0]	0.010000	10.000000	9.006164
[36]	[epsq]	0.100000	100.000000	98.677803
[37]	[arV1]	-110.000000	-20.000000	-62.198660
[38]	[arV2]	-100.000000	-0.100000	-82.582318
[39]	[arV3]	0.100000	100.000000	71.094957
[40]	[tr0]	0.100000	100.000000	57.188379
[41]	[epsr]	1.000000	1000.000000	826.186604
With n_mss = 4 and with objective = 0.00129441
[1]	[Cm]	1.000000	1.000000	1.000000
[2]	[Isa]	0.100000	0.400000	0.313377
[3]	[gLeak]	0.010000	1.000000	0.292280
[4]	[EL]	-70.000000	-60.000000	-69.999984
[5]	[gNaT]	0.000000	100.000000	40.577001
[6]	[ENa]	20.000000	60.000000	44.438950
[7]	[amV1]	-80.000000	-20.000000	-37.891820
[8]	[amV2]	0.100000	100.000000	7.878070
[9]	[amV3]	0.100000	100.000000	20.812584
[10]	[tm0]	0.010000	1.000000	0.094904
[11]	[epsm]	0.100000	100.000000	1.201062
[12]	[ahV1]	-80.000000	-1.000000	-63.083032
[13]	[ahV2]	-80.000000	-1.000000	-17.658184
[14]	[ahV3]	1.000000	100.000000	28.542750
[15]	[th0]	0.100000	10.000000	0.704151
[16]	[epsh]	1.000000	100.000000	12.096134
[17]	[gK]	0.000000	100.000000	5.300613
[18]	[EK]	-120.000000	-90.000000	-106.118684
[19]	[anV1]	-80.000000	-20.000000	-35.131697
[20]	[anV2]	1.000000	100.000000	22.412262
[21]	[anV3]	1.000000	100.000000	19.783366
[22]	[tn0]	0.100000	10.000000	1.228978
[23]	[epsn]	0.100000	100.000000	4.900010
[24]	[gH]	0.000000	1.000000	0.177812
[25]	[EH]	-60.000000	-30.000000	-30.000001
[26]	[azV1]	-100.000000	-20.000000	-59.304672
[27]	[azV2]	-50.000000	-0.100000	-26.691799
[28]	[azV3]	0.100000	100.000000	15.677688
[29]	[tz0]	0.100000	10.000000	9.999998
[30]	[epsz]	0.100000	100.000000	99.999997
[31]	[pcait]	0.000000	1.000000	0.000000
[32]	[aqV1]	-80.000000	-20.000000	-62.046689
[33]	[aqV2]	0.100000	100.000000	99.301241
[34]	[aqV3]	0.100000	100.000000	96.034711
[35]	[tq0]	0.010000	10.000000	8.988206
[36]	[epsq]	0.100000	100.000000	98.644022
[37]	[arV1]	-110.000000	-20.000000	-62.123917
[38]	[arV2]	-100.000000	-0.100000	-82.414731
[39]	[arV3]	0.100000	100.000000	71.039876
[40]	[tr0]	0.100000	100.000000	57.132589
[41]	[epsr]	1.000000	1000.000000	824.652755
With n_mss = 6 and with objective = 0.00258476
[1]	[Cm]	1.000000	1.000000	1.000000
[2]	[Isa]	0.100000	0.400000	0.313943
[3]	[gLeak]	0.010000	1.000000	0.289792
[4]	[EL]	-70.000000	-60.000000	-69.999994
[5]	[gNaT]	0.000000	100.000000	41.108429
[6]	[ENa]	20.000000	60.000000	44.309896
[7]	[amV1]	-80.000000	-20.000000	-37.955911
[8]	[amV2]	0.100000	100.000000	7.829156
[9]	[amV3]	0.100000	100.000000	20.700000
[10]	[tm0]	0.010000	1.000000	0.098912
[11]	[epsm]	0.100000	100.000000	1.215095
[12]	[ahV1]	-80.000000	-1.000000	-63.156542
[13]	[ahV2]	-80.000000	-1.000000	-17.629232
[14]	[ahV3]	1.000000	100.000000	28.559347
[15]	[th0]	0.100000	10.000000	0.701310
[16]	[epsh]	1.000000	100.000000	12.167526
[17]	[gK]	0.000000	100.000000	5.169532
[18]	[EK]	-120.000000	-90.000000	-109.080513
[19]	[anV1]	-80.000000	-20.000000	-34.927159
[20]	[anV2]	1.000000	100.000000	23.182962
[21]	[anV3]	1.000000	100.000000	19.178912
[22]	[tn0]	0.100000	10.000000	1.241287
[23]	[epsn]	0.100000	100.000000	4.959265
[24]	[gH]	0.000000	1.000000	0.177356
[25]	[EH]	-60.000000	-30.000000	-30.000000
[26]	[azV1]	-100.000000	-20.000000	-59.352448
[27]	[azV2]	-50.000000	-0.100000	-26.322330
[28]	[azV3]	0.100000	100.000000	15.515317
[29]	[tz0]	0.100000	10.000000	9.999999
[30]	[epsz]	0.100000	100.000000	99.999998
[31]	[pcait]	0.000000	1.000000	0.000000
[32]	[aqV1]	-80.000000	-20.000000	-62.046280
[33]	[aqV2]	0.100000	100.000000	99.301132
[34]	[aqV3]	0.100000	100.000000	96.033456
[35]	[tq0]	0.010000	10.000000	8.988201
[36]	[epsq]	0.100000	100.000000	98.644126
[37]	[arV1]	-110.000000	-20.000000	-62.126808
[38]	[arV2]	-100.000000	-0.100000	-82.425046
[39]	[arV3]	0.100000	100.000000	71.045133
[40]	[tr0]	0.100000	100.000000	57.136726
[41]	[epsr]	1.000000	1000.000000	824.746758
With n_mss = 8 and with objective = 0.02140783
[1]	[Cm]	1.000000	1.000000	1.000000
[2]	[Isa]	0.100000	0.400000	0.357152
[3]	[gLeak]	0.010000	1.000000	0.010000
[4]	[EL]	-70.000000	-60.000000	-69.999956
[5]	[gNaT]	0.000000	100.000000	22.505999
[6]	[ENa]	20.000000	60.000000	60.000000
[7]	[amV1]	-80.000000	-20.000000	-20.000000
[8]	[amV2]	0.100000	100.000000	24.031003
[9]	[amV3]	0.100000	100.000000	1.238895
[10]	[tm0]	0.010000	1.000000	0.022335
[11]	[epsm]	0.100000	100.000000	0.156967
[12]	[ahV1]	-80.000000	-1.000000	-44.548615
[13]	[ahV2]	-80.000000	-1.000000	-18.155014
[14]	[ahV3]	1.000000	100.000000	3.169007
[15]	[th0]	0.100000	10.000000	0.884633
[16]	[epsh]	1.000000	100.000000	99.999906
[17]	[gK]	0.000000	100.000000	4.678381
[18]	[EK]	-120.000000	-90.000000	-120.000000
[19]	[anV1]	-80.000000	-20.000000	-46.769487
[20]	[anV2]	1.000000	100.000000	85.838606
[21]	[anV3]	1.000000	100.000000	5.243237
[22]	[tn0]	0.100000	10.000000	1.021370
[23]	[epsn]	0.100000	100.000000	1.468348
[24]	[gH]	0.000000	1.000000	0.212472
[25]	[EH]	-60.000000	-30.000000	-54.617803
[26]	[azV1]	-100.000000	-20.000000	-56.623377
[27]	[azV2]	-50.000000	-0.100000	-27.839058
[28]	[azV3]	0.100000	100.000000	13.064988
[29]	[tz0]	0.100000	10.000000	9.999999
[30]	[epsz]	0.100000	100.000000	99.999990
[31]	[pcait]	0.000000	1.000000	0.018702
[32]	[aqV1]	-80.000000	-20.000000	-80.000000
[33]	[aqV2]	0.100000	100.000000	62.127253
[34]	[aqV3]	0.100000	100.000000	11.323665
[35]	[tq0]	0.010000	10.000000	1.444214
[36]	[epsq]	0.100000	100.000000	99.999998
[37]	[arV1]	-110.000000	-20.000000	-52.586875
[38]	[arV2]	-100.000000	-0.100000	-74.147941
[39]	[arV3]	0.100000	100.000000	15.592408
[40]	[tr0]	0.100000	100.000000	2.044856
[41]	[epsr]	1.000000	1000.000000	999.999756
With n_mss = 10 and with objective = 1.32050778
[1]	[Cm]	1.000000	1.000000	1.000000
[2]	[Isa]	0.100000	0.400000	0.295186
[3]	[gLeak]	0.010000	1.000000	0.010000
[4]	[EL]	-70.000000	-60.000000	-70.000000
[5]	[gNaT]	0.000000	100.000000	0.303996
[6]	[ENa]	20.000000	60.000000	60.000000
[7]	[amV1]	-80.000000	-20.000000	-80.000000
[8]	[amV2]	0.100000	100.000000	99.999998
[9]	[amV3]	0.100000	100.000000	13.522665
[10]	[tm0]	0.010000	1.000000	0.010000
[11]	[epsm]	0.100000	100.000000	100.000000
[12]	[ahV1]	-80.000000	-1.000000	-61.042375
[13]	[ahV2]	-80.000000	-1.000000	-29.879255
[14]	[ahV3]	1.000000	100.000000	14.145237
[15]	[th0]	0.100000	10.000000	2.142663
[16]	[epsh]	1.000000	100.000000	100.000000
[17]	[gK]	0.000000	100.000000	2.032312
[18]	[EK]	-120.000000	-90.000000	-90.000000
[19]	[anV1]	-80.000000	-20.000000	-35.197519
[20]	[anV2]	1.000000	100.000000	1.000000
[21]	[anV3]	1.000000	100.000000	10.577397
[22]	[tn0]	0.100000	10.000000	0.538775
[23]	[epsn]	0.100000	100.000000	42.920005
[24]	[gH]	0.000000	1.000000	0.000000
[25]	[EH]	-60.000000	-30.000000	-45.933854
[26]	[azV1]	-100.000000	-20.000000	-63.842280
[27]	[azV2]	-50.000000	-0.100000	-49.854034
[28]	[azV3]	0.100000	100.000000	98.034879
[29]	[tz0]	0.100000	10.000000	9.625997
[30]	[epsz]	0.100000	100.000000	99.561690
[31]	[pcait]	0.000000	1.000000	0.000000
[32]	[aqV1]	-80.000000	-20.000000	-65.252381
[33]	[aqV2]	0.100000	100.000000	99.768475
[34]	[aqV3]	0.100000	100.000000	0.548113
[35]	[tq0]	0.010000	10.000000	9.721547
[36]	[epsq]	0.100000	100.000000	36.372360
[37]	[arV1]	-110.000000	-20.000000	-62.267847
[38]	[arV2]	-100.000000	-0.100000	-82.816512
[39]	[arV3]	0.100000	100.000000	70.413754
[40]	[tr0]	0.100000	100.000000	57.128687
[41]	[epsr]	1.000000	1000.000000	827.827335
With n_mss = 12 and with objective = 1.82585126
[1]	[Cm]	1.000000	1.000000	1.000000
[2]	[Isa]	0.100000	0.400000	0.295593
[3]	[gLeak]	0.010000	1.000000	0.010000
[4]	[EL]	-70.000000	-60.000000	-70.000000
[5]	[gNaT]	0.000000	100.000000	0.294147
[6]	[ENa]	20.000000	60.000000	60.000000
[7]	[amV1]	-80.000000	-20.000000	-80.000000
[8]	[amV2]	0.100000	100.000000	97.155752
[9]	[amV3]	0.100000	100.000000	14.321453
[10]	[tm0]	0.010000	1.000000	0.010000
[11]	[epsm]	0.100000	100.000000	100.000000
[12]	[ahV1]	-80.000000	-1.000000	-61.630700
[13]	[ahV2]	-80.000000	-1.000000	-26.970172
[14]	[ahV3]	1.000000	100.000000	13.626308
[15]	[th0]	0.100000	10.000000	2.721706
[16]	[epsh]	1.000000	100.000000	100.000000
[17]	[gK]	0.000000	100.000000	1.719669
[18]	[EK]	-120.000000	-90.000000	-90.000000
[19]	[anV1]	-80.000000	-20.000000	-36.021412
[20]	[anV2]	1.000000	100.000000	1.000000
[21]	[anV3]	1.000000	100.000000	12.417867
[22]	[tn0]	0.100000	10.000000	0.272819
[23]	[epsn]	0.100000	100.000000	29.061050
[24]	[gH]	0.000000	1.000000	0.000000
[25]	[EH]	-60.000000	-30.000000	-45.920802
[26]	[azV1]	-100.000000	-20.000000	-63.838593
[27]	[azV2]	-50.000000	-0.100000	-49.854407
[28]	[azV3]	0.100000	100.000000	97.979497
[29]	[tz0]	0.100000	10.000000	9.624522
[30]	[epsz]	0.100000	100.000000	99.561784
[31]	[pcait]	0.000000	1.000000	0.000000
[32]	[aqV1]	-80.000000	-20.000000	-65.227253
[33]	[aqV2]	0.100000	100.000000	99.768852
[34]	[aqV3]	0.100000	100.000000	0.555235
[35]	[tq0]	0.010000	10.000000	9.719743
[36]	[epsq]	0.100000	100.000000	36.439884
[37]	[arV1]	-110.000000	-20.000000	-62.322050
[38]	[arV2]	-100.000000	-0.100000	-82.804441
[39]	[arV3]	0.100000	100.000000	70.101117
[40]	[tr0]	0.100000	100.000000	57.061721
[41]	[epsr]	1.000000	1000.000000	827.442786
With n_mss = 14 and with objective = 2.39875973
[1]	[Cm]	1.000000	1.000000	1.000000
[2]	[Isa]	0.100000	0.400000	0.400000
[3]	[gLeak]	0.010000	1.000000	0.010000
[4]	[EL]	-70.000000	-60.000000	-70.000000
[5]	[gNaT]	0.000000	100.000000	0.648195
[6]	[ENa]	20.000000	60.000000	60.000000
[7]	[amV1]	-80.000000	-20.000000	-58.010375
[8]	[amV2]	0.100000	100.000000	45.425547
[9]	[amV3]	0.100000	100.000000	5.823902
[10]	[tm0]	0.010000	1.000000	0.010000
[11]	[epsm]	0.100000	100.000000	100.000000
[12]	[ahV1]	-80.000000	-1.000000	-51.962422
[13]	[ahV2]	-80.000000	-1.000000	-28.409915
[14]	[ahV3]	1.000000	100.000000	19.602226
[15]	[th0]	0.100000	10.000000	0.100000
[16]	[epsh]	1.000000	100.000000	100.000000
[17]	[gK]	0.000000	100.000000	1.678975
[18]	[EK]	-120.000000	-90.000000	-90.000000
[19]	[anV1]	-80.000000	-20.000000	-37.316373
[20]	[anV2]	1.000000	100.000000	1.000000
[21]	[anV3]	1.000000	100.000000	13.140429
[22]	[tn0]	0.100000	10.000000	0.264854
[23]	[epsn]	0.100000	100.000000	21.182831
[24]	[gH]	0.000000	1.000000	0.000000
[25]	[EH]	-60.000000	-30.000000	-49.494566
[26]	[azV1]	-100.000000	-20.000000	-63.775333
[27]	[azV2]	-50.000000	-0.100000	-49.857408
[28]	[azV3]	0.100000	100.000000	98.002063
[29]	[tz0]	0.100000	10.000000	9.630288
[30]	[epsz]	0.100000	100.000000	99.569351
[31]	[pcait]	0.000000	1.000000	0.000000
[32]	[aqV1]	-80.000000	-20.000000	-65.141204
[33]	[aqV2]	0.100000	100.000000	99.774790
[34]	[aqV3]	0.100000	100.000000	0.606685
[35]	[tq0]	0.010000	10.000000	9.724204
[36]	[epsq]	0.100000	100.000000	39.951865
[37]	[arV1]	-110.000000	-20.000000	-62.293947
[38]	[arV2]	-100.000000	-0.100000	-82.965620
[39]	[arV3]	0.100000	100.000000	70.132214
[40]	[tr0]	0.100000	100.000000	57.108829
[41]	[epsr]	1.000000	1000.000000	828.921298
With n_mss = 16 and with objective = 2.75978153
[1]	[Cm]	1.000000	1.000000	1.000000
[2]	[Isa]	0.100000	0.400000	0.348899
[3]	[gLeak]	0.010000	1.000000	0.010000
[4]	[EL]	-70.000000	-60.000000	-70.000000
[5]	[gNaT]	0.000000	100.000000	0.468681
[6]	[ENa]	20.000000	60.000000	60.000000
[7]	[amV1]	-80.000000	-20.000000	-59.432337
[8]	[amV2]	0.100000	100.000000	100.000000
[9]	[amV3]	0.100000	100.000000	5.855595
[10]	[tm0]	0.010000	1.000000	0.010000
[11]	[epsm]	0.100000	100.000000	100.000000
[12]	[ahV1]	-80.000000	-1.000000	-55.664433
[13]	[ahV2]	-80.000000	-1.000000	-35.059971
[14]	[ahV3]	1.000000	100.000000	15.910921
[15]	[th0]	0.100000	10.000000	1.117255
[16]	[epsh]	1.000000	100.000000	100.000000
[17]	[gK]	0.000000	100.000000	1.944415
[18]	[EK]	-120.000000	-90.000000	-90.000000
[19]	[anV1]	-80.000000	-20.000000	-38.216512
[20]	[anV2]	1.000000	100.000000	1.530033
[21]	[anV3]	1.000000	100.000000	13.925390
[22]	[tn0]	0.100000	10.000000	0.430766
[23]	[epsn]	0.100000	100.000000	16.141074
[24]	[gH]	0.000000	1.000000	0.000000
[25]	[EH]	-60.000000	-30.000000	-46.608357
[26]	[azV1]	-100.000000	-20.000000	-63.787410
[27]	[azV2]	-50.000000	-0.100000	-49.855951
[28]	[azV3]	0.100000	100.000000	97.972929
[29]	[tz0]	0.100000	10.000000	9.627436
[30]	[epsz]	0.100000	100.000000	99.566062
[31]	[pcait]	0.000000	1.000000	0.000000
[32]	[aqV1]	-80.000000	-20.000000	-65.169998
[33]	[aqV2]	0.100000	100.000000	99.771185
[34]	[aqV3]	0.100000	100.000000	0.606693
[35]	[tq0]	0.010000	10.000000	9.718325
[36]	[epsq]	0.100000	100.000000	36.875422
[37]	[arV1]	-110.000000	-20.000000	-62.323383
[38]	[arV2]	-100.000000	-0.100000	-82.871386
[39]	[arV3]	0.100000	100.000000	70.071216
[40]	[tr0]	0.100000	100.000000	57.084223
[41]	[epsr]	1.000000	1000.000000	828.006952
With n_mss = 18 and with objective = 3.10938929
[1]	[Cm]	1.000000	1.000000	1.000000
[2]	[Isa]	0.100000	0.400000	0.337945
[3]	[gLeak]	0.010000	1.000000	0.010000
[4]	[EL]	-70.000000	-60.000000	-70.000000
[5]	[gNaT]	0.000000	100.000000	0.472963
[6]	[ENa]	20.000000	60.000000	60.000000
[7]	[amV1]	-80.000000	-20.000000	-59.438186
[8]	[amV2]	0.100000	100.000000	100.000000
[9]	[amV3]	0.100000	100.000000	5.998642
[10]	[tm0]	0.010000	1.000000	0.010000
[11]	[epsm]	0.100000	100.000000	100.000000
[12]	[ahV1]	-80.000000	-1.000000	-53.762826
[13]	[ahV2]	-80.000000	-1.000000	-33.929477
[14]	[ahV3]	1.000000	100.000000	18.231995
[15]	[th0]	0.100000	10.000000	0.208839
[16]	[epsh]	1.000000	100.000000	100.000000
[17]	[gK]	0.000000	100.000000	1.908534
[18]	[EK]	-120.000000	-90.000000	-90.000000
[19]	[anV1]	-80.000000	-20.000000	-37.147914
[20]	[anV2]	1.000000	100.000000	1.000000
[21]	[anV3]	1.000000	100.000000	11.141305
[22]	[tn0]	0.100000	10.000000	0.498509
[23]	[epsn]	0.100000	100.000000	24.182818
[24]	[gH]	0.000000	1.000000	0.000000
[25]	[EH]	-60.000000	-30.000000	-47.292452
[26]	[azV1]	-100.000000	-20.000000	-63.759376
[27]	[azV2]	-50.000000	-0.100000	-49.856430
[28]	[azV3]	0.100000	100.000000	97.970301
[29]	[tz0]	0.100000	10.000000	9.628425
[30]	[epsz]	0.100000	100.000000	99.567451
[31]	[pcait]	0.000000	1.000000	0.000000
[32]	[aqV1]	-80.000000	-20.000000	-65.204017
[33]	[aqV2]	0.100000	100.000000	99.772135
[34]	[aqV3]	0.100000	100.000000	0.575913
[35]	[tq0]	0.010000	10.000000	9.719354
[36]	[epsq]	0.100000	100.000000	37.454037
[37]	[arV1]	-110.000000	-20.000000	-62.305993
[38]	[arV2]	-100.000000	-0.100000	-82.882201
[39]	[arV3]	0.100000	100.000000	70.051108
[40]	[tr0]	0.100000	100.000000	57.089019
[41]	[epsr]	1.000000	1000.000000	828.084001
With n_mss = 20 and with objective = 3.82709897
[1]	[Cm]	1.000000	1.000000	1.000000
[2]	[Isa]	0.100000	0.400000	0.335379
[3]	[gLeak]	0.010000	1.000000	0.010000
[4]	[EL]	-70.000000	-60.000000	-70.000000
[5]	[gNaT]	0.000000	100.000000	0.482966
[6]	[ENa]	20.000000	60.000000	60.000000
[7]	[amV1]	-80.000000	-20.000000	-59.541019
[8]	[amV2]	0.100000	100.000000	100.000000
[9]	[amV3]	0.100000	100.000000	6.146520
[10]	[tm0]	0.010000	1.000000	0.010000
[11]	[epsm]	0.100000	100.000000	100.000000
[12]	[ahV1]	-80.000000	-1.000000	-56.534885
[13]	[ahV2]	-80.000000	-1.000000	-30.895827
[14]	[ahV3]	1.000000	100.000000	15.892933
[15]	[th0]	0.100000	10.000000	0.509034
[16]	[epsh]	1.000000	100.000000	100.000000
[17]	[gK]	0.000000	100.000000	2.073399
[18]	[EK]	-120.000000	-90.000000	-90.000000
[19]	[anV1]	-80.000000	-20.000000	-38.042156
[20]	[anV2]	1.000000	100.000000	18.502842
[21]	[anV3]	1.000000	100.000000	4.899210
[22]	[tn0]	0.100000	10.000000	0.820671
[23]	[epsn]	0.100000	100.000000	100.000000
[24]	[gH]	0.000000	1.000000	0.000000
[25]	[EH]	-60.000000	-30.000000	-47.698976
[26]	[azV1]	-100.000000	-20.000000	-63.727404
[27]	[azV2]	-50.000000	-0.100000	-49.857313
[28]	[azV3]	0.100000	100.000000	97.919306
[29]	[tz0]	0.100000	10.000000	9.628264
[30]	[epsz]	0.100000	100.000000	99.569211
[31]	[pcait]	0.000000	1.000000	0.000000
[32]	[aqV1]	-80.000000	-20.000000	-65.148814
[33]	[aqV2]	0.100000	100.000000	99.773201
[34]	[aqV3]	0.100000	100.000000	0.559980
[35]	[tq0]	0.010000	10.000000	9.717853
[36]	[epsq]	0.100000	100.000000	38.268341
[37]	[arV1]	-110.000000	-20.000000	-62.319353
[38]	[arV2]	-100.000000	-0.100000	-82.885580
[39]	[arV3]	0.100000	100.000000	69.666478
[40]	[tr0]	0.100000	100.000000	57.000289
[41]	[epsr]	1.000000	1000.000000	827.803050
With n_mss = 22 and with objective = 4.30617479
[1]	[Cm]	1.000000	1.000000	1.000000
[2]	[Isa]	0.100000	0.400000	0.400000
[3]	[gLeak]	0.010000	1.000000	0.010000
[4]	[EL]	-70.000000	-60.000000	-70.000000
[5]	[gNaT]	0.000000	100.000000	0.347926
[6]	[ENa]	20.000000	60.000000	60.000000
[7]	[amV1]	-80.000000	-20.000000	-64.296523
[8]	[amV2]	0.100000	100.000000	100.000000
[9]	[amV3]	0.100000	100.000000	1.373119
[10]	[tm0]	0.010000	1.000000	0.010000
[11]	[epsm]	0.100000	100.000000	100.000000
[12]	[ahV1]	-80.000000	-1.000000	-50.377351
[13]	[ahV2]	-80.000000	-1.000000	-44.946916
[14]	[ahV3]	1.000000	100.000000	20.025835
[15]	[th0]	0.100000	10.000000	0.100000
[16]	[epsh]	1.000000	100.000000	100.000000
[17]	[gK]	0.000000	100.000000	2.323026
[18]	[EK]	-120.000000	-90.000000	-90.000000
[19]	[anV1]	-80.000000	-20.000000	-38.168682
[20]	[anV2]	1.000000	100.000000	1.000000
[21]	[anV3]	1.000000	100.000000	14.179103
[22]	[tn0]	0.100000	10.000000	0.391823
[23]	[epsn]	0.100000	100.000000	16.122395
[24]	[gH]	0.000000	1.000000	0.000000
[25]	[EH]	-60.000000	-30.000000	-46.019415
[26]	[azV1]	-100.000000	-20.000000	-63.778107
[27]	[azV2]	-50.000000	-0.100000	-49.858158
[28]	[azV3]	0.100000	100.000000	97.850112
[29]	[tz0]	0.100000	10.000000	9.626719
[30]	[epsz]	0.100000	100.000000	99.569850
[31]	[pcait]	0.000000	1.000000	0.000000
[32]	[aqV1]	-80.000000	-20.000000	-62.173299
[33]	[aqV2]	0.100000	100.000000	99.304768
[34]	[aqV3]	0.100000	100.000000	95.032831
[35]	[tq0]	0.010000	10.000000	8.970881
[36]	[epsq]	0.100000	100.000000	98.687894
[37]	[arV1]	-110.000000	-20.000000	-62.443137
[38]	[arV2]	-100.000000	-0.100000	-82.983485
[39]	[arV3]	0.100000	100.000000	69.293677
[40]	[tr0]	0.100000	100.000000	56.928939
[41]	[epsr]	1.000000	1000.000000	828.264294
With n_mss = 24 and with objective = 5.40056687
[1]	[Cm]	1.000000	1.000000	1.000000
[2]	[Isa]	0.100000	0.400000	0.332201
[3]	[gLeak]	0.010000	1.000000	0.010000
[4]	[EL]	-70.000000	-60.000000	-70.000000
[5]	[gNaT]	0.000000	100.000000	0.494761
[6]	[ENa]	20.000000	60.000000	60.000000
[7]	[amV1]	-80.000000	-20.000000	-59.259293
[8]	[amV2]	0.100000	100.000000	100.000000
[9]	[amV3]	0.100000	100.000000	5.935473
[10]	[tm0]	0.010000	1.000000	0.010000
[11]	[epsm]	0.100000	100.000000	100.000000
[12]	[ahV1]	-80.000000	-1.000000	-56.379067
[13]	[ahV2]	-80.000000	-1.000000	-31.591580
[14]	[ahV3]	1.000000	100.000000	14.758818
[15]	[th0]	0.100000	10.000000	0.771901
[16]	[epsh]	1.000000	100.000000	100.000000
[17]	[gK]	0.000000	100.000000	1.443518
[18]	[EK]	-120.000000	-90.000000	-90.000000
[19]	[anV1]	-80.000000	-20.000000	-38.494696
[20]	[anV2]	1.000000	100.000000	1.000000
[21]	[anV3]	1.000000	100.000000	13.692542
[22]	[tn0]	0.100000	10.000000	0.100000
[23]	[epsn]	0.100000	100.000000	17.560982
[24]	[gH]	0.000000	1.000000	0.000000
[25]	[EH]	-60.000000	-30.000000	-47.333588
[26]	[azV1]	-100.000000	-20.000000	-63.703060
[27]	[azV2]	-50.000000	-0.100000	-49.858097
[28]	[azV3]	0.100000	100.000000	97.829725
[29]	[tz0]	0.100000	10.000000	9.626859
[30]	[epsz]	0.100000	100.000000	99.569863
[31]	[pcait]	0.000000	1.000000	0.000000
[32]	[aqV1]	-80.000000	-20.000000	-62.129266
[33]	[aqV2]	0.100000	100.000000	99.301497
[34]	[aqV3]	0.100000	100.000000	95.014037
[35]	[tq0]	0.010000	10.000000	8.968306
[36]	[epsq]	0.100000	100.000000	98.680572
[37]	[arV1]	-110.000000	-20.000000	-62.398371
[38]	[arV2]	-100.000000	-0.100000	-82.908012
[39]	[arV3]	0.100000	100.000000	69.291569
[40]	[tr0]	0.100000	100.000000	56.952864
[41]	[epsr]	1.000000	1000.000000	827.613286
With n_mss = 26 and with objective = 4.34755582
[1]	[Cm]	1.000000	1.000000	1.000000
[2]	[Isa]	0.100000	0.400000	0.400000
[3]	[gLeak]	0.010000	1.000000	0.010000
[4]	[EL]	-70.000000	-60.000000	-70.000000
[5]	[gNaT]	0.000000	100.000000	0.386591
[6]	[ENa]	20.000000	60.000000	60.000000
[7]	[amV1]	-80.000000	-20.000000	-63.635323
[8]	[amV2]	0.100000	100.000000	100.000000
[9]	[amV3]	0.100000	100.000000	0.100000
[10]	[tm0]	0.010000	1.000000	0.010000
[11]	[epsm]	0.100000	100.000000	0.100000
[12]	[ahV1]	-80.000000	-1.000000	-61.325119
[13]	[ahV2]	-80.000000	-1.000000	-40.055995
[14]	[ahV3]	1.000000	100.000000	12.183577
[15]	[th0]	0.100000	10.000000	2.985861
[16]	[epsh]	1.000000	100.000000	100.000000
[17]	[gK]	0.000000	100.000000	2.116522
[18]	[EK]	-120.000000	-90.000000	-90.000000
[19]	[anV1]	-80.000000	-20.000000	-39.197230
[20]	[anV2]	1.000000	100.000000	1.000000
[21]	[anV3]	1.000000	100.000000	11.961295
[22]	[tn0]	0.100000	10.000000	0.634291
[23]	[epsn]	0.100000	100.000000	17.206713
[24]	[gH]	0.000000	1.000000	0.000000
[25]	[EH]	-60.000000	-30.000000	-48.068170
[26]	[azV1]	-100.000000	-20.000000	-63.771040
[27]	[azV2]	-50.000000	-0.100000	-49.857020
[28]	[azV3]	0.100000	100.000000	97.850978
[29]	[tz0]	0.100000	10.000000	9.624326
[30]	[epsz]	0.100000	100.000000	99.566274
[31]	[pcait]	0.000000	1.000000	0.000000
[32]	[aqV1]	-80.000000	-20.000000	-62.168648
[33]	[aqV2]	0.100000	100.000000	99.300845
[34]	[aqV3]	0.100000	100.000000	95.090413
[35]	[tq0]	0.010000	10.000000	8.972177
[36]	[epsq]	0.100000	100.000000	98.685602
[37]	[arV1]	-110.000000	-20.000000	-62.378025
[38]	[arV2]	-100.000000	-0.100000	-82.898642
[39]	[arV3]	0.100000	100.000000	69.239260
[40]	[tr0]	0.100000	100.000000	56.904638
[41]	[epsr]	1.000000	1000.000000	827.432512
With n_mss = 28 and with objective = 5.00031534
[1]	[Cm]	1.000000	1.000000	1.000000
[2]	[Isa]	0.100000	0.400000	0.239069
[3]	[gLeak]	0.010000	1.000000	0.010000
[4]	[EL]	-70.000000	-60.000000	-60.000000
[5]	[gNaT]	0.000000	100.000000	0.437911
[6]	[ENa]	20.000000	60.000000	20.000000
[7]	[amV1]	-80.000000	-20.000000	-80.000000
[8]	[amV2]	0.100000	100.000000	100.000000
[9]	[amV3]	0.100000	100.000000	99.999999
[10]	[tm0]	0.010000	1.000000	1.000000
[11]	[epsm]	0.100000	100.000000	100.000000
[12]	[ahV1]	-80.000000	-1.000000	-72.238058
[13]	[ahV2]	-80.000000	-1.000000	-4.235224
[14]	[ahV3]	1.000000	100.000000	1.000000
[15]	[th0]	0.100000	10.000000	7.030520
[16]	[epsh]	1.000000	100.000000	1.000000
[17]	[gK]	0.000000	100.000000	2.312393
[18]	[EK]	-120.000000	-90.000000	-90.000000
[19]	[anV1]	-80.000000	-20.000000	-38.407223
[20]	[anV2]	1.000000	100.000000	1.000000
[21]	[anV3]	1.000000	100.000000	13.256203
[22]	[tn0]	0.100000	10.000000	0.423249
[23]	[epsn]	0.100000	100.000000	15.659474
[24]	[gH]	0.000000	1.000000	0.000000
[25]	[EH]	-60.000000	-30.000000	-41.604452
[26]	[azV1]	-100.000000	-20.000000	-64.004462
[27]	[azV2]	-50.000000	-0.100000	-49.854686
[28]	[azV3]	0.100000	100.000000	97.724674
[29]	[tz0]	0.100000	10.000000	9.614072
[30]	[epsz]	0.100000	100.000000	99.555358
[31]	[pcait]	0.000000	1.000000	0.000000
[32]	[aqV1]	-80.000000	-20.000000	-62.398938
[33]	[aqV2]	0.100000	100.000000	99.297327
[34]	[aqV3]	0.100000	100.000000	94.845896
[35]	[tq0]	0.010000	10.000000	8.934218
[36]	[epsq]	0.100000	100.000000	98.631349
[37]	[arV1]	-110.000000	-20.000000	-62.789532
[38]	[arV2]	-100.000000	-0.100000	-82.124168
[39]	[arV3]	0.100000	100.000000	68.262292
[40]	[tr0]	0.100000	100.000000	56.519976
[41]	[epsr]	1.000000	1000.000000	819.179468
With n_mss = 30 and with objective = 5.88576948
[1]	[Cm]	1.000000	1.000000	1.000000
[2]	[Isa]	0.100000	0.400000	0.223071
[3]	[gLeak]	0.010000	1.000000	0.010000
[4]	[EL]	-70.000000	-60.000000	-70.000000
[5]	[gNaT]	0.000000	100.000000	0.360309
[6]	[ENa]	20.000000	60.000000	20.000000
[7]	[amV1]	-80.000000	-20.000000	-80.000000
[8]	[amV2]	0.100000	100.000000	100.000000
[9]	[amV3]	0.100000	100.000000	100.000000
[10]	[tm0]	0.010000	1.000000	1.000000
[11]	[epsm]	0.100000	100.000000	100.000000
[12]	[ahV1]	-80.000000	-1.000000	-73.716563
[13]	[ahV2]	-80.000000	-1.000000	-5.814590
[14]	[ahV3]	1.000000	100.000000	1.000000
[15]	[th0]	0.100000	10.000000	0.100000
[16]	[epsh]	1.000000	100.000000	1.000000
[17]	[gK]	0.000000	100.000000	1.889708
[18]	[EK]	-120.000000	-90.000000	-90.000000
[19]	[anV1]	-80.000000	-20.000000	-38.074685
[20]	[anV2]	1.000000	100.000000	1.000000
[21]	[anV3]	1.000000	100.000000	7.004154
[22]	[tn0]	0.100000	10.000000	0.561745
[23]	[epsn]	0.100000	100.000000	81.038886
[24]	[gH]	0.000000	1.000000	0.000000
[25]	[EH]	-60.000000	-30.000000	-45.161260
[26]	[azV1]	-100.000000	-20.000000	-63.868993
[27]	[azV2]	-50.000000	-0.100000	-49.856346
[28]	[azV3]	0.100000	100.000000	97.560476
[29]	[tz0]	0.100000	10.000000	9.613324
[30]	[epsz]	0.100000	100.000000	99.559430
[31]	[pcait]	0.000000	1.000000	0.009198
[32]	[aqV1]	-80.000000	-20.000000	-80.000000
[33]	[aqV2]	0.100000	100.000000	87.281036
[34]	[aqV3]	0.100000	100.000000	12.539752
[35]	[tq0]	0.010000	10.000000	0.010000
[36]	[epsq]	0.100000	100.000000	100.000000
[37]	[arV1]	-110.000000	-20.000000	-60.328029
[38]	[arV2]	-100.000000	-0.100000	-16.815410
[39]	[arV3]	0.100000	100.000000	10.563206
[40]	[tr0]	0.100000	100.000000	2.433324
[41]	[epsr]	1.000000	1000.000000	999.999999
With n_mss = 32 and with objective = 6.06193852
[1]	[Cm]	1.000000	1.000000	1.000000
[2]	[Isa]	0.100000	0.400000	0.226611
[3]	[gLeak]	0.010000	1.000000	0.010000
[4]	[EL]	-70.000000	-60.000000	-70.000000
[5]	[gNaT]	0.000000	100.000000	0.347242
[6]	[ENa]	20.000000	60.000000	20.000000
[7]	[amV1]	-80.000000	-20.000000	-80.000000
[8]	[amV2]	0.100000	100.000000	100.000000
[9]	[amV3]	0.100000	100.000000	100.000000
[10]	[tm0]	0.010000	1.000000	1.000000
[11]	[epsm]	0.100000	100.000000	100.000000
[12]	[ahV1]	-80.000000	-1.000000	-74.071310
[13]	[ahV2]	-80.000000	-1.000000	-5.914196
[14]	[ahV3]	1.000000	100.000000	1.000000
[15]	[th0]	0.100000	10.000000	0.100000
[16]	[epsh]	1.000000	100.000000	1.000000
[17]	[gK]	0.000000	100.000000	1.776102
[18]	[EK]	-120.000000	-90.000000	-90.000000
[19]	[anV1]	-80.000000	-20.000000	-39.466783
[20]	[anV2]	1.000000	100.000000	1.000000
[21]	[anV3]	1.000000	100.000000	15.960725
[22]	[tn0]	0.100000	10.000000	0.125204
[23]	[epsn]	0.100000	100.000000	14.012863
[24]	[gH]	0.000000	1.000000	0.000000
[25]	[EH]	-60.000000	-30.000000	-45.256233
[26]	[azV1]	-100.000000	-20.000000	-63.841961
[27]	[azV2]	-50.000000	-0.100000	-49.856798
[28]	[azV3]	0.100000	100.000000	97.694605
[29]	[tz0]	0.100000	10.000000	9.617944
[30]	[epsz]	0.100000	100.000000	99.561613
[31]	[pcait]	0.000000	1.000000	0.009225
[32]	[aqV1]	-80.000000	-20.000000	-79.122185
[33]	[aqV2]	0.100000	100.000000	83.838820
[34]	[aqV3]	0.100000	100.000000	26.560418
[35]	[tq0]	0.010000	10.000000	0.010000
[36]	[epsq]	0.100000	100.000000	100.000000
[37]	[arV1]	-110.000000	-20.000000	-54.498098
[38]	[arV2]	-100.000000	-0.100000	-13.144082
[39]	[arV3]	0.100000	100.000000	13.938044
[40]	[tr0]	0.100000	100.000000	0.100000
[41]	[epsr]	1.000000	1000.000000	999.999999
With n_mss = 34 and with objective = 1.06591271
[1]	[Cm]	1.000000	1.000000	1.000000
[2]	[Isa]	0.100000	0.400000	0.262968
[3]	[gLeak]	0.010000	1.000000	0.114824
[4]	[EL]	-70.000000	-60.000000	-70.000000
[5]	[gNaT]	0.000000	100.000000	0.000000
[6]	[ENa]	20.000000	60.000000	38.231853
[7]	[amV1]	-80.000000	-20.000000	-61.630349
[8]	[amV2]	0.100000	100.000000	99.237786
[9]	[amV3]	0.100000	100.000000	95.890408
[10]	[tm0]	0.010000	1.000000	0.614207
[11]	[epsm]	0.100000	100.000000	98.760412
[12]	[ahV1]	-80.000000	-1.000000	-66.793784
[13]	[ahV2]	-80.000000	-1.000000	-79.874436
[14]	[ahV3]	1.000000	100.000000	1.744980
[15]	[th0]	0.100000	10.000000	9.839145
[16]	[epsh]	1.000000	100.000000	5.118794
[17]	[gK]	0.000000	100.000000	15.529499
[18]	[EK]	-120.000000	-90.000000	-93.571456
[19]	[anV1]	-80.000000	-20.000000	-32.691520
[20]	[anV2]	1.000000	100.000000	1.000000
[21]	[anV3]	1.000000	100.000000	7.760326
[22]	[tn0]	0.100000	10.000000	1.865594
[23]	[epsn]	0.100000	100.000000	100.000000
[24]	[gH]	0.000000	1.000000	0.510156
[25]	[EH]	-60.000000	-30.000000	-60.000000
[26]	[azV1]	-100.000000	-20.000000	-41.528427
[27]	[azV2]	-50.000000	-0.100000	-2.707013
[28]	[azV3]	0.100000	100.000000	3.354564
[29]	[tz0]	0.100000	10.000000	0.100000
[30]	[epsz]	0.100000	100.000000	99.999995
[31]	[pcait]	0.000000	1.000000	0.247396
[32]	[aqV1]	-80.000000	-20.000000	-44.153894
[33]	[aqV2]	0.100000	100.000000	9.231479
[34]	[aqV3]	0.100000	100.000000	1.292374
[35]	[tq0]	0.010000	10.000000	0.361910
[36]	[epsq]	0.100000	100.000000	100.000000
[37]	[arV1]	-110.000000	-20.000000	-39.734910
[38]	[arV2]	-100.000000	-0.100000	-11.576953
[39]	[arV3]	0.100000	100.000000	14.740208
[40]	[tr0]	0.100000	100.000000	0.100000
[41]	[epsr]	1.000000	1000.000000	1000.000000
With n_mss = 36 and with objective = 0.52589879
[1]	[Cm]	1.000000	1.000000	1.000000
[2]	[Isa]	0.100000	0.400000	0.368851
[3]	[gLeak]	0.010000	1.000000	0.355469
[4]	[EL]	-70.000000	-60.000000	-70.000000
[5]	[gNaT]	0.000000	100.000000	100.000000
[6]	[ENa]	20.000000	60.000000	60.000000
[7]	[amV1]	-80.000000	-20.000000	-52.766723
[8]	[amV2]	0.100000	100.000000	7.500185
[9]	[amV3]	0.100000	100.000000	4.342711
[10]	[tm0]	0.010000	1.000000	0.027744
[11]	[epsm]	0.100000	100.000000	100.000000
[12]	[ahV1]	-80.000000	-1.000000	-71.952812
[13]	[ahV2]	-80.000000	-1.000000	-2.973211
[14]	[ahV3]	1.000000	100.000000	1.000000
[15]	[th0]	0.100000	10.000000	2.486385
[16]	[epsh]	1.000000	100.000000	1.000000
[17]	[gK]	0.000000	100.000000	31.755058
[18]	[EK]	-120.000000	-90.000000	-90.000000
[19]	[anV1]	-80.000000	-20.000000	-20.022186
[20]	[anV2]	1.000000	100.000000	29.310826
[21]	[anV3]	1.000000	100.000000	1.000000
[22]	[tn0]	0.100000	10.000000	2.114165
[23]	[epsn]	0.100000	100.000000	4.626006
[24]	[gH]	0.000000	1.000000	0.125564
[25]	[EH]	-60.000000	-30.000000	-30.000000
[26]	[azV1]	-100.000000	-20.000000	-62.343909
[27]	[azV2]	-50.000000	-0.100000	-18.296346
[28]	[azV3]	0.100000	100.000000	21.149238
[29]	[tz0]	0.100000	10.000000	0.100000
[30]	[epsz]	0.100000	100.000000	100.000000
[31]	[pcait]	0.000000	1.000000	1.000000
[32]	[aqV1]	-80.000000	-20.000000	-28.498989
[33]	[aqV2]	0.100000	100.000000	17.485241
[34]	[aqV3]	0.100000	100.000000	0.623775
[35]	[tq0]	0.010000	10.000000	0.010000
[36]	[epsq]	0.100000	100.000000	99.999999
[37]	[arV1]	-110.000000	-20.000000	-56.371253
[38]	[arV2]	-100.000000	-0.100000	-0.100000
[39]	[arV3]	0.100000	100.000000	26.928754
[40]	[tr0]	0.100000	100.000000	0.100000
[41]	[epsr]	1.000000	1000.000000	743.631482
With n_mss = 38 and with objective = 0.34065389
[1]	[Cm]	1.000000	1.000000	1.000000
[2]	[Isa]	0.100000	0.400000	0.322078
[3]	[gLeak]	0.010000	1.000000	0.530099
[4]	[EL]	-70.000000	-60.000000	-70.000000
[5]	[gNaT]	0.000000	100.000000	27.727099
[6]	[ENa]	20.000000	60.000000	60.000000
[7]	[amV1]	-80.000000	-20.000000	-52.323130
[8]	[amV2]	0.100000	100.000000	7.415781
[9]	[amV3]	0.100000	100.000000	5.404253
[10]	[tm0]	0.010000	1.000000	0.171949
[11]	[epsm]	0.100000	100.000000	100.000000
[12]	[ahV1]	-80.000000	-1.000000	-69.809908
[13]	[ahV2]	-80.000000	-1.000000	-3.059014
[14]	[ahV3]	1.000000	100.000000	28.993834
[15]	[th0]	0.100000	10.000000	0.100000
[16]	[epsh]	1.000000	100.000000	18.463937
[17]	[gK]	0.000000	100.000000	22.306140
[18]	[EK]	-120.000000	-90.000000	-90.000000
[19]	[anV1]	-80.000000	-20.000000	-24.089631
[20]	[anV2]	1.000000	100.000000	30.820182
[21]	[anV3]	1.000000	100.000000	100.000000
[22]	[tn0]	0.100000	10.000000	1.914993
[23]	[epsn]	0.100000	100.000000	0.100000
[24]	[gH]	0.000000	1.000000	0.198754
[25]	[EH]	-60.000000	-30.000000	-30.000000
[26]	[azV1]	-100.000000	-20.000000	-75.505048
[27]	[azV2]	-50.000000	-0.100000	-13.177270
[28]	[azV3]	0.100000	100.000000	99.999998
[29]	[tz0]	0.100000	10.000000	10.000000
[30]	[epsz]	0.100000	100.000000	100.000000
[31]	[pcait]	0.000000	1.000000	0.876050
[32]	[aqV1]	-80.000000	-20.000000	-26.875990
[33]	[aqV2]	0.100000	100.000000	19.839854
[34]	[aqV3]	0.100000	100.000000	0.767853
[35]	[tq0]	0.010000	10.000000	0.010000
[36]	[epsq]	0.100000	100.000000	100.000000
[37]	[arV1]	-110.000000	-20.000000	-67.587441
[38]	[arV2]	-100.000000	-0.100000	-0.100000
[39]	[arV3]	0.100000	100.000000	99.999997
[40]	[tr0]	0.100000	100.000000	99.999998
[41]	[epsr]	1.000000	1000.000000	999.999997
With n_mss = 40 and with objective = 0.00096419
[1]	[Cm]	1.000000	1.000000	1.000000
[2]	[Isa]	0.100000	0.400000	0.290873
[3]	[gLeak]	0.010000	1.000000	0.470580
[4]	[EL]	-70.000000	-60.000000	-65.200835
[5]	[gNaT]	0.000000	100.000000	42.322662
[6]	[ENa]	20.000000	60.000000	46.151391
[7]	[amV1]	-80.000000	-20.000000	-38.138146
[8]	[amV2]	0.100000	100.000000	7.964686
[9]	[amV3]	0.100000	100.000000	19.761189
[10]	[tm0]	0.010000	1.000000	0.126352
[11]	[epsm]	0.100000	100.000000	1.238558
[12]	[ahV1]	-80.000000	-1.000000	-64.193330
[13]	[ahV2]	-80.000000	-1.000000	-18.532519
[14]	[ahV3]	1.000000	100.000000	28.384666
[15]	[th0]	0.100000	10.000000	0.748212
[16]	[epsh]	1.000000	100.000000	12.601608
[17]	[gK]	0.000000	100.000000	3.835725
[18]	[EK]	-120.000000	-90.000000	-119.999997
[19]	[anV1]	-80.000000	-20.000000	-35.705536
[20]	[anV2]	1.000000	100.000000	19.603298
[21]	[anV3]	1.000000	100.000000	20.154008
[22]	[tn0]	0.100000	10.000000	1.025325
[23]	[epsn]	0.100000	100.000000	5.308567
[24]	[gH]	0.000000	1.000000	0.183099
[25]	[EH]	-60.000000	-30.000000	-39.861737
[26]	[azV1]	-100.000000	-20.000000	-78.407503
[27]	[azV2]	-50.000000	-0.100000	-9.965316
[28]	[azV3]	0.100000	100.000000	46.782714
[29]	[tz0]	0.100000	10.000000	0.100022
[30]	[epsz]	0.100000	100.000000	61.832193
[31]	[pcait]	0.000000	1.000000	0.047882
[32]	[aqV1]	-80.000000	-20.000000	-65.669820
[33]	[aqV2]	0.100000	100.000000	11.796474
[34]	[aqV3]	0.100000	100.000000	19.790498
[35]	[tq0]	0.010000	10.000000	3.416960
[36]	[epsq]	0.100000	100.000000	10.716234
[37]	[arV1]	-110.000000	-20.000000	-78.671842
[38]	[arV2]	-100.000000	-0.100000	-3.792075
[39]	[arV3]	0.100000	100.000000	7.474752
[40]	[tr0]	0.100000	100.000000	41.608337
[41]	[epsr]	1.000000	1000.000000	999.991567
With n_mss = 42 and with objective = 0.00100854
[1]	[Cm]	1.000000	1.000000	1.000000
[2]	[Isa]	0.100000	0.400000	0.291261
[3]	[gLeak]	0.010000	1.000000	0.469922
[4]	[EL]	-70.000000	-60.000000	-65.274795
[5]	[gNaT]	0.000000	100.000000	41.499107
[6]	[ENa]	20.000000	60.000000	45.706348
[7]	[amV1]	-80.000000	-20.000000	-38.339432
[8]	[amV2]	0.100000	100.000000	7.856850
[9]	[amV3]	0.100000	100.000000	19.346439
[10]	[tm0]	0.010000	1.000000	0.116376
[11]	[epsm]	0.100000	100.000000	1.271960
[12]	[ahV1]	-80.000000	-1.000000	-64.243179
[13]	[ahV2]	-80.000000	-1.000000	-18.390053
[14]	[ahV3]	1.000000	100.000000	28.928425
[15]	[th0]	0.100000	10.000000	0.747625
[16]	[epsh]	1.000000	100.000000	12.535895
[17]	[gK]	0.000000	100.000000	4.018896
[18]	[EK]	-120.000000	-90.000000	-119.999999
[19]	[anV1]	-80.000000	-20.000000	-35.250301
[20]	[anV2]	1.000000	100.000000	19.952758
[21]	[anV3]	1.000000	100.000000	19.217762
[22]	[tn0]	0.100000	10.000000	1.071050
[23]	[epsn]	0.100000	100.000000	5.623840
[24]	[gH]	0.000000	1.000000	0.149670
[25]	[EH]	-60.000000	-30.000000	-36.805763
[26]	[azV1]	-100.000000	-20.000000	-76.794797
[27]	[azV2]	-50.000000	-0.100000	-8.524627
[28]	[azV3]	0.100000	100.000000	29.446876
[29]	[tz0]	0.100000	10.000000	5.216326
[30]	[epsz]	0.100000	100.000000	54.603036
[31]	[pcait]	0.000000	1.000000	0.077383
[32]	[aqV1]	-80.000000	-20.000000	-66.630372
[33]	[aqV2]	0.100000	100.000000	10.408862
[34]	[aqV3]	0.100000	100.000000	16.264190
[35]	[tq0]	0.010000	10.000000	4.233936
[36]	[epsq]	0.100000	100.000000	11.164265
[37]	[arV1]	-110.000000	-20.000000	-81.489429
[38]	[arV2]	-100.000000	-0.100000	-5.324581
[39]	[arV3]	0.100000	100.000000	7.369491
[40]	[tr0]	0.100000	100.000000	48.826718
[41]	[epsr]	1.000000	1000.000000	999.994211
With n_mss = 44 and with objective = 0.00103019
[1]	[Cm]	1.000000	1.000000	1.000000
[2]	[Isa]	0.100000	0.400000	0.290842
[3]	[gLeak]	0.010000	1.000000	0.469692
[4]	[EL]	-70.000000	-60.000000	-65.271625
[5]	[gNaT]	0.000000	100.000000	37.744232
[6]	[ENa]	20.000000	60.000000	46.827375
[7]	[amV1]	-80.000000	-20.000000	-38.234733
[8]	[amV2]	0.100000	100.000000	7.964467
[9]	[amV3]	0.100000	100.000000	19.050551
[10]	[tm0]	0.010000	1.000000	0.124137
[11]	[epsm]	0.100000	100.000000	1.256522
[12]	[ahV1]	-80.000000	-1.000000	-63.085284
[13]	[ahV2]	-80.000000	-1.000000	-18.225488
[14]	[ahV3]	1.000000	100.000000	28.203824
[15]	[th0]	0.100000	10.000000	0.750532
[16]	[epsh]	1.000000	100.000000	12.270955
[17]	[gK]	0.000000	100.000000	3.840250
[18]	[EK]	-120.000000	-90.000000	-119.999998
[19]	[anV1]	-80.000000	-20.000000	-35.594193
[20]	[anV2]	1.000000	100.000000	20.044716
[21]	[anV3]	1.000000	100.000000	19.824603
[22]	[tn0]	0.100000	10.000000	1.040698
[23]	[epsn]	0.100000	100.000000	5.347727
[24]	[gH]	0.000000	1.000000	0.188976
[25]	[EH]	-60.000000	-30.000000	-40.696879
[26]	[azV1]	-100.000000	-20.000000	-78.470738
[27]	[azV2]	-50.000000	-0.100000	-10.124611
[28]	[azV3]	0.100000	100.000000	46.625806
[29]	[tz0]	0.100000	10.000000	0.100016
[30]	[epsz]	0.100000	100.000000	61.441229
[31]	[pcait]	0.000000	1.000000	0.015887
[32]	[aqV1]	-80.000000	-20.000000	-65.605944
[33]	[aqV2]	0.100000	100.000000	12.226693
[34]	[aqV3]	0.100000	100.000000	19.247337
[35]	[tq0]	0.010000	10.000000	3.323103
[36]	[epsq]	0.100000	100.000000	10.839694
[37]	[arV1]	-110.000000	-20.000000	-73.751966
[38]	[arV2]	-100.000000	-0.100000	-0.100041
[39]	[arV3]	0.100000	100.000000	7.088224
[40]	[tr0]	0.100000	100.000000	41.295827
[41]	[epsr]	1.000000	1000.000000	357.392958
With n_mss = 46 and with objective = 0.00110014
[1]	[Cm]	1.000000	1.000000	1.000000
[2]	[Isa]	0.100000	0.400000	0.290981
[3]	[gLeak]	0.010000	1.000000	0.470306
[4]	[EL]	-70.000000	-60.000000	-65.229443
[5]	[gNaT]	0.000000	100.000000	39.885777
[6]	[ENa]	20.000000	60.000000	46.415704
[7]	[amV1]	-80.000000	-20.000000	-38.151083
[8]	[amV2]	0.100000	100.000000	7.987581
[9]	[amV3]	0.100000	100.000000	19.492610
[10]	[tm0]	0.010000	1.000000	0.122998
[11]	[epsm]	0.100000	100.000000	1.248800
[12]	[ahV1]	-80.000000	-1.000000	-63.527923
[13]	[ahV2]	-80.000000	-1.000000	-18.361700
[14]	[ahV3]	1.000000	100.000000	27.967864
[15]	[th0]	0.100000	10.000000	0.772009
[16]	[epsh]	1.000000	100.000000	12.398838
[17]	[gK]	0.000000	100.000000	3.882363
[18]	[EK]	-120.000000	-90.000000	-119.999997
[19]	[anV1]	-80.000000	-20.000000	-35.544094
[20]	[anV2]	1.000000	100.000000	19.996353
[21]	[anV3]	1.000000	100.000000	20.012926
[22]	[tn0]	0.100000	10.000000	1.028049
[23]	[epsn]	0.100000	100.000000	5.356149
[24]	[gH]	0.000000	1.000000	0.178267
[25]	[EH]	-60.000000	-30.000000	-39.376540
[26]	[azV1]	-100.000000	-20.000000	-78.175849
[27]	[azV2]	-50.000000	-0.100000	-9.880332
[28]	[azV3]	0.100000	100.000000	45.537120
[29]	[tz0]	0.100000	10.000000	0.100197
[30]	[epsz]	0.100000	100.000000	61.026784
[31]	[pcait]	0.000000	1.000000	0.051574
[32]	[aqV1]	-80.000000	-20.000000	-65.908748
[33]	[aqV2]	0.100000	100.000000	11.499936
[34]	[aqV3]	0.100000	100.000000	19.015885
[35]	[tq0]	0.010000	10.000000	3.333536
[36]	[epsq]	0.100000	100.000000	10.981607
[37]	[arV1]	-110.000000	-20.000000	-79.239053
[38]	[arV2]	-100.000000	-0.100000	-4.402706
[39]	[arV3]	0.100000	100.000000	7.381655
[40]	[tr0]	0.100000	100.000000	43.748384
[41]	[epsr]	1.000000	1000.000000	999.995246
With n_mss = 48 and with objective = 0.00096241
[1]	[Cm]	1.000000	1.000000	1.000000
[2]	[Isa]	0.100000	0.400000	0.290970
[3]	[gLeak]	0.010000	1.000000	0.467713
[4]	[EL]	-70.000000	-60.000000	-65.277022
[5]	[gNaT]	0.000000	100.000000	39.271892
[6]	[ENa]	20.000000	60.000000	46.370207
[7]	[amV1]	-80.000000	-20.000000	-38.343907
[8]	[amV2]	0.100000	100.000000	7.849814
[9]	[amV3]	0.100000	100.000000	19.491064
[10]	[tm0]	0.010000	1.000000	0.120753
[11]	[epsm]	0.100000	100.000000	1.277195
[12]	[ahV1]	-80.000000	-1.000000	-63.516622
[13]	[ahV2]	-80.000000	-1.000000	-18.243587
[14]	[ahV3]	1.000000	100.000000	28.908702
[15]	[th0]	0.100000	10.000000	0.717012
[16]	[epsh]	1.000000	100.000000	12.430809
[17]	[gK]	0.000000	100.000000	3.925508
[18]	[EK]	-120.000000	-90.000000	-119.999999
[19]	[anV1]	-80.000000	-20.000000	-35.583425
[20]	[anV2]	1.000000	100.000000	19.933430
[21]	[anV3]	1.000000	100.000000	19.596838
[22]	[tn0]	0.100000	10.000000	1.064425
[23]	[epsn]	0.100000	100.000000	5.433916
[24]	[gH]	0.000000	1.000000	0.158084
[25]	[EH]	-60.000000	-30.000000	-39.676338
[26]	[azV1]	-100.000000	-20.000000	-76.751882
[27]	[azV2]	-50.000000	-0.100000	-8.030975
[28]	[azV3]	0.100000	100.000000	24.812849
[29]	[tz0]	0.100000	10.000000	9.999977
[30]	[epsz]	0.100000	100.000000	50.858168
[31]	[pcait]	0.000000	1.000000	0.013671
[32]	[aqV1]	-80.000000	-20.000000	-65.928415
[33]	[aqV2]	0.100000	100.000000	11.706773
[34]	[aqV3]	0.100000	100.000000	18.546656
[35]	[tq0]	0.010000	10.000000	4.341481
[36]	[epsq]	0.100000	100.000000	10.576638
[37]	[arV1]	-110.000000	-20.000000	-72.674199
[38]	[arV2]	-100.000000	-0.100000	-0.126155
[39]	[arV3]	0.100000	100.000000	7.151910
[40]	[tr0]	0.100000	100.000000	42.097895
[41]	[epsr]	1.000000	1000.000000	229.041655
With n_mss = 50 and with objective = 0.00106658
[1]	[Cm]	1.000000	1.000000	1.000000
[2]	[Isa]	0.100000	0.400000	0.290667
[3]	[gLeak]	0.010000	1.000000	0.471349
[4]	[EL]	-70.000000	-60.000000	-65.209922
[5]	[gNaT]	0.000000	100.000000	39.110260
[6]	[ENa]	20.000000	60.000000	46.316947
[7]	[amV1]	-80.000000	-20.000000	-38.109986
[8]	[amV2]	0.100000	100.000000	8.025707
[9]	[amV3]	0.100000	100.000000	19.441374
[10]	[tm0]	0.010000	1.000000	0.118466
[11]	[epsm]	0.100000	100.000000	1.247648
[12]	[ahV1]	-80.000000	-1.000000	-63.202539
[13]	[ahV2]	-80.000000	-1.000000	-18.327441
[14]	[ahV3]	1.000000	100.000000	27.508456
[15]	[th0]	0.100000	10.000000	0.798526
[16]	[epsh]	1.000000	100.000000	12.307489
[17]	[gK]	0.000000	100.000000	4.000607
[18]	[EK]	-120.000000	-90.000000	-119.999997
[19]	[anV1]	-80.000000	-20.000000	-35.412084
[20]	[anV2]	1.000000	100.000000	20.304056
[21]	[anV3]	1.000000	100.000000	20.341811
[22]	[tn0]	0.100000	10.000000	1.039854
[23]	[epsn]	0.100000	100.000000	5.215198
[24]	[gH]	0.000000	1.000000	0.181372
[25]	[EH]	-60.000000	-30.000000	-39.607006
[26]	[azV1]	-100.000000	-20.000000	-78.500533
[27]	[azV2]	-50.000000	-0.100000	-9.906049
[28]	[azV3]	0.100000	100.000000	47.280657
[29]	[tz0]	0.100000	10.000000	0.158471
[30]	[epsz]	0.100000	100.000000	61.207342
[31]	[pcait]	0.000000	1.000000	0.054529
[32]	[aqV1]	-80.000000	-20.000000	-65.264722
[33]	[aqV2]	0.100000	100.000000	12.542761
[34]	[aqV3]	0.100000	100.000000	21.822851
[35]	[tq0]	0.010000	10.000000	2.947369
[36]	[epsq]	0.100000	100.000000	11.032491
[37]	[arV1]	-110.000000	-20.000000	-78.496801
[38]	[arV2]	-100.000000	-0.100000	-3.706228
[39]	[arV3]	0.100000	100.000000	8.308120
[40]	[tr0]	0.100000	100.000000	35.312837
[41]	[epsr]	1.000000	1000.000000	999.898887
With n_mss = 52 and with objective = 0.03437991
[1]	[Cm]	1.000000	1.000000	1.000000
[2]	[Isa]	0.100000	0.400000	0.303870
[3]	[gLeak]	0.010000	1.000000	0.130105
[4]	[EL]	-70.000000	-60.000000	-69.999999
[5]	[gNaT]	0.000000	100.000000	27.777706
[6]	[ENa]	20.000000	60.000000	59.999999
[7]	[amV1]	-80.000000	-20.000000	-34.983462
[8]	[amV2]	0.100000	100.000000	11.034384
[9]	[amV3]	0.100000	100.000000	27.551795
[10]	[tm0]	0.010000	1.000000	0.059012
[11]	[epsm]	0.100000	100.000000	1.055876
[12]	[ahV1]	-80.000000	-1.000000	-53.916113
[13]	[ahV2]	-80.000000	-1.000000	-17.362178
[14]	[ahV3]	1.000000	100.000000	24.756076
[15]	[th0]	0.100000	10.000000	0.474019
[16]	[epsh]	1.000000	100.000000	9.262552
[17]	[gK]	0.000000	100.000000	3.063802
[18]	[EK]	-120.000000	-90.000000	-120.000000
[19]	[anV1]	-80.000000	-20.000000	-46.142423
[20]	[anV2]	1.000000	100.000000	29.425029
[21]	[anV3]	1.000000	100.000000	1.000000
[22]	[tn0]	0.100000	10.000000	1.941545
[23]	[epsn]	0.100000	100.000000	34.887121
[24]	[gH]	0.000000	1.000000	0.862535
[25]	[EH]	-60.000000	-30.000000	-59.999993
[26]	[azV1]	-100.000000	-20.000000	-78.220105
[27]	[azV2]	-50.000000	-0.100000	-41.946845
[28]	[azV3]	0.100000	100.000000	99.999998
[29]	[tz0]	0.100000	10.000000	9.999999
[30]	[epsz]	0.100000	100.000000	31.740584
[31]	[pcait]	0.000000	1.000000	0.268622
[32]	[aqV1]	-80.000000	-20.000000	-44.137679
[33]	[aqV2]	0.100000	100.000000	20.318481
[34]	[aqV3]	0.100000	100.000000	99.999985
[35]	[tq0]	0.010000	10.000000	9.999998
[36]	[epsq]	0.100000	100.000000	6.656446
[37]	[arV1]	-110.000000	-20.000000	-70.708364
[38]	[arV2]	-100.000000	-0.100000	-11.450655
[39]	[arV3]	0.100000	100.000000	6.216435
[40]	[tr0]	0.100000	100.000000	7.419261
[41]	[epsr]	1.000000	1000.000000	703.779962
With n_mss = 54 and with objective = 0.04963756
[1]	[Cm]	1.000000	1.000000	1.000000
[2]	[Isa]	0.100000	0.400000	0.294453
[3]	[gLeak]	0.010000	1.000000	0.392010
[4]	[EL]	-70.000000	-60.000000	-67.470622
[5]	[gNaT]	0.000000	100.000000	29.912613
[6]	[ENa]	20.000000	60.000000	59.999997
[7]	[amV1]	-80.000000	-20.000000	-35.525445
[8]	[amV2]	0.100000	100.000000	9.846203
[9]	[amV3]	0.100000	100.000000	22.558181
[10]	[tm0]	0.010000	1.000000	0.375545
[11]	[epsm]	0.100000	100.000000	0.655149
[12]	[ahV1]	-80.000000	-1.000000	-55.312729
[13]	[ahV2]	-80.000000	-1.000000	-15.858112
[14]	[ahV3]	1.000000	100.000000	21.690889
[15]	[th0]	0.100000	10.000000	0.871414
[16]	[epsh]	1.000000	100.000000	8.275372
[17]	[gK]	0.000000	100.000000	9.717666
[18]	[EK]	-120.000000	-90.000000	-102.442197
[19]	[anV1]	-80.000000	-20.000000	-37.718363
[20]	[anV2]	1.000000	100.000000	39.101434
[21]	[anV3]	1.000000	100.000000	30.126148
[22]	[tn0]	0.100000	10.000000	1.266823
[23]	[epsn]	0.100000	100.000000	5.285042
[24]	[gH]	0.000000	1.000000	0.166118
[25]	[EH]	-60.000000	-30.000000	-37.508974
[26]	[azV1]	-100.000000	-20.000000	-60.613565
[27]	[azV2]	-50.000000	-0.100000	-23.405712
[28]	[azV3]	0.100000	100.000000	17.605066
[29]	[tz0]	0.100000	10.000000	10.000000
[30]	[epsz]	0.100000	100.000000	100.000000
[31]	[pcait]	0.000000	1.000000	0.253133
[32]	[aqV1]	-80.000000	-20.000000	-41.413673
[33]	[aqV2]	0.100000	100.000000	18.328013
[34]	[aqV3]	0.100000	100.000000	27.803003
[35]	[tq0]	0.010000	10.000000	0.010000
[36]	[epsq]	0.100000	100.000000	10.979939
[37]	[arV1]	-110.000000	-20.000000	-66.113286
[38]	[arV2]	-100.000000	-0.100000	-27.261201
[39]	[arV3]	0.100000	100.000000	5.461599
[40]	[tr0]	0.100000	100.000000	0.100000
[41]	[epsr]	1.000000	1000.000000	999.999998
With n_mss = 56 and with objective = 0.05418535
[1]	[Cm]	1.000000	1.000000	1.000000
[2]	[Isa]	0.100000	0.400000	0.293921
[3]	[gLeak]	0.010000	1.000000	0.199312
[4]	[EL]	-70.000000	-60.000000	-68.718485
[5]	[gNaT]	0.000000	100.000000	19.665360
[6]	[ENa]	20.000000	60.000000	53.068132
[7]	[amV1]	-80.000000	-20.000000	-36.891434
[8]	[amV2]	0.100000	100.000000	10.007913
[9]	[amV3]	0.100000	100.000000	26.922813
[10]	[tm0]	0.010000	1.000000	0.010000
[11]	[epsm]	0.100000	100.000000	1.152578
[12]	[ahV1]	-80.000000	-1.000000	-51.083347
[13]	[ahV2]	-80.000000	-1.000000	-15.801354
[14]	[ahV3]	1.000000	100.000000	25.921326
[15]	[th0]	0.100000	10.000000	0.543788
[16]	[epsh]	1.000000	100.000000	9.880387
[17]	[gK]	0.000000	100.000000	28.751400
[18]	[EK]	-120.000000	-90.000000	-107.224153
[19]	[anV1]	-80.000000	-20.000000	-30.372147
[20]	[anV2]	1.000000	100.000000	47.067387
[21]	[anV3]	1.000000	100.000000	2.353601
[22]	[tn0]	0.100000	10.000000	4.271811
[23]	[epsn]	0.100000	100.000000	99.999964
[24]	[gH]	0.000000	1.000000	0.554993
[25]	[EH]	-60.000000	-30.000000	-60.000000
[26]	[azV1]	-100.000000	-20.000000	-61.231864
[27]	[azV2]	-50.000000	-0.100000	-50.000000
[28]	[azV3]	0.100000	100.000000	22.729711
[29]	[tz0]	0.100000	10.000000	0.100000
[30]	[epsz]	0.100000	100.000000	70.348537
[31]	[pcait]	0.000000	1.000000	1.000000
[32]	[aqV1]	-80.000000	-20.000000	-23.687071
[33]	[aqV2]	0.100000	100.000000	31.199729
[34]	[aqV3]	0.100000	100.000000	99.999958
[35]	[tq0]	0.010000	10.000000	7.239123
[36]	[epsq]	0.100000	100.000000	0.100000
[37]	[arV1]	-110.000000	-20.000000	-65.300794
[38]	[arV2]	-100.000000	-0.100000	-38.582393
[39]	[arV3]	0.100000	100.000000	5.603340
[40]	[tr0]	0.100000	100.000000	0.100000
[41]	[epsr]	1.000000	1000.000000	999.999998
With n_mss = 58 and with objective = 0.15395402
[1]	[Cm]	1.000000	1.000000	1.000000
[2]	[Isa]	0.100000	0.400000	0.326157
[3]	[gLeak]	0.010000	1.000000	0.270678
[4]	[EL]	-70.000000	-60.000000	-70.000000
[5]	[gNaT]	0.000000	100.000000	16.677080
[6]	[ENa]	20.000000	60.000000	60.000000
[7]	[amV1]	-80.000000	-20.000000	-36.339846
[8]	[amV2]	0.100000	100.000000	9.619446
[9]	[amV3]	0.100000	100.000000	7.591717
[10]	[tm0]	0.010000	1.000000	0.345275
[11]	[epsm]	0.100000	100.000000	1.093818
[12]	[ahV1]	-80.000000	-1.000000	-52.842911
[13]	[ahV2]	-80.000000	-1.000000	-15.436656
[14]	[ahV3]	1.000000	100.000000	17.939245
[15]	[th0]	0.100000	10.000000	1.022925
[16]	[epsh]	1.000000	100.000000	10.520634
[17]	[gK]	0.000000	100.000000	9.319778
[18]	[EK]	-120.000000	-90.000000	-90.000000
[19]	[anV1]	-80.000000	-20.000000	-31.943089
[20]	[anV2]	1.000000	100.000000	36.129606
[21]	[anV3]	1.000000	100.000000	16.423132
[22]	[tn0]	0.100000	10.000000	1.508079
[23]	[epsn]	0.100000	100.000000	4.494088
[24]	[gH]	0.000000	1.000000	0.171897
[25]	[EH]	-60.000000	-30.000000	-30.000000
[26]	[azV1]	-100.000000	-20.000000	-60.281524
[27]	[azV2]	-50.000000	-0.100000	-24.611678
[28]	[azV3]	0.100000	100.000000	14.521494
[29]	[tz0]	0.100000	10.000000	10.000000
[30]	[epsz]	0.100000	100.000000	100.000000
[31]	[pcait]	0.000000	1.000000	0.000000
[32]	[aqV1]	-80.000000	-20.000000	-62.033788
[33]	[aqV2]	0.100000	100.000000	99.300667
[34]	[aqV3]	0.100000	100.000000	96.013367
[35]	[tq0]	0.010000	10.000000	8.982548
[36]	[epsq]	0.100000	100.000000	98.636302
[37]	[arV1]	-110.000000	-20.000000	-62.141486
[38]	[arV2]	-100.000000	-0.100000	-82.474219
[39]	[arV3]	0.100000	100.000000	70.957503
[40]	[tr0]	0.100000	100.000000	57.123986
[41]	[epsr]	1.000000	1000.000000	825.027165
With n_mss = 60 and with objective = 0.17780288
[1]	[Cm]	1.000000	1.000000	1.000000
[2]	[Isa]	0.100000	0.400000	0.320748
[3]	[gLeak]	0.010000	1.000000	0.266655
[4]	[EL]	-70.000000	-60.000000	-68.869219
[5]	[gNaT]	0.000000	100.000000	19.228994
[6]	[ENa]	20.000000	60.000000	53.483979
[7]	[amV1]	-80.000000	-20.000000	-36.504898
[8]	[amV2]	0.100000	100.000000	9.083660
[9]	[amV3]	0.100000	100.000000	29.904255
[10]	[tm0]	0.010000	1.000000	0.010000
[11]	[epsm]	0.100000	100.000000	0.705731
[12]	[ahV1]	-80.000000	-1.000000	-56.421932
[13]	[ahV2]	-80.000000	-1.000000	-18.223794
[14]	[ahV3]	1.000000	100.000000	27.026662
[15]	[th0]	0.100000	10.000000	0.710936
[16]	[epsh]	1.000000	100.000000	10.805131
[17]	[gK]	0.000000	100.000000	28.862338
[18]	[EK]	-120.000000	-90.000000	-90.000000
[19]	[anV1]	-80.000000	-20.000000	-23.700584
[20]	[anV2]	1.000000	100.000000	38.999884
[21]	[anV3]	1.000000	100.000000	1.000000
[22]	[tn0]	0.100000	10.000000	3.025369
[23]	[epsn]	0.100000	100.000000	1.313101
[24]	[gH]	0.000000	1.000000	0.172352
[25]	[EH]	-60.000000	-30.000000	-30.000000
[26]	[azV1]	-100.000000	-20.000000	-60.816946
[27]	[azV2]	-50.000000	-0.100000	-26.759818
[28]	[azV3]	0.100000	100.000000	13.574952
[29]	[tz0]	0.100000	10.000000	10.000000
[30]	[epsz]	0.100000	100.000000	100.000000
[31]	[pcait]	0.000000	1.000000	0.000000
[32]	[aqV1]	-80.000000	-20.000000	-62.077197
[33]	[aqV2]	0.100000	100.000000	99.299933
[34]	[aqV3]	0.100000	100.000000	95.979650
[35]	[tq0]	0.010000	10.000000	8.959814
[36]	[epsq]	0.100000	100.000000	98.596991
[37]	[arV1]	-110.000000	-20.000000	-62.208635
[38]	[arV2]	-100.000000	-0.100000	-82.279405
[39]	[arV3]	0.100000	100.000000	70.760168
[40]	[tr0]	0.100000	100.000000	57.002549
[41]	[epsr]	1.000000	1000.000000	822.767980
With n_mss = 62 and with objective = 0.67523988
[1]	[Cm]	1.000000	1.000000	1.000000
[2]	[Isa]	0.100000	0.400000	0.331744
[3]	[gLeak]	0.010000	1.000000	0.400520
[4]	[EL]	-70.000000	-60.000000	-67.098757
[5]	[gNaT]	0.000000	100.000000	6.064474
[6]	[ENa]	20.000000	60.000000	60.000000
[7]	[amV1]	-80.000000	-20.000000	-34.463273
[8]	[amV2]	0.100000	100.000000	16.389232
[9]	[amV3]	0.100000	100.000000	4.361157
[10]	[tm0]	0.010000	1.000000	0.010000
[11]	[epsm]	0.100000	100.000000	1.058110
[12]	[ahV1]	-80.000000	-1.000000	-57.865959
[13]	[ahV2]	-80.000000	-1.000000	-28.815553
[14]	[ahV3]	1.000000	100.000000	100.000000
[15]	[th0]	0.100000	10.000000	10.000000
[16]	[epsh]	1.000000	100.000000	100.000000
[17]	[gK]	0.000000	100.000000	49.673000
[18]	[EK]	-120.000000	-90.000000	-90.000000
[19]	[anV1]	-80.000000	-20.000000	-20.000000
[20]	[anV2]	1.000000	100.000000	38.275364
[21]	[anV3]	1.000000	100.000000	1.986914
[22]	[tn0]	0.100000	10.000000	2.629532
[23]	[epsn]	0.100000	100.000000	99.999998
[24]	[gH]	0.000000	1.000000	0.226558
[25]	[EH]	-60.000000	-30.000000	-30.000000
[26]	[azV1]	-100.000000	-20.000000	-77.644251
[27]	[azV2]	-50.000000	-0.100000	-11.338529
[28]	[azV3]	0.100000	100.000000	100.000000
[29]	[tz0]	0.100000	10.000000	10.000000
[30]	[epsz]	0.100000	100.000000	100.000000
[31]	[pcait]	0.000000	1.000000	0.000000
[32]	[aqV1]	-80.000000	-20.000000	-61.960779
[33]	[aqV2]	0.100000	100.000000	99.313525
[34]	[aqV3]	0.100000	100.000000	95.965712
[35]	[tq0]	0.010000	10.000000	9.007282
[36]	[epsq]	0.100000	100.000000	98.688771
[37]	[arV1]	-110.000000	-20.000000	-62.224495
[38]	[arV2]	-100.000000	-0.100000	-82.479150
[39]	[arV3]	0.100000	100.000000	70.995608
[40]	[tr0]	0.100000	100.000000	57.116141
[41]	[epsr]	1.000000	1000.000000	825.235076
With n_mss = 100000 and with objective = 0.00092738
[1]	[Cm]	1.000000	1.000000	1.000000
[2]	[Isa]	0.100000	0.400000	0.290579
[3]	[gLeak]	0.010000	1.000000	0.466774
[4]	[EL]	-70.000000	-60.000000	-65.281695
[5]	[gNaT]	0.000000	100.000000	42.162566
[6]	[ENa]	20.000000	60.000000	45.771279
[7]	[amV1]	-80.000000	-20.000000	-37.779933
[8]	[amV2]	0.100000	100.000000	8.075503
[9]	[amV3]	0.100000	100.000000	20.849892
[10]	[tm0]	0.010000	1.000000	0.091339
[11]	[epsm]	0.100000	100.000000	1.204065
[12]	[ahV1]	-80.000000	-1.000000	-63.716897
[13]	[ahV2]	-80.000000	-1.000000	-18.618786
[14]	[ahV3]	1.000000	100.000000	26.914162
[15]	[th0]	0.100000	10.000000	0.807847
[16]	[epsh]	1.000000	100.000000	12.413584
[17]	[gK]	0.000000	100.000000	4.411273
[18]	[EK]	-120.000000	-90.000000	-112.561760
[19]	[anV1]	-80.000000	-20.000000	-35.839458
[20]	[anV2]	1.000000	100.000000	19.627848
[21]	[anV3]	1.000000	100.000000	22.285919
[22]	[tn0]	0.100000	10.000000	1.032308
[23]	[epsn]	0.100000	100.000000	4.848935
[24]	[gH]	0.000000	1.000000	0.148916
[25]	[EH]	-60.000000	-30.000000	-40.568663
[26]	[azV1]	-100.000000	-20.000000	-76.112753
[27]	[azV2]	-50.000000	-0.100000	-7.036339
[28]	[azV3]	0.100000	100.000000	21.532249
[29]	[tz0]	0.100000	10.000000	9.999987
[30]	[epsz]	0.100000	100.000000	48.736308
[31]	[pcait]	0.000000	1.000000	0.019394
[32]	[aqV1]	-80.000000	-20.000000	-66.181976
[33]	[aqV2]	0.100000	100.000000	12.297817
[34]	[aqV3]	0.100000	100.000000	23.275668
[35]	[tq0]	0.010000	10.000000	0.010014
[36]	[epsq]	0.100000	100.000000	13.921542
[37]	[arV1]	-110.000000	-20.000000	-76.381175
[38]	[arV2]	-100.000000	-0.100000	-4.797190
[39]	[arV3]	0.100000	100.000000	18.189625
[40]	[tr0]	0.100000	100.000000	29.960054
[41]	[epsr]	1.000000	1000.000000	94.568099
