# Supplementary material for: Estimation of ionic currents and compensation mechanisms from recursive piecewise assimilation of electrophysiological data
Source: Front Comput Neurosci. 2025 Mar 4;19:1458878. doi: 10.3389/fncom.2025.1458878 (PMC11913807; doi:10.3389/fncom.2025.1458878)
Supplement: Supplementary file 1 [file Data_Sheet_1.zip › ErrM1Skip01C/output/state_history.dat]

With n_mss = 100000
Solution of the primal variables, x
0	-6.462548e+01	2.164033e-01	-6.404931e-03	-9.984837e-03	-9.999994e-03	5.154740e-01	4.740894e-02	-8.053889e-08	-2.849884e-02	-6.463929e+01
1	-6.464308e+01	1.821323e-01	-3.567737e-03	-8.151118e-03	-9.929684e-03	5.157645e-01	4.738112e-02	4.127819e-06	0.000000e+00	-6.463715e+01
2	-6.464743e+01	1.533122e-01	-7.440563e-04	-6.373805e-03	-9.859341e-03	5.160505e-01	4.735336e-02	3.692807e-07	-2.929553e-02	-6.463502e+01
3	-6.464505e+01	1.290758e-01	2.064562e-03	-4.650418e-03	-9.789101e-03	5.163347e-01	4.732562e-02	1.242850e-06	0.000000e+00	-6.463291e+01
4	-6.463922e+01	1.087164e-01	4.857560e-03	-2.978995e-03	-9.719019e-03	5.166182e-01	4.729789e-02	-2.985584e-06	-2.980573e-02	-6.463083e+01
5	-6.463221e+01	9.160090e-02	7.634633e-03	-1.357727e-03	-9.649126e-03	5.169016e-01	4.727015e-02	4.366180e-06	0.000000e+00	-6.462876e+01
6	-6.462506e+01	7.722451e-02	1.039581e-02	2.149591e-04	-9.579428e-03	5.171850e-01	4.724241e-02	-6.951665e-07	-3.104704e-02	-6.462671e+01
7	-6.461840e+01	6.513709e-02	1.314119e-02	1.740563e-03	-9.509922e-03	5.174683e-01	4.721466e-02	1.241461e-05	0.000000e+00	-6.462468e+01
8	-6.461244e+01	5.498214e-02	1.587096e-02	3.220473e-03	-9.440601e-03	5.177515e-01	4.718691e-02	-3.319218e-07	-3.363267e-02	-6.462267e+01
9	-6.460727e+01	4.644212e-02	1.858532e-02	4.656041e-03	-9.371453e-03	5.180343e-01	4.715917e-02	1.073912e-05	0.000000e+00	-6.462068e+01
10	-6.460285e+01	3.926584e-02	2.128446e-02	6.048552e-03	-9.302469e-03	5.183166e-01	4.713143e-02	-6.518358e-06	-3.646552e-02	-6.461871e+01
11	-6.459909e+01	3.322960e-02	2.396857e-02	7.399271e-03	-9.233641e-03	5.185982e-01	4.710369e-02	-3.329859e-06	0.000000e+00	-6.461676e+01
12	-6.459590e+01	2.815638e-02	2.663782e-02	8.709412e-03	-9.164959e-03	5.188788e-01	4.707596e-02	-1.811915e-05	-3.826330e-02	-6.461482e+01
13	-6.459318e+01	2.388848e-02	2.929238e-02	9.980173e-03	-9.096417e-03	5.191585e-01	4.704824e-02	-2.503725e-05	0.000000e+00	-6.461290e+01
14	-6.459085e+01	2.030102e-02	3.193238e-02	1.121271e-02	-9.028010e-03	5.194371e-01	4.702053e-02	-3.214833e-05	-3.828260e-02	-6.461100e+01
15	-6.458882e+01	1.728272e-02	3.455795e-02	1.240815e-02	-8.959733e-03	5.197144e-01	4.699284e-02	-4.883634e-05	0.000000e+00	-6.460912e+01
16	-6.458704e+01	1.474541e-02	3.716921e-02	1.356761e-02	-8.891582e-03	5.199906e-01	4.696515e-02	-4.608108e-05	-3.633827e-02	-6.460726e+01
17	-6.458545e+01	1.261050e-02	3.976627e-02	1.469214e-02	-8.823555e-03	5.202654e-01	4.693748e-02	-7.092446e-05	0.000000e+00	-6.460541e+01
18	-6.458402e+01	1.081571e-02	4.234924e-02	1.578280e-02	-8.755649e-03	5.205390e-01	4.690983e-02	-5.838935e-05	-3.260042e-02	-6.460358e+01
19	-6.458270e+01	9.305493e-03	4.491820e-02	1.684061e-02	-8.687862e-03	5.208112e-01	4.688219e-02	-8.934342e-05	0.000000e+00	-6.460177e+01
20	-6.458147e+01	8.035820e-03	4.747325e-02	1.786654e-02	-8.620193e-03	5.210820e-01	4.685456e-02	-6.835153e-05	-2.740582e-02	-6.459998e+01
21	-6.458031e+01	6.967429e-03	5.001447e-02	1.886156e-02	-8.552640e-03	5.213515e-01	4.682695e-02	-1.033929e-04	0.000000e+00	-6.459820e+01
22	-6.457920e+01	6.069190e-03	5.254195e-02	1.982660e-02	-8.485204e-03	5.216195e-01	4.679936e-02	-7.574584e-05	-2.113698e-02	-6.459643e+01
23	-6.457814e+01	5.313337e-03	5.505577e-02	2.076257e-02	-8.417882e-03	5.218862e-01	4.677178e-02	-1.130613e-04	0.000000e+00	-6.459469e+01
24	-6.457711e+01	4.677855e-03	5.755600e-02	2.167033e-02	-8.350674e-03	5.221515e-01	4.674422e-02	-8.062277e-05	-1.416158e-02	-6.459296e+01
25	-6.457611e+01	4.143106e-03	6.004272e-02	2.255075e-02	-8.283580e-03	5.224154e-01	4.671667e-02	-1.187028e-04	0.000000e+00	-6.459125e+01
26	-6.457513e+01	3.693518e-03	6.251602e-02	2.340465e-02	-8.216600e-03	5.226779e-01	4.668914e-02	-8.316071e-05	-6.799363e-03	-6.458955e+01
27	-6.457416e+01	3.315200e-03	6.497596e-02	2.423283e-02	-8.149732e-03	5.229391e-01	4.666162e-02	-1.207640e-04	0.000000e+00	-6.458787e+01
28	-6.457320e+01	2.997137e-03	6.742261e-02	2.503608e-02	-8.082977e-03	5.231989e-01	4.663413e-02	-8.358230e-05	6.791337e-04	-6.458620e+01
29	-6.457226e+01	2.729501e-03	6.985605e-02	2.581514e-02	-8.016334e-03	5.234573e-01	4.660664e-02	-1.197291e-04	0.000000e+00	-6.458455e+01
30	-6.457132e+01	2.504500e-03	7.227636e-02	2.657075e-02	-7.949803e-03	5.237143e-01	4.657918e-02	-8.212933e-05	8.053794e-03	-6.458292e+01
31	-6.457039e+01	2.315182e-03	7.468360e-02	2.730362e-02	-7.883383e-03	5.239700e-01	4.655173e-02	-1.160742e-04	0.000000e+00	-6.458129e+01
32	-6.456947e+01	2.156032e-03	7.707784e-02	2.801444e-02	-7.817075e-03	5.242243e-01	4.652429e-02	-7.903236e-05	1.515246e-02	-6.457969e+01
33	-6.456855e+01	2.022132e-03	7.945915e-02	2.870387e-02	-7.750879e-03	5.244773e-01	4.649687e-02	-1.101955e-04	0.000000e+00	-6.457810e+01
34	-6.456764e+01	1.909580e-03	8.182761e-02	2.937256e-02	-7.684793e-03	5.247290e-01	4.646947e-02	-7.451612e-05	2.183671e-02	-6.457653e+01
35	-6.456672e+01	1.814897e-03	8.418328e-02	3.002115e-02	-7.618818e-03	5.249793e-01	4.644209e-02	-1.025138e-04	0.000000e+00	-6.457496e+01
36	-6.456582e+01	1.735322e-03	8.652623e-02	3.065024e-02	-7.552954e-03	5.252284e-01	4.641472e-02	-6.879492e-05	2.800838e-02	-6.457342e+01
37	-6.456491e+01	1.668392e-03	8.885653e-02	3.126042e-02	-7.487200e-03	5.254761e-01	4.638736e-02	-9.335395e-05	0.000000e+00	-6.457189e+01
38	-6.456401e+01	1.612154e-03	9.117425e-02	3.185226e-02	-7.421556e-03	5.257225e-01	4.636002e-02	-6.205975e-05	3.359370e-02	-6.457037e+01
39	-6.456310e+01	1.564865e-03	9.347946e-02	3.242632e-02	-7.356023e-03	5.259676e-01	4.633270e-02	-8.302498e-05	0.000000e+00	-6.456886e+01
40	-6.456220e+01	1.525143e-03	9.577222e-02	3.298314e-02	-7.290599e-03	5.262114e-01	4.630540e-02	-5.449300e-05	3.854342e-02	-6.456737e+01
41	-6.456131e+01	1.491755e-03	9.805260e-02	3.352324e-02	-7.225285e-03	5.264539e-01	4.627811e-02	-7.180227e-05	0.000000e+00	-6.456590e+01
42	-6.456041e+01	1.463722e-03	1.003207e-01	3.404713e-02	-7.160080e-03	5.266952e-01	4.625084e-02	-4.626700e-05	4.282788e-02	-6.456444e+01
43	-6.455952e+01	1.440173e-03	1.025765e-01	3.455529e-02	-7.094985e-03	5.269352e-01	4.622358e-02	-5.994474e-05	0.000000e+00	-6.456299e+01
44	-6.455862e+01	1.420413e-03	1.048201e-01	3.504821e-02	-7.029998e-03	5.271739e-01	4.619634e-02	-3.753371e-05	4.643675e-02	-6.456155e+01
45	-6.455773e+01	1.403827e-03	1.070516e-01	3.552635e-02	-6.965121e-03	5.274114e-01	4.616911e-02	-4.764029e-05	0.000000e+00	-6.456013e+01
46	-6.455684e+01	1.389924e-03	1.092711e-01	3.599014e-02	-6.900352e-03	5.276476e-01	4.614190e-02	-2.843904e-05	4.936754e-02	-6.455872e+01
47	-6.455596e+01	1.378266e-03	1.114786e-01	3.644004e-02	-6.835692e-03	5.278826e-01	4.611471e-02	-3.512361e-05	0.000000e+00	-6.455732e+01
48	-6.455507e+01	1.368508e-03	1.136741e-01	3.687646e-02	-6.771140e-03	5.281164e-01	4.608754e-02	-1.910905e-05	5.163745e-02	-6.455594e+01
49	-6.455419e+01	1.360339e-03	1.158578e-01	3.729980e-02	-6.706697e-03	5.283489e-01	4.606038e-02	-2.250195e-05	0.000000e+00	-6.455457e+01
50	-6.455330e+01	1.353514e-03	1.180297e-01	3.771046e-02	-6.642361e-03	5.285802e-01	4.603323e-02	-9.653405e-06	5.326160e-02	-6.455321e+01
51	-6.455242e+01	1.347814e-03	1.201899e-01	3.810883e-02	-6.578133e-03	5.288103e-01	4.600610e-02	-9.950592e-06	0.000000e+00	-6.455187e+01
52	-6.455154e+01	1.343066e-03	1.223384e-01	3.849528e-02	-6.514013e-03	5.290393e-01	4.597899e-02	-1.897083e-07	5.426740e-02	-6.455053e+01
53	-6.455067e+01	1.339114e-03	1.244753e-01	3.887017e-02	-6.450001e-03	5.292670e-01	4.595190e-02	2.388058e-06	0.000000e+00	-6.454921e+01
54	-6.454979e+01	1.335836e-03	1.266006e-01	3.923385e-02	-6.386095e-03	5.294935e-01	4.592482e-02	9.190776e-06	5.468990e-02	-6.454790e+01
55	-6.454891e+01	1.333121e-03	1.287145e-01	3.958666e-02	-6.322297e-03	5.297188e-01	4.589775e-02	1.443684e-05	0.000000e+00	-6.454661e+01
56	-6.454804e+01	1.330883e-03	1.308170e-01	3.992892e-02	-6.258606e-03	5.299430e-01	4.587071e-02	1.840343e-05	5.456195e-02	-6.454532e+01
57	-6.454717e+01	1.329044e-03	1.329081e-01	4.026096e-02	-6.195021e-03	5.301660e-01	4.584367e-02	2.607089e-05	0.000000e+00	-6.454405e+01
58	-6.454630e+01	1.327543e-03	1.349878e-01	4.058309e-02	-6.131543e-03	5.303879e-01	4.581666e-02	2.736934e-05	5.392505e-02	-6.454279e+01
59	-6.454543e+01	1.326323e-03	1.370564e-01	4.089561e-02	-6.068172e-03	5.306086e-01	4.578966e-02	3.722788e-05	0.000000e+00	-6.454154e+01
60	-6.454457e+01	1.325342e-03	1.391138e-01	4.119880e-02	-6.004907e-03	5.308281e-01	4.576268e-02	3.602713e-05	5.281912e-02	-6.454030e+01
61	-6.454370e+01	1.324561e-03	1.411600e-01	4.149295e-02	-5.941747e-03	5.310465e-01	4.573571e-02	4.784264e-05	0.000000e+00	-6.453907e+01
62	-6.454284e+01	1.323949e-03	1.431952e-01	4.177833e-02	-5.878694e-03	5.312638e-01	4.570876e-02	4.431603e-05	5.128491e-02	-6.453786e+01
63	-6.454198e+01	1.323478e-03	1.452194e-01	4.205522e-02	-5.815746e-03	5.314799e-01	4.568182e-02	5.784544e-05	0.000000e+00	-6.453665e+01
64	-6.454112e+01	1.323127e-03	1.472327e-01	4.232385e-02	-5.752904e-03	5.316949e-01	4.565490e-02	5.218755e-05	4.936618e-02	-6.453546e+01
65	-6.454026e+01	1.322875e-03	1.492351e-01	4.258449e-02	-5.690167e-03	5.319088e-01	4.562800e-02	6.721020e-05	0.000000e+00	-6.453428e+01
66	-6.453941e+01	1.322708e-03	1.512267e-01	4.283738e-02	-5.627536e-03	5.321216e-01	4.560111e-02	5.960504e-05	4.710339e-02	-6.453311e+01
67	-6.453856e+01	1.322611e-03	1.532075e-01	4.308275e-02	-5.565009e-03	5.323333e-01	4.557424e-02	7.590411e-05	0.000000e+00	-6.453195e+01
68	-6.453771e+01	1.322574e-03	1.551776e-01	4.332083e-02	-5.502587e-03	5.325439e-01	4.554739e-02	6.652671e-05	4.453575e-02	-6.453079e+01
69	-6.453686e+01	1.322587e-03	1.571370e-01	4.355183e-02	-5.440270e-03	5.327534e-01	4.552055e-02	8.387028e-05	0.000000e+00	-6.452966e+01
70	-6.453601e+01	1.322641e-03	1.590858e-01	4.377598e-02	-5.378057e-03	5.329618e-01	4.549373e-02	7.292137e-05	4.170650e-02	-6.452853e+01
71	-6.453516e+01	1.322731e-03	1.610242e-01	4.399347e-02	-5.315948e-03	5.331692e-01	4.546692e-02	9.110933e-05	0.000000e+00	-6.452741e+01
72	-6.453432e+01	1.322851e-03	1.629520e-01	4.420452e-02	-5.253944e-03	5.333754e-01	4.544013e-02	7.877267e-05	3.865404e-02	-6.452630e+01
73	-6.453348e+01	1.322995e-03	1.648694e-01	4.440932e-02	-5.192043e-03	5.335806e-01	4.541335e-02	9.761249e-05	0.000000e+00	-6.452520e+01
74	-6.453264e+01	1.323160e-03	1.667765e-01	4.460804e-02	-5.130247e-03	5.337848e-01	4.538659e-02	8.406548e-05	3.541536e-02	-6.452411e+01
75	-6.453180e+01	1.323342e-03	1.686732e-01	4.480089e-02	-5.068553e-03	5.339879e-01	4.535985e-02	1.033771e-04	0.000000e+00	-6.452303e+01
76	-6.453097e+01	1.323539e-03	1.705597e-01	4.498803e-02	-5.006963e-03	5.341899e-01	4.533312e-02	8.878601e-05	3.202508e-02	-6.452196e+01
77	-6.453014e+01	1.323747e-03	1.724360e-01	4.516964e-02	-4.945477e-03	5.343909e-01	4.530641e-02	1.083907e-04	0.000000e+00	-6.452090e+01
78	-6.452930e+01	1.323966e-03	1.743022e-01	4.534588e-02	-4.884093e-03	5.345909e-01	4.527972e-02	9.292549e-05	2.851808e-02	-6.451985e+01
79	-6.452848e+01	1.324194e-03	1.761582e-01	4.551692e-02	-4.822812e-03	5.347899e-01	4.525304e-02	1.126621e-04	0.000000e+00	-6.451881e+01
80	-6.452765e+01	1.324428e-03	1.780042e-01	4.568292e-02	-4.761634e-03	5.349878e-01	4.522638e-02	9.648346e-05	2.492655e-02	-6.451778e+01
81	-6.452682e+01	1.324668e-03	1.798403e-01	4.584402e-02	-4.700558e-03	5.351847e-01	4.519973e-02	1.162045e-04	0.000000e+00	-6.451676e+01
82	-6.452600e+01	1.324913e-03	1.816664e-01	4.600038e-02	-4.639585e-03	5.353806e-01	4.517310e-02	9.945975e-05	2.127998e-02	-6.451575e+01
83	-6.452518e+01	1.325161e-03	1.834826e-01	4.615213e-02	-4.578713e-03	5.355755e-01	4.514649e-02	1.190200e-04	0.000000e+00	-6.451475e+01
84	-6.452436e+01	1.325413e-03	1.852891e-01	4.629942e-02	-4.517944e-03	5.357693e-01	4.511989e-02	1.018616e-04	1.760812e-02	-6.451375e+01
85	-6.452355e+01	1.325667e-03	1.870857e-01	4.644238e-02	-4.457276e-03	5.359622e-01	4.509330e-02	1.211448e-04	0.000000e+00	-6.451277e+01
86	-6.452274e+01	1.325924e-03	1.888726e-01	4.658114e-02	-4.396710e-03	5.361541e-01	4.506674e-02	1.036962e-04	1.393493e-02	-6.451179e+01
87	-6.452192e+01	1.326182e-03	1.906499e-01	4.671583e-02	-4.336246e-03	5.363451e-01	4.504019e-02	1.225735e-04	0.000000e+00	-6.451082e+01
88	-6.452112e+01	1.326441e-03	1.924176e-01	4.684658e-02	-4.275882e-03	5.365350e-01	4.501365e-02	1.049732e-04	1.028717e-02	-6.450987e+01
89	-6.452031e+01	1.326701e-03	1.941757e-01	4.697349e-02	-4.215620e-03	5.367240e-01	4.498713e-02	1.233480e-04	0.000000e+00	-6.450892e+01
90	-6.451951e+01	1.326962e-03	1.959242e-01	4.709669e-02	-4.155459e-03	5.369120e-01	4.496063e-02	1.057127e-04	6.686160e-03	-6.450798e+01
91	-6.451870e+01	1.327223e-03	1.976634e-01	4.721629e-02	-4.095398e-03	5.370990e-01	4.493414e-02	1.234970e-04	0.000000e+00	-6.450704e+01
92	-6.451790e+01	1.327485e-03	1.993931e-01	4.733239e-02	-4.035438e-03	5.372851e-01	4.490767e-02	1.059261e-04	3.150645e-03	-6.450612e+01
93	-6.451711e+01	1.327747e-03	2.011135e-01	4.744510e-02	-3.975578e-03	5.374702e-01	4.488122e-02	1.230241e-04	0.000000e+00	-6.450520e+01
94	-6.451631e+01	1.328008e-03	2.028245e-01	4.755453e-02	-3.915818e-03	5.376544e-01	4.485478e-02	1.056308e-04	-2.984849e-04	-6.450430e+01
95	-6.451552e+01	1.328270e-03	2.045263e-01	4.766078e-02	-3.856158e-03	5.378376e-01	4.482835e-02	1.219765e-04	0.000000e+00	-6.450340e+01
96	-6.451473e+01	1.328531e-03	2.062189e-01	4.776393e-02	-3.796598e-03	5.380199e-01	4.480195e-02	1.048526e-04	-3.645444e-03	-6.450251e+01
97	-6.451394e+01	1.328792e-03	2.079024e-01	4.786408e-02	-3.737138e-03	5.382013e-01	4.477556e-02	1.203880e-04	0.000000e+00	-6.450162e+01
98	-6.451316e+01	1.329053e-03	2.095767e-01	4.796133e-02	-3.677777e-03	5.383817e-01	4.474918e-02	1.036090e-04	-6.876868e-03	-6.450075e+01
99	-6.451237e+01	1.329313e-03	2.112420e-01	4.805575e-02	-3.618516e-03	5.385613e-01	4.472282e-02	1.182685e-04	0.000000e+00	-6.449988e+01
100	-6.451159e+01	1.329573e-03	2.128983e-01	4.814744e-02	-3.559353e-03	5.387399e-01	4.469648e-02	1.019224e-04	-9.977422e-03	-6.449902e+01
101	-6.451082e+01	1.329832e-03	2.145456e-01	4.823648e-02	-3.500290e-03	5.389176e-01	4.467015e-02	1.156674e-04	0.000000e+00	-6.449817e+01
102	-6.451004e+01	1.330091e-03	2.161840e-01	4.832294e-02	-3.441325e-03	5.390944e-01	4.464384e-02	9.981629e-05	-1.293703e-02	-6.449733e+01
103	-6.450927e+01	1.330349e-03	2.178135e-01	4.840691e-02	-3.382459e-03	5.392703e-01	4.461754e-02	1.125979e-04	0.000000e+00	-6.449649e+01
104	-6.450850e+01	1.330606e-03	2.194342e-01	4.848846e-02	-3.323691e-03	5.394453e-01	4.459126e-02	9.731814e-05	-1.574317e-02	-6.449566e+01
105	-6.450773e+01	1.330863e-03	2.210462e-01	4.856767e-02	-3.265021e-03	5.396194e-01	4.456500e-02	1.091208e-04	0.000000e+00	-6.449484e+01
106	-6.450696e+01	1.331119e-03	2.226494e-01	4.864459e-02	-3.206450e-03	5.397926e-01	4.453875e-02	9.445349e-05	-1.839017e-02	-6.449402e+01
107	-6.450620e+01	1.331375e-03	2.242440e-01	4.871931e-02	-3.147976e-03	5.399650e-01	4.451252e-02	1.052403e-04	0.000000e+00	-6.449322e+01
108	-6.450544e+01	1.331630e-03	2.258299e-01	4.879188e-02	-3.089600e-03	5.401364e-01	4.448631e-02	9.124555e-05	-2.086832e-02	-6.449242e+01
109	-6.450468e+01	1.331884e-03	2.274072e-01	4.886238e-02	-3.031322e-03	5.403070e-01	4.446011e-02	1.010056e-04	0.000000e+00	-6.449163e+01
110	-6.450392e+01	1.332137e-03	2.289760e-01	4.893086e-02	-2.973141e-03	5.404768e-01	4.443392e-02	8.772612e-05	-2.317227e-02	-6.449084e+01
111	-6.450317e+01	1.332390e-03	2.305364e-01	4.899738e-02	-2.915057e-03	5.406457e-01	4.440775e-02	9.645366e-05	0.000000e+00	-6.449006e+01
112	-6.450242e+01	1.332642e-03	2.320882e-01	4.906201e-02	-2.857070e-03	5.408137e-01	4.438160e-02	8.392178e-05	-2.529821e-02	-6.448929e+01
113	-6.450167e+01	1.332893e-03	2.336317e-01	4.912480e-02	-2.799180e-03	5.409808e-01	4.435547e-02	9.161139e-05	0.000000e+00	-6.448853e+01
114	-6.450093e+01	1.333143e-03	2.351668e-01	4.918581e-02	-2.741386e-03	5.411471e-01	4.432935e-02	7.985679e-05	-2.724263e-02	-6.448777e+01
115	-6.450019e+01	1.333393e-03	2.366936e-01	4.924509e-02	-2.683689e-03	5.413126e-01	4.430324e-02	8.650663e-05	0.000000e+00	-6.448702e+01
116	-6.449945e+01	1.333642e-03	2.382122e-01	4.930268e-02	-2.626088e-03	5.414773e-01	4.427715e-02	7.555648e-05	-2.900263e-02	-6.448628e+01
117	-6.449871e+01	1.333890e-03	2.397225e-01	4.935865e-02	-2.568584e-03	5.416411e-01	4.425108e-02	8.116820e-05	0.000000e+00	-6.448554e+01
118	-6.449797e+01	1.334137e-03	2.412247e-01	4.941304e-02	-2.511175e-03	5.418040e-01	4.422502e-02	7.105197e-05	-3.057542e-02	-6.448481e+01
119	-6.449724e+01	1.334383e-03	2.427187e-01	4.946590e-02	-2.453862e-03	5.419662e-01	4.419898e-02	7.564736e-05	0.000000e+00	-6.448408e+01
120	-6.449651e+01	1.334629e-03	2.442047e-01	4.951728e-02	-2.396645e-03	5.421275e-01	4.417296e-02	6.637002e-05	-3.196270e-02	-6.448336e+01
121	-6.449578e+01	1.334874e-03	2.456826e-01	4.956721e-02	-2.339523e-03	5.422880e-01	4.414695e-02	6.995551e-05	0.000000e+00	-6.448265e+01
122	-6.449506e+01	1.335118e-03	2.471524e-01	4.961574e-02	-2.282496e-03	5.424477e-01	4.412096e-02	6.153515e-05	-3.316328e-02	-6.448195e+01
123	-6.449434e+01	1.335361e-03	2.486144e-01	4.966291e-02	-2.225565e-03	5.426066e-01	4.409498e-02	6.413393e-05	0.000000e+00	-6.448125e+01
124	-6.449362e+01	1.335604e-03	2.500684e-01	4.970877e-02	-2.168728e-03	5.427647e-01	4.406902e-02	5.657369e-05	-3.417918e-02	-6.448056e+01
125	-6.449290e+01	1.335846e-03	2.515146e-01	4.975336e-02	-2.111986e-03	5.429220e-01	4.404308e-02	5.820253e-05	0.000000e+00	-6.447987e+01
126	-6.449219e+01	1.336086e-03	2.529529e-01	4.979670e-02	-2.055339e-03	5.430785e-01	4.401715e-02	5.151120e-05	-3.501120e-02	-6.447919e+01
127	-6.449148e+01	1.336326e-03	2.543835e-01	4.983884e-02	-1.998786e-03	5.432342e-01	4.399123e-02	5.219949e-05	0.000000e+00	-6.447852e+01
128	-6.449077e+01	1.336566e-03	2.558063e-01	4.987982e-02	-1.942327e-03	5.433891e-01	4.396534e-02	4.637455e-05	-3.566252e-02	-6.447785e+01
129	-6.449006e+01	1.336804e-03	2.572213e-01	4.991967e-02	-1.885962e-03	5.435432e-01	4.393945e-02	4.614935e-05	0.000000e+00	-6.447718e+01
130	-6.448936e+01	1.337042e-03	2.586288e-01	4.995842e-02	-1.829691e-03	5.436966e-01	4.391359e-02	4.118660e-05	-3.613628e-02	-6.447653e+01
131	-6.448866e+01	1.337278e-03	2.600286e-01	4.999610e-02	-1.773514e-03	5.438492e-01	4.388774e-02	4.007664e-05	0.000000e+00	-6.447588e+01
132	-6.448796e+01	1.337514e-03	2.614208e-01	5.003276e-02	-1.717430e-03	5.440010e-01	4.386191e-02	3.597115e-05	-3.643583e-02	-6.447523e+01
133	-6.448726e+01	1.337749e-03	2.628055e-01	5.006841e-02	-1.661439e-03	5.441520e-01	4.383609e-02	3.400965e-05	0.000000e+00	-6.447459e+01
134	-6.448657e+01	1.337984e-03	2.641827e-01	5.010309e-02	-1.605542e-03	5.443023e-01	4.381029e-02	3.075155e-05	-3.656549e-02	-6.447396e+01
135	-6.448588e+01	1.338217e-03	2.655525e-01	5.013683e-02	-1.549738e-03	5.444518e-01	4.378450e-02	2.797157e-05	0.000000e+00	-6.447333e+01
136	-6.448519e+01	1.338450e-03	2.669148e-01	5.016965e-02	-1.494027e-03	5.446006e-01	4.375873e-02	2.554936e-05	-3.652971e-02	-6.447271e+01
137	-6.448451e+01	1.338681e-03	2.682698e-01	5.020158e-02	-1.438408e-03	5.447486e-01	4.373298e-02	2.198572e-05	0.000000e+00	-6.447209e+01
138	-6.448383e+01	1.338912e-03	2.696174e-01	5.023266e-02	-1.382881e-03	5.448959e-01	4.370724e-02	2.038666e-05	-3.633325e-02	-6.447148e+01
139	-6.448315e+01	1.339142e-03	2.709577e-01	5.026289e-02	-1.327448e-03	5.450425e-01	4.368152e-02	1.607692e-05	0.000000e+00	-6.447087e+01
140	-6.448247e+01	1.339371e-03	2.722908e-01	5.029232e-02	-1.272106e-03	5.451883e-01	4.365581e-02	1.528455e-05	-3.598152e-02	-6.447027e+01
141	-6.448180e+01	1.339600e-03	2.736166e-01	5.032096e-02	-1.216856e-03	5.453333e-01	4.363012e-02	1.026731e-05	0.000000e+00	-6.446968e+01
142	-6.448113e+01	1.339827e-03	2.749353e-01	5.034884e-02	-1.161698e-03	5.454777e-01	4.360444e-02	1.026263e-05	-3.548026e-02	-6.446909e+01
143	-6.448046e+01	1.340054e-03	2.762468e-01	5.037597e-02	-1.106631e-03	5.456213e-01	4.357878e-02	4.576284e-06	0.000000e+00	-6.446850e+01
144	-6.447979e+01	1.340279e-03	2.775513e-01	5.040239e-02	-1.051656e-03	5.457642e-01	4.355314e-02	5.339389e-06	-3.483532e-02	-6.446792e+01
145	-6.447913e+01	1.340504e-03	2.788486e-01	5.042811e-02	-9.967727e-04	5.459064e-01	4.352751e-02	-9.769637e-07	0.000000e+00	-6.446735e+01
146	-6.447847e+01	1.340728e-03	2.801390e-01	5.045316e-02	-9.419802e-04	5.460478e-01	4.350190e-02	5.325997e-07	-3.405272e-02	-6.446678e+01
147	-6.447781e+01	1.340951e-03	2.814223e-01	5.047754e-02	-8.872786e-04	5.461886e-01	4.347631e-02	-6.374156e-06	0.000000e+00	-6.446621e+01
148	-6.447716e+01	1.341174e-03	2.826987e-01	5.050129e-02	-8.326677e-04	5.463286e-01	4.345073e-02	-4.140338e-06	-3.313867e-02	-6.446565e+01
149	-6.447651e+01	1.341395e-03	2.839682e-01	5.052442e-02	-7.781475e-04	5.464680e-01	4.342516e-02	-1.159658e-05	0.000000e+00	-6.446510e+01
150	-6.447586e+01	1.341616e-03	2.852308e-01	5.054695e-02	-7.237178e-04	5.466066e-01	4.339962e-02	-8.663380e-06	-3.209972e-02	-6.446455e+01
151	-6.447521e+01	1.341835e-03	2.864866e-01	5.056890e-02	-6.693783e-04	5.467445e-01	4.337409e-02	-1.662961e-05	0.000000e+00	-6.446400e+01
152	-6.447457e+01	1.342054e-03	2.877356e-01	5.059028e-02	-6.151289e-04	5.468818e-01	4.334857e-02	-1.302119e-05	-3.094226e-02	-6.446346e+01
153	-6.447393e+01	1.342272e-03	2.889778e-01	5.061112e-02	-5.609695e-04	5.470183e-01	4.332307e-02	-2.145552e-05	0.000000e+00	-6.446293e+01
154	-6.447329e+01	1.342489e-03	2.902133e-01	5.063142e-02	-5.068998e-04	5.471542e-01	4.329759e-02	-1.719983e-05	-2.967326e-02	-6.446240e+01
155	-6.447265e+01	1.342705e-03	2.914421e-01	5.065120e-02	-4.529198e-04	5.472894e-01	4.327212e-02	-2.606439e-05	0.000000e+00	-6.446187e+01
156	-6.447202e+01	1.342921e-03	2.926642e-01	5.067048e-02	-3.990291e-04	5.474239e-01	4.324666e-02	-2.118630e-05	-2.829899e-02	-6.446135e+01
157	-6.447139e+01	1.343135e-03	2.938797e-01	5.068928e-02	-3.452278e-04	5.475578e-01	4.322123e-02	-3.043970e-05	0.000000e+00	-6.446083e+01
158	-6.447077e+01	1.343349e-03	2.950886e-01	5.070760e-02	-2.915155e-04	5.476909e-01	4.319581e-02	-2.496789e-05	-2.682647e-02	-6.446032e+01
159	-6.447014e+01	1.343561e-03	2.962910e-01	5.072547e-02	-2.378922e-04	5.478234e-01	4.317040e-02	-3.457173e-05	0.000000e+00	-6.445981e+01
160	-6.446952e+01	1.343773e-03	2.974869e-01	5.074289e-02	-1.843577e-04	5.479553e-01	4.314501e-02	-2.853346e-05	-2.526226e-02	-6.445931e+01
161	-6.446890e+01	1.343984e-03	2.986763e-01	5.075987e-02	-1.309117e-04	5.480864e-01	4.311964e-02	-3.844824e-05	0.000000e+00	-6.445881e+01
162	-6.446829e+01	1.344194e-03	2.998593e-01	5.077644e-02	-7.755422e-05	5.482169e-01	4.309428e-02	-3.187161e-05	-2.361312e-02	-6.445831e+01
163	-6.446767e+01	1.344403e-03	3.010358e-01	5.079260e-02	-2.428498e-05	5.483468e-01	4.306894e-02	-4.205716e-05	0.000000e+00	-6.445782e+01
164	-6.446706e+01	1.344611e-03	3.022060e-01	5.080836e-02	2.889615e-05	5.484760e-01	4.304362e-02	-3.497312e-05	-2.188616e-02	-6.445734e+01
165	-6.446645e+01	1.344819e-03	3.033698e-01	5.082374e-02	8.198935e-05	5.486046e-01	4.301831e-02	-4.539303e-05	0.000000e+00	-6.445685e+01
166	-6.446585e+01	1.345025e-03	3.045274e-01	5.083875e-02	1.349948e-04	5.487325e-01	4.299301e-02	-3.782967e-05	-2.008783e-02	-6.445637e+01
167	-6.446525e+01	1.345231e-03	3.056786e-01	5.085339e-02	1.879126e-04	5.488598e-01	4.296774e-02	-4.844612e-05	0.000000e+00	-6.445590e+01
168	-6.446465e+01	1.345436e-03	3.068237e-01	5.086768e-02	2.407430e-04	5.489864e-01	4.294247e-02	-4.043438e-05	-1.822501e-02	-6.445543e+01
169	-6.446405e+01	1.345639e-03	3.079625e-01	5.088164e-02	2.934860e-04	5.491124e-01	4.291723e-02	-5.121464e-05	0.000000e+00	-6.445497e+01
170	-6.446346e+01	1.345842e-03	3.090951e-01	5.089526e-02	3.461420e-04	5.492378e-01	4.289200e-02	-4.277924e-05	-1.630345e-02	-6.445450e+01
171	-6.446287e+01	1.346044e-03	3.102217e-01	5.090855e-02	3.987111e-04	5.493625e-01	4.286678e-02	-5.368303e-05	0.000000e+00	-6.445405e+01
172	-6.446228e+01	1.346246e-03	3.113421e-01	5.092154e-02	4.511933e-04	5.494867e-01	4.284158e-02	-4.485705e-05	-1.433047e-02	-6.445359e+01
173	-6.446169e+01	1.346446e-03	3.124564e-01	5.093422e-02	5.035889e-04	5.496102e-01	4.281640e-02	-5.585098e-05	0.000000e+00	-6.445314e+01
174	-6.446111e+01	1.346645e-03	3.135648e-01	5.094661e-02	5.558981e-04	5.497330e-01	4.279123e-02	-4.666527e-05	-1.231250e-02	-6.445270e+01
175	-6.446053e+01	1.346844e-03	3.146671e-01	5.095871e-02	6.081209e-04	5.498553e-01	4.276608e-02	-5.772086e-05	0.000000e+00	-6.445225e+01
176	-6.445995e+01	1.347041e-03	3.157634e-01	5.097053e-02	6.602577e-04	5.499770e-01	4.274095e-02	-4.819849e-05	-1.025471e-02	-6.445182e+01
177	-6.445938e+01	1.347238e-03	3.168538e-01	5.098209e-02	7.123084e-04	5.500980e-01	4.271583e-02	-5.927773e-05	0.000000e+00	-6.445138e+01
178	-6.445881e+01	1.347434e-03	3.179383e-01	5.099338e-02	7.642734e-04	5.502184e-01	4.269072e-02	-4.945156e-05	-8.164167e-03	-6.445095e+01
179	-6.445824e+01	1.347629e-03	3.190169e-01	5.100441e-02	8.161527e-04	5.503383e-01	4.266564e-02	-6.052555e-05	0.000000e+00	-6.445052e+01
180	-6.445767e+01	1.347823e-03	3.200897e-01	5.101520e-02	8.679465e-04	5.504575e-01	4.264056e-02	-5.042274e-05	-6.046487e-03	-6.445010e+01
181	-6.445711e+01	1.348016e-03	3.211567e-01	5.102575e-02	9.196550e-04	5.505762e-01	4.261551e-02	-6.145969e-05	0.000000e+00	-6.444968e+01
182	-6.445655e+01	1.348208e-03	3.222179e-01	5.103606e-02	9.712783e-04	5.506942e-01	4.259047e-02	-5.110815e-05	-3.907639e-03	-6.444927e+01
183	-6.445599e+01	1.348399e-03	3.232733e-01	5.104615e-02	1.022817e-03	5.508116e-01	4.256544e-02	-6.207571e-05	0.000000e+00	-6.444885e+01
184	-6.445544e+01	1.348590e-03	3.243230e-01	5.105601e-02	1.074270e-03	5.509285e-01	4.254044e-02	-5.150776e-05	-1.754089e-03	-6.444845e+01
185	-6.445488e+01	1.348779e-03	3.253671e-01	5.106566e-02	1.125639e-03	5.510448e-01	4.251544e-02	-6.238171e-05	0.000000e+00	-6.444804e+01
186	-6.445433e+01	1.348968e-03	3.264054e-01	5.107511e-02	1.176923e-03	5.511605e-01	4.249047e-02	-5.162540e-05	4.089374e-04	-6.444764e+01
187	-6.445379e+01	1.349156e-03	3.274382e-01	5.108435e-02	1.228123e-03	5.512756e-01	4.246550e-02	-6.238825e-05	0.000000e+00	-6.444724e+01
188	-6.445324e+01	1.349343e-03	3.284654e-01	5.109339e-02	1.279239e-03	5.513901e-01	4.244056e-02	-5.145663e-05	2.578383e-03	-6.444684e+01
189	-6.445270e+01	1.349529e-03	3.294870e-01	5.110224e-02	1.330271e-03	5.515041e-01	4.241563e-02	-6.206804e-05	0.000000e+00	-6.444645e+01
190	-6.445216e+01	1.349714e-03	3.305030e-01	5.111091e-02	1.381219e-03	5.516175e-01	4.239072e-02	-5.100026e-05	4.746300e-03	-6.444607e+01
191	-6.445163e+01	1.349898e-03	3.315136e-01	5.111940e-02	1.432083e-03	5.517303e-01	4.236582e-02	-6.144526e-05	0.000000e+00	-6.444568e+01
192	-6.445109e+01	1.350081e-03	3.325187e-01	5.112771e-02	1.482863e-03	5.518426e-01	4.234094e-02	-5.025907e-05	6.909418e-03	-6.444530e+01
193	-6.445056e+01	1.350264e-03	3.335183e-01	5.113585e-02	1.533560e-03	5.519543e-01	4.231607e-02	-6.050526e-05	0.000000e+00	-6.444492e+01
194	-6.445004e+01	1.350445e-03	3.345125e-01	5.114382e-02	1.584174e-03	5.520654e-01	4.229122e-02	-4.923306e-05	9.061258e-03	-6.444455e+01
195	-6.444951e+01	1.350626e-03	3.355014e-01	5.115163e-02	1.634705e-03	5.521760e-01	4.226638e-02	-5.926134e-05	0.000000e+00	-6.444417e+01
196	-6.444899e+01	1.350805e-03	3.364848e-01	5.115929e-02	1.685153e-03	5.522861e-01	4.224157e-02	-4.793028e-05	1.119719e-02	-6.444380e+01
197	-6.444847e+01	1.350984e-03	3.374630e-01	5.116679e-02	1.735518e-03	5.523955e-01	4.221676e-02	-5.772916e-05	0.000000e+00	-6.444344e+01
198	-6.444795e+01	1.351162e-03	3.384358e-01	5.117415e-02	1.785801e-03	5.525045e-01	4.219198e-02	-4.635219e-05	1.331478e-02	-6.444308e+01
199	-6.444744e+01	1.351339e-03	3.394034e-01	5.118136e-02	1.836001e-03	5.526128e-01	4.216720e-02	-5.589444e-05	0.000000e+00	-6.444272e+01
200	-6.444693e+01	1.351515e-03	3.403658e-01	5.118843e-02	1.886119e-03	5.527207e-01	4.214245e-02	-4.449649e-05	1.540880e-02	-6.444236e+01
201	-6.444642e+01	1.351691e-03	3.413229e-01	5.119536e-02	1.936154e-03	5.528280e-01	4.211771e-02	-5.375737e-05	0.000000e+00	-6.444201e+01
202	-6.444591e+01	1.351865e-03	3.422748e-01	5.120216e-02	1.986108e-03	5.529348e-01	4.209299e-02	-4.237330e-05	1.747329e-02	-6.444166e+01
203	-6.444541e+01	1.352039e-03	3.432216e-01	5.120883e-02	2.035980e-03	5.530410e-01	4.206828e-02	-5.135267e-05	0.000000e+00	-6.444131e+01
204	-6.444491e+01	1.352211e-03	3.441633e-01	5.121537e-02	2.085770e-03	5.531467e-01	4.204358e-02	-3.998542e-05	1.950795e-02	-6.444097e+01
205	-6.444441e+01	1.352383e-03	3.450998e-01	5.122180e-02	2.135479e-03	5.532519e-01	4.201891e-02	-4.864859e-05	0.000000e+00	-6.444063e+01
206	-6.444392e+01	1.352554e-03	3.460313e-01	5.122810e-02	2.185106e-03	5.533565e-01	4.199425e-02	-3.733581e-05	2.150555e-02	-6.444029e+01
207	-6.444343e+01	1.352724e-03	3.469577e-01	5.123429e-02	2.234652e-03	5.534606e-01	4.196960e-02	-4.568196e-05	0.000000e+00	-6.443995e+01
208	-6.444294e+01	1.352893e-03	3.478792e-01	5.124036e-02	2.284117e-03	5.535642e-01	4.194497e-02	-3.443237e-05	2.346512e-02	-6.443962e+01
209	-6.444245e+01	1.353061e-03	3.487956e-01	5.124633e-02	2.333501e-03	5.536673e-01	4.192036e-02	-4.243781e-05	0.000000e+00	-6.443929e+01
210	-6.444196e+01	1.353228e-03	3.497071e-01	5.125218e-02	2.382805e-03	5.537698e-01	4.189576e-02	-3.127900e-05	2.538155e-02	-6.443896e+01
211	-6.444148e+01	1.353395e-03	3.506136e-01	5.125794e-02	2.432027e-03	5.538719e-01	4.187118e-02	-3.893747e-05	0.000000e+00	-6.443864e+01
212	-6.444100e+01	1.353560e-03	3.515152e-01	5.126359e-02	2.481170e-03	5.539734e-01	4.184661e-02	-2.788460e-05	2.725268e-02	-6.443832e+01
213	-6.444053e+01	1.353725e-03	3.524119e-01	5.126914e-02	2.530232e-03	5.540744e-01	4.182206e-02	-3.518461e-05	0.000000e+00	-6.443800e+01
214	-6.444005e+01	1.353889e-03	3.533038e-01	5.127460e-02	2.579214e-03	5.541749e-01	4.179753e-02	-2.425380e-05	2.907577e-02	-6.443768e+01
215	-6.443958e+01	1.354052e-03	3.541908e-01	5.127997e-02	2.628116e-03	5.542750e-01	4.177301e-02	-3.118299e-05	0.000000e+00	-6.443737e+01
216	-6.443911e+01	1.354214e-03	3.550731e-01	5.128524e-02	2.676938e-03	5.543745e-01	4.174851e-02	-2.039145e-05	3.084784e-02	-6.443706e+01
217	-6.443865e+01	1.354375e-03	3.559505e-01	5.129042e-02	2.725681e-03	5.544735e-01	4.172402e-02	-2.693634e-05	0.000000e+00	-6.443675e+01
218	-6.443819e+01	1.354535e-03	3.568232e-01	5.129552e-02	2.774344e-03	5.545720e-01	4.169955e-02	-1.630250e-05	3.256571e-02	-6.443644e+01
219	-6.443773e+01	1.354695e-03	3.576912e-01	5.130053e-02	2.822927e-03	5.546700e-01	4.167509e-02	-2.244832e-05	0.000000e+00	-6.443614e+01
220	-6.443727e+01	1.354853e-03	3.585545e-01	5.130546e-02	2.871432e-03	5.547675e-01	4.165065e-02	-1.200281e-05	3.422485e-02	-6.443584e+01
221	-6.443681e+01	1.355011e-03	3.594131e-01	5.131032e-02	2.919857e-03	5.548646e-01	4.162623e-02	-1.776563e-05	0.000000e+00	-6.443554e+01
222	-6.443636e+01	1.355168e-03	3.602670e-01	5.131509e-02	2.968203e-03	5.549611e-01	4.160182e-02	-7.498358e-06	3.582786e-02	-6.443525e+01
223	-6.443591e+01	1.355323e-03	3.611163e-01	5.131979e-02	3.016471e-03	5.550572e-01	4.157743e-02	-1.285087e-05	0.000000e+00	-6.443495e+01
224	-6.443546e+01	1.355479e-03	3.619610e-01	5.132441e-02	3.064660e-03	5.551527e-01	4.155305e-02	-2.789633e-06	3.736923e-02	-6.443466e+01
225	-6.443502e+01	1.355633e-03	3.628012e-01	5.132896e-02	3.112771e-03	5.552478e-01	4.152869e-02	-7.730081e-06	0.000000e+00	-6.443438e+01
226	-6.443458e+01	1.355786e-03	3.636368e-01	5.133344e-02	3.160803e-03	5.553425e-01	4.150434e-02	2.106156e-06	3.884690e-02	-6.443409e+01
227	-6.443414e+01	1.355938e-03	3.644679e-01	5.133785e-02	3.208757e-03	5.554366e-01	4.148001e-02	-2.430999e-06	0.000000e+00	-6.443381e+01
228	-6.443370e+01	1.356090e-03	3.652944e-01	5.134219e-02	3.256633e-03	5.555303e-01	4.145570e-02	7.182442e-06	4.026196e-02	-6.443353e+01
229	-6.443327e+01	1.356241e-03	3.661165e-01	5.134647e-02	3.304432e-03	5.556235e-01	4.143140e-02	3.063334e-06	0.000000e+00	-6.443325e+01
230	-6.443284e+01	1.356391e-03	3.669341e-01	5.135068e-02	3.352152e-03	5.557162e-01	4.140712e-02	1.243259e-05	4.161080e-02	-6.443297e+01
231	-6.443241e+01	1.356540e-03	3.677473e-01	5.135483e-02	3.399795e-03	5.558085e-01	4.138285e-02	8.724441e-06	0.000000e+00	-6.443270e+01
232	-6.443198e+01	1.356688e-03	3.685562e-01	5.135893e-02	3.447361e-03	5.559003e-01	4.135860e-02	1.784992e-05	4.289416e-02	-6.443243e+01
233	-6.443156e+01	1.356835e-03	3.693606e-01	5.136296e-02	3.494849e-03	5.559916e-01	4.133437e-02	1.457026e-05	0.000000e+00	-6.443216e+01
234	-6.443113e+01	1.356981e-03	3.701606e-01	5.136693e-02	3.542260e-03	5.560825e-01	4.131015e-02	2.342162e-05	4.410726e-02	-6.443189e+01
235	-6.443072e+01	1.357127e-03	3.709564e-01	5.137085e-02	3.589595e-03	5.561729e-01	4.128594e-02	2.054725e-05	0.000000e+00	-6.443162e+01
236	-6.443030e+01	1.357272e-03	3.717478e-01	5.137471e-02	3.636852e-03	5.562629e-01	4.126176e-02	2.914060e-05	4.525403e-02	-6.443136e+01
237	-6.442989e+01	1.357416e-03	3.725349e-01	5.137851e-02	3.684033e-03	5.563524e-01	4.123758e-02	2.669788e-05	0.000000e+00	-6.443110e+01
238	-6.442948e+01	1.357559e-03	3.733178e-01	5.138227e-02	3.731137e-03	5.564414e-01	4.121343e-02	3.499981e-05	4.632850e-02	-6.443084e+01
239	-6.442907e+01	1.357701e-03	3.740964e-01	5.138597e-02	3.778165e-03	5.565300e-01	4.118929e-02	3.296726e-05	0.000000e+00	-6.443059e+01
240	-6.442866e+01	1.357842e-03	3.748708e-01	5.138962e-02	3.825117e-03	5.566182e-01	4.116516e-02	4.098582e-05	4.733361e-02	-6.443033e+01
241	-6.442826e+01	1.357983e-03	3.756411e-01	5.139323e-02	3.871992e-03	5.567059e-01	4.114105e-02	3.937409e-05	0.000000e+00	-6.443008e+01
242	-6.442786e+01	1.358122e-03	3.764071e-01	5.139678e-02	3.918792e-03	5.567932e-01	4.111696e-02	4.709764e-05	4.826714e-02	-6.442983e+01
243	-6.442746e+01	1.358261e-03	3.771690e-01	5.140029e-02	3.965515e-03	5.568800e-01	4.109288e-02	4.591275e-05	0.000000e+00	-6.442958e+01
244	-6.442706e+01	1.358399e-03	3.779268e-01	5.140375e-02	4.012164e-03	5.569664e-01	4.106882e-02	5.332170e-05	4.912652e-02	-6.442934e+01
245	-6.442667e+01	1.358536e-03	3.786805e-01	5.140717e-02	4.058736e-03	5.570524e-01	4.104477e-02	5.255162e-05	0.000000e+00	-6.442910e+01
246	-6.442628e+01	1.358672e-03	3.794300e-01	5.141054e-02	4.105233e-03	5.571379e-01	4.102074e-02	5.963735e-05	4.991210e-02	-6.442885e+01
247	-6.442589e+01	1.358808e-03	3.801756e-01	5.141387e-02	4.151655e-03	5.572230e-01	4.099672e-02	5.925778e-05	0.000000e+00	-6.442861e+01
248	-6.442551e+01	1.358942e-03	3.809171e-01	5.141715e-02	4.198002e-03	5.573077e-01	4.097272e-02	6.604354e-05	5.062864e-02	-6.442838e+01
249	-6.442512e+01	1.359076e-03	3.816545e-01	5.142040e-02	4.244274e-03	5.573919e-01	4.094874e-02	6.607767e-05	0.000000e+00	-6.442814e+01
250	-6.442474e+01	1.359209e-03	3.823880e-01	5.142361e-02	4.290472e-03	5.574757e-01	4.092477e-02	7.253962e-05	5.127142e-02	-6.442791e+01
251	-6.442436e+01	1.359341e-03	3.831175e-01	5.142677e-02	4.336594e-03	5.575591e-01	4.090082e-02	7.297892e-05	0.000000e+00	-6.442767e+01
252	-6.442399e+01	1.359472e-03	3.838431e-01	5.142990e-02	4.382642e-03	5.576420e-01	4.087688e-02	7.911155e-05	5.184075e-02	-6.442745e+01
253	-6.442361e+01	1.359603e-03	3.845647e-01	5.143299e-02	4.428616e-03	5.577246e-01	4.085296e-02	7.995555e-05	0.000000e+00	-6.442722e+01
254	-6.442324e+01	1.359732e-03	3.852825e-01	5.143604e-02	4.474516e-03	5.578067e-01	4.082905e-02	8.574491e-05	5.233529e-02	-6.442699e+01
255	-6.442287e+01	1.359861e-03	3.859963e-01	5.143905e-02	4.520341e-03	5.578884e-01	4.080517e-02	8.697388e-05	0.000000e+00	-6.442677e+01
256	-6.442251e+01	1.359989e-03	3.867063e-01	5.144203e-02	4.566092e-03	5.579697e-01	4.078129e-02	9.243219e-05	5.275822e-02	-6.442655e+01
257	-6.442214e+01	1.360116e-03	3.874124e-01	5.144498e-02	4.611770e-03	5.580506e-01	4.075743e-02	9.405546e-05	0.000000e+00	-6.442633e+01
258	-6.442178e+01	1.360242e-03	3.881147e-01	5.144789e-02	4.657374e-03	5.581311e-01	4.073359e-02	9.915895e-05	5.310624e-02	-6.442611e+01
259	-6.442142e+01	1.360368e-03	3.888132e-01	5.145077e-02	4.702905e-03	5.582111e-01	4.070976e-02	1.011380e-04	0.000000e+00	-6.442589e+01
260	-6.442107e+01	1.360493e-03	3.895079e-01	5.145361e-02	4.748362e-03	5.582908e-01	4.068595e-02	1.059247e-04	5.338700e-02	-6.442567e+01
261	-6.442071e+01	1.360616e-03	3.901989e-01	5.145642e-02	4.793746e-03	5.583700e-01	4.066215e-02	1.083004e-04	0.000000e+00	-6.442546e+01
262	-6.442036e+01	1.360740e-03	3.908861e-01	5.145920e-02	4.839057e-03	5.584489e-01	4.063837e-02	1.127224e-04	5.359164e-02	-6.442525e+01
263	-6.442001e+01	1.360862e-03	3.915696e-01	5.146195e-02	4.884295e-03	5.585273e-01	4.061461e-02	1.154514e-04	0.000000e+00	-6.442504e+01
264	-6.441967e+01	1.360983e-03	3.922494e-01	5.146467e-02	4.929460e-03	5.586054e-01	4.059086e-02	1.195303e-04	5.372664e-02	-6.442483e+01
265	-6.441932e+01	1.361104e-03	3.929255e-01	5.146735e-02	4.974552e-03	5.586830e-01	4.056713e-02	1.226134e-04	0.000000e+00	-6.442463e+01
266	-6.441898e+01	1.361224e-03	3.935980e-01	5.147001e-02	5.019572e-03	5.587603e-01	4.054341e-02	1.263482e-04	5.379181e-02	-6.442442e+01
267	-6.441864e+01	1.361343e-03	3.942668e-01	5.147264e-02	5.064519e-03	5.588371e-01	4.051971e-02	1.297808e-04	0.000000e+00	-6.442422e+01
268	-6.441831e+01	1.361461e-03	3.949320e-01	5.147524e-02	5.109395e-03	5.589136e-01	4.049602e-02	1.331693e-04	5.378741e-02	-6.442402e+01
269	-6.441797e+01	1.361578e-03	3.955936e-01	5.147782e-02	5.154198e-03	5.589897e-01	4.047235e-02	1.369479e-04	0.000000e+00	-6.442382e+01
270	-6.441764e+01	1.361695e-03	3.962516e-01	5.148036e-02	5.198929e-03	5.590654e-01	4.044869e-02	1.399791e-04	5.371267e-02	-6.442362e+01
271	-6.441731e+01	1.361811e-03	3.969061e-01	5.148288e-02	5.243588e-03	5.591407e-01	4.042505e-02	1.440796e-04	0.000000e+00	-6.442342e+01
272	-6.441698e+01	1.361926e-03	3.975570e-01	5.148537e-02	5.288176e-03	5.592156e-01	4.040143e-02	1.467705e-04	5.357171e-02	-6.442323e+01
273	-6.441666e+01	1.362040e-03	3.982044e-01	5.148784e-02	5.332692e-03	5.592901e-01	4.037782e-02	1.512000e-04	0.000000e+00	-6.442303e+01
274	-6.441633e+01	1.362153e-03	3.988483e-01	5.149028e-02	5.377137e-03	5.593643e-01	4.035423e-02	1.535370e-04	5.336246e-02	-6.442284e+01
275	-6.441601e+01	1.362266e-03	3.994887e-01	5.149270e-02	5.421510e-03	5.594381e-01	4.033065e-02	1.582737e-04	0.000000e+00	-6.442265e+01
276	-6.441569e+01	1.362378e-03	4.001256e-01	5.149509e-02	5.465812e-03	5.595115e-01	4.030709e-02	1.602716e-04	5.308857e-02	-6.442247e+01
277	-6.441538e+01	1.362489e-03	4.007591e-01	5.149745e-02	5.510043e-03	5.595845e-01	4.028354e-02	1.653257e-04	0.000000e+00	-6.442228e+01
278	-6.441506e+01	1.362599e-03	4.013891e-01	5.149980e-02	5.554203e-03	5.596572e-01	4.026001e-02	1.669679e-04	5.274738e-02	-6.442209e+01
279	-6.441475e+01	1.362709e-03	4.020158e-01	5.150212e-02	5.598293e-03	5.597294e-01	4.023650e-02	1.723207e-04	0.000000e+00	-6.442191e+01
280	-6.441444e+01	1.362818e-03	4.026391e-01	5.150441e-02	5.642312e-03	5.598014e-01	4.021300e-02	1.736042e-04	5.234045e-02	-6.442173e+01
281	-6.441414e+01	1.362926e-03	4.032589e-01	5.150668e-02	5.686260e-03	5.598729e-01	4.018952e-02	1.792229e-04	0.000000e+00	-6.442154e+01
282	-6.441383e+01	1.363033e-03	4.038755e-01	5.150893e-02	5.730138e-03	5.599441e-01	4.016605e-02	1.801818e-04	5.187446e-02	-6.442137e+01
283	-6.441353e+01	1.363139e-03	4.044887e-01	5.151116e-02	5.773946e-03	5.600149e-01	4.014260e-02	1.860889e-04	0.000000e+00	-6.442119e+01
284	-6.441323e+01	1.363245e-03	4.050985e-01	5.151337e-02	5.817684e-03	5.600853e-01	4.011916e-02	1.866944e-04	5.134430e-02	-6.442101e+01
285	-6.441293e+01	1.363350e-03	4.057051e-01	5.151555e-02	5.861352e-03	5.601554e-01	4.009574e-02	1.928520e-04	0.000000e+00	-6.442084e+01
286	-6.441264e+01	1.363454e-03	4.063084e-01	5.151772e-02	5.904950e-03	5.602252e-01	4.007233e-02	1.931362e-04	5.075696e-02	-6.442066e+01
287	-6.441234e+01	1.363557e-03	4.069084e-01	5.151986e-02	5.948478e-03	5.602945e-01	4.004894e-02	1.995699e-04	0.000000e+00	-6.442049e+01
288	-6.441205e+01	1.363660e-03	4.075052e-01	5.152198e-02	5.991937e-03	5.603635e-01	4.002557e-02	1.994935e-04	5.010595e-02	-6.442032e+01
289	-6.441176e+01	1.363762e-03	4.080988e-01	5.152408e-02	6.035327e-03	5.604322e-01	4.000221e-02	2.061445e-04	0.000000e+00	-6.442015e+01
290	-6.441148e+01	1.363863e-03	4.086891e-01	5.152616e-02	6.078647e-03	5.605005e-01	3.997886e-02	2.057605e-04	4.940244e-02	-6.441998e+01
291	-6.441119e+01	1.363963e-03	4.092763e-01	5.152822e-02	6.121898e-03	5.605684e-01	3.995554e-02	2.126654e-04	0.000000e+00	-6.441981e+01
292	-6.441091e+01	1.364063e-03	4.098603e-01	5.153027e-02	6.165080e-03	5.606360e-01	3.993222e-02	2.119396e-04	4.863937e-02	-6.441965e+01
293	-6.441063e+01	1.364162e-03	4.104411e-01	5.153229e-02	6.208193e-03	5.607033e-01	3.990893e-02	2.190657e-04	0.000000e+00	-6.441948e+01
294	-6.441035e+01	1.364260e-03	4.110187e-01	5.153429e-02	6.251237e-03	5.607702e-01	3.988565e-02	2.180096e-04	4.782115e-02	-6.441932e+01
295	-6.441008e+01	1.364357e-03	4.115933e-01	5.153628e-02	6.294213e-03	5.608368e-01	3.986238e-02	2.253415e-04	0.000000e+00	-6.441916e+01
296	-6.440981e+01	1.364453e-03	4.121647e-01	5.153824e-02	6.337120e-03	5.609030e-01	3.983913e-02	2.239654e-04	4.695035e-02	-6.441900e+01
297	-6.440953e+01	1.364549e-03	4.127331e-01	5.154019e-02	6.379959e-03	5.609689e-01	3.981589e-02	2.314888e-04	0.000000e+00	-6.441884e+01
298	-6.440927e+01	1.364644e-03	4.132984e-01	5.154212e-02	6.422730e-03	5.610344e-01	3.979267e-02	2.298098e-04	4.603010e-02	-6.441868e+01
299	-6.440900e+01	1.364739e-03	4.138606e-01	5.154403e-02	6.465432e-03	5.610996e-01	3.976947e-02	2.375359e-04	0.000000e+00	-6.441853e+01
300	-6.440873e+01	1.364832e-03	4.144198e-01	5.154593e-02	6.508067e-03	5.611644e-01	3.974628e-02	2.355302e-04	4.505692e-02	-6.441837e+01
301	-6.440847e+01	1.364925e-03	4.149759e-01	5.154780e-02	6.550634e-03	5.612290e-01	3.972311e-02	2.434155e-04	0.000000e+00	-6.441822e+01
302	-6.440821e+01	1.365017e-03	4.155291e-01	5.154966e-02	6.593133e-03	5.612932e-01	3.969995e-02	2.411219e-04	4.403902e-02	-6.441807e+01
303	-6.440795e+01	1.365109e-03	4.160792e-01	5.155151e-02	6.635564e-03	5.613570e-01	3.967681e-02	2.491884e-04	0.000000e+00	-6.441791e+01
304	-6.440770e+01	1.365199e-03	4.166264e-01	5.155333e-02	6.677928e-03	5.614205e-01	3.965368e-02	2.465804e-04	4.297157e-02	-6.441777e+01
305	-6.440744e+01	1.365289e-03	4.171706e-01	5.155514e-02	6.720225e-03	5.614837e-01	3.963057e-02	2.547872e-04	0.000000e+00	-6.441762e+01
306	-6.440719e+01	1.365379e-03	4.177119e-01	5.155693e-02	6.762454e-03	5.615466e-01	3.960748e-02	2.518935e-04	4.186153e-02	-6.441747e+01
307	-6.440694e+01	1.365467e-03	4.182503e-01	5.155871e-02	6.804617e-03	5.616091e-01	3.958440e-02	2.602411e-04	0.000000e+00	-6.441732e+01
308	-6.440670e+01	1.365555e-03	4.187857e-01	5.156047e-02	6.846712e-03	5.616713e-01	3.956133e-02	2.570652e-04	4.070918e-02	-6.441718e+01
309	-6.440645e+01	1.365642e-03	4.193182e-01	5.156221e-02	6.888741e-03	5.617332e-01	3.953829e-02	2.655475e-04	0.000000e+00	-6.441703e+01
310	-6.440621e+01	1.365728e-03	4.198479e-01	5.156394e-02	6.930703e-03	5.617948e-01	3.951525e-02	2.620917e-04	3.951538e-02	-6.441689e+01
311	-6.440597e+01	1.365814e-03	4.203747e-01	5.156565e-02	6.972598e-03	5.618560e-01	3.949223e-02	2.707036e-04	0.000000e+00	-6.441675e+01
312	-6.440573e+01	1.365899e-03	4.208987e-01	5.156735e-02	7.014427e-03	5.619170e-01	3.946923e-02	2.669613e-04	3.827996e-02	-6.441661e+01
313	-6.440549e+01	1.365983e-03	4.214198e-01	5.156903e-02	7.056190e-03	5.619776e-01	3.944624e-02	2.756750e-04	0.000000e+00	-6.441647e+01
314	-6.440526e+01	1.366067e-03	4.219381e-01	5.157070e-02	7.097887e-03	5.620379e-01	3.942327e-02	2.716704e-04	3.700813e-02	-6.441633e+01
315	-6.440502e+01	1.366149e-03	4.224536e-01	5.157235e-02	7.139517e-03	5.620979e-01	3.940032e-02	2.804916e-04	0.000000e+00	-6.441619e+01
316	-6.440479e+01	1.366232e-03	4.229663e-01	5.157399e-02	7.181082e-03	5.621575e-01	3.937738e-02	2.762158e-04	3.569842e-02	-6.441605e+01
317	-6.440456e+01	1.366313e-03	4.234763e-01	5.157561e-02	7.222581e-03	5.622169e-01	3.935445e-02	2.851193e-04	0.000000e+00	-6.441592e+01
318	-6.440434e+01	1.366394e-03	4.239835e-01	5.157722e-02	7.264014e-03	5.622759e-01	3.933154e-02	2.805944e-04	3.435557e-02	-6.441578e+01
319	-6.440411e+01	1.366474e-03	4.244879e-01	5.157881e-02	7.305381e-03	5.623347e-01	3.930865e-02	2.895885e-04	0.000000e+00	-6.441565e+01
320	-6.440389e+01	1.366553e-03	4.249897e-01	5.158039e-02	7.346683e-03	5.623931e-01	3.928577e-02	2.848034e-04	3.297765e-02	-6.441552e+01
321	-6.440367e+01	1.366632e-03	4.254887e-01	5.158195e-02	7.387920e-03	5.624512e-01	3.926290e-02	2.938652e-04	0.000000e+00	-6.441539e+01
322	-6.440345e+01	1.366709e-03	4.259850e-01	5.158350e-02	7.429092e-03	5.625090e-01	3.924006e-02	2.888318e-04	3.156813e-02	-6.441526e+01
323	-6.440323e+01	1.366787e-03	4.264786e-01	5.158504e-02	7.470198e-03	5.625665e-01	3.921722e-02	2.979481e-04	0.000000e+00	-6.441513e+01
324	-6.440302e+01	1.366863e-03	4.269696e-01	5.158656e-02	7.511240e-03	5.626237e-01	3.919440e-02	2.926774e-04	3.012943e-02	-6.441500e+01
325	-6.440281e+01	1.366939e-03	4.274579e-01	5.158807e-02	7.552217e-03	5.626806e-01	3.917160e-02	3.018361e-04	0.000000e+00	-6.441487e+01
326	-6.440260e+01	1.367014e-03	4.279436e-01	5.158957e-02	7.593129e-03	5.627372e-01	3.914882e-02	2.963379e-04	2.866373e-02	-6.441475e+01
327	-6.440239e+01	1.367089e-03	4.284266e-01	5.159105e-02	7.633976e-03	5.627936e-01	3.912605e-02	3.055282e-04	0.000000e+00	-6.441462e+01
328	-6.440218e+01	1.367163e-03	4.289071e-01	5.159251e-02	7.674759e-03	5.628496e-01	3.910329e-02	2.998113e-04	2.717300e-02	-6.441450e+01
329	-6.440198e+01	1.367236e-03	4.293849e-01	5.159397e-02	7.715478e-03	5.629053e-01	3.908055e-02	3.090235e-04	0.000000e+00	-6.441438e+01
330	-6.440177e+01	1.367308e-03	4.298602e-01	5.159541e-02	7.756133e-03	5.629607e-01	3.905782e-02	3.031037e-04	2.565980e-02	-6.441426e+01
331	-6.440157e+01	1.367380e-03	4.303329e-01	5.159684e-02	7.796723e-03	5.630158e-01	3.903511e-02	3.123530e-04	0.000000e+00	-6.441414e+01
332	-6.440137e+01	1.367451e-03	4.308031e-01	5.159826e-02	7.837250e-03	5.630707e-01	3.901242e-02	3.062052e-04	2.412009e-02	-6.441402e+01
333	-6.440118e+01	1.367522e-03	4.312707e-01	5.159966e-02	7.877713e-03	5.631252e-01	3.898974e-02	3.154520e-04	0.000000e+00	-6.441390e+01
334	-6.440098e+01	1.367591e-03	4.317358e-01	5.160105e-02	7.918112e-03	5.631795e-01	3.896708e-02	3.090984e-04	2.256005e-02	-6.441378e+01
335	-6.440079e+01	1.367661e-03	4.321983e-01	5.160243e-02	7.958447e-03	5.632334e-01	3.894443e-02	3.183210e-04	0.000000e+00	-6.441366e+01
336	-6.440060e+01	1.367729e-03	4.326584e-01	5.160379e-02	7.998719e-03	5.632871e-01	3.892180e-02	3.117983e-04	2.098552e-02	-6.441354e+01
337	-6.440041e+01	1.367797e-03	4.331160e-01	5.160514e-02	8.038928e-03	5.633405e-01	3.889918e-02	3.210233e-04	0.000000e+00	-6.441343e+01
338	-6.440022e+01	1.367864e-03	4.335711e-01	5.160648e-02	8.079073e-03	5.633937e-01	3.887658e-02	3.143037e-04	1.939106e-02	-6.441331e+01
339	-6.440004e+01	1.367931e-03	4.340238e-01	5.160781e-02	8.119155e-03	5.634465e-01	3.885399e-02	3.234952e-04	0.000000e+00	-6.441320e+01
340	-6.439985e+01	1.367997e-03	4.344740e-01	5.160912e-02	8.159175e-03	5.634990e-01	3.883142e-02	3.166056e-04	1.778295e-02	-6.441309e+01
341	-6.439967e+01	1.368062e-03	4.349218e-01	5.161043e-02	8.199131e-03	5.635513e-01	3.880886e-02	3.257688e-04	0.000000e+00	-6.441298e+01
342	-6.439949e+01	1.368126e-03	4.353672e-01	5.161172e-02	8.239025e-03	5.636033e-01	3.878632e-02	3.187037e-04	1.616013e-02	-6.441286e+01
343	-6.439931e+01	1.368190e-03	4.358101e-01	5.161300e-02	8.278856e-03	5.636550e-01	3.876380e-02	3.278131e-04	0.000000e+00	-6.441276e+01
344	-6.439914e+01	1.368254e-03	4.362507e-01	5.161426e-02	8.318624e-03	5.637065e-01	3.874129e-02	3.205974e-04	1.452762e-02	-6.441265e+01
345	-6.439896e+01	1.368316e-03	4.366889e-01	5.161552e-02	8.358330e-03	5.637576e-01	3.871879e-02	3.296599e-04	0.000000e+00	-6.441254e+01
346	-6.439879e+01	1.368378e-03	4.371248e-01	5.161676e-02	8.397974e-03	5.638085e-01	3.869631e-02	3.222940e-04	1.288478e-02	-6.441243e+01
347	-6.439862e+01	1.368440e-03	4.375582e-01	5.161799e-02	8.437556e-03	5.638592e-01	3.867385e-02	3.313096e-04	0.000000e+00	-6.441232e+01
348	-6.439845e+01	1.368500e-03	4.379894e-01	5.161922e-02	8.477075e-03	5.639095e-01	3.865140e-02	3.237778e-04	1.123003e-02	-6.441222e+01
349	-6.439829e+01	1.368560e-03	4.384182e-01	5.162042e-02	8.516533e-03	5.639596e-01	3.862896e-02	3.327013e-04	0.000000e+00	-6.441211e+01
350	-6.439812e+01	1.368620e-03	4.388447e-01	5.162162e-02	8.555929e-03	5.640094e-01	3.860654e-02	3.250491e-04	9.572462e-03	-6.441201e+01
351	-6.439796e+01	1.368679e-03	4.392689e-01	5.162281e-02	8.595263e-03	5.640589e-01	3.858414e-02	3.338983e-04	0.000000e+00	-6.441191e+01
352	-6.439780e+01	1.368737e-03	4.396908e-01	5.162398e-02	8.634535e-03	5.641082e-01	3.856175e-02	3.261235e-04	7.910064e-03	-6.441180e+01
353	-6.439764e+01	1.368795e-03	4.401105e-01	5.162514e-02	8.673746e-03	5.641572e-01	3.853938e-02	3.349013e-04	0.000000e+00	-6.441170e+01
354	-6.439748e+01	1.368852e-03	4.405278e-01	5.162630e-02	8.712896e-03	5.642060e-01	3.851702e-02	3.269860e-04	6.240755e-03	-6.441160e+01
355	-6.439732e+01	1.368908e-03	4.409430e-01	5.162744e-02	8.751984e-03	5.642545e-01	3.849468e-02	3.356505e-04	0.000000e+00	-6.441150e+01
356	-6.439717e+01	1.368964e-03	4.413558e-01	5.162857e-02	8.791012e-03	5.643027e-01	3.847235e-02	3.276373e-04	4.572977e-03	-6.441140e+01
357	-6.439702e+01	1.369019e-03	4.417665e-01	5.162969e-02	8.829978e-03	5.643507e-01	3.845004e-02	3.362091e-04	0.000000e+00	-6.441130e+01
358	-6.439687e+01	1.369073e-03	4.421749e-01	5.163079e-02	8.868884e-03	5.643984e-01	3.842775e-02	3.280858e-04	2.903475e-03	-6.441121e+01
359	-6.439672e+01	1.369127e-03	4.425812e-01	5.163189e-02	8.907728e-03	5.644458e-01	3.840546e-02	3.365477e-04	0.000000e+00	-6.441111e+01
360	-6.439657e+01	1.369181e-03	4.429852e-01	5.163298e-02	8.946512e-03	5.644930e-01	3.838320e-02	3.283172e-04	1.234229e-03	-6.441101e+01
361	-6.439643e+01	1.369233e-03	4.433871e-01	5.163405e-02	8.985236e-03	5.645399e-01	3.836095e-02	3.366388e-04	0.000000e+00	-6.441092e+01
362	-6.439628e+01	1.369286e-03	4.437868e-01	5.163512e-02	9.023899e-03	5.645866e-01	3.833871e-02	3.283405e-04	-4.277666e-04	-6.441082e+01
363	-6.439614e+01	1.369337e-03	4.441844e-01	5.163617e-02	9.062502e-03	5.646330e-01	3.831649e-02	3.365448e-04	0.000000e+00	-6.441073e+01
364	-6.439600e+01	1.369388e-03	4.445798e-01	5.163722e-02	9.101044e-03	5.646792e-01	3.829429e-02	3.281646e-04	-2.086215e-03	-6.441063e+01
365	-6.439586e+01	1.369438e-03	4.449730e-01	5.163825e-02	9.139526e-03	5.647251e-01	3.827210e-02	3.362375e-04	0.000000e+00	-6.441054e+01
366	-6.439573e+01	1.369488e-03	4.453642e-01	5.163927e-02	9.177949e-03	5.647708e-01	3.824992e-02	3.277833e-04	-3.738922e-03	-6.441045e+01
367	-6.439559e+01	1.369537e-03	4.457532e-01	5.164029e-02	9.216311e-03	5.648162e-01	3.822776e-02	3.357190e-04	0.000000e+00	-6.441036e+01
368	-6.439546e+01	1.369586e-03	4.461402e-01	5.164129e-02	9.254614e-03	5.648614e-01	3.820562e-02	3.271907e-04	-5.385333e-03	-6.441027e+01
369	-6.439533e+01	1.369634e-03	4.465251e-01	5.164228e-02	9.292857e-03	5.649063e-01	3.818349e-02	3.349630e-04	0.000000e+00	-6.441018e+01
370	-6.439520e+01	1.369681e-03	4.469078e-01	5.164326e-02	9.331041e-03	5.649510e-01	3.816137e-02	3.263962e-04	-7.019246e-03	-6.441009e+01
371	-6.439507e+01	1.369728e-03	4.472886e-01	5.164423e-02	9.369165e-03	5.649955e-01	3.813928e-02	3.340306e-04	0.000000e+00	-6.441000e+01
372	-6.439494e+01	1.369774e-03	4.476672e-01	5.164520e-02	9.407230e-03	5.650397e-01	3.811719e-02	3.254020e-04	-8.645556e-03	-6.440991e+01
373	-6.439482e+01	1.369820e-03	4.480439e-01	5.164615e-02	9.445236e-03	5.650836e-01	3.809512e-02	3.328665e-04	0.000000e+00	-6.440983e+01
374	-6.439470e+01	1.369865e-03	4.484185e-01	5.164709e-02	9.483182e-03	5.651273e-01	3.807307e-02	3.242025e-04	-1.025841e-02	-6.440974e+01
375	-6.439457e+01	1.369909e-03	4.487911e-01	5.164802e-02	9.521070e-03	5.651708e-01	3.805103e-02	3.315026e-04	0.000000e+00	-6.440966e+01
376	-6.439445e+01	1.369953e-03	4.491617e-01	5.164894e-02	9.558898e-03	5.652140e-01	3.802901e-02	3.228005e-04	-1.185862e-02	-6.440957e+01
377	-6.439434e+01	1.369996e-03	4.495302e-01	5.164985e-02	9.596668e-03	5.652570e-01	3.800700e-02	3.299138e-04	0.000000e+00	-6.440949e+01
378	-6.439422e+01	1.370039e-03	4.498968e-01	5.165076e-02	9.634380e-03	5.652998e-01	3.798501e-02	3.211985e-04	-1.344149e-02	-6.440940e+01
379	-6.439411e+01	1.370081e-03	4.502615e-01	5.165165e-02	9.672032e-03	5.653423e-01	3.796303e-02	3.281320e-04	0.000000e+00	-6.440932e+01
380	-6.439399e+01	1.370123e-03	4.506241e-01	5.165253e-02	9.709627e-03	5.653846e-01	3.794107e-02	3.194061e-04	-1.500742e-02	-6.440924e+01
381	-6.439388e+01	1.370164e-03	4.509848e-01	5.165340e-02	9.747163e-03	5.654267e-01	3.791912e-02	3.261600e-04	0.000000e+00	-6.440916e+01
382	-6.439377e+01	1.370204e-03	4.513436e-01	5.165427e-02	9.784641e-03	5.654685e-01	3.789719e-02	3.174192e-04	-1.655690e-02	-6.440908e+01
383	-6.439366e+01	1.370244e-03	4.517005e-01	5.165512e-02	9.822060e-03	5.655101e-01	3.787527e-02	3.239737e-04	0.000000e+00	-6.440900e+01
384	-6.439356e+01	1.370284e-03	4.520554e-01	5.165596e-02	9.859422e-03	5.655514e-01	3.785337e-02	3.152403e-04	-1.808569e-02	-6.440891e+01
385	-6.439345e+01	1.370323e-03	4.524084e-01	5.165680e-02	9.896726e-03	5.655926e-01	3.783148e-02	3.216042e-04	0.000000e+00	-6.440884e+01
386	-6.439335e+01	1.370361e-03	4.527595e-01	5.165762e-02	9.933972e-03	5.656335e-01	3.780961e-02	3.128728e-04	-1.959522e-02	-6.440876e+01
387	-6.439325e+01	1.370399e-03	4.531087e-01	5.165844e-02	9.971160e-03	5.656742e-01	3.778775e-02	3.190284e-04	0.000000e+00	-6.440868e+01
388	-6.439315e+01	1.370436e-03	4.534560e-01	5.165925e-02	1.000829e-02	5.657146e-01	3.776591e-02	3.103199e-04	-2.108162e-02	-6.440860e+01
389	-6.439305e+01	1.370473e-03	4.538015e-01	5.166004e-02	1.004536e-02	5.657548e-01	3.774408e-02	3.162769e-04	0.000000e+00	-6.440852e+01
390	-6.439295e+01	1.370509e-03	4.541451e-01	5.166083e-02	1.008238e-02	5.657948e-01	3.772227e-02	3.075848e-04	-2.254652e-02	-6.440845e+01
391	-6.439285e+01	1.370544e-03	4.544869e-01	5.166161e-02	1.011934e-02	5.658346e-01	3.770047e-02	3.133269e-04	0.000000e+00	-6.440837e+01
392	-6.439276e+01	1.370579e-03	4.548268e-01	5.166238e-02	1.015624e-02	5.658742e-01	3.767869e-02	3.046706e-04	-2.398635e-02	-6.440830e+01
393	-6.439267e+01	1.370614e-03	4.551649e-01	5.166314e-02	1.019309e-02	5.659135e-01	3.765692e-02	3.102087e-04	0.000000e+00	-6.440822e+01
394	-6.439258e+01	1.370648e-03	4.555012e-01	5.166389e-02	1.022987e-02	5.659526e-01	3.763517e-02	3.015749e-04	-2.540354e-02	-6.440815e+01
395	-6.439249e+01	1.370681e-03	4.558356e-01	5.166463e-02	1.026660e-02	5.659915e-01	3.761344e-02	3.068754e-04	0.000000e+00	-6.440808e+01
396	-6.439240e+01	1.370714e-03	4.561683e-01	5.166537e-02	1.030328e-02	5.660302e-01	3.759171e-02	2.983012e-04	-2.679102e-02	-6.440800e+01
397	-6.439231e+01	1.370746e-03	4.564992e-01	5.166609e-02	1.033990e-02	5.660686e-01	3.757001e-02	3.033829e-04	0.000000e+00	-6.440793e+01
398	-6.439223e+01	1.370778e-03	4.568283e-01	5.166681e-02	1.037646e-02	5.661069e-01	3.754832e-02	2.948662e-04	-2.815087e-02	-6.440786e+01
399	-6.439214e+01	1.370810e-03	4.571556e-01	5.166751e-02	1.041296e-02	5.661449e-01	3.752664e-02	2.997345e-04	0.000000e+00	-6.440779e+01
400	-6.439206e+01	1.370840e-03	4.574812e-01	5.166821e-02	1.044941e-02	5.661827e-01	3.750498e-02	2.912608e-04	-2.948508e-02	-6.440772e+01
401	-6.439198e+01	1.370871e-03	4.578050e-01	5.166890e-02	1.048580e-02	5.662203e-01	3.748333e-02	2.958854e-04	0.000000e+00	-6.440765e+01
402	-6.439190e+01	1.370900e-03	4.581271e-01	5.166958e-02	1.052214e-02	5.662577e-01	3.746170e-02	2.874895e-04	-3.078713e-02	-6.440758e+01
403	-6.439183e+01	1.370930e-03	4.584474e-01	5.167025e-02	1.055842e-02	5.662948e-01	3.744008e-02	2.918898e-04	0.000000e+00	-6.440751e+01
404	-6.439175e+01	1.370958e-03	4.587660e-01	5.167092e-02	1.059464e-02	5.663318e-01	3.741848e-02	2.835624e-04	-3.205989e-02	-6.440744e+01
405	-6.439168e+01	1.370987e-03	4.590829e-01	5.167157e-02	1.063081e-02	5.663685e-01	3.739689e-02	2.877275e-04	0.000000e+00	-6.440738e+01
406	-6.439160e+01	1.371014e-03	4.593982e-01	5.167222e-02	1.066692e-02	5.664051e-01	3.737532e-02	2.794776e-04	-3.330139e-02	-6.440731e+01
407	-6.439153e+01	1.371042e-03	4.597117e-01	5.167285e-02	1.070298e-02	5.664414e-01	3.735376e-02	2.834037e-04	0.000000e+00	-6.440724e+01
408	-6.439146e+01	1.371068e-03	4.600235e-01	5.167348e-02	1.073898e-02	5.664775e-01	3.733222e-02	2.752395e-04	-3.451042e-02	-6.440717e+01
409	-6.439139e+01	1.371094e-03	4.603337e-01	5.167410e-02	1.077493e-02	5.665135e-01	3.731070e-02	2.789236e-04	0.000000e+00	-6.440711e+01
410	-6.439133e+01	1.371120e-03	4.606422e-01	5.167471e-02	1.081082e-02	5.665492e-01	3.728918e-02	2.708527e-04	-3.568592e-02	-6.440704e+01
411	-6.439126e+01	1.371145e-03	4.609490e-01	5.167532e-02	1.084665e-02	5.665847e-01	3.726769e-02	2.742922e-04	0.000000e+00	-6.440698e+01
412	-6.439120e+01	1.371170e-03	4.612542e-01	5.167591e-02	1.088244e-02	5.666200e-01	3.724620e-02	2.663219e-04	-3.682690e-02	-6.440691e+01
413	-6.439113e+01	1.371194e-03	4.615577e-01	5.167650e-02	1.091816e-02	5.666551e-01	3.722474e-02	2.695148e-04	0.000000e+00	-6.440685e+01
414	-6.439107e+01	1.371218e-03	4.618596e-01	5.167708e-02	1.095383e-02	5.666900e-01	3.720329e-02	2.616517e-04	-3.793251e-02	-6.440679e+01
415	-6.439101e+01	1.371241e-03	4.621599e-01	5.167765e-02	1.098945e-02	5.667247e-01	3.718185e-02	2.645966e-04	0.000000e+00	-6.440672e+01
416	-6.439095e+01	1.371264e-03	4.624586e-01	5.167821e-02	1.102501e-02	5.667592e-01	3.716043e-02	2.568415e-04	-3.900252e-02	-6.440666e+01
417	-6.439090e+01	1.371286e-03	4.627557e-01	5.167876e-02	1.106052e-02	5.667935e-01	3.713902e-02	2.595217e-04	0.000000e+00	-6.440660e+01
418	-6.439084e+01	1.371308e-03	4.630512e-01	5.167931e-02	1.109597e-02	5.668276e-01	3.711762e-02	2.519017e-04	-4.003253e-02	-6.440654e+01
419	-6.439079e+01	1.371329e-03	4.633451e-01	5.167984e-02	1.113137e-02	5.668615e-01	3.709625e-02	2.543384e-04	0.000000e+00	-6.440648e+01
420	-6.439073e+01	1.371350e-03	4.636374e-01	5.168037e-02	1.116671e-02	5.668952e-01	3.707488e-02	2.468427e-04	-4.102577e-02	-6.440642e+01
421	-6.439068e+01	1.371370e-03	4.639282e-01	5.168089e-02	1.120200e-02	5.669287e-01	3.705354e-02	2.490301e-04	0.000000e+00	-6.440636e+01
422	-6.439063e+01	1.371390e-03	4.642174e-01	5.168141e-02	1.123724e-02	5.669621e-01	3.703220e-02	2.416586e-04	-4.198166e-02	-6.440630e+01
423	-6.439058e+01	1.371409e-03	4.645050e-01	5.168191e-02	1.127242e-02	5.669952e-01	3.701088e-02	2.435822e-04	0.000000e+00	-6.440624e+01
424	-6.439053e+01	1.371428e-03	4.647911e-01	5.168241e-02	1.130755e-02	5.670281e-01	3.698958e-02	2.363600e-04	-4.289623e-02	-6.440618e+01
425	-6.439049e+01	1.371447e-03	4.650757e-01	5.168290e-02	1.134262e-02	5.670609e-01	3.696829e-02	2.380404e-04	0.000000e+00	-6.440612e+01
426	-6.439044e+01	1.371465e-03	4.653587e-01	5.168338e-02	1.137764e-02	5.670934e-01	3.694702e-02	2.309515e-04	-4.377316e-02	-6.440606e+01
427	-6.439040e+01	1.371482e-03	4.656403e-01	5.168385e-02	1.141261e-02	5.671258e-01	3.692576e-02	2.323702e-04	0.000000e+00	-6.440601e+01
428	-6.439036e+01	1.371499e-03	4.659203e-01	5.168432e-02	1.144752e-02	5.671579e-01	3.690451e-02	2.254336e-04	-4.460869e-02	-6.440595e+01
429	-6.439032e+01	1.371516e-03	4.661988e-01	5.168478e-02	1.148238e-02	5.671899e-01	3.688328e-02	2.265976e-04	0.000000e+00	-6.440589e+01
430	-6.439028e+01	1.371532e-03	4.664758e-01	5.168523e-02	1.151719e-02	5.672217e-01	3.686207e-02	2.198123e-04	-4.540363e-02	-6.440584e+01
431	-6.439024e+01	1.371547e-03	4.667513e-01	5.168567e-02	1.155194e-02	5.672533e-01	3.684087e-02	2.207097e-04	0.000000e+00	-6.440578e+01
432	-6.439020e+01	1.371562e-03	4.670254e-01	5.168611e-02	1.158664e-02	5.672847e-01	3.681968e-02	2.140971e-04	-4.615464e-02	-6.440573e+01
433	-6.439017e+01	1.371577e-03	4.672980e-01	5.168653e-02	1.162129e-02	5.673160e-01	3.679851e-02	2.147488e-04	0.000000e+00	-6.440567e+01
434	-6.439013e+01	1.371591e-03	4.675691e-01	5.168695e-02	1.165589e-02	5.673470e-01	3.677736e-02	2.082936e-04	-4.686533e-02	-6.440562e+01
435	-6.439010e+01	1.371605e-03	4.678388e-01	5.168737e-02	1.169043e-02	5.673779e-01	3.675622e-02	2.086840e-04	0.000000e+00	-6.440556e+01
436	-6.439007e+01	1.371619e-03	4.681070e-01	5.168777e-02	1.172492e-02	5.674086e-01	3.673509e-02	2.024024e-04	-4.753254e-02	-6.440551e+01
437	-6.439004e+01	1.371631e-03	4.683738e-01	5.168817e-02	1.175936e-02	5.674391e-01	3.671398e-02	2.025394e-04	0.000000e+00	-6.440546e+01
438	-6.439001e+01	1.371644e-03	4.686392e-01	5.168856e-02	1.179374e-02	5.674694e-01	3.669288e-02	1.964297e-04	-4.815720e-02	-6.440541e+01
439	-6.438998e+01	1.371656e-03	4.689031e-01	5.168894e-02	1.182807e-02	5.674996e-01	3.667180e-02	1.963037e-04	0.000000e+00	-6.440535e+01
440	-6.438995e+01	1.371668e-03	4.691657e-01	5.168931e-02	1.186235e-02	5.675295e-01	3.665074e-02	1.903806e-04	-4.873691e-02	-6.440530e+01
441	-6.438993e+01	1.371679e-03	4.694268e-01	5.168968e-02	1.189658e-02	5.675593e-01	3.662968e-02	1.899999e-04	0.000000e+00	-6.440525e+01
442	-6.438991e+01	1.371689e-03	4.696865e-01	5.169004e-02	1.193075e-02	5.675889e-01	3.660865e-02	1.842614e-04	-4.927269e-02	-6.440520e+01
443	-6.438988e+01	1.371700e-03	4.699448e-01	5.169039e-02	1.196488e-02	5.676183e-01	3.658762e-02	1.836181e-04	0.000000e+00	-6.440515e+01
444	-6.438986e+01	1.371709e-03	4.702018e-01	5.169074e-02	1.199895e-02	5.676476e-01	3.656661e-02	1.780775e-04	-4.976241e-02	-6.440510e+01
445	-6.438984e+01	1.371719e-03	4.704574e-01	5.169108e-02	1.203297e-02	5.676767e-01	3.654562e-02	1.771802e-04	0.000000e+00	-6.440505e+01
446	-6.438982e+01	1.371728e-03	4.707116e-01	5.169141e-02	1.206694e-02	5.677056e-01	3.652464e-02	1.718389e-04	-5.020680e-02	-6.440500e+01
447	-6.438980e+01	1.371736e-03	4.709644e-01	5.169173e-02	1.210085e-02	5.677343e-01	3.650368e-02	1.706913e-04	0.000000e+00	-6.440495e+01
448	-6.438979e+01	1.371744e-03	4.712159e-01	5.169205e-02	1.213472e-02	5.677628e-01	3.648273e-02	1.655469e-04	-5.060648e-02	-6.440490e+01
449	-6.438977e+01	1.371752e-03	4.714661e-01	5.169236e-02	1.216853e-02	5.677912e-01	3.646179e-02	1.641428e-04	0.000000e+00	-6.440485e+01
450	-6.438976e+01	1.371759e-03	4.717149e-01	5.169266e-02	1.220229e-02	5.678194e-01	3.644087e-02	1.592075e-04	-5.095960e-02	-6.440480e+01
451	-6.438975e+01	1.371766e-03	4.719624e-01	5.169296e-02	1.223600e-02	5.678475e-01	3.641997e-02	1.575552e-04	0.000000e+00	-6.440476e+01
452	-6.438973e+01	1.371772e-03	4.722086e-01	5.169325e-02	1.226966e-02	5.678753e-01	3.639908e-02	1.528267e-04	-5.126722e-02	-6.440471e+01
453	-6.438972e+01	1.371778e-03	4.724534e-01	5.169353e-02	1.230327e-02	5.679030e-01	3.637820e-02	1.509209e-04	0.000000e+00	-6.440466e+01
454	-6.438971e+01	1.371784e-03	4.726969e-01	5.169380e-02	1.233683e-02	5.679306e-01	3.635734e-02	1.464071e-04	-5.152803e-02	-6.440462e+01
455	-6.438971e+01	1.371789e-03	4.729392e-01	5.169407e-02	1.237034e-02	5.679579e-01	3.633649e-02	1.442470e-04	0.000000e+00	-6.440457e+01
456	-6.438970e+01	1.371794e-03	4.731801e-01	5.169433e-02	1.240379e-02	5.679851e-01	3.631566e-02	1.399581e-04	-5.174090e-02	-6.440452e+01
457	-6.438969e+01	1.371798e-03	4.734198e-01	5.169458e-02	1.243720e-02	5.680122e-01	3.629485e-02	1.375523e-04	0.000000e+00	-6.440448e+01
458	-6.438969e+01	1.371802e-03	4.736582e-01	5.169483e-02	1.247055e-02	5.680390e-01	3.627404e-02	1.334857e-04	-5.190698e-02	-6.440443e+01
459	-6.438969e+01	1.371806e-03	4.738953e-01	5.169507e-02	1.250386e-02	5.680657e-01	3.625325e-02	1.308306e-04	0.000000e+00	-6.440439e+01
460	-6.438968e+01	1.371809e-03	4.741311e-01	5.169530e-02	1.253711e-02	5.680922e-01	3.623248e-02	1.269957e-04	-5.202497e-02	-6.440434e+01
461	-6.438968e+01	1.371811e-03	4.743657e-01	5.169553e-02	1.257031e-02	5.681186e-01	3.621172e-02	1.240995e-04	0.000000e+00	-6.440430e+01
462	-6.438968e+01	1.371814e-03	4.745990e-01	5.169575e-02	1.260347e-02	5.681448e-01	3.619098e-02	1.204937e-04	-5.209592e-02	-6.440426e+01
463	-6.438968e+01	1.371816e-03	4.748311e-01	5.169596e-02	1.263657e-02	5.681709e-01	3.617025e-02	1.173536e-04	0.000000e+00	-6.440421e+01
464	-6.438969e+01	1.371817e-03	4.750619e-01	5.169617e-02	1.266962e-02	5.681967e-01	3.614953e-02	1.139834e-04	-5.211893e-02	-6.440417e+01
465	-6.438969e+01	1.371818e-03	4.752915e-01	5.169637e-02	1.270262e-02	5.682225e-01	3.612883e-02	1.106001e-04	0.000000e+00	-6.440413e+01
466	-6.438970e+01	1.371819e-03	4.755199e-01	5.169656e-02	1.273558e-02	5.682480e-01	3.610815e-02	1.074733e-04	-5.209327e-02	-6.440408e+01
467	-6.438970e+01	1.371819e-03	4.757470e-01	5.169675e-02	1.276848e-02	5.682734e-01	3.608747e-02	1.038549e-04	0.000000e+00	-6.440404e+01
468	-6.438971e+01	1.371819e-03	4.759730e-01	5.169693e-02	1.280133e-02	5.682987e-01	3.606682e-02	1.009695e-04	-5.201997e-02	-6.440400e+01
469	-6.438972e+01	1.371819e-03	4.761977e-01	5.169710e-02	1.283414e-02	5.683238e-01	3.604617e-02	9.711466e-05	0.000000e+00	-6.440396e+01
470	-6.438973e+01	1.371818e-03	4.764213e-01	5.169727e-02	1.286689e-02	5.683487e-01	3.602555e-02	9.447584e-05	-5.189837e-02	-6.440392e+01
471	-6.438974e+01	1.371817e-03	4.766436e-01	5.169743e-02	1.289960e-02	5.683735e-01	3.600493e-02	9.038599e-05	0.000000e+00	-6.440388e+01
472	-6.438975e+01	1.371815e-03	4.768648e-01	5.169758e-02	1.293225e-02	5.683981e-01	3.598433e-02	8.800027e-05	-5.172796e-02	-6.440384e+01
473	-6.438976e+01	1.371813e-03	4.770848e-01	5.169773e-02	1.296486e-02	5.684225e-01	3.596375e-02	8.368302e-05	0.000000e+00	-6.440380e+01
474	-6.438977e+01	1.371810e-03	4.773036e-01	5.169787e-02	1.299742e-02	5.684468e-01	3.594318e-02	8.154700e-05	-5.150983e-02	-6.440376e+01
475	-6.438979e+01	1.371808e-03	4.775212e-01	5.169801e-02	1.302993e-02	5.684710e-01	3.592262e-02	7.699665e-05	0.000000e+00	-6.440372e+01
476	-6.438980e+01	1.371805e-03	4.777377e-01	5.169813e-02	1.306238e-02	5.684950e-01	3.590208e-02	7.512202e-05	-5.124226e-02	-6.440368e+01
477	-6.438982e+01	1.371801e-03	4.779531e-01	5.169826e-02	1.309480e-02	5.685188e-01	3.588156e-02	7.034827e-05	0.000000e+00	-6.440364e+01
478	-6.438984e+01	1.371797e-03	4.781672e-01	5.169837e-02	1.312716e-02	5.685425e-01	3.586104e-02	6.873498e-05	-5.092622e-02	-6.440360e+01
479	-6.438986e+01	1.371793e-03	4.783803e-01	5.169848e-02	1.315947e-02	5.685661e-01	3.584055e-02	6.374253e-05	0.000000e+00	-6.440356e+01
480	-6.438988e+01	1.371788e-03	4.785922e-01	5.169858e-02	1.319173e-02	5.685895e-01	3.582006e-02	6.238819e-05	-5.056240e-02	-6.440352e+01
481	-6.438990e+01	1.371783e-03	4.788030e-01	5.169868e-02	1.322395e-02	5.686127e-01	3.579960e-02	5.717356e-05	0.000000e+00	-6.440348e+01
482	-6.438992e+01	1.371778e-03	4.790126e-01	5.169877e-02	1.325612e-02	5.686358e-01	3.577914e-02	5.608663e-05	-5.014963e-02	-6.440345e+01
483	-6.438995e+01	1.371772e-03	4.792212e-01	5.169886e-02	1.328824e-02	5.686588e-01	3.575870e-02	5.065462e-05	0.000000e+00	-6.440341e+01
484	-6.438997e+01	1.371766e-03	4.794286e-01	5.169894e-02	1.332031e-02	5.686816e-01	3.573828e-02	4.983919e-05	-4.968798e-02	-6.440337e+01
485	-6.439000e+01	1.371759e-03	4.796349e-01	5.169901e-02	1.335233e-02	5.687042e-01	3.571787e-02	4.419623e-05	0.000000e+00	-6.440333e+01
486	-6.439002e+01	1.371752e-03	4.798402e-01	5.169908e-02	1.338430e-02	5.687267e-01	3.569747e-02	4.365160e-05	-4.917814e-02	-6.440330e+01
487	-6.439005e+01	1.371745e-03	4.800443e-01	5.169914e-02	1.341623e-02	5.687491e-01	3.567709e-02	3.779917e-05	0.000000e+00	-6.440326e+01
488	-6.439008e+01	1.371738e-03	4.802474e-01	5.169919e-02	1.344811e-02	5.687713e-01	3.565672e-02	3.752843e-05	-4.861997e-02	-6.440323e+01
489	-6.439011e+01	1.371730e-03	4.804493e-01	5.169924e-02	1.347994e-02	5.687934e-01	3.563637e-02	3.146988e-05	0.000000e+00	-6.440319e+01
490	-6.439014e+01	1.371721e-03	4.806502e-01	5.169928e-02	1.351172e-02	5.688153e-01	3.561603e-02	3.147605e-05	-4.801350e-02	-6.440316e+01
491	-6.439017e+01	1.371713e-03	4.808501e-01	5.169932e-02	1.354346e-02	5.688371e-01	3.559570e-02	2.521469e-05	0.000000e+00	-6.440312e+01
492	-6.439020e+01	1.371704e-03	4.810488e-01	5.169935e-02	1.357514e-02	5.688587e-01	3.557539e-02	2.550026e-05	-4.735881e-02	-6.440309e+01
493	-6.439024e+01	1.371695e-03	4.812465e-01	5.169937e-02	1.360678e-02	5.688802e-01	3.555510e-02	1.903989e-05	0.000000e+00	-6.440305e+01
494	-6.439027e+01	1.371685e-03	4.814432e-01	5.169939e-02	1.363838e-02	5.689016e-01	3.553482e-02	1.960734e-05	-4.665603e-02	-6.440302e+01
495	-6.439031e+01	1.371675e-03	4.816388e-01	5.169941e-02	1.366992e-02	5.689228e-01	3.551455e-02	1.295167e-05	0.000000e+00	-6.440298e+01
496	-6.439034e+01	1.371664e-03	4.818334e-01	5.169941e-02	1.370142e-02	5.689439e-01	3.549430e-02	1.380301e-05	-4.590532e-02	-6.440295e+01
497	-6.439038e+01	1.371654e-03	4.820269e-01	5.169941e-02	1.373287e-02	5.689648e-01	3.547406e-02	6.956171e-06	0.000000e+00	-6.440291e+01
498	-6.439042e+01	1.371643e-03	4.822194e-01	5.169941e-02	1.376427e-02	5.689856e-01	3.545383e-02	8.093448e-06	-4.510691e-02	-6.440288e+01
499	-6.439046e+01	1.371631e-03	4.824109e-01	5.169940e-02	1.379563e-02	5.690063e-01	3.543362e-02	1.059447e-06	0.000000e+00	-6.440285e+01
500	-6.439050e+01	1.371619e-03	4.826014e-01	5.169939e-02	1.382694e-02	5.690268e-01	3.541343e-02	2.484299e-06	-4.426103e-02	-6.440282e+01
501	-6.439054e+01	1.371607e-03	4.827909e-01	5.169936e-02	1.385820e-02	5.690472e-01	3.539325e-02	-4.732684e-06	0.000000e+00	-6.440278e+01
502	-6.439058e+01	1.371595e-03	4.829793e-01	5.169934e-02	1.388942e-02	5.690675e-01	3.537308e-02	-3.018897e-06	-4.336795e-02	-6.440275e+01
503	-6.439062e+01	1.371582e-03	4.831668e-01	5.169930e-02	1.392059e-02	5.690876e-01	3.535293e-02	-1.041574e-05	0.000000e+00	-6.440272e+01
504	-6.439067e+01	1.371569e-03	4.833532e-01	5.169927e-02	1.395171e-02	5.691075e-01	3.533279e-02	-8.410446e-06	-4.242774e-02	-6.440269e+01
505	-6.439071e+01	1.371556e-03	4.835387e-01	5.169922e-02	1.398279e-02	5.691274e-01	3.531267e-02	-1.598183e-05	0.000000e+00	-6.440266e+01
506	-6.439076e+01	1.371542e-03	4.837232e-01	5.169917e-02	1.401382e-02	5.691471e-01	3.529256e-02	-1.368389e-05	-4.144080e-02	-6.440263e+01
507	-6.439081e+01	1.371528e-03	4.839067e-01	5.169912e-02	1.404480e-02	5.691667e-01	3.527246e-02	-2.142570e-05	0.000000e+00	-6.440259e+01
508	-6.439086e+01	1.371514e-03	4.840893e-01	5.169906e-02	1.407574e-02	5.691861e-01	3.525238e-02	-1.883401e-05	-4.040745e-02	-6.440256e+01
509	-6.439090e+01	1.371499e-03	4.842708e-01	5.169899e-02	1.410663e-02	5.692054e-01	3.523231e-02	-2.674169e-05	0.000000e+00	-6.440253e+01
510	-6.439095e+01	1.371484e-03	4.844514e-01	5.169892e-02	1.413748e-02	5.692246e-01	3.521226e-02	-2.385498e-05	-3.932801e-02	-6.440250e+01
511	-6.439101e+01	1.371468e-03	4.846311e-01	5.169885e-02	1.416828e-02	5.692437e-01	3.519222e-02	-3.192422e-05	0.000000e+00	-6.440247e+01
512	-6.439106e+01	1.371453e-03	4.848098e-01	5.169876e-02	1.419903e-02	5.692626e-01	3.517220e-02	-2.874151e-05	-3.820282e-02	-6.440244e+01
513	-6.439111e+01	1.371437e-03	4.849875e-01	5.169868e-02	1.422974e-02	5.692814e-01	3.515219e-02	-3.696781e-05	0.000000e+00	-6.440241e+01
514	-6.439116e+01	1.371420e-03	4.851643e-01	5.169858e-02	1.426040e-02	5.693001e-01	3.513219e-02	-3.348792e-05	-3.703220e-02	-6.440238e+01
515	-6.439122e+01	1.371404e-03	4.853402e-01	5.169849e-02	1.429101e-02	5.693186e-01	3.511221e-02	-4.186705e-05	0.000000e+00	-6.440235e+01
516	-6.439127e+01	1.371387e-03	4.855152e-01	5.169838e-02	1.432158e-02	5.693370e-01	3.509225e-02	-3.808907e-05	-3.581649e-02	-6.440233e+01
517	-6.439133e+01	1.371369e-03	4.856892e-01	5.169827e-02	1.435211e-02	5.693553e-01	3.507229e-02	-4.661664e-05	0.000000e+00	-6.440230e+01
518	-6.439139e+01	1.371352e-03	4.858623e-01	5.169816e-02	1.438259e-02	5.693734e-01	3.505235e-02	-4.253786e-05	-3.455585e-02	-6.440227e+01
519	-6.439145e+01	1.371334e-03	4.860345e-01	5.169804e-02	1.441302e-02	5.693914e-01	3.503243e-02	-5.120478e-05	0.000000e+00	-6.440224e+01
520	-6.439150e+01	1.371316e-03	4.862057e-01	5.169792e-02	1.444341e-02	5.694093e-01	3.501252e-02	-4.683028e-05	-3.325171e-02	-6.440221e+01
521	-6.439156e+01	1.371297e-03	4.863761e-01	5.169779e-02	1.447376e-02	5.694271e-01	3.499262e-02	-5.563827e-05	0.000000e+00	-6.440218e+01
522	-6.439162e+01	1.371278e-03	4.865455e-01	5.169765e-02	1.450406e-02	5.694448e-01	3.497274e-02	-5.096110e-05	-3.190319e-02	-6.440215e+01
523	-6.439169e+01	1.371259e-03	4.867141e-01	5.169751e-02	1.453431e-02	5.694623e-01	3.495287e-02	-5.989887e-05	0.000000e+00	-6.440213e+01
524	-6.439175e+01	1.371240e-03	4.868818e-01	5.169737e-02	1.456452e-02	5.694797e-01	3.493302e-02	-5.492528e-05	-3.051206e-02	-6.440210e+01
525	-6.439181e+01	1.371220e-03	4.870486e-01	5.169722e-02	1.459468e-02	5.694970e-01	3.491318e-02	-6.399612e-05	0.000000e+00	-6.440207e+01
526	-6.439188e+01	1.371200e-03	4.872145e-01	5.169706e-02	1.462480e-02	5.695141e-01	3.489335e-02	-5.871777e-05	-2.907714e-02	-6.440205e+01
527	-6.439194e+01	1.371180e-03	4.873795e-01	5.169690e-02	1.465487e-02	5.695312e-01	3.487354e-02	-6.790929e-05	0.000000e+00	-6.440202e+01
528	-6.439201e+01	1.371159e-03	4.875437e-01	5.169674e-02	1.468490e-02	5.695481e-01	3.485374e-02	-6.233114e-05	-2.760017e-02	-6.440199e+01
529	-6.439207e+01	1.371138e-03	4.877070e-01	5.169657e-02	1.471489e-02	5.695649e-01	3.483396e-02	-7.164107e-05	0.000000e+00	-6.440197e+01
530	-6.439214e+01	1.371117e-03	4.878694e-01	5.169639e-02	1.474483e-02	5.695815e-01	3.481419e-02	-6.576267e-05	-2.608134e-02	-6.440194e+01
531	-6.439221e+01	1.371096e-03	4.880309e-01	5.169621e-02	1.477473e-02	5.695981e-01	3.479443e-02	-7.518682e-05	0.000000e+00	-6.440192e+01
532	-6.439228e+01	1.371074e-03	4.881917e-01	5.169603e-02	1.480458e-02	5.696145e-01	3.477469e-02	-6.900473e-05	-2.452072e-02	-6.440189e+01
533	-6.439235e+01	1.371052e-03	4.883515e-01	5.169584e-02	1.483439e-02	5.696308e-01	3.475497e-02	-7.853094e-05	0.000000e+00	-6.440187e+01
534	-6.439242e+01	1.371029e-03	4.885106e-01	5.169564e-02	1.486415e-02	5.696470e-01	3.473525e-02	-7.205215e-05	-2.292022e-02	-6.440184e+01
535	-6.439249e+01	1.371007e-03	4.886687e-01	5.169544e-02	1.489387e-02	5.696631e-01	3.471555e-02	-8.167822e-05	0.000000e+00	-6.440181e+01
536	-6.439257e+01	1.370984e-03	4.888261e-01	5.169524e-02	1.492355e-02	5.696791e-01	3.469587e-02	-7.490559e-05	-2.128035e-02	-6.440179e+01
537	-6.439264e+01	1.370961e-03	4.889826e-01	5.169503e-02	1.495318e-02	5.696949e-01	3.467620e-02	-8.463655e-05	0.000000e+00	-6.440176e+01
538	-6.439271e+01	1.370937e-03	4.891383e-01	5.169482e-02	1.498277e-02	5.697106e-01	3.465654e-02	-7.755491e-05	-1.959909e-02	-6.440174e+01
539	-6.439279e+01	1.370913e-03	4.892932e-01	5.169460e-02	1.501231e-02	5.697262e-01	3.463690e-02	-8.736530e-05	0.000000e+00	-6.440172e+01
540	-6.439286e+01	1.370889e-03	4.894473e-01	5.169437e-02	1.504181e-02	5.697417e-01	3.461727e-02	-7.999508e-05	-1.788103e-02	-6.440169e+01
541	-6.439294e+01	1.370865e-03	4.896005e-01	5.169415e-02	1.507127e-02	5.697571e-01	3.459766e-02	-8.989638e-05	0.000000e+00	-6.440167e+01
542	-6.439302e+01	1.370840e-03	4.897529e-01	5.169391e-02	1.510068e-02	5.697724e-01	3.457805e-02	-8.222463e-05	-1.612372e-02	-6.440164e+01
543	-6.439310e+01	1.370815e-03	4.899046e-01	5.169368e-02	1.513005e-02	5.697875e-01	3.455847e-02	-9.219961e-05	0.000000e+00	-6.440162e+01
544	-6.439317e+01	1.370790e-03	4.900554e-01	5.169343e-02	1.515938e-02	5.698026e-01	3.453890e-02	-8.423943e-05	-1.433020e-02	-6.440160e+01
545	-6.439325e+01	1.370765e-03	4.902055e-01	5.169319e-02	1.518866e-02	5.698175e-01	3.451934e-02	-9.429847e-05	0.000000e+00	-6.440157e+01
546	-6.439334e+01	1.370739e-03	4.903547e-01	5.169293e-02	1.521790e-02	5.698323e-01	3.449979e-02	-8.603129e-05	-1.249758e-02	-6.440155e+01
547	-6.439342e+01	1.370713e-03	4.905032e-01	5.169268e-02	1.524709e-02	5.698470e-01	3.448026e-02	-9.614488e-05	0.000000e+00	-6.440153e+01
548	-6.439350e+01	1.370687e-03	4.906509e-01	5.169242e-02	1.527625e-02	5.698616e-01	3.446074e-02	-8.759586e-05	-1.063132e-02	-6.440151e+01
549	-6.439358e+01	1.370660e-03	4.907978e-01	5.169215e-02	1.530536e-02	5.698761e-01	3.444124e-02	-9.777921e-05	0.000000e+00	-6.440148e+01
550	-6.439367e+01	1.370633e-03	4.909439e-01	5.169188e-02	1.533443e-02	5.698905e-01	3.442175e-02	-8.893261e-05	-8.728325e-03	-6.440146e+01
551	-6.439375e+01	1.370606e-03	4.910893e-01	5.169161e-02	1.536345e-02	5.699048e-01	3.440228e-02	-9.916625e-05	0.000000e+00	-6.440144e+01
552	-6.439383e+01	1.370579e-03	4.912339e-01	5.169133e-02	1.539243e-02	5.699189e-01	3.438282e-02	-9.003332e-05	-6.791669e-03	-6.440142e+01
553	-6.439392e+01	1.370551e-03	4.913778e-01	5.169105e-02	1.542137e-02	5.699330e-01	3.436337e-02	-1.003177e-04	0.000000e+00	-6.440139e+01
554	-6.439401e+01	1.370524e-03	4.915209e-01	5.169076e-02	1.545027e-02	5.699469e-01	3.434393e-02	-9.089819e-05	-4.821273e-03	-6.440137e+01
555	-6.439409e+01	1.370495e-03	4.916632e-01	5.169047e-02	1.547912e-02	5.699607e-01	3.432452e-02	-1.012303e-04	0.000000e+00	-6.440135e+01
556	-6.439418e+01	1.370467e-03	4.918048e-01	5.169017e-02	1.550794e-02	5.699744e-01	3.430511e-02	-9.151892e-05	-2.816919e-03	-6.440133e+01
557	-6.439427e+01	1.370438e-03	4.919456e-01	5.168987e-02	1.553670e-02	5.699881e-01	3.428572e-02	-1.018820e-04	0.000000e+00	-6.440131e+01
558	-6.439436e+01	1.370410e-03	4.920858e-01	5.168957e-02	1.556543e-02	5.700016e-01	3.426634e-02	-9.189150e-05	-7.815555e-04	-6.440129e+01
559	-6.439445e+01	1.370380e-03	4.922251e-01	5.168926e-02	1.559412e-02	5.700150e-01	3.424698e-02	-1.022869e-04	0.000000e+00	-6.440127e+01
560	-6.439454e+01	1.370351e-03	4.923638e-01	5.168894e-02	1.562276e-02	5.700283e-01	3.422763e-02	-9.201680e-05	1.284998e-03	-6.440125e+01
561	-6.439463e+01	1.370321e-03	4.925017e-01	5.168862e-02	1.565136e-02	5.700415e-01	3.420829e-02	-1.024419e-04	0.000000e+00	-6.440123e+01
562	-6.439473e+01	1.370292e-03	4.926389e-01	5.168830e-02	1.567992e-02	5.700546e-01	3.418897e-02	-9.188638e-05	3.383064e-03	-6.440121e+01
563	-6.439482e+01	1.370261e-03	4.927754e-01	5.168798e-02	1.570843e-02	5.700676e-01	3.416966e-02	-1.023234e-04	0.000000e+00	-6.440119e+01
564	-6.439491e+01	1.370231e-03	4.929111e-01	5.168764e-02	1.573691e-02	5.700804e-01	3.415036e-02	-9.149654e-05	5.509456e-03	-6.440117e+01
565	-6.439501e+01	1.370200e-03	4.930462e-01	5.168731e-02	1.576534e-02	5.700932e-01	3.413108e-02	-1.019479e-04	0.000000e+00	-6.440115e+01
566	-6.439510e+01	1.370169e-03	4.931805e-01	5.168697e-02	1.579373e-02	5.701059e-01	3.411182e-02	-9.084900e-05	7.664474e-03	-6.440113e+01
567	-6.439520e+01	1.370138e-03	4.933141e-01	5.168663e-02	1.582208e-02	5.701185e-01	3.409256e-02	-1.013126e-04	0.000000e+00	-6.440111e+01
568	-6.439530e+01	1.370107e-03	4.934471e-01	5.168628e-02	1.585039e-02	5.701310e-01	3.407332e-02	-8.993517e-05	9.848571e-03	-6.440109e+01
569	-6.439539e+01	1.370075e-03	4.935793e-01	5.168593e-02	1.587865e-02	5.701433e-01	3.405410e-02	-1.003923e-04	0.000000e+00	-6.440107e+01
570	-6.439549e+01	1.370044e-03	4.937109e-01	5.168557e-02	1.590688e-02	5.701556e-01	3.403489e-02	-8.874584e-05	1.205893e-02	-6.440105e+01
571	-6.439559e+01	1.370011e-03	4.938417e-01	5.168521e-02	1.593506e-02	5.701678e-01	3.401569e-02	-9.918246e-05	0.000000e+00	-6.440103e+01
572	-6.439569e+01	1.369979e-03	4.939719e-01	5.168485e-02	1.596320e-02	5.701799e-01	3.399650e-02	-8.728913e-05	1.429193e-02	-6.440101e+01
573	-6.439579e+01	1.369946e-03	4.941014e-01	5.168448e-02	1.599131e-02	5.701918e-01	3.397733e-02	-9.772672e-05	0.000000e+00	-6.440099e+01
574	-6.439589e+01	1.369914e-03	4.942302e-01	5.168411e-02	1.601936e-02	5.702037e-01	3.395818e-02	-8.556232e-05	1.655213e-02	-6.440098e+01
575	-6.439599e+01	1.369881e-03	4.943584e-01	5.168373e-02	1.604738e-02	5.702155e-01	3.393903e-02	-9.597561e-05	0.000000e+00	-6.440096e+01
576	-6.439610e+01	1.369847e-03	4.944858e-01	5.168335e-02	1.607536e-02	5.702272e-01	3.391990e-02	-8.355041e-05	1.883598e-02	-6.440094e+01
577	-6.439620e+01	1.369814e-03	4.946126e-01	5.168297e-02	1.610330e-02	5.702388e-01	3.390079e-02	-9.392498e-05	0.000000e+00	-6.440092e+01
578	-6.439630e+01	1.369780e-03	4.947388e-01	5.168258e-02	1.613119e-02	5.702502e-01	3.388168e-02	-8.125631e-05	2.114030e-02	-6.440090e+01
579	-6.439641e+01	1.369746e-03	4.948643e-01	5.168219e-02	1.615905e-02	5.702616e-01	3.386260e-02	-9.159687e-05	0.000000e+00	-6.440089e+01
580	-6.439651e+01	1.369712e-03	4.949891e-01	5.168179e-02	1.618686e-02	5.702729e-01	3.384352e-02	-7.868401e-05	2.346564e-02	-6.440087e+01
581	-6.439662e+01	1.369678e-03	4.951133e-01	5.168139e-02	1.621464e-02	5.702841e-01	3.382446e-02	-8.898958e-05	0.000000e+00	-6.440085e+01
582	-6.439672e+01	1.369643e-03	4.952368e-01	5.168099e-02	1.624237e-02	5.702952e-01	3.380541e-02	-7.582452e-05	2.581270e-02	-6.440083e+01
583	-6.439683e+01	1.369608e-03	4.953597e-01	5.168058e-02	1.627006e-02	5.703062e-01	3.378638e-02	-8.607404e-05	0.000000e+00	-6.440082e+01
584	-6.439694e+01	1.369573e-03	4.954820e-01	5.168017e-02	1.629771e-02	5.703171e-01	3.376736e-02	-7.267527e-05	2.817753e-02	-6.440080e+01
585	-6.439705e+01	1.369538e-03	4.956036e-01	5.167976e-02	1.632532e-02	5.703280e-01	3.374835e-02	-8.287475e-05	0.000000e+00	-6.440078e+01
586	-6.439716e+01	1.369502e-03	4.957245e-01	5.167934e-02	1.635290e-02	5.703387e-01	3.372936e-02	-6.924105e-05	3.056085e-02	-6.440077e+01
587	-6.439726e+01	1.369466e-03	4.958449e-01	5.167891e-02	1.638043e-02	5.703493e-01	3.371038e-02	-7.939043e-05	0.000000e+00	-6.440075e+01
588	-6.439737e+01	1.369430e-03	4.959646e-01	5.167849e-02	1.640792e-02	5.703599e-01	3.369142e-02	-6.550549e-05	3.296428e-02	-6.440073e+01
589	-6.439749e+01	1.369394e-03	4.960837e-01	5.167806e-02	1.643537e-02	5.703703e-01	3.367247e-02	-7.556117e-05	0.000000e+00	-6.440072e+01
590	-6.439760e+01	1.369358e-03	4.962022e-01	5.167762e-02	1.646278e-02	5.703807e-01	3.365353e-02	-6.147341e-05	3.537863e-02	-6.440070e+01
591	-6.439771e+01	1.369321e-03	4.963200e-01	5.167719e-02	1.649015e-02	5.703909e-01	3.363460e-02	-7.147186e-05	0.000000e+00	-6.440068e+01
592	-6.439782e+01	1.369284e-03	4.964373e-01	5.167675e-02	1.651748e-02	5.704011e-01	3.361569e-02	-5.715049e-05	3.781061e-02	-6.440067e+01
593	-6.439793e+01	1.369247e-03	4.965539e-01	5.167630e-02	1.654477e-02	5.704112e-01	3.359680e-02	-6.706230e-05	0.000000e+00	-6.440065e+01
594	-6.439805e+01	1.369210e-03	4.966700e-01	5.167585e-02	1.657202e-02	5.704212e-01	3.357791e-02	-5.251977e-05	4.025604e-02	-6.440064e+01
595	-6.439816e+01	1.369172e-03	4.967854e-01	5.167540e-02	1.659923e-02	5.704311e-01	3.355904e-02	-6.232971e-05	0.000000e+00	-6.440062e+01
596	-6.439828e+01	1.369135e-03	4.969002e-01	5.167494e-02	1.662641e-02	5.704409e-01	3.354019e-02	-4.758706e-05	4.271130e-02	-6.440060e+01
597	-6.439839e+01	1.369097e-03	4.970144e-01	5.167448e-02	1.665354e-02	5.704506e-01	3.352134e-02	-5.730340e-05	0.000000e+00	-6.440059e+01
598	-6.439851e+01	1.369059e-03	4.971281e-01	5.167402e-02	1.668063e-02	5.704603e-01	3.350251e-02	-4.235890e-05	4.517739e-02	-6.440058e+01
599	-6.439863e+01	1.369020e-03	4.972411e-01	5.167355e-02	1.670768e-02	5.704698e-01	3.348370e-02	-5.198295e-05	0.000000e+00	-6.440056e+01
600	-6.439874e+01	1.368982e-03	4.973536e-01	5.167308e-02	1.673470e-02	5.704793e-01	3.346490e-02	-3.682613e-05	4.765547e-02	-6.440054e+01
601	-6.439886e+01	1.368943e-03	4.974655e-01	5.167261e-02	1.676167e-02	5.704886e-01	3.344611e-02	-4.633481e-05	0.000000e+00	-6.440053e+01
602	-6.439898e+01	1.368904e-03	4.975767e-01	5.167213e-02	1.678861e-02	5.704979e-01	3.342733e-02	-3.097901e-05	5.014192e-02	-6.440051e+01
603	-6.439910e+01	1.368865e-03	4.976875e-01	5.167165e-02	1.681550e-02	5.705071e-01	3.340857e-02	-4.035682e-05	0.000000e+00	-6.440050e+01
604	-6.439922e+01	1.368825e-03	4.977976e-01	5.167117e-02	1.684236e-02	5.705162e-01	3.338982e-02	-2.482456e-05	5.263293e-02	-6.440049e+01
605	-6.439934e+01	1.368786e-03	4.979072e-01	5.167068e-02	1.686918e-02	5.705253e-01	3.337109e-02	-3.408159e-05	0.000000e+00	-6.440047e+01
606	-6.439946e+01	1.368746e-03	4.980162e-01	5.167019e-02	1.689596e-02	5.705342e-01	3.335237e-02	-1.836190e-05	5.513060e-02	-6.440046e+01
607	-6.439958e+01	1.368706e-03	4.981246e-01	5.166970e-02	1.692270e-02	5.705431e-01	3.333366e-02	-2.747406e-05	0.000000e+00	-6.440044e+01
608	-6.439970e+01	1.368666e-03	4.982325e-01	5.166920e-02	1.694940e-02	5.705518e-01	3.331497e-02	-1.159025e-05	5.763020e-02	-6.440043e+01
609	-6.439983e+01	1.368626e-03	4.983398e-01	5.166870e-02	1.697606e-02	5.705605e-01	3.329628e-02	-2.056844e-05	0.000000e+00	-6.440041e+01
610	-6.439995e+01	1.368585e-03	4.984466e-01	5.166819e-02	1.700269e-02	5.705691e-01	3.327762e-02	-4.518096e-06	6.013305e-02	-6.440040e+01
611	-6.440007e+01	1.368544e-03	4.985528e-01	5.166769e-02	1.702927e-02	5.705776e-01	3.325896e-02	-1.336525e-05	0.000000e+00	-6.440039e+01
612	-6.440020e+01	1.368504e-03	4.986585e-01	5.166717e-02	1.705582e-02	5.705861e-01	3.324032e-02	2.873062e-06	6.264160e-02	-6.440037e+01
613	-6.440032e+01	1.368462e-03	4.987636e-01	5.166666e-02	1.708233e-02	5.705944e-01	3.322170e-02	-5.790945e-06	0.000000e+00	-6.440036e+01
614	-6.440045e+01	1.368421e-03	4.988682e-01	5.166614e-02	1.710880e-02	5.706027e-01	3.320308e-02	1.058400e-05	6.514549e-02	-6.440035e+01
615	-6.440057e+01	1.368380e-03	4.989722e-01	5.166562e-02	1.713523e-02	5.706109e-01	3.318448e-02	2.082036e-06	0.000000e+00	-6.440033e+01
616	-6.440070e+01	1.368338e-03	4.990757e-01	5.166510e-02	1.716163e-02	5.706190e-01	3.316590e-02	1.859613e-05	6.764710e-02	-6.440032e+01
617	-6.440083e+01	1.368296e-03	4.991786e-01	5.166457e-02	1.718798e-02	5.706270e-01	3.314732e-02	1.025272e-05	0.000000e+00	-6.440031e+01
618	-6.440095e+01	1.368254e-03	4.992811e-01	5.166404e-02	1.721430e-02	5.706350e-01	3.312876e-02	2.691865e-05	7.014803e-02	-6.440029e+01
619	-6.440108e+01	1.368212e-03	4.993830e-01	5.166350e-02	1.724058e-02	5.706428e-01	3.311022e-02	1.875892e-05	0.000000e+00	-6.440028e+01
620	-6.440121e+01	1.368169e-03	4.994843e-01	5.166297e-02	1.726682e-02	5.706506e-01	3.309168e-02	3.555136e-05	7.264325e-02	-6.440027e+01
621	-6.440134e+01	1.368127e-03	4.995852e-01	5.166243e-02	1.729302e-02	5.706583e-01	3.307316e-02	2.756154e-05	0.000000e+00	-6.440026e+01
622	-6.440147e+01	1.368084e-03	4.996855e-01	5.166188e-02	1.731919e-02	5.706659e-01	3.305466e-02	4.449391e-05	7.513547e-02	-6.440024e+01
623	-6.440160e+01	1.368041e-03	4.997853e-01	5.166134e-02	1.734531e-02	5.706735e-01	3.303617e-02	3.669929e-05	0.000000e+00	-6.440023e+01
624	-6.440173e+01	1.367998e-03	4.998846e-01	5.166079e-02	1.737140e-02	5.706809e-01	3.301769e-02	5.375593e-05	7.762059e-02	-6.440022e+01
625	-6.440186e+01	1.367954e-03	4.999834e-01	5.166023e-02	1.739746e-02	5.706883e-01	3.299922e-02	4.617232e-05	0.000000e+00	-6.440021e+01
626	-6.440199e+01	1.367911e-03	5.000817e-01	5.165968e-02	1.742347e-02	5.706956e-01	3.298077e-02	6.332681e-05	8.009440e-02	-6.440020e+01
627	-6.440213e+01	1.367867e-03	5.001795e-01	5.165912e-02	1.744945e-02	5.707029e-01	3.296233e-02	5.593913e-05	0.000000e+00	-6.440018e+01
628	-6.440226e+01	1.367823e-03	5.002768e-01	5.165855e-02	1.747539e-02	5.707100e-01	3.294390e-02	7.320559e-05	8.255982e-02	-6.440017e+01
629	-6.440239e+01	1.367779e-03	5.003735e-01	5.165799e-02	1.750129e-02	5.707171e-01	3.292549e-02	6.603976e-05	0.000000e+00	-6.440016e+01
630	-6.440253e+01	1.367735e-03	5.004698e-01	5.165742e-02	1.752715e-02	5.707241e-01	3.290709e-02	8.339114e-05	8.501154e-02	-6.440015e+01
631	-6.440266e+01	1.367691e-03	5.005656e-01	5.165685e-02	1.755298e-02	5.707310e-01	3.288870e-02	7.643108e-05	0.000000e+00	-6.440014e+01
632	-6.440279e+01	1.367646e-03	5.006609e-01	5.165628e-02	1.757877e-02	5.707379e-01	3.287033e-02	9.389298e-05	8.745374e-02	-6.440013e+01
633	-6.440293e+01	1.367601e-03	5.007557e-01	5.165570e-02	1.760452e-02	5.707447e-01	3.285197e-02	8.719723e-05	0.000000e+00	-6.440011e+01
634	-6.440307e+01	1.367557e-03	5.008500e-01	5.165512e-02	1.763024e-02	5.707514e-01	3.283362e-02	1.046991e-04	8.987349e-02	-6.440010e+01
635	-6.440320e+01	1.367511e-03	5.009438e-01	5.165453e-02	1.765592e-02	5.707580e-01	3.281529e-02	9.820757e-05	0.000000e+00	-6.440009e+01
636	-6.440334e+01	1.367466e-03	5.010371e-01	5.165395e-02	1.768156e-02	5.707645e-01	3.279697e-02	1.157966e-04	9.228154e-02	-6.440008e+01
637	-6.440348e+01	1.367421e-03	5.011300e-01	5.165336e-02	1.770716e-02	5.707710e-01	3.277866e-02	1.095465e-04	0.000000e+00	-6.440007e+01
638	-6.440361e+01	1.367375e-03	5.012224e-01	5.165277e-02	1.773273e-02	5.707774e-01	3.276037e-02	1.272058e-04	9.467248e-02	-6.440006e+01
639	-6.440375e+01	1.367329e-03	5.013143e-01	5.165217e-02	1.775826e-02	5.707837e-01	3.274209e-02	1.212127e-04	0.000000e+00	-6.440005e+01
640	-6.440389e+01	1.367284e-03	5.014058e-01	5.165157e-02	1.778376e-02	5.707900e-01	3.272382e-02	1.389250e-04	9.704303e-02	-6.440004e+01
641	-6.440403e+01	1.367237e-03	5.014967e-01	5.165097e-02	1.780921e-02	5.707962e-01	3.270557e-02	1.332047e-04	0.000000e+00	-6.440003e+01
642	-6.440417e+01	1.367191e-03	5.015873e-01	5.165037e-02	1.783463e-02	5.708023e-01	3.268733e-02	1.509409e-04	9.938869e-02	-6.440002e+01
643	-6.440431e+01	1.367145e-03	5.016773e-01	5.164976e-02	1.786002e-02	5.708083e-01	3.266910e-02	1.454746e-04	0.000000e+00	-6.440001e+01
644	-6.440445e+01	1.367098e-03	5.017669e-01	5.164915e-02	1.788537e-02	5.708143e-01	3.265089e-02	1.632507e-04	1.017129e-01	-6.440000e+01
645	-6.440459e+01	1.367052e-03	5.018560e-01	5.164854e-02	1.791068e-02	5.708202e-01	3.263268e-02	1.580657e-04	0.000000e+00	-6.439999e+01
646	-6.440473e+01	1.367005e-03	5.019447e-01	5.164793e-02	1.793595e-02	5.708260e-01	3.261450e-02	1.758519e-04	1.040100e-01	-6.439997e+01
647	-6.440487e+01	1.366958e-03	5.020329e-01	5.164731e-02	1.796119e-02	5.708318e-01	3.259632e-02	1.709285e-04	0.000000e+00	-6.439996e+01
648	-6.440502e+01	1.366910e-03	5.021207e-01	5.164669e-02	1.798639e-02	5.708375e-01	3.257816e-02	1.887415e-04	1.062837e-01	-6.439996e+01
649	-6.440516e+01	1.366863e-03	5.022080e-01	5.164607e-02	1.801156e-02	5.708431e-01	3.256001e-02	1.841068e-04	0.000000e+00	-6.439995e+01
650	-6.440530e+01	1.366816e-03	5.022949e-01	5.164544e-02	1.803669e-02	5.708486e-01	3.254188e-02	2.019285e-04	1.085293e-01	-6.439993e+01
651	-6.440545e+01	1.366768e-03	5.023813e-01	5.164481e-02	1.806178e-02	5.708541e-01	3.252375e-02	1.975982e-04	0.000000e+00	-6.439992e+01
652	-6.440559e+01	1.366720e-03	5.024673e-01	5.164418e-02	1.808684e-02	5.708595e-01	3.250565e-02	2.153977e-04	1.107423e-01	-6.439992e+01
653	-6.440573e+01	1.366672e-03	5.025528e-01	5.164355e-02	1.811187e-02	5.708648e-01	3.248755e-02	2.113507e-04	0.000000e+00	-6.439991e+01
654	-6.440588e+01	1.366624e-03	5.026380e-01	5.164291e-02	1.813685e-02	5.708701e-01	3.246947e-02	2.291455e-04	1.129265e-01	-6.439990e+01
655	-6.440602e+01	1.366576e-03	5.027226e-01	5.164227e-02	1.816180e-02	5.708753e-01	3.245140e-02	2.254093e-04	0.000000e+00	-6.439989e+01
656	-6.440617e+01	1.366527e-03	5.028069e-01	5.164163e-02	1.818672e-02	5.708804e-01	3.243334e-02	2.431808e-04	1.150773e-01	-6.439988e+01
657	-6.440632e+01	1.366479e-03	5.028907e-01	5.164099e-02	1.821160e-02	5.708855e-01	3.241530e-02	2.397708e-04	0.000000e+00	-6.439987e+01
658	-6.440646e+01	1.366430e-03	5.029741e-01	5.164034e-02	1.823644e-02	5.708905e-01	3.239727e-02	2.574871e-04	1.171899e-01	-6.439986e+01
659	-6.440661e+01	1.366381e-03	5.030571e-01	5.163969e-02	1.826125e-02	5.708954e-01	3.237925e-02	2.543810e-04	0.000000e+00	-6.439985e+01
660	-6.440676e+01	1.366332e-03	5.031396e-01	5.163904e-02	1.828602e-02	5.709002e-01	3.236124e-02	2.720602e-04	1.192684e-01	-6.439984e+01
661	-6.440691e+01	1.366283e-03	5.032218e-01	5.163838e-02	1.831076e-02	5.709050e-01	3.234325e-02	2.692858e-04	0.000000e+00	-6.439983e+01
662	-6.440706e+01	1.366234e-03	5.033035e-01	5.163773e-02	1.833546e-02	5.709098e-01	3.232527e-02	2.869086e-04	1.213082e-01	-6.439982e+01
663	-6.440720e+01	1.366184e-03	5.033848e-01	5.163707e-02	1.836012e-02	5.709144e-01	3.230731e-02	2.844810e-04	0.000000e+00	-6.439982e+01
664	-6.440735e+01	1.366134e-03	5.034656e-01	5.163640e-02	1.838475e-02	5.709190e-01	3.228936e-02	3.020148e-04	1.233043e-01	-6.439981e+01
665	-6.440750e+01	1.366085e-03	5.035461e-01	5.163574e-02	1.840935e-02	5.709236e-01	3.227142e-02	2.999103e-04	0.000000e+00	-6.439980e+01
666	-6.440765e+01	1.366035e-03	5.036262e-01	5.163507e-02	1.843391e-02	5.709280e-01	3.225349e-02	3.173869e-04	1.252624e-01	-6.439979e+01
667	-6.440780e+01	1.365985e-03	5.037058e-01	5.163440e-02	1.845843e-02	5.709324e-01	3.223558e-02	3.156731e-04	0.000000e+00	-6.439978e+01
668	-6.440795e+01	1.365935e-03	5.037851e-01	5.163373e-02	1.848292e-02	5.709368e-01	3.221768e-02	3.330067e-04	1.271671e-01	-6.439977e+01
669	-6.440811e+01	1.365884e-03	5.038640e-01	5.163305e-02	1.850738e-02	5.709410e-01	3.219979e-02	3.316065e-04	0.000000e+00	-6.439976e+01
670	-6.440826e+01	1.365834e-03	5.039424e-01	5.163238e-02	1.853180e-02	5.709452e-01	3.218192e-02	3.488687e-04	1.290334e-01	-6.439976e+01
671	-6.440841e+01	1.365783e-03	5.040205e-01	5.163170e-02	1.855619e-02	5.709494e-01	3.216406e-02	3.478636e-04	0.000000e+00	-6.439975e+01
672	-6.440856e+01	1.365733e-03	5.040981e-01	5.163102e-02	1.858054e-02	5.709535e-01	3.214621e-02	3.649807e-04	1.308456e-01	-6.439974e+01
673	-6.440872e+01	1.365682e-03	5.041754e-01	5.163033e-02	1.860485e-02	5.709575e-01	3.212837e-02	3.643323e-04	0.000000e+00	-6.439973e+01
674	-6.440887e+01	1.365631e-03	5.042523e-01	5.162965e-02	1.862913e-02	5.709615e-01	3.211055e-02	3.813234e-04	1.326095e-01	-6.439972e+01
675	-6.440902e+01	1.365580e-03	5.043288e-01	5.162896e-02	1.865338e-02	5.709654e-01	3.209274e-02	3.810603e-04	0.000000e+00	-6.439972e+01
676	-6.440918e+01	1.365528e-03	5.044049e-01	5.162826e-02	1.867759e-02	5.709692e-01	3.207494e-02	3.978903e-04	1.343188e-01	-6.439971e+01
677	-6.440933e+01	1.365477e-03	5.044806e-01	5.162757e-02	1.870177e-02	5.709730e-01	3.205716e-02	3.979865e-04	0.000000e+00	-6.439970e+01
678	-6.440949e+01	1.365425e-03	5.045559e-01	5.162687e-02	1.872591e-02	5.709767e-01	3.203939e-02	4.146890e-04	1.359795e-01	-6.439969e+01
679	-6.440964e+01	1.365374e-03	5.046309e-01	5.162618e-02	1.875002e-02	5.709803e-01	3.202163e-02	4.152148e-04	0.000000e+00	-6.439969e+01
680	-6.440980e+01	1.365322e-03	5.047055e-01	5.162548e-02	1.877410e-02	5.709839e-01	3.200389e-02	4.317129e-04	1.375767e-01	-6.439968e+01
681	-6.440995e+01	1.365270e-03	5.047797e-01	5.162477e-02	1.879814e-02	5.709874e-01	3.198615e-02	4.326279e-04	0.000000e+00	-6.439967e+01
682	-6.441011e+01	1.365218e-03	5.048535e-01	5.162407e-02	1.882214e-02	5.709909e-01	3.196844e-02	4.489409e-04	1.391165e-01	-6.439966e+01
683	-6.441027e+01	1.365166e-03	5.049270e-01	5.162336e-02	1.884611e-02	5.709943e-01	3.195073e-02	4.502742e-04	0.000000e+00	-6.439966e+01
684	-6.441042e+01	1.365114e-03	5.050001e-01	5.162265e-02	1.887005e-02	5.709977e-01	3.193304e-02	4.663655e-04	1.405923e-01	-6.439965e+01
685	-6.441058e+01	1.365061e-03	5.050728e-01	5.162194e-02	1.889395e-02	5.710009e-01	3.191536e-02	4.680899e-04	0.000000e+00	-6.439964e+01
686	-6.441074e+01	1.365009e-03	5.051451e-01	5.162122e-02	1.891782e-02	5.710042e-01	3.189769e-02	4.839791e-04	1.420087e-01	-6.439964e+01
687	-6.441090e+01	1.364956e-03	5.052171e-01	5.162051e-02	1.894166e-02	5.710073e-01	3.188003e-02	4.861240e-04	0.000000e+00	-6.439963e+01
688	-6.441105e+01	1.364903e-03	5.052887e-01	5.161979e-02	1.896546e-02	5.710105e-01	3.186239e-02	5.017883e-04	1.433607e-01	-6.439962e+01
689	-6.441121e+01	1.364850e-03	5.053600e-01	5.161907e-02	1.898923e-02	5.710135e-01	3.184476e-02	5.043688e-04	0.000000e+00	-6.439961e+01
690	-6.441137e+01	1.364797e-03	5.054309e-01	5.161834e-02	1.901296e-02	5.710165e-01	3.182714e-02	5.197849e-04	1.446442e-01	-6.439961e+01
691	-6.441153e+01	1.364744e-03	5.055015e-01	5.161762e-02	1.903666e-02	5.710195e-01	3.180954e-02	5.228162e-04	0.000000e+00	-6.439960e+01
692	-6.441169e+01	1.364691e-03	5.055717e-01	5.161689e-02	1.906033e-02	5.710223e-01	3.179195e-02	5.379460e-04	1.458541e-01	-6.439959e+01
693	-6.441185e+01	1.364637e-03	5.056415e-01	5.161616e-02	1.908396e-02	5.710252e-01	3.177437e-02	5.413996e-04	0.000000e+00	-6.439959e+01
694	-6.441201e+01	1.364584e-03	5.057110e-01	5.161543e-02	1.910756e-02	5.710279e-01	3.175681e-02	5.562625e-04	1.469950e-01	-6.439958e+01
695	-6.441217e+01	1.364530e-03	5.057802e-01	5.161470e-02	1.913113e-02	5.710306e-01	3.173925e-02	5.601681e-04	0.000000e+00	-6.439957e+01
696	-6.441234e+01	1.364477e-03	5.058490e-01	5.161396e-02	1.915466e-02	5.710333e-01	3.172172e-02	5.747401e-04	1.480616e-01	-6.439957e+01
697	-6.441250e+01	1.364423e-03	5.059175e-01	5.161322e-02	1.917816e-02	5.710359e-01	3.170419e-02	5.791132e-04	0.000000e+00	-6.439956e+01
698	-6.441266e+01	1.364369e-03	5.059856e-01	5.161248e-02	1.920162e-02	5.710384e-01	3.168667e-02	5.933696e-04	1.490500e-01	-6.439956e+01
699	-6.441282e+01	1.364315e-03	5.060534e-01	5.161174e-02	1.922506e-02	5.710409e-01	3.166917e-02	5.982255e-04	0.000000e+00	-6.439955e+01
700	-6.441298e+01	1.364260e-03	5.061208e-01	5.161100e-02	1.924845e-02	5.710433e-01	3.165168e-02	6.121260e-04	1.499544e-01	-6.439954e+01
701	-6.441315e+01	1.364206e-03	5.061879e-01	5.161025e-02	1.927182e-02	5.710457e-01	3.163421e-02	6.174354e-04	0.000000e+00	-6.439954e+01
702	-6.441331e+01	1.364152e-03	5.062547e-01	5.160950e-02	1.929515e-02	5.710480e-01	3.161674e-02	6.309992e-04	1.507799e-01	-6.439953e+01
703	-6.441347e+01	1.364097e-03	5.063211e-01	5.160875e-02	1.931845e-02	5.710503e-01	3.159929e-02	6.367926e-04	0.000000e+00	-6.439952e+01
704	-6.441364e+01	1.364042e-03	5.063872e-01	5.160800e-02	1.934172e-02	5.710525e-01	3.158186e-02	6.499939e-04	1.515207e-01	-6.439952e+01
705	-6.441380e+01	1.363988e-03	5.064530e-01	5.160724e-02	1.936495e-02	5.710547e-01	3.156443e-02	6.562867e-04	0.000000e+00	-6.439951e+01
706	-6.441397e+01	1.363933e-03	5.065184e-01	5.160649e-02	1.938816e-02	5.710568e-01	3.154702e-02	6.690991e-04	1.521726e-01	-6.439951e+01
707	-6.441413e+01	1.363878e-03	5.065835e-01	5.160573e-02	1.941132e-02	5.710588e-01	3.152962e-02	6.759073e-04	0.000000e+00	-6.439950e+01
708	-6.441430e+01	1.363823e-03	5.066483e-01	5.160497e-02	1.943446e-02	5.710608e-01	3.151223e-02	6.882887e-04	1.527299e-01	-6.439950e+01
709	-6.441446e+01	1.363768e-03	5.067128e-01	5.160421e-02	1.945756e-02	5.710628e-01	3.149486e-02	6.955820e-04	0.000000e+00	-6.439949e+01
710	-6.441463e+01	1.363712e-03	5.067770e-01	5.160344e-02	1.948063e-02	5.710647e-01	3.147749e-02	7.075504e-04	1.531975e-01	-6.439948e+01
711	-6.441479e+01	1.363657e-03	5.068408e-01	5.160268e-02	1.950367e-02	5.710665e-01	3.146015e-02	7.153603e-04	0.000000e+00	-6.439948e+01
712	-6.441496e+01	1.363601e-03	5.069043e-01	5.160191e-02	1.952667e-02	5.710683e-01	3.144281e-02	7.268882e-04	1.535693e-01	-6.439947e+01
713	-6.441513e+01	1.363546e-03	5.069675e-01	5.160114e-02	1.954965e-02	5.710700e-01	3.142548e-02	7.352306e-04	0.000000e+00	-6.439947e+01
714	-6.441530e+01	1.363490e-03	5.070304e-01	5.160037e-02	1.957259e-02	5.710717e-01	3.140817e-02	7.462897e-04	1.538409e-01	-6.439946e+01
715	-6.441546e+01	1.363434e-03	5.070930e-01	5.159960e-02	1.959549e-02	5.710733e-01	3.139087e-02	7.551809e-04	0.000000e+00	-6.439946e+01
716	-6.441563e+01	1.363378e-03	5.071553e-01	5.159882e-02	1.961837e-02	5.710749e-01	3.137359e-02	7.657268e-04	1.540064e-01	-6.439945e+01
717	-6.441580e+01	1.363322e-03	5.072172e-01	5.159804e-02	1.964121e-02	5.710764e-01	3.135631e-02	7.751362e-04	0.000000e+00	-6.439945e+01
718	-6.441597e+01	1.363266e-03	5.072789e-01	5.159726e-02	1.966402e-02	5.710779e-01	3.133905e-02	7.852016e-04	1.540720e-01	-6.439944e+01
719	-6.441614e+01	1.363210e-03	5.073402e-01	5.159648e-02	1.968680e-02	5.710793e-01	3.132181e-02	7.952085e-04	0.000000e+00	-6.439944e+01
720	-6.441630e+01	1.363153e-03	5.074013e-01	5.159570e-02	1.970955e-02	5.710807e-01	3.130457e-02	8.047010e-04	1.540206e-01	-6.439943e+01
721	-6.441647e+01	1.363097e-03	5.074620e-01	5.159492e-02	1.973226e-02	5.710820e-01	3.128735e-02	8.152591e-04	0.000000e+00	-6.439943e+01
722	-6.441664e+01	1.363040e-03	5.075224e-01	5.159413e-02	1.975494e-02	5.710833e-01	3.127014e-02	8.241949e-04	1.538584e-01	-6.439942e+01
723	-6.441681e+01	1.362984e-03	5.075826e-01	5.159334e-02	1.977759e-02	5.710846e-01	3.125294e-02	8.353374e-04	0.000000e+00	-6.439942e+01
724	-6.441698e+01	1.362927e-03	5.076424e-01	5.159255e-02	1.980021e-02	5.710857e-01	3.123575e-02	8.436692e-04	1.535773e-01	-6.439941e+01
725	-6.441715e+01	1.362870e-03	5.077020e-01	5.159176e-02	1.982280e-02	5.710869e-01	3.121858e-02	8.553657e-04	0.000000e+00	-6.439941e+01
726	-6.441732e+01	1.362813e-03	5.077612e-01	5.159097e-02	1.984535e-02	5.710879e-01	3.120142e-02	8.631246e-04	1.531835e-01	-6.439940e+01
727	-6.441749e+01	1.362756e-03	5.078202e-01	5.159017e-02	1.986788e-02	5.710890e-01	3.118427e-02	8.754565e-04	0.000000e+00	-6.439940e+01
728	-6.441767e+01	1.362699e-03	5.078789e-01	5.158938e-02	1.989037e-02	5.710900e-01	3.116713e-02	8.825464e-04	1.526593e-01	-6.439939e+01
729	-6.441784e+01	1.362642e-03	5.079373e-01	5.158858e-02	1.991283e-02	5.710909e-01	3.115001e-02	8.954673e-04	0.000000e+00	-6.439939e+01
730	-6.441801e+01	1.362584e-03	5.079954e-01	5.158778e-02	1.993525e-02	5.710918e-01	3.113290e-02	9.019026e-04	1.520108e-01	-6.439938e+01
731	-6.441818e+01	1.362527e-03	5.080532e-01	5.158697e-02	1.995765e-02	5.710926e-01	3.111580e-02	9.154466e-04	0.000000e+00	-6.439938e+01
732	-6.441835e+01	1.362470e-03	5.081107e-01	5.158617e-02	1.998002e-02	5.710934e-01	3.109872e-02	9.211931e-04	1.512310e-01	-6.439938e+01
733	-6.441853e+01	1.362412e-03	5.081680e-01	5.158537e-02	2.000235e-02	5.710941e-01	3.108164e-02	9.353784e-04	0.000000e+00	-6.439937e+01
734	-6.441870e+01	1.362354e-03	5.082249e-01	5.158456e-02	2.002465e-02	5.710948e-01	3.106458e-02	9.403853e-04	1.503132e-01	-6.439937e+01
735	-6.441887e+01	1.362296e-03	5.082816e-01	5.158375e-02	2.004692e-02	5.710955e-01	3.104753e-02	9.551818e-04	0.000000e+00	-6.439936e+01
736	-6.441904e+01	1.362239e-03	5.083380e-01	5.158294e-02	2.006916e-02	5.710961e-01	3.103050e-02	9.594780e-04	1.492632e-01	-6.439936e+01
737	-6.441922e+01	1.362181e-03	5.083941e-01	5.158213e-02	2.009137e-02	5.710967e-01	3.101347e-02	9.749693e-04	0.000000e+00	-6.439935e+01
738	-6.441939e+01	1.362123e-03	5.084500e-01	5.158132e-02	2.011354e-02	5.710972e-01	3.099646e-02	9.784542e-04	1.480625e-01	-6.439935e+01
739	-6.441957e+01	1.362065e-03	5.085056e-01	5.158050e-02	2.013569e-02	5.710976e-01	3.097946e-02	9.945943e-04	0.000000e+00	-6.439935e+01
740	-6.441974e+01	1.362006e-03	5.085609e-01	5.157968e-02	2.015781e-02	5.710980e-01	3.096248e-02	9.972793e-04	1.467170e-01	-6.439934e+01
741	-6.441992e+01	1.361948e-03	5.086159e-01	5.157887e-02	2.017989e-02	5.710984e-01	3.094550e-02	1.014104e-03	0.000000e+00	-6.439934e+01
742	-6.442009e+01	1.361890e-03	5.086707e-01	5.157805e-02	2.020194e-02	5.710987e-01	3.092854e-02	1.015951e-03	1.452193e-01	-6.439933e+01
743	-6.442027e+01	1.361831e-03	5.087252e-01	5.157722e-02	2.022396e-02	5.710990e-01	3.091159e-02	1.033479e-03	0.000000e+00	-6.439933e+01
744	-6.442044e+01	1.361773e-03	5.087795e-01	5.157640e-02	2.024595e-02	5.710993e-01	3.089466e-02	1.034434e-03	1.435620e-01	-6.439933e+01
745	-6.442062e+01	1.361714e-03	5.088334e-01	5.157558e-02	2.026791e-02	5.710995e-01	3.087773e-02	1.052638e-03	0.000000e+00	-6.439932e+01
746	-6.442079e+01	1.361655e-03	5.088871e-01	5.157475e-02	2.028984e-02	5.710996e-01	3.086082e-02	1.052726e-03	1.417505e-01	-6.439932e+01
747	-6.442097e+01	1.361596e-03	5.089406e-01	5.157392e-02	2.031174e-02	5.710997e-01	3.084392e-02	1.071689e-03	0.000000e+00	-6.439932e+01
748	-6.442114e+01	1.361538e-03	5.089938e-01	5.157309e-02	2.033361e-02	5.710998e-01	3.082703e-02	1.070806e-03	1.397658e-01	-6.439931e+01
749	-6.442132e+01	1.361479e-03	5.090467e-01	5.157226e-02	2.035545e-02	5.710998e-01	3.081016e-02	1.090483e-03	0.000000e+00	-6.439931e+01
750	-6.442150e+01	1.361419e-03	5.090994e-01	5.157143e-02	2.037725e-02	5.710998e-01	3.079330e-02	1.088636e-03	1.376133e-01	-6.439931e+01
751	-6.442167e+01	1.361360e-03	5.091518e-01	5.157060e-02	2.039903e-02	5.710997e-01	3.077645e-02	1.109066e-03	0.000000e+00	-6.439930e+01
752	-6.442185e+01	1.361301e-03	5.092040e-01	5.156976e-02	2.042077e-02	5.710996e-01	3.075961e-02	1.106214e-03	1.352852e-01	-6.439930e+01
753	-6.442203e+01	1.361242e-03	5.092559e-01	5.156893e-02	2.044249e-02	5.710994e-01	3.074278e-02	1.127415e-03	0.000000e+00	-6.439929e+01
754	-6.442221e+01	1.361182e-03	5.093075e-01	5.156809e-02	2.046417e-02	5.710992e-01	3.072597e-02	1.123516e-03	1.327751e-01	-6.439929e+01
755	-6.442239e+01	1.361123e-03	5.093589e-01	5.156725e-02	2.048583e-02	5.710990e-01	3.070917e-02	1.145510e-03	0.000000e+00	-6.439929e+01
756	-6.442256e+01	1.361064e-03	5.094101e-01	5.156641e-02	2.050745e-02	5.710987e-01	3.069238e-02	1.140521e-03	1.300768e-01	-6.439929e+01
757	-6.442274e+01	1.361004e-03	5.094610e-01	5.156557e-02	2.052904e-02	5.710984e-01	3.067560e-02	1.163328e-03	0.000000e+00	-6.439928e+01
758	-6.442292e+01	1.360944e-03	5.095117e-01	5.156472e-02	2.055061e-02	5.710980e-01	3.065884e-02	1.157189e-03	1.271821e-01	-6.439928e+01
759	-6.442310e+01	1.360884e-03	5.095621e-01	5.156388e-02	2.057214e-02	5.710976e-01	3.064209e-02	1.180782e-03	0.000000e+00	-6.439928e+01
760	-6.442328e+01	1.360825e-03	5.096123e-01	5.156303e-02	2.059364e-02	5.710971e-01	3.062535e-02	1.173497e-03	1.240943e-01	-6.439927e+01
761	-6.442346e+01	1.360765e-03	5.096622e-01	5.156218e-02	2.061512e-02	5.710966e-01	3.060862e-02	1.197913e-03	0.000000e+00	-6.439927e+01
762	-6.442364e+01	1.360705e-03	5.097119e-01	5.156133e-02	2.063656e-02	5.710961e-01	3.059190e-02	1.189453e-03	1.208068e-01	-6.439927e+01
763	-6.442382e+01	1.360645e-03	5.097614e-01	5.156048e-02	2.065797e-02	5.710955e-01	3.057520e-02	1.214762e-03	0.000000e+00	-6.439926e+01
764	-6.442400e+01	1.360585e-03	5.098106e-01	5.155963e-02	2.067936e-02	5.710949e-01	3.055851e-02	1.205001e-03	1.172998e-01	-6.439926e+01
765	-6.442418e+01	1.360524e-03	5.098596e-01	5.155878e-02	2.070071e-02	5.710943e-01	3.054183e-02	1.231109e-03	0.000000e+00	-6.439926e+01
766	-6.442436e+01	1.360464e-03	5.099083e-01	5.155792e-02	2.072203e-02	5.710936e-01	3.052516e-02	1.220115e-03	1.135896e-01	-6.439925e+01
767	-6.442454e+01	1.360404e-03	5.099568e-01	5.155707e-02	2.074333e-02	5.710928e-01	3.050851e-02	1.247126e-03	0.000000e+00	-6.439925e+01
768	-6.442472e+01	1.360343e-03	5.100051e-01	5.155621e-02	2.076459e-02	5.710921e-01	3.049187e-02	1.234802e-03	1.096561e-01	-6.439925e+01
769	-6.442490e+01	1.360283e-03	5.100531e-01	5.155535e-02	2.078583e-02	5.710912e-01	3.047524e-02	1.262719e-03	0.000000e+00	-6.439925e+01
770	-6.442508e+01	1.360222e-03	5.101009e-01	5.155449e-02	2.080703e-02	5.710904e-01	3.045862e-02	1.249003e-03	1.054930e-01	-6.439924e+01
771	-6.442526e+01	1.360162e-03	5.101485e-01	5.155363e-02	2.082821e-02	5.710895e-01	3.044201e-02	1.277798e-03	0.000000e+00	-6.439924e+01
772	-6.442544e+01	1.360101e-03	5.101959e-01	5.155277e-02	2.084935e-02	5.710886e-01	3.042542e-02	1.262707e-03	1.011045e-01	-6.439924e+01
773	-6.442563e+01	1.360040e-03	5.102430e-01	5.155190e-02	2.087047e-02	5.710876e-01	3.040884e-02	1.292464e-03	0.000000e+00	-6.439924e+01
774	-6.442581e+01	1.359979e-03	5.102899e-01	5.155104e-02	2.089156e-02	5.710866e-01	3.039227e-02	1.275887e-03	9.647113e-02	-6.439923e+01
775	-6.442599e+01	1.359918e-03	5.103366e-01	5.155017e-02	2.091261e-02	5.710855e-01	3.037571e-02	1.306561e-03	0.000000e+00	-6.439923e+01
776	-6.442617e+01	1.359857e-03	5.103830e-01	5.154930e-02	2.093364e-02	5.710844e-01	3.035916e-02	1.288498e-03	9.159745e-02	-6.439923e+01
777	-6.442636e+01	1.359796e-03	5.104293e-01	5.154843e-02	2.095464e-02	5.710833e-01	3.034263e-02	1.320124e-03	0.000000e+00	-6.439923e+01
778	-6.442654e+01	1.359735e-03	5.104753e-01	5.154756e-02	2.097561e-02	5.710821e-01	3.032611e-02	1.300527e-03	8.647512e-02	-6.439922e+01
779	-6.442672e+01	1.359674e-03	5.105211e-01	5.154669e-02	2.099655e-02	5.710809e-01	3.030960e-02	1.333123e-03	0.000000e+00	-6.439922e+01
780	-6.442691e+01	1.359613e-03	5.105667e-01	5.154582e-02	2.101746e-02	5.710797e-01	3.029310e-02	1.311928e-03	8.109604e-02	-6.439922e+01
781	-6.442709e+01	1.359552e-03	5.106120e-01	5.154495e-02	2.103835e-02	5.710784e-01	3.027662e-02	1.345464e-03	0.000000e+00	-6.439922e+01
782	-6.442727e+01	1.359490e-03	5.106572e-01	5.154407e-02	2.105920e-02	5.710771e-01	3.026015e-02	1.322687e-03	7.546480e-02	-6.439921e+01
783	-6.442746e+01	1.359429e-03	5.107021e-01	5.154320e-02	2.108002e-02	5.710757e-01	3.024369e-02	1.357242e-03	0.000000e+00	-6.439921e+01
784	-6.442764e+01	1.359367e-03	5.107468e-01	5.154232e-02	2.110082e-02	5.710744e-01	3.022724e-02	1.332774e-03	6.956248e-02	-6.439921e+01
785	-6.442782e+01	1.359306e-03	5.107913e-01	5.154144e-02	2.112159e-02	5.710729e-01	3.021080e-02	1.368299e-03	0.000000e+00	-6.439921e+01
786	-6.442801e+01	1.359244e-03	5.108356e-01	5.154056e-02	2.114232e-02	5.710715e-01	3.019438e-02	1.342155e-03	6.339557e-02	-6.439920e+01
787	-6.442819e+01	1.359183e-03	5.108797e-01	5.153968e-02	2.116303e-02	5.710700e-01	3.017796e-02	1.378727e-03	0.000000e+00	-6.439920e+01
788	-6.442838e+01	1.359121e-03	5.109235e-01	5.153880e-02	2.118371e-02	5.710684e-01	3.016156e-02	1.350799e-03	5.694572e-02	-6.439920e+01
789	-6.442856e+01	1.359059e-03	5.109672e-01	5.153791e-02	2.120436e-02	5.710669e-01	3.014518e-02	1.388366e-03	0.000000e+00	-6.439920e+01
790	-6.442875e+01	1.358997e-03	5.110107e-01	5.153703e-02	2.122499e-02	5.710653e-01	3.012880e-02	1.358657e-03	5.021822e-02	-6.439920e+01
791	-6.442893e+01	1.358935e-03	5.110539e-01	5.153614e-02	2.124558e-02	5.710636e-01	3.011243e-02	1.397245e-03	0.000000e+00	-6.439920e+01
792	-6.442912e+01	1.358873e-03	5.110970e-01	5.153526e-02	2.126615e-02	5.710619e-01	3.009608e-02	1.365711e-03	4.320609e-02	-6.439919e+01
793	-6.442930e+01	1.358811e-03	5.111398e-01	5.153437e-02	2.128668e-02	5.710602e-01	3.007974e-02	1.405327e-03	0.000000e+00	-6.439919e+01
794	-6.442949e+01	1.358749e-03	5.111824e-01	5.153348e-02	2.130719e-02	5.710585e-01	3.006341e-02	1.371925e-03	3.590431e-02	-6.439919e+01
795	-6.442968e+01	1.358687e-03	5.112249e-01	5.153259e-02	2.132767e-02	5.710567e-01	3.004710e-02	1.412574e-03	0.000000e+00	-6.439919e+01
796	-6.442986e+01	1.358625e-03	5.112671e-01	5.153170e-02	2.134812e-02	5.710549e-01	3.003079e-02	1.377249e-03	2.830673e-02	-6.439919e+01
797	-6.443005e+01	1.358563e-03	5.113092e-01	5.153081e-02	2.136855e-02	5.710530e-01	3.001450e-02	1.418891e-03	0.000000e+00	-6.439918e+01
798	-6.443024e+01	1.358500e-03	5.113510e-01	5.152991e-02	2.138894e-02	5.710511e-01	2.999822e-02	1.381661e-03	2.041957e-02	-6.439918e+01
799	-6.443042e+01	1.358438e-03	5.113926e-01	5.152902e-02	2.140931e-02	5.710492e-01	2.998195e-02	1.424356e-03	0.000000e+00	-6.439918e+01
800	-6.443061e+01	1.358375e-03	5.114341e-01	5.152812e-02	2.142965e-02	5.710472e-01	2.996569e-02	1.385126e-03	1.222704e-02	-6.439918e+01
801	-6.443080e+01	1.358313e-03	5.114754e-01	5.152723e-02	2.144996e-02	5.710453e-01	2.994945e-02	1.428812e-03	0.000000e+00	-6.439918e+01
802	-6.443098e+01	1.358250e-03	5.115164e-01	5.152633e-02	2.147024e-02	5.710432e-01	2.993321e-02	1.387590e-03	3.736306e-03	-6.439918e+01
803	-6.443117e+01	1.358188e-03	5.115573e-01	5.152543e-02	2.149050e-02	5.710412e-01	2.991699e-02	1.432275e-03	0.000000e+00	-6.439917e+01
804	-6.443136e+01	1.358125e-03	5.115980e-01	5.152453e-02	2.151072e-02	5.710391e-01	2.990078e-02	1.389029e-03	-5.056937e-03	-6.439917e+01
805	-6.443155e+01	1.358062e-03	5.116385e-01	5.152363e-02	2.153092e-02	5.710370e-01	2.988458e-02	1.434705e-03	0.000000e+00	-6.439917e+01
806	-6.443173e+01	1.358000e-03	5.116788e-01	5.152273e-02	2.155109e-02	5.710348e-01	2.986840e-02	1.389403e-03	-1.415485e-02	-6.439917e+01
807	-6.443192e+01	1.357937e-03	5.117189e-01	5.152183e-02	2.157123e-02	5.710326e-01	2.985223e-02	1.436058e-03	0.000000e+00	-6.439917e+01
808	-6.443211e+01	1.357874e-03	5.117588e-01	5.152092e-02	2.159135e-02	5.710304e-01	2.983606e-02	1.388673e-03	-2.355892e-02	-6.439917e+01
809	-6.443230e+01	1.357811e-03	5.117985e-01	5.152002e-02	2.161144e-02	5.710281e-01	2.981991e-02	1.436289e-03	0.000000e+00	-6.439916e+01
810	-6.443249e+01	1.357748e-03	5.118381e-01	5.151911e-02	2.163149e-02	5.710259e-01	2.980377e-02	1.386795e-03	-3.326992e-02	-6.439916e+01
811	-6.443267e+01	1.357685e-03	5.118774e-01	5.151821e-02	2.165153e-02	5.710235e-01	2.978765e-02	1.435352e-03	0.000000e+00	-6.439916e+01
812	-6.443286e+01	1.357622e-03	5.119166e-01	5.151730e-02	2.167153e-02	5.710212e-01	2.977153e-02	1.383728e-03	-4.328791e-02	-6.439916e+01
813	-6.443305e+01	1.357559e-03	5.119556e-01	5.151639e-02	2.169151e-02	5.710188e-01	2.975543e-02	1.433200e-03	0.000000e+00	-6.439916e+01
814	-6.443324e+01	1.357496e-03	5.119945e-01	5.151548e-02	2.171145e-02	5.710164e-01	2.973934e-02	1.379415e-03	-5.361354e-02	-6.439916e+01
815	-6.443343e+01	1.357433e-03	5.120331e-01	5.151457e-02	2.173138e-02	5.710139e-01	2.972326e-02	1.429731e-03	0.000000e+00	-6.439916e+01
816	-6.443362e+01	1.357369e-03	5.120716e-01	5.151366e-02	2.175127e-02	5.710115e-01	2.970719e-02	1.373824e-03	-6.423586e-02	-6.439916e+01
817	-6.443381e+01	1.357306e-03	5.121098e-01	5.151275e-02	2.177113e-02	5.710089e-01	2.969114e-02	1.425005e-03	0.000000e+00	-6.439915e+01
818	-6.443400e+01	1.357243e-03	5.121479e-01	5.151183e-02	2.179097e-02	5.710064e-01	2.967509e-02	1.366911e-03	-7.516339e-02	-6.439915e+01
819	-6.443419e+01	1.357179e-03	5.121859e-01	5.151092e-02	2.181078e-02	5.710038e-01	2.965906e-02	1.418864e-03	0.000000e+00	-6.439915e+01
820	-6.443438e+01	1.357116e-03	5.122236e-01	5.151000e-02	2.183057e-02	5.710012e-01	2.964304e-02	1.358615e-03	-8.638365e-02	-6.439915e+01
821	-6.443457e+01	1.357052e-03	5.122612e-01	5.150909e-02	2.185033e-02	5.709986e-01	2.962703e-02	1.411311e-03	0.000000e+00	-6.439915e+01
822	-6.443476e+01	1.356989e-03	5.122986e-01	5.150817e-02	2.187005e-02	5.709959e-01	2.961104e-02	1.348903e-03	-9.789409e-02	-6.439915e+01
823	-6.443495e+01	1.356925e-03	5.123359e-01	5.150725e-02	2.188976e-02	5.709932e-01	2.959505e-02	1.402293e-03	0.000000e+00	-6.439915e+01
824	-6.443514e+01	1.356861e-03	5.123729e-01	5.150633e-02	2.190943e-02	5.709905e-01	2.957908e-02	1.337725e-03	-1.096899e-01	-6.439915e+01
825	-6.443533e+01	1.356798e-03	5.124098e-01	5.150541e-02	2.192908e-02	5.709878e-01	2.956311e-02	1.391755e-03	0.000000e+00	-6.439915e+01
826	-6.443552e+01	1.356734e-03	5.124465e-01	5.150449e-02	2.194870e-02	5.709850e-01	2.954716e-02	1.325030e-03	-1.217654e-01	-6.439915e+01
827	-6.443571e+01	1.356670e-03	5.124831e-01	5.150357e-02	2.196830e-02	5.709822e-01	2.953123e-02	1.379641e-03	0.000000e+00	-6.439915e+01
828	-6.443590e+01	1.356606e-03	5.125195e-01	5.150265e-02	2.198786e-02	5.709793e-01	2.951530e-02	1.310767e-03	-1.341140e-01	-6.439914e+01
829	-6.443609e+01	1.356542e-03	5.125557e-01	5.150173e-02	2.200740e-02	5.709764e-01	2.949938e-02	1.365897e-03	0.000000e+00	-6.439914e+01
830	-6.443629e+01	1.356479e-03	5.125917e-01	5.150080e-02	2.202692e-02	5.709735e-01	2.948348e-02	1.294873e-03	-1.467292e-01	-6.439914e+01
831	-6.443648e+01	1.356415e-03	5.126276e-01	5.149988e-02	2.204640e-02	5.709706e-01	2.946759e-02	1.350416e-03	0.000000e+00	-6.439914e+01
832	-6.443667e+01	1.356351e-03	5.126634e-01	5.149895e-02	2.206586e-02	5.709676e-01	2.945171e-02	1.277303e-03	-1.595948e-01	-6.439914e+01
833	-6.443686e+01	1.356286e-03	5.126989e-01	5.149802e-02	2.208529e-02	5.709646e-01	2.943584e-02	1.333234e-03	0.000000e+00	-6.439914e+01
834	-6.443705e+01	1.356222e-03	5.127343e-01	5.149710e-02	2.210470e-02	5.709616e-01	2.941998e-02	1.258003e-03	-1.727110e-01	-6.439914e+01
835	-6.443724e+01	1.356158e-03	5.127695e-01	5.149617e-02	2.212408e-02	5.709586e-01	2.940414e-02	1.314199e-03	0.000000e+00	-6.439914e+01
836	-6.443744e+01	1.356094e-03	5.128046e-01	5.149524e-02	2.214343e-02	5.709555e-01	2.938831e-02	1.236915e-03	-1.860590e-01	-6.439914e+01
837	-6.443763e+01	1.356030e-03	5.128395e-01	5.149431e-02	2.216276e-02	5.709524e-01	2.937248e-02	1.293340e-03	0.000000e+00	-6.439914e+01
838	-6.443782e+01	1.355966e-03	5.128743e-01	5.149338e-02	2.218206e-02	5.709493e-01	2.935667e-02	1.213980e-03	-1.996374e-01	-6.439914e+01
839	-6.443801e+01	1.355901e-03	5.129089e-01	5.149245e-02	2.220133e-02	5.709461e-01	2.934088e-02	1.270505e-03	0.000000e+00	-6.439914e+01
840	-6.443821e+01	1.355837e-03	5.129433e-01	5.149151e-02	2.222058e-02	5.709429e-01	2.932509e-02	1.189127e-03	-2.134277e-01	-6.439914e+01
841	-6.443840e+01	1.355772e-03	5.129776e-01	5.149058e-02	2.223980e-02	5.709397e-01	2.930931e-02	1.245676e-03	0.000000e+00	-6.439914e+01
842	-6.443859e+01	1.355708e-03	5.130118e-01	5.148965e-02	2.225899e-02	5.709365e-01	2.929355e-02	1.162303e-03	-2.274199e-01	-6.439914e+01
843	-6.443879e+01	1.355644e-03	5.130457e-01	5.148871e-02	2.227816e-02	5.709332e-01	2.927780e-02	1.218788e-03	0.000000e+00	-6.439913e+01
844	-6.443898e+01	1.355579e-03	5.130796e-01	5.148778e-02	2.229730e-02	5.709299e-01	2.926206e-02	1.133445e-03	-2.416027e-01	-6.439913e+01
845	-6.443917e+01	1.355514e-03	5.131132e-01	5.148684e-02	2.231642e-02	5.709266e-01	2.924633e-02	1.189776e-03	0.000000e+00	-6.439913e+01
846	-6.443937e+01	1.355450e-03	5.131467e-01	5.148590e-02	2.233551e-02	5.709232e-01	2.923061e-02	1.102486e-03	-2.559648e-01	-6.439913e+01
847	-6.443956e+01	1.355385e-03	5.131801e-01	5.148497e-02	2.235457e-02	5.709198e-01	2.921490e-02	1.158572e-03	0.000000e+00	-6.439913e+01
848	-6.443975e+01	1.355321e-03	5.132133e-01	5.148403e-02	2.237361e-02	5.709164e-01	2.919921e-02	1.069356e-03	-2.704950e-01	-6.439913e+01
849	-6.443995e+01	1.355256e-03	5.132464e-01	5.148309e-02	2.239262e-02	5.709130e-01	2.918353e-02	1.125108e-03	0.000000e+00	-6.439913e+01
850	-6.444014e+01	1.355191e-03	5.132793e-01	5.148215e-02	2.241160e-02	5.709095e-01	2.916785e-02	1.033975e-03	-2.851836e-01	-6.439913e+01
851	-6.444033e+01	1.355126e-03	5.133121e-01	5.148121e-02	2.243056e-02	5.709060e-01	2.915219e-02	1.089283e-03	0.000000e+00	-6.439913e+01
852	-6.444053e+01	1.355061e-03	5.133447e-01	5.148027e-02	2.244949e-02	5.709025e-01	2.913655e-02	9.962786e-04	-3.000149e-01	-6.439913e+01
853	-6.444072e+01	1.354997e-03	5.133772e-01	5.147932e-02	2.246840e-02	5.708990e-01	2.912091e-02	1.051097e-03	0.000000e+00	-6.439913e+01
854	-6.444092e+01	1.354932e-03	5.134095e-01	5.147838e-02	2.248728e-02	5.708954e-01	2.910528e-02	9.561906e-04	-3.149874e-01	-6.439913e+01
855	-6.444111e+01	1.354867e-03	5.134417e-01	5.147744e-02	2.250614e-02	5.708918e-01	2.908967e-02	1.010414e-03	0.000000e+00	-6.439913e+01
856	-6.444131e+01	1.354802e-03	5.134737e-01	5.147649e-02	2.252497e-02	5.708882e-01	2.907407e-02	9.136296e-04	-3.300881e-01	-6.439913e+01
857	-6.444150e+01	1.354737e-03	5.135056e-01	5.147555e-02	2.254377e-02	5.708846e-01	2.905848e-02	9.672262e-04	0.000000e+00	-6.439913e+01
858	-6.444170e+01	1.354672e-03	5.135374e-01	5.147460e-02	2.256255e-02	5.708809e-01	2.904290e-02	8.685129e-04	-3.453191e-01	-6.439913e+01
859	-6.444189e+01	1.354607e-03	5.135690e-01	5.147365e-02	2.258130e-02	5.708772e-01	2.902733e-02	9.214064e-04	0.000000e+00	-6.439913e+01
860	-6.444209e+01	1.354541e-03	5.136005e-01	5.147271e-02	2.260003e-02	5.708735e-01	2.901177e-02	8.207464e-04	-3.606744e-01	-6.439913e+01
861	-6.444228e+01	1.354476e-03	5.136318e-01	5.147176e-02	2.261873e-02	5.708697e-01	2.899623e-02	8.729154e-04	0.000000e+00	-6.439913e+01
862	-6.444248e+01	1.354411e-03	5.136630e-01	5.147081e-02	2.263740e-02	5.708660e-01	2.898069e-02	7.702504e-04	-3.761579e-01	-6.439913e+01
863	-6.444267e+01	1.354346e-03	5.136940e-01	5.146986e-02	2.265605e-02	5.708622e-01	2.896517e-02	8.217079e-04	0.000000e+00	-6.439913e+01
864	-6.444287e+01	1.354280e-03	5.137249e-01	5.146891e-02	2.267468e-02	5.708584e-01	2.894966e-02	7.169215e-04	-3.917822e-01	-6.439913e+01
865	-6.444306e+01	1.354215e-03	5.137557e-01	5.146796e-02	2.269328e-02	5.708545e-01	2.893416e-02	7.676697e-04	0.000000e+00	-6.439913e+01
866	-6.444326e+01	1.354150e-03	5.137864e-01	5.146701e-02	2.271185e-02	5.708507e-01	2.891867e-02	6.606507e-04	-4.075590e-01	-6.439913e+01
867	-6.444346e+01	1.354084e-03	5.138169e-01	5.146606e-02	2.273040e-02	5.708468e-01	2.890319e-02	7.107630e-04	0.000000e+00	-6.439913e+01
868	-6.444365e+01	1.354019e-03	5.138472e-01	5.146510e-02	2.274892e-02	5.708429e-01	2.888773e-02	6.013334e-04	-4.235132e-01	-6.439913e+01
869	-6.444385e+01	1.353953e-03	5.138775e-01	5.146415e-02	2.276742e-02	5.708389e-01	2.887227e-02	6.509289e-04	0.000000e+00	-6.439913e+01
870	-6.444404e+01	1.353888e-03	5.139076e-01	5.146320e-02	2.278589e-02	5.708350e-01	2.885683e-02	5.388465e-04	-4.396810e-01	-6.439913e+01
871	-6.444424e+01	1.353822e-03	5.139376e-01	5.146224e-02	2.280434e-02	5.708310e-01	2.884140e-02	5.880987e-04	0.000000e+00	-6.439913e+01
872	-6.444444e+01	1.353757e-03	5.139674e-01	5.146128e-02	2.282276e-02	5.708270e-01	2.882598e-02	4.730634e-04	-4.561097e-01	-6.439913e+01
873	-6.444463e+01	1.353691e-03	5.139971e-01	5.146033e-02	2.284116e-02	5.708229e-01	2.881057e-02	5.222591e-04	0.000000e+00	-6.439913e+01
874	-6.444483e+01	1.353626e-03	5.140267e-01	5.145937e-02	2.285953e-02	5.708189e-01	2.879517e-02	4.038425e-04	-4.728709e-01	-6.439913e+01
875	-6.444503e+01	1.353560e-03	5.140561e-01	5.145841e-02	2.287788e-02	5.708148e-01	2.877979e-02	4.533580e-04	0.000000e+00	-6.439913e+01
876	-6.444522e+01	1.353494e-03	5.140855e-01	5.145746e-02	2.289620e-02	5.708107e-01	2.876441e-02	3.310137e-04	-4.900569e-01	-6.439913e+01
877	-6.444542e+01	1.353428e-03	5.141147e-01	5.145650e-02	2.291450e-02	5.708066e-01	2.874905e-02	3.813695e-04	0.000000e+00	-6.439913e+01
878	-6.444562e+01	1.353363e-03	5.141437e-01	5.145554e-02	2.293277e-02	5.708024e-01	2.873369e-02	2.543941e-04	-5.077900e-01	-6.439913e+01
879	-6.444582e+01	1.353297e-03	5.141727e-01	5.145458e-02	2.295102e-02	5.707982e-01	2.871835e-02	3.063188e-04	0.000000e+00	-6.439913e+01
880	-6.444601e+01	1.353231e-03	5.142015e-01	5.145362e-02	2.296924e-02	5.707940e-01	2.870302e-02	1.737635e-04	-5.262380e-01	-6.439913e+01
881	-6.444621e+01	1.353165e-03	5.142302e-01	5.145266e-02	2.298744e-02	5.707898e-01	2.868771e-02	2.282282e-04	0.000000e+00	-6.439913e+01
882	-6.444641e+01	1.353099e-03	5.142587e-01	5.145169e-02	2.300561e-02	5.707856e-01	2.867240e-02	8.885754e-05	-5.456215e-01	-6.439913e+01
883	-6.444661e+01	1.353033e-03	5.142871e-01	5.145073e-02	2.302376e-02	5.707813e-01	2.865710e-02	1.471951e-04	0.000000e+00	-6.439913e+01
884	-6.444680e+01	1.352967e-03	5.143155e-01	5.144977e-02	2.304188e-02	5.707770e-01	2.864182e-02	-6.526586e-07	-5.662401e-01	-6.439913e+01
885	-6.444700e+01	1.352901e-03	5.143436e-01	5.144880e-02	2.305998e-02	5.707727e-01	2.862654e-02	6.336991e-05	0.000000e+00	-6.439913e+01
886	-6.444720e+01	1.352835e-03	5.143717e-01	5.144784e-02	2.307805e-02	5.707684e-01	2.861128e-02	-9.519240e-05	-5.884986e-01	-6.439913e+01
887	-6.444740e+01	1.352769e-03	5.143997e-01	5.144687e-02	2.309610e-02	5.707640e-01	2.859603e-02	-2.297550e-05	0.000000e+00	-6.439913e+01
888	-6.444760e+01	1.352703e-03	5.144275e-01	5.144591e-02	2.311413e-02	5.707596e-01	2.858079e-02	-1.953334e-04	-6.129560e-01	-6.439913e+01
889	-6.444779e+01	1.352637e-03	5.144552e-01	5.144494e-02	2.313213e-02	5.707553e-01	2.856556e-02	-1.114045e-04	0.000000e+00	-6.439914e+01
890	-6.444799e+01	1.352571e-03	5.144828e-01	5.144398e-02	2.315011e-02	5.707508e-01	2.855035e-02	-3.018889e-04	-6.403974e-01	-6.439914e+01
891	-6.444819e+01	1.352504e-03	5.145102e-01	5.144301e-02	2.316806e-02	5.707464e-01	2.853514e-02	-2.011705e-04	0.000000e+00	-6.439914e+01
892	-6.444839e+01	1.352438e-03	5.145376e-01	5.144204e-02	2.318599e-02	5.707419e-01	2.851994e-02	-4.160927e-04	-6.719614e-01	-6.439914e+01
893	-6.444859e+01	1.352372e-03	5.145648e-01	5.144107e-02	2.320389e-02	5.707374e-01	2.850476e-02	-2.909991e-04	0.000000e+00	-6.439914e+01
894	-6.444879e+01	1.352305e-03	5.145919e-01	5.144010e-02	2.322177e-02	5.707329e-01	2.848959e-02	-5.400030e-04	-7.093712e-01	-6.439914e+01
895	-6.444899e+01	1.352239e-03	5.146189e-01	5.143913e-02	2.323963e-02	5.707284e-01	2.847443e-02	-3.785207e-04	0.000000e+00	-6.439914e+01
896	-6.444919e+01	1.352173e-03	5.146458e-01	5.143816e-02	2.325746e-02	5.707239e-01	2.845928e-02	-6.775408e-04	-7.554214e-01	-6.439914e+01
897	-6.444939e+01	1.352106e-03	5.146726e-01	5.143719e-02	2.327526e-02	5.707193e-01	2.844414e-02	-4.587433e-04	0.000000e+00	-6.439914e+01
898	-6.444959e+01	1.352040e-03	5.146992e-01	5.143622e-02	2.329305e-02	5.707147e-01	2.842901e-02	-8.381544e-04	-8.152423e-01	-6.439914e+01
899	-6.444978e+01	1.351973e-03	5.147258e-01	5.143525e-02	2.331080e-02	5.707101e-01	2.841389e-02	-5.182243e-04	0.000000e+00	-6.439914e+01
900	-6.444998e+01	1.351907e-03	5.147522e-01	5.143427e-02	2.332854e-02	5.707055e-01	2.839879e-02	-1.944081e-03	-9.898210e-01	-6.439914e+01
901	-6.475847e+01	1.343604e-03	5.148006e-01	5.141012e-02	2.334844e-02	5.706627e-01	2.838411e-02	-5.540703e-03	0.000000e+00	-6.470803e+01
902	-6.506408e+01	1.321068e-03	5.148928e-01	5.134090e-02	2.337285e-02	5.705444e-01	2.837031e-02	-6.602754e-03	-7.363638e-01	-6.501403e+01
903	-6.536678e+01	1.287489e-03	5.150281e-01	5.122858e-02	2.340202e-02	5.703515e-01	2.835746e-02	-6.411549e-03	0.000000e+00	-6.531716e+01
904	-6.566666e+01	1.245459e-03	5.152058e-01	5.107511e-02	2.343621e-02	5.700850e-01	2.834560e-02	-7.151678e-03	-8.294972e-01	-6.561745e+01
905	-6.596369e+01	1.197300e-03	5.154254e-01	5.088245e-02	2.347569e-02	5.697458e-01	2.833483e-02	-7.209578e-03	0.000000e+00	-6.591493e+01
906	-6.625797e+01	1.144855e-03	5.156863e-01	5.065249e-02	2.352074e-02	5.693349e-01	2.832520e-02	-7.728019e-03	-8.755513e-01	-6.620963e+01
907	-6.654943e+01	1.089752e-03	5.159878e-01	5.038717e-02	2.357166e-02	5.688534e-01	2.831683e-02	-7.933273e-03	0.000000e+00	-6.650158e+01
908	-6.683821e+01	1.033245e-03	5.163295e-01	5.008834e-02	2.362877e-02	5.683022e-01	2.830979e-02	-8.325091e-03	-8.942076e-01	-6.679079e+01
909	-6.712422e+01	9.764261e-04	5.167107e-01	4.975789e-02	2.369237e-02	5.676824e-01	2.830420e-02	-8.598161e-03	0.000000e+00	-6.707730e+01
910	-6.740760e+01	9.200995e-04	5.171309e-01	4.939762e-02	2.376281e-02	5.669949e-01	2.830018e-02	-8.926406e-03	-8.997251e-01	-6.736113e+01
911	-6.768826e+01	8.649499e-04	5.175895e-01	4.900934e-02	2.384043e-02	5.662408e-01	2.829786e-02	-9.222455e-03	0.000000e+00	-6.764231e+01
912	-6.796634e+01	8.114527e-04	5.180861e-01	4.859482e-02	2.392559e-02	5.654210e-01	2.829737e-02	-9.517762e-03	-8.996509e-01	-6.792087e+01
913	-6.824176e+01	7.599960e-04	5.186201e-01	4.815579e-02	2.401864e-02	5.645367e-01	2.829886e-02	-9.816911e-03	0.000000e+00	-6.819682e+01
914	-6.851464e+01	7.108203e-04	5.191909e-01	4.769395e-02	2.411997e-02	5.635889e-01	2.830252e-02	-1.009166e-02	-8.972108e-01	-6.847019e+01
915	-6.878491e+01	6.641061e-04	5.197981e-01	4.721094e-02	2.422996e-02	5.625786e-01	2.830850e-02	-1.038629e-02	0.000000e+00	-6.874101e+01
916	-6.905269e+01	6.199344e-04	5.204411e-01	4.670838e-02	2.434899e-02	5.615068e-01	2.831701e-02	-1.064489e-02	-8.936079e-01	-6.900931e+01
917	-6.931789e+01	5.783469e-04	5.211195e-01	4.618785e-02	2.447747e-02	5.603746e-01	2.832826e-02	-1.093234e-02	0.000000e+00	-6.927509e+01
918	-6.958067e+01	5.393220e-04	5.218328e-01	4.565087e-02	2.461580e-02	5.591829e-01	2.834246e-02	-1.117606e-02	-8.892356e-01	-6.953840e+01
919	-6.984091e+01	5.028143e-04	5.225805e-01	4.509892e-02	2.476437e-02	5.579330e-01	2.835985e-02	-1.145587e-02	0.000000e+00	-6.979924e+01
920	-7.009877e+01	4.687418e-04	5.233621e-01	4.453344e-02	2.492359e-02	5.566257e-01	2.838068e-02	-1.168441e-02	-8.841087e-01	-7.005765e+01
921	-7.035414e+01	4.370094e-04	5.241771e-01	4.395583e-02	2.509388e-02	5.552621e-01	2.840523e-02	-1.195718e-02	0.000000e+00	-7.031365e+01
922	-7.060717e+01	4.075037e-04	5.250251e-01	4.336741e-02	2.527563e-02	5.538432e-01	2.843377e-02	-1.216917e-02	-8.780302e-01	-7.056725e+01
923	-7.085776e+01	3.801060e-04	5.259056e-01	4.276949e-02	2.546925e-02	5.523701e-01	2.846660e-02	-1.243645e-02	0.000000e+00	-7.081849e+01
924	-7.110605e+01	3.546913e-04	5.268181e-01	4.216330e-02	2.567513e-02	5.508437e-01	2.850402e-02	-1.262933e-02	-8.705902e-01	-7.106737e+01
925	-7.135194e+01	3.311342e-04	5.277622e-01	4.155005e-02	2.589367e-02	5.492651e-01	2.854637e-02	-1.289382e-02	0.000000e+00	-7.131394e+01
926	-7.159557e+01	3.093107e-04	5.287375e-01	4.093087e-02	2.612524e-02	5.476353e-01	2.859398e-02	-1.306354e-02	-8.611143e-01	-7.155819e+01
927	-7.183684e+01	2.890991e-04	5.297435e-01	4.030687e-02	2.637022e-02	5.459553e-01	2.864718e-02	-1.332956e-02	0.000000e+00	-7.180017e+01
928	-7.207590e+01	2.703835e-04	5.307797e-01	3.967909e-02	2.662895e-02	5.442260e-01	2.870634e-02	-1.347004e-02	-8.485606e-01	-7.203988e+01
929	-7.231263e+01	2.530518e-04	5.318457e-01	3.904852e-02	2.690180e-02	5.424484e-01	2.877181e-02	-1.374402e-02	0.000000e+00	-7.227734e+01
930	-7.254719e+01	2.369999e-04	5.329411e-01	3.841613e-02	2.718907e-02	5.406236e-01	2.884396e-02	-1.384676e-02	-8.314357e-01	-7.251259e+01
931	-7.277947e+01	2.221279e-04	5.340655e-01	3.778280e-02	2.749109e-02	5.387524e-01	2.892316e-02	-1.413727e-02	0.000000e+00	-7.274563e+01
932	-7.300961e+01	2.083447e-04	5.352183e-01	3.714940e-02	2.780813e-02	5.368359e-01	2.900976e-02	-1.419158e-02	-8.078150e-01	-7.297648e+01
933	-7.323750e+01	1.955633e-04	5.363993e-01	3.651673e-02	2.814048e-02	5.348749e-01	2.910413e-02	-1.450897e-02	0.000000e+00	-7.320517e+01
934	-7.346330e+01	1.837054e-04	5.376078e-01	3.588556e-02	2.848836e-02	5.328704e-01	2.920662e-02	-1.450277e-02	-7.754564e-01	-7.343171e+01
935	-7.368688e+01	1.726965e-04	5.388437e-01	3.525660e-02	2.885202e-02	5.308233e-01	2.931757e-02	-1.485753e-02	0.000000e+00	-7.365613e+01
936	-7.390840e+01	1.624699e-04	5.401063e-01	3.463053e-02	2.923163e-02	5.287346e-01	2.943732e-02	-1.477936e-02	-7.321633e-01	-7.387844e+01
937	-7.412775e+01	1.529627e-04	5.413952e-01	3.400799e-02	2.962739e-02	5.266051e-01	2.956617e-02	-1.518052e-02	0.000000e+00	-7.409865e+01
938	-7.434506e+01	1.441187e-04	5.427102e-01	3.338955e-02	3.003942e-02	5.244357e-01	2.970440e-02	-1.502124e-02	-6.761191e-01	-7.431679e+01
939	-7.456024e+01	1.358847e-04	5.440507e-01	3.277578e-02	3.046786e-02	5.222274e-01	2.985230e-02	-1.547432e-02	0.000000e+00	-7.453287e+01
940	-7.477342e+01	1.282137e-04	5.454163e-01	3.216717e-02	3.091279e-02	5.199809e-01	3.001010e-02	-1.522886e-02	-6.062646e-01	-7.474692e+01
941	-7.498449e+01	1.210611e-04	5.468066e-01	3.156422e-02	3.137428e-02	5.176972e-01	3.017801e-02	-1.573476e-02	0.000000e+00	-7.495894e+01
942	-7.519360e+01	1.143874e-04	5.482212e-01	3.096734e-02	3.185236e-02	5.153772e-01	3.035621e-02	-1.540287e-02	-5.224860e-01	-7.516895e+01
943	-7.540063e+01	1.081553e-04	5.496597e-01	3.037694e-02	3.234707e-02	5.130216e-01	3.054484e-02	-1.595751e-02	0.000000e+00	-7.537698e+01
944	-7.560573e+01	1.023318e-04	5.511217e-01	2.979339e-02	3.285837e-02	5.106314e-01	3.074403e-02	-1.554392e-02	-4.256628e-01	-7.558303e+01
945	-7.580879e+01	9.688559e-05	5.526067e-01	2.921702e-02	3.338624e-02	5.082073e-01	3.095386e-02	-1.613899e-02	0.000000e+00	-7.578713e+01
946	-7.600995e+01	9.178894e-05	5.541144e-01	2.864812e-02	3.393061e-02	5.057502e-01	3.117436e-02	-1.565243e-02	-3.174995e-01	-7.598928e+01
947	-7.620910e+01	8.701565e-05	5.556443e-01	2.808699e-02	3.449141e-02	5.032609e-01	3.140555e-02	-1.627576e-02	0.000000e+00	-7.618951e+01
948	-7.640638e+01	8.254237e-05	5.571960e-01	2.753384e-02	3.506851e-02	5.007402e-01	3.164740e-02	-1.572849e-02	-2.004399e-01	-7.638783e+01
949	-7.660168e+01	7.834708e-05	5.587691e-01	2.698891e-02	3.566181e-02	4.981889e-01	3.189986e-02	-1.636510e-02	0.000000e+00	-7.658425e+01
950	-7.679513e+01	7.441009e-05	5.603632e-01	2.645238e-02	3.627115e-02	4.956078e-01	3.216285e-02	-1.577205e-02	-7.747343e-02	-7.677880e+01
951	-7.698664e+01	7.071283e-05	5.619779e-01	2.592440e-02	3.689636e-02	4.929978e-01	3.243624e-02	-1.640524e-02	0.000000e+00	-7.697148e+01
952	-7.717634e+01	6.723865e-05	5.636128e-01	2.540513e-02	3.753728e-02	4.903595e-01	3.271991e-02	-1.578289e-02	4.808069e-02	-7.716231e+01
953	-7.736412e+01	6.397182e-05	5.652675e-01	2.489468e-02	3.819370e-02	4.876937e-01	3.301368e-02	-1.639498e-02	0.000000e+00	-7.735131e+01
954	-7.755012e+01	6.089825e-05	5.669415e-01	2.439314e-02	3.886542e-02	4.850013e-01	3.331737e-02	-1.576062e-02	1.727249e-01	-7.753848e+01
955	-7.773423e+01	5.800455e-05	5.686345e-01	2.390059e-02	3.955221e-02	4.822830e-01	3.363077e-02	-1.633387e-02	0.000000e+00	-7.772385e+01
956	-7.791659e+01	5.527873e-05	5.703461e-01	2.341708e-02	4.025384e-02	4.795395e-01	3.395368e-02	-1.570479e-02	2.929571e-01	-7.790743e+01
957	-7.809709e+01	5.270940e-05	5.720758e-01	2.294266e-02	4.097009e-02	4.767716e-01	3.428584e-02	-1.622250e-02	0.000000e+00	-7.808923e+01
958	-7.827586e+01	5.028631e-05	5.738233e-01	2.247734e-02	4.170068e-02	4.739800e-01	3.462703e-02	-1.561483e-02	4.054949e-01	-7.826927e+01
959	-7.845281e+01	4.799973e-05	5.755881e-01	2.202113e-02	4.244538e-02	4.711656e-01	3.497700e-02	-1.606222e-02	0.000000e+00	-7.844756e+01
960	-7.862806e+01	4.584088e-05	5.773698e-01	2.157403e-02	4.320392e-02	4.683289e-01	3.533548e-02	-1.548993e-02	5.074638e-01	-7.862411e+01
961	-7.880152e+01	4.380140e-05	5.791681e-01	2.113600e-02	4.397603e-02	4.654709e-01	3.570222e-02	-1.585520e-02	0.000000e+00	-7.879895e+01
962	-7.897330e+01	4.187377e-05	5.809825e-01	2.070702e-02	4.476146e-02	4.625920e-01	3.607696e-02	-1.532916e-02	5.965956e-01	-7.897207e+01
963	-7.914332e+01	4.005081e-05	5.828126e-01	2.028704e-02	4.555993e-02	4.596932e-01	3.645944e-02	-1.560492e-02	0.000000e+00	-7.914350e+01
964	-7.931170e+01	3.832601e-05	5.846580e-01	1.987599e-02	4.637117e-02	4.567751e-01	3.684942e-02	-1.513138e-02	6.715259e-01	-7.931324e+01
965	-7.947834e+01	3.669318e-05	5.865184e-01	1.947382e-02	4.719492e-02	4.538384e-01	3.724662e-02	-1.531510e-02	0.000000e+00	-7.948132e+01
966	-7.964337e+01	3.514672e-05	5.883933e-01	1.908044e-02	4.803090e-02	4.508839e-01	3.765081e-02	-1.489535e-02	7.318729e-01	-7.964775e+01
967	-7.980669e+01	3.368126e-05	5.902823e-01	1.869576e-02	4.887884e-02	4.479122e-01	3.806175e-02	-1.499035e-02	0.000000e+00	-7.981253e+01
968	-7.996842e+01	3.229195e-05	5.921850e-01	1.831970e-02	4.973849e-02	4.449240e-01	3.847920e-02	-1.462026e-02	7.783832e-01	-7.997568e+01
969	-8.012848e+01	3.097415e-05	5.941011e-01	1.795215e-02	5.060957e-02	4.419200e-01	3.890294e-02	-1.463508e-02	0.000000e+00	-8.013722e+01
970	-8.028697e+01	2.972363e-05	5.960301e-01	1.759301e-02	5.149184e-02	4.389010e-01	3.933274e-02	-1.430619e-02	8.127552e-01	-8.029716e+01
971	-8.044382e+01	2.853636e-05	5.979716e-01	1.724216e-02	5.238503e-02	4.358676e-01	3.976839e-02	-1.425319e-02	0.000000e+00	-8.045550e+01
972	-8.059913e+01	2.740867e-05	5.999253e-01	1.689948e-02	5.328890e-02	4.328204e-01	4.020970e-02	-1.395452e-02	8.373224e-01	-8.061227e+01
973	-8.075283e+01	2.633704e-05	6.018907e-01	1.656486e-02	5.420320e-02	4.297602e-01	4.065646e-02	-1.384722e-02	0.000000e+00	-8.076748e+01
974	-8.090501e+01	2.531828e-05	6.038675e-01	1.623816e-02	5.512768e-02	4.266877e-01	4.110850e-02	-1.356795e-02	8.545193e-01	-8.092113e+01
975	-8.105561e+01	2.434929e-05	6.058552e-01	1.591926e-02	5.606212e-02	4.236034e-01	4.156563e-02	-1.341902e-02	0.000000e+00	-8.107324e+01
976	-8.120472e+01	2.342730e-05	6.078535e-01	1.560803e-02	5.700627e-02	4.205082e-01	4.202770e-02	-1.315020e-02	8.665075e-01	-8.122383e+01
977	-8.135228e+01	2.254961e-05	6.098620e-01	1.530432e-02	5.795992e-02	4.174025e-01	4.249453e-02	-1.296999e-02	0.000000e+00	-8.137290e+01
978	-8.149837e+01	2.171378e-05	6.118803e-01	1.500801e-02	5.892284e-02	4.142871e-01	4.296599e-02	-1.270534e-02	8.749522e-01	-8.152047e+01
979	-8.164294e+01	2.091743e-05	6.139080e-01	1.471895e-02	5.989482e-02	4.111627e-01	4.344191e-02	-1.250163e-02	0.000000e+00	-8.166655e+01
980	-8.178607e+01	2.015843e-05	6.159447e-01	1.443700e-02	6.087565e-02	4.080299e-01	4.392218e-02	-1.223738e-02	8.810072e-01	-8.181115e+01
981	-8.192771e+01	1.943470e-05	6.179901e-01	1.416203e-02	6.186512e-02	4.048892e-01	4.440666e-02	-1.201574e-02	0.000000e+00	-8.195428e+01
982	-8.206793e+01	1.874435e-05	6.200438e-01	1.389388e-02	6.286304e-02	4.017415e-01	4.489523e-02	-1.175021e-02	8.853964e-01	-8.209596e+01
983	-8.220668e+01	1.808555e-05	6.221054e-01	1.363243e-02	6.386922e-02	3.985872e-01	4.538777e-02	-1.151497e-02	0.000000e+00	-8.223619e+01
984	-8.234404e+01	1.745665e-05	6.241744e-01	1.337752e-02	6.488346e-02	3.954271e-01	4.588419e-02	-1.124723e-02	8.886454e-01	-8.237500e+01
985	-8.247996e+01	1.685602e-05	6.262507e-01	1.312902e-02	6.590559e-02	3.922617e-01	4.638437e-02	-1.100105e-02	0.000000e+00	-8.251239e+01
986	-8.261451e+01	1.628220e-05	6.283337e-01	1.288679e-02	6.693543e-02	3.890917e-01	4.688821e-02	-1.073164e-02	8.909675e-01	-8.264837e+01
987	-8.274765e+01	1.573378e-05	6.304231e-01	1.265067e-02	6.797280e-02	3.859177e-01	4.739564e-02	-1.047713e-02	0.000000e+00	-8.278295e+01
988	-8.287945e+01	1.520943e-05	6.325186e-01	1.242055e-02	6.901755e-02	3.827403e-01	4.790656e-02	-1.020667e-02	8.925625e-01	-8.291615e+01
989	-8.300985e+01	1.470792e-05	6.346197e-01	1.219627e-02	7.006950e-02	3.795601e-01	4.842089e-02	-9.945884e-03	0.000000e+00	-8.304798e+01
990	-8.313894e+01	1.422808e-05	6.367262e-01	1.197770e-02	7.112851e-02	3.763777e-01	4.893856e-02	-9.675163e-03	8.935561e-01	-8.317844e+01
991	-8.326667e+01	1.376880e-05	6.388376e-01	1.176470e-02	7.219441e-02	3.731936e-01	4.945950e-02	-9.409684e-03	0.000000e+00	-8.330756e+01
992	-8.339310e+01	1.332905e-05	6.409537e-01	1.155715e-02	7.326707e-02	3.700086e-01	4.998363e-02	-9.139887e-03	8.939878e-01	-8.343534e+01
993	-8.351820e+01	1.290786e-05	6.430740e-01	1.135490e-02	7.434634e-02	3.668231e-01	5.051089e-02	-8.871322e-03	0.000000e+00	-8.356178e+01
994	-8.364202e+01	1.250429e-05	6.451982e-01	1.115783e-02	7.543208e-02	3.636378e-01	5.104122e-02	-8.603678e-03	8.938957e-01	-8.368691e+01
995	-8.376453e+01	1.211748e-05	6.473259e-01	1.096581e-02	7.652416e-02	3.604532e-01	5.157457e-02	-8.333614e-03	0.000000e+00	-8.381074e+01
996	-8.388578e+01	1.174662e-05	6.494569e-01	1.077871e-02	7.762243e-02	3.572698e-01	5.211088e-02	-8.069060e-03	8.933447e-01	-8.393327e+01
997	-8.400576e+01	1.139091e-05	6.515907e-01	1.059641e-02	7.872679e-02	3.540883e-01	5.265009e-02	-7.798572e-03	0.000000e+00	-8.405451e+01
998	-8.412450e+01	1.104964e-05	6.537271e-01	1.041878e-02	7.983710e-02	3.509092e-01	5.319217e-02	-7.538466e-03	8.923065e-01	-8.417448e+01
999	-8.424198e+01	1.072210e-05	6.558656e-01	1.024570e-02	8.095324e-02	3.477330e-01	5.373705e-02	-7.268971e-03	0.000000e+00	-8.429319e+01
1000	-8.435824e+01	1.040765e-05	6.580061e-01	1.007707e-02	8.207510e-02	3.445603e-01	5.428471e-02	-7.014168e-03	8.908373e-01	-8.441065e+01
1001	-8.447328e+01	1.010567e-05	6.601480e-01	9.912750e-03	8.320256e-02	3.413916e-01	5.483509e-02	-6.746485e-03	0.000000e+00	-8.452686e+01
1002	-8.458712e+01	9.815568e-06	6.622912e-01	9.752639e-03	8.433551e-02	3.382275e-01	5.538816e-02	-6.498201e-03	8.888974e-01	-8.464184e+01
1003	-8.469975e+01	9.536792e-06	6.644353e-01	9.596624e-03	8.547384e-02	3.350684e-01	5.594388e-02	-6.233392e-03	0.000000e+00	-8.475560e+01
1004	-8.481121e+01	9.268822e-06	6.665799e-01	9.444596e-03	8.661746e-02	3.319149e-01	5.650221e-02	-5.992507e-03	8.865049e-01	-8.486815e+01
1005	-8.492148e+01	9.011157e-06	6.687248e-01	9.296448e-03	8.776625e-02	3.287675e-01	5.706311e-02	-5.731244e-03	0.000000e+00	-8.497950e+01
1006	-8.503060e+01	8.763330e-06	6.708697e-01	9.152075e-03	8.892012e-02	3.256266e-01	5.762656e-02	-5.498752e-03	8.836279e-01	-8.508966e+01
1007	-8.513855e+01	8.524891e-06	6.730142e-01	9.011377e-03	9.007897e-02	3.224928e-01	5.819251e-02	-5.241651e-03	0.000000e+00	-8.519864e+01
1008	-8.524537e+01	8.295423e-06	6.751580e-01	8.874253e-03	9.124270e-02	3.193666e-01	5.876095e-02	-5.018617e-03	8.802211e-01	-8.530645e+01
1009	-8.535104e+01	8.074520e-06	6.773009e-01	8.740606e-03	9.241123e-02	3.162484e-01	5.933183e-02	-4.766417e-03	0.000000e+00	-8.541310e+01
1010	-8.545561e+01	7.861806e-06	6.794425e-01	8.610342e-03	9.358446e-02	3.131387e-01	5.990513e-02	-4.553474e-03	8.762953e-01	-8.551859e+01
1011	-8.555904e+01	7.656916e-06	6.815825e-01	8.483368e-03	9.476230e-02	3.100379e-01	6.048083e-02	-4.306345e-03	0.000000e+00	-8.562295e+01
1012	-8.566139e+01	7.459511e-06	6.837207e-01	8.359593e-03	9.594468e-02	3.069466e-01	6.105889e-02	-4.104569e-03	8.717600e-01	-8.572617e+01
1013	-8.576263e+01	7.269262e-06	6.858568e-01	8.238929e-03	9.713149e-02	3.038651e-01	6.163928e-02	-3.863106e-03	0.000000e+00	-8.582827e+01
1014	-8.586280e+01	7.085864e-06	6.879905e-01	8.121292e-03	9.832267e-02	3.007940e-01	6.222199e-02	-3.672891e-03	8.666351e-01	-8.592926e+01
1015	-8.596189e+01	6.909019e-06	6.901215e-01	8.006596e-03	9.951812e-02	2.977335e-01	6.280698e-02	-3.436838e-03	0.000000e+00	-8.602915e+01
1016	-8.605992e+01	6.738452e-06	6.922496e-01	7.894761e-03	1.007178e-01	2.946843e-01	6.339424e-02	-3.259159e-03	8.607978e-01	-8.612794e+01
1017	-8.615688e+01	6.573894e-06	6.943744e-01	7.785707e-03	1.019216e-01	2.916466e-01	6.398373e-02	-3.028542e-03	0.000000e+00	-8.622566e+01
1018	-8.625281e+01	6.415094e-06	6.964957e-01	7.679358e-03	1.031294e-01	2.886208e-01	6.457544e-02	-2.864205e-03	8.541699e-01	-8.632229e+01
1019	-8.634770e+01	6.261810e-06	6.986133e-01	7.575638e-03	1.043412e-01	2.856075e-01	6.516934e-02	-2.638888e-03	0.000000e+00	-8.641786e+01
1020	-8.644156e+01	6.113816e-06	7.007269e-01	7.474474e-03	1.055569e-01	2.826069e-01	6.576541e-02	-2.488687e-03	8.466584e-01	-8.651238e+01
1021	-8.653440e+01	5.970892e-06	7.028363e-01	7.375794e-03	1.067764e-01	2.796194e-01	6.636362e-02	-2.268505e-03	0.000000e+00	-8.660584e+01
1022	-8.662623e+01	5.832831e-06	7.049411e-01	7.279531e-03	1.079997e-01	2.766455e-01	6.696396e-02	-2.132913e-03	8.381994e-01	-8.669827e+01
1023	-8.671706e+01	5.699436e-06	7.070412e-01	7.185617e-03	1.092266e-01	2.736854e-01	6.756640e-02	-1.917064e-03	0.000000e+00	-8.678967e+01
1024	-8.680690e+01	5.570518e-06	7.091363e-01	7.093986e-03	1.104572e-01	2.707396e-01	6.817093e-02	-1.797032e-03	8.286176e-01	-8.688005e+01
1025	-8.689576e+01	5.445896e-06	7.112262e-01	7.004575e-03	1.116913e-01	2.678083e-01	6.877751e-02	-1.584867e-03	0.000000e+00	-8.696942e+01
1026	-8.698364e+01	5.325402e-06	7.133106e-01	6.917322e-03	1.129289e-01	2.648920e-01	6.938613e-02	-1.481242e-03	8.177638e-01	-8.705778e+01
1027	-8.707055e+01	5.208870e-06	7.153894e-01	6.832168e-03	1.141699e-01	2.619909e-01	6.999677e-02	-1.271942e-03	0.000000e+00	-8.714515e+01
1028	-8.715651e+01	5.096146e-06	7.174623e-01	6.749054e-03	1.154142e-01	2.591053e-01	7.060941e-02	-1.185525e-03	8.054755e-01	-8.723154e+01
1029	-8.724151e+01	4.987080e-06	7.195290e-01	6.667924e-03	1.166619e-01	2.562357e-01	7.122403e-02	-9.780594e-04	0.000000e+00	-8.731694e+01
1030	-8.732558e+01	4.881530e-06	7.215894e-01	6.588723e-03	1.179127e-01	2.533822e-01	7.184060e-02	-9.097609e-04	7.915588e-01	-8.740138e+01
1031	-8.740871e+01	4.779361e-06	7.236433e-01	6.511397e-03	1.191667e-01	2.505452e-01	7.245911e-02	-7.031481e-04	0.000000e+00	-8.748486e+01
1032	-8.749092e+01	4.680443e-06	7.256905e-01	6.435896e-03	1.204238e-01	2.477250e-01	7.307954e-02	-6.536958e-04	7.758427e-01	-8.756739e+01
1033	-8.757220e+01	4.584653e-06	7.277307e-01	6.362168e-03	1.216840e-01	2.449218e-01	7.370187e-02	-4.467945e-04	0.000000e+00	-8.764897e+01
1034	-8.765258e+01	4.491872e-06	7.297638e-01	6.290165e-03	1.229471e-01	2.421359e-01	7.432607e-02	-4.169115e-04	7.581409e-01	-8.772961e+01
1035	-8.773206e+01	4.401987e-06	7.317895e-01	6.219841e-03	1.242131e-01	2.393676e-01	7.495213e-02	-2.086479e-04	0.000000e+00	-8.780933e+01
1036	-8.781064e+01	4.314891e-06	7.338077e-01	6.151148e-03	1.254820e-01	2.366170e-01	7.558002e-02	-1.989364e-04	7.382857e-01	-8.788813e+01
1037	-8.788834e+01	4.230479e-06	7.358183e-01	6.084042e-03	1.267537e-01	2.338846e-01	7.620973e-02	1.157118e-05	0.000000e+00	-8.796601e+01
1038	-8.796515e+01	4.148653e-06	7.378209e-01	6.018481e-03	1.280281e-01	2.311704e-01	7.684124e-02	8.123054e-07	7.161590e-01	-8.804299e+01
1039	-8.804110e+01	4.069317e-06	7.398155e-01	5.954423e-03	1.293052e-01	2.284747e-01	7.747453e-02	2.143116e-04	0.000000e+00	-8.811908e+01
1040	-8.811617e+01	3.992383e-06	7.418019e-01	5.891826e-03	1.305849e-01	2.257978e-01	7.810958e-02	1.830767e-04	6.916856e-01	-8.819428e+01
1041	-8.819040e+01	3.917762e-06	7.437798e-01	5.830652e-03	1.318672e-01	2.231398e-01	7.874637e-02	4.001801e-04	0.000000e+00	-8.826859e+01
1042	-8.826377e+01	3.845372e-06	7.457493e-01	5.770862e-03	1.331520e-01	2.205010e-01	7.938487e-02	3.486421e-04	6.648215e-01	-8.834204e+01
1043	-8.833630e+01	3.775132e-06	7.477100e-01	5.712419e-03	1.344392e-01	2.178814e-01	8.002508e-02	5.695740e-04	0.000000e+00	-8.841461e+01
1044	-8.840799e+01	3.706967e-06	7.496618e-01	5.655288e-03	1.357289e-01	2.152814e-01	8.066696e-02	4.982870e-04	6.355996e-01	-8.848633e+01
1045	-8.847885e+01	3.640804e-06	7.516047e-01	5.599432e-03	1.370209e-01	2.127010e-01	8.131050e-02	7.229319e-04	0.000000e+00	-8.855720e+01
1046	-8.854889e+01	3.576572e-06	7.535384e-01	5.544820e-03	1.383152e-01	2.101405e-01	8.195569e-02	6.328867e-04	6.041306e-01	-8.862723e+01
1047	-8.861812e+01	3.514204e-06	7.554628e-01	5.491417e-03	1.396117e-01	2.076000e-01	8.260249e-02	8.609652e-04	0.000000e+00	-8.869642e+01
1048	-8.868654e+01	3.453636e-06	7.573778e-01	5.439192e-03	1.409104e-01	2.050797e-01	8.325090e-02	7.533326e-04	5.705595e-01	-8.876478e+01
1049	-8.875416e+01	3.394806e-06	7.592832e-01	5.388114e-03	1.422113e-01	2.025796e-01	8.390089e-02	9.841849e-04	0.000000e+00	-8.883232e+01
1050	-8.882098e+01	3.337655e-06	7.611789e-01	5.338153e-03	1.435142e-01	2.001000e-01	8.455244e-02	8.604836e-04	5.351041e-01	-8.889905e+01
1051	-8.888701e+01	3.282125e-06	7.630648e-01	5.289280e-03	1.448192e-01	1.976409e-01	8.520553e-02	1.093254e-03	0.000000e+00	-8.896496e+01
1052	-8.895226e+01	3.228162e-06	7.649407e-01	5.241468e-03	1.461261e-01	1.952024e-01	8.586015e-02	9.551583e-04	4.980174e-01	-8.903008e+01
1053	-8.901674e+01	3.175714e-06	7.668066e-01	5.194688e-03	1.474350e-01	1.927847e-01	8.651626e-02	1.188645e-03	0.000000e+00	-8.909440e+01
1054	-8.908045e+01	3.124729e-06	7.686623e-01	5.148914e-03	1.487457e-01	1.903879e-01	8.717387e-02	1.038179e-03	4.596223e-01	-8.915794e+01
1055	-8.914339e+01	3.075160e-06	7.705078e-01	5.104121e-03	1.500583e-01	1.880121e-01	8.783293e-02	1.271190e-03	0.000000e+00	-8.922070e+01
1056	-8.920558e+01	3.026960e-06	7.723429e-01	5.060284e-03	1.513726e-01	1.856573e-01	8.849344e-02	1.110393e-03	4.202414e-01	-8.928268e+01
1057	-8.926702e+01	2.980084e-06	7.741675e-01	5.017378e-03	1.526887e-01	1.833236e-01	8.915537e-02	1.341627e-03	0.000000e+00	-8.934390e+01
1058	-8.932771e+01	2.934489e-06	7.759815e-01	4.975381e-03	1.540064e-01	1.810112e-01	8.981871e-02	1.172602e-03	3.802155e-01	-8.940436e+01
1059	-8.938767e+01	2.890134e-06	7.777849e-01	4.934269e-03	1.553258e-01	1.787199e-01	9.048343e-02	1.400804e-03	0.000000e+00	-8.946406e+01
1060	-8.944689e+01	2.846978e-06	7.795775e-01	4.894020e-03	1.566467e-01	1.764500e-01	9.114952e-02	1.225491e-03	3.398641e-01	-8.952302e+01
1061	-8.950539e+01	2.804985e-06	7.813593e-01	4.854613e-03	1.579692e-01	1.742015e-01	9.181695e-02	1.449153e-03	0.000000e+00	-8.958124e+01
1062	-8.956317e+01	2.764116e-06	7.831301e-01	4.816028e-03	1.592931e-01	1.719744e-01	9.248570e-02	1.269726e-03	2.995552e-01	-8.963872e+01
1063	-8.962024e+01	2.724337e-06	7.848899e-01	4.778244e-03	1.606185e-01	1.697687e-01	9.315577e-02	1.487625e-03	0.000000e+00	-8.969548e+01
1064	-8.967659e+01	2.685613e-06	7.866387e-01	4.741241e-03	1.619453e-01	1.675844e-01	9.382712e-02	1.306009e-03	2.596036e-01	-8.975152e+01
1065	-8.973225e+01	2.647912e-06	7.883763e-01	4.705001e-03	1.632734e-01	1.654217e-01	9.449973e-02	1.516944e-03	0.000000e+00	-8.980684e+01
1066	-8.978721e+01	2.611201e-06	7.901027e-01	4.669505e-03	1.646028e-01	1.632805e-01	9.517360e-02	1.334946e-03	2.203104e-01	-8.986145e+01
1067	-8.984147e+01	2.575451e-06	7.918178e-01	4.634735e-03	1.659334e-01	1.611607e-01	9.584869e-02	1.537809e-03	0.000000e+00	-8.991536e+01
1068	-8.989506e+01	2.540632e-06	7.935216e-01	4.600675e-03	1.672652e-01	1.590625e-01	9.652498e-02	1.357100e-03	1.819531e-01	-8.996858e+01
1069	-8.994796e+01	2.506715e-06	7.952140e-01	4.567306e-03	1.685982e-01	1.569858e-01	9.720247e-02	1.550895e-03	0.000000e+00	-9.002110e+01
1070	-9.000019e+01	2.473674e-06	7.968949e-01	4.534614e-03	1.699323e-01	1.549306e-01	9.788112e-02	1.373018e-03	1.447858e-01	-9.007294e+01
1071	-9.005175e+01	2.441483e-06	7.985643e-01	4.502582e-03	1.712675e-01	1.528969e-01	9.856093e-02	1.556935e-03	0.000000e+00	-9.012410e+01
1072	-9.010265e+01	2.410115e-06	8.002222e-01	4.471194e-03	1.726036e-01	1.508847e-01	9.924186e-02	1.383228e-03	1.090234e-01	-9.017459e+01
1073	-9.015289e+01	2.379547e-06	8.018685e-01	4.440436e-03	1.739408e-01	1.488939e-01	9.992390e-02	1.556613e-03	0.000000e+00	-9.022441e+01
1074	-9.020248e+01	2.349754e-06	8.035032e-01	4.410293e-03	1.752788e-01	1.469244e-01	1.006070e-01	1.388217e-03	7.484523e-02	-9.027358e+01
1075	-9.025142e+01	2.320715e-06	8.051262e-01	4.380751e-03	1.766178e-01	1.449764e-01	1.012912e-01	1.550571e-03	0.000000e+00	-9.032208e+01
1076	-9.029972e+01	2.292407e-06	8.067374e-01	4.351797e-03	1.779575e-01	1.430497e-01	1.019765e-01	1.388434e-03	4.239624e-02	-9.036994e+01
1077	-9.034738e+01	2.264810e-06	8.083370e-01	4.323417e-03	1.792981e-01	1.411442e-01	1.026628e-01	1.539394e-03	0.000000e+00	-9.041716e+01
1078	-9.039442e+01	2.237902e-06	8.099248e-01	4.295598e-03	1.806395e-01	1.392599e-01	1.033501e-01	1.384314e-03	1.179220e-02	-9.046373e+01
1079	-9.044083e+01	2.211664e-06	8.115007e-01	4.268327e-03	1.819815e-01	1.373969e-01	1.040384e-01	1.523705e-03	0.000000e+00	-9.050968e+01
1080	-9.048661e+01	2.186077e-06	8.130649e-01	4.241593e-03	1.833242e-01	1.355549e-01	1.047277e-01	1.376232e-03	-1.689426e-02	-9.055499e+01
1081	-9.053179e+01	2.161122e-06	8.146173e-01	4.215383e-03	1.846675e-01	1.337339e-01	1.054179e-01	1.503897e-03	0.000000e+00	-9.059969e+01
1082	-9.057635e+01	2.136783e-06	8.161577e-01	4.189686e-03	1.860114e-01	1.319339e-01	1.061090e-01	1.364591e-03	-4.359137e-02	-9.064377e+01
1083	-9.062030e+01	2.113041e-06	8.176864e-01	4.164491e-03	1.873559e-01	1.301547e-01	1.068011e-01	1.480723e-03	0.000000e+00	-9.068724e+01
1084	-9.066366e+01	2.089880e-06	8.192031e-01	4.139787e-03	1.887008e-01	1.283964e-01	1.074941e-01	1.349781e-03	-6.829870e-02	-9.073010e+01
1085	-9.070642e+01	2.067285e-06	8.207080e-01	4.115563e-03	1.900462e-01	1.266587e-01	1.081880e-01	1.454538e-03	0.000000e+00	-9.077237e+01
1086	-9.074859e+01	2.045239e-06	8.222009e-01	4.091809e-03	1.913920e-01	1.249417e-01	1.088827e-01	1.332095e-03	-9.101861e-02	-9.081404e+01
1087	-9.079018e+01	2.023728e-06	8.236820e-01	4.068515e-03	1.927382e-01	1.232452e-01	1.095782e-01	1.425725e-03	0.000000e+00	-9.085512e+01
1088	-9.083119e+01	2.002736e-06	8.251511e-01	4.045671e-03	1.940847e-01	1.215691e-01	1.102746e-01	1.311854e-03	-1.117686e-01	-9.089561e+01
1089	-9.087162e+01	1.982251e-06	8.266084e-01	4.023268e-03	1.954316e-01	1.199133e-01	1.109718e-01	1.394760e-03	0.000000e+00	-9.093553e+01
1090	-9.091148e+01	1.962259e-06	8.280538e-01	4.001296e-03	1.967786e-01	1.182778e-01	1.116698e-01	1.289347e-03	-1.306005e-01	-9.097487e+01
1091	-9.095077e+01	1.942747e-06	8.294873e-01	3.979747e-03	1.981259e-01	1.166623e-01	1.123685e-01	1.361908e-03	0.000000e+00	-9.101365e+01
1092	-9.098950e+01	1.923701e-06	8.309089e-01	3.958612e-03	1.994734e-01	1.150669e-01	1.130680e-01	1.264850e-03	-1.475623e-01	-9.105186e+01
1093	-9.102768e+01	1.905110e-06	8.323186e-01	3.937881e-03	2.008210e-01	1.134913e-01	1.137682e-01	1.327596e-03	0.000000e+00	-9.108951e+01
1094	-9.106530e+01	1.886961e-06	8.337165e-01	3.917548e-03	2.021687e-01	1.119355e-01	1.144692e-01	1.238644e-03	-1.627321e-01	-9.112661e+01
1095	-9.110238e+01	1.869244e-06	8.351025e-01	3.897604e-03	2.035165e-01	1.103993e-01	1.151708e-01	1.292116e-03	0.000000e+00	-9.116316e+01
1096	-9.113892e+01	1.851948e-06	8.364767e-01	3.878040e-03	2.048643e-01	1.088827e-01	1.158731e-01	1.210943e-03	-1.761968e-01	-9.119916e+01
1097	-9.117491e+01	1.835060e-06	8.378391e-01	3.858850e-03	2.062121e-01	1.073854e-01	1.165760e-01	1.255637e-03	0.000000e+00	-9.123463e+01
1098	-9.121038e+01	1.818572e-06	8.391897e-01	3.840026e-03	2.075598e-01	1.059074e-01	1.172796e-01	1.181966e-03	-1.880334e-01	-9.126956e+01
1099	-9.124531e+01	1.802472e-06	8.405285e-01	3.821561e-03	2.089074e-01	1.044486e-01	1.179839e-01	1.218480e-03	0.000000e+00	-9.130396e+01
1100	-9.127972e+01	1.786752e-06	8.418556e-01	3.803448e-03	2.102550e-01	1.030087e-01	1.186887e-01	1.151938e-03	-1.983389e-01	-9.133783e+01
1101	-9.131361e+01	1.771401e-06	8.431710e-01	3.785679e-03	2.116023e-01	1.015877e-01	1.193941e-01	1.180841e-03	0.000000e+00	-9.137119e+01
1102	-9.134699e+01	1.756411e-06	8.444746e-01	3.768248e-03	2.129495e-01	1.001854e-01	1.201001e-01	1.121052e-03	-2.072082e-01	-9.140403e+01
1103	-9.137986e+01	1.741772e-06	8.457667e-01	3.751149e-03	2.142964e-01	9.880168e-02	1.208066e-01	1.142930e-03	0.000000e+00	-9.143636e+01
1104	-9.141221e+01	1.727476e-06	8.470471e-01	3.734375e-03	2.156431e-01	9.743640e-02	1.215137e-01	1.089457e-03	-2.147435e-01	-9.146818e+01
1105	-9.144407e+01	1.713515e-06	8.483159e-01	3.717919e-03	2.169895e-01	9.608941e-02	1.222213e-01	1.104787e-03	0.000000e+00	-9.149950e+01
1106	-9.147543e+01	1.699880e-06	8.495731e-01	3.701777e-03	2.183355e-01	9.476056e-02	1.229294e-01	1.057337e-03	-2.210215e-01	-9.153033e+01
1107	-9.150630e+01	1.686563e-06	8.508188e-01	3.685942e-03	2.196811e-01	9.344971e-02	1.236379e-01	1.066766e-03	0.000000e+00	-9.156065e+01
1108	-9.153667e+01	1.673558e-06	8.520531e-01	3.670407e-03	2.210264e-01	9.215671e-02	1.243470e-01	1.024846e-03	-2.261564e-01	-9.159050e+01
1109	-9.156656e+01	1.660856e-06	8.532759e-01	3.655169e-03	2.223712e-01	9.088140e-02	1.250565e-01	1.028816e-03	0.000000e+00	-9.161985e+01
1110	-9.159597e+01	1.648451e-06	8.544873e-01	3.640220e-03	2.237156e-01	8.962363e-02	1.257664e-01	9.920985e-04	-2.302251e-01	-9.164873e+01
1111	-9.162491e+01	1.636335e-06	8.556873e-01	3.625556e-03	2.250594e-01	8.838325e-02	1.264767e-01	9.911389e-04	0.000000e+00	-9.167713e+01
1112	-9.165337e+01	1.624501e-06	8.568760e-01	3.611172e-03	2.264027e-01	8.716011e-02	1.271874e-01	9.592378e-04	-2.333193e-01	-9.170507e+01
1113	-9.168137e+01	1.612944e-06	8.580535e-01	3.597062e-03	2.277455e-01	8.595404e-02	1.278986e-01	9.538301e-04	0.000000e+00	-9.173253e+01
1114	-9.170890e+01	1.601657e-06	8.592197e-01	3.583222e-03	2.290876e-01	8.476489e-02	1.286100e-01	9.263805e-04	-2.355235e-01	-9.175953e+01
1115	-9.173597e+01	1.590632e-06	8.603747e-01	3.569646e-03	2.304292e-01	8.359251e-02	1.293219e-01	9.169980e-04	0.000000e+00	-9.178608e+01
1116	-9.176258e+01	1.579866e-06	8.615186e-01	3.556330e-03	2.317700e-01	8.243673e-02	1.300340e-01	8.936055e-04	-2.369245e-01	-9.181217e+01
1117	-9.178875e+01	1.569351e-06	8.626515e-01	3.543269e-03	2.331102e-01	8.129740e-02	1.307465e-01	8.806105e-04	0.000000e+00	-9.183781e+01
1118	-9.181446e+01	1.559082e-06	8.637733e-01	3.530459e-03	2.344496e-01	8.017434e-02	1.314593e-01	8.609943e-04	-2.375866e-01	-9.186300e+01
1119	-9.183974e+01	1.549054e-06	8.648841e-01	3.517895e-03	2.357883e-01	7.906742e-02	1.321724e-01	8.448066e-04	0.000000e+00	-9.188775e+01
1120	-9.186457e+01	1.539261e-06	8.659840e-01	3.505574e-03	2.371262e-01	7.797645e-02	1.328857e-01	8.286442e-04	-2.375841e-01	-9.191207e+01
1121	-9.188897e+01	1.529698e-06	8.670731e-01	3.493490e-03	2.384633e-01	7.690129e-02	1.335993e-01	8.096341e-04	0.000000e+00	-9.193595e+01
1122	-9.191293e+01	1.520360e-06	8.681513e-01	3.481639e-03	2.397995e-01	7.584176e-02	1.343132e-01	7.966050e-04	-2.369860e-01	-9.195941e+01
1123	-9.193647e+01	1.511242e-06	8.692188e-01	3.470019e-03	2.411349e-01	7.479771e-02	1.350272e-01	7.750631e-04	0.000000e+00	-9.198243e+01
1124	-9.195959e+01	1.502339e-06	8.702755e-01	3.458624e-03	2.424694e-01	7.376897e-02	1.357415e-01	7.649297e-04	-2.358451e-01	-9.200504e+01
1125	-9.198228e+01	1.493647e-06	8.713217e-01	3.447450e-03	2.438029e-01	7.275538e-02	1.364560e-01	7.411732e-04	0.000000e+00	-9.202723e+01
1126	-9.200456e+01	1.485162e-06	8.723572e-01	3.436495e-03	2.451355e-01	7.175678e-02	1.371707e-01	7.336863e-04	-2.342182e-01	-9.204900e+01
1127	-9.202643e+01	1.476878e-06	8.733822e-01	3.425754e-03	2.464671e-01	7.077301e-02	1.378855e-01	7.080082e-04	0.000000e+00	-9.207036e+01
1128	-9.204789e+01	1.468791e-06	8.743968e-01	3.415225e-03	2.477977e-01	6.980389e-02	1.386005e-01	7.029116e-04	-2.321600e-01	-9.209132e+01
1129	-9.206894e+01	1.460898e-06	8.754010e-01	3.404902e-03	2.491272e-01	6.884928e-02	1.393156e-01	6.755406e-04	0.000000e+00	-9.211188e+01
1130	-9.208959e+01	1.453194e-06	8.763948e-01	3.394783e-03	2.504557e-01	6.790900e-02	1.400308e-01	6.726545e-04	-2.297115e-01	-9.213204e+01
1131	-9.210985e+01	1.445676e-06	8.773783e-01	3.384865e-03	2.517831e-01	6.698290e-02	1.407461e-01	6.438779e-04	0.000000e+00	-9.215180e+01
1132	-9.212971e+01	1.438339e-06	8.783517e-01	3.375144e-03	2.531094e-01	6.607081e-02	1.414616e-01	6.429472e-04	-2.269269e-01	-9.217117e+01
1133	-9.214918e+01	1.431181e-06	8.793148e-01	3.365617e-03	2.544345e-01	6.517258e-02	1.421771e-01	6.129394e-04	0.000000e+00	-9.219016e+01
1134	-9.216827e+01	1.424196e-06	8.802679e-01	3.356281e-03	2.557585e-01	6.428803e-02	1.428927e-01	6.137958e-04	-2.238405e-01	-9.220876e+01
1135	-9.218697e+01	1.417383e-06	8.812110e-01	3.347132e-03	2.570813e-01	6.341701e-02	1.436083e-01	5.827409e-04	0.000000e+00	-9.222698e+01
1136	-9.220530e+01	1.410737e-06	8.821441e-01	3.338169e-03	2.584029e-01	6.255936e-02	1.443240e-01	5.852386e-04	-2.204852e-01	-9.224483e+01
1137	-9.222325e+01	1.404255e-06	8.830673e-01	3.329387e-03	2.597232e-01	6.171492e-02	1.450397e-01	5.533431e-04	0.000000e+00	-9.226230e+01
1138	-9.224082e+01	1.397934e-06	8.839807e-01	3.320784e-03	2.610422e-01	6.088353e-02	1.457554e-01	5.572904e-04	-2.169010e-01	-9.227941e+01
1139	-9.225803e+01	1.391770e-06	8.848844e-01	3.312357e-03	2.623600e-01	6.006503e-02	1.464711e-01	5.246763e-04	0.000000e+00	-9.229614e+01
1140	-9.227488e+01	1.385761e-06	8.857783e-01	3.304103e-03	2.636764e-01	5.925927e-02	1.471868e-01	5.299599e-04	-2.131112e-01	-9.231252e+01
1141	-9.229136e+01	1.379904e-06	8.866627e-01	3.296020e-03	2.649916e-01	5.846608e-02	1.479025e-01	4.967870e-04	0.000000e+00	-9.232854e+01
1142	-9.230749e+01	1.374196e-06	8.875374e-01	3.288105e-03	2.663053e-01	5.768531e-02	1.486181e-01	5.032675e-04	-2.091459e-01	-9.234421e+01
1143	-9.232326e+01	1.368633e-06	8.884027e-01	3.280355e-03	2.676177e-01	5.691681e-02	1.493337e-01	4.696639e-04	0.000000e+00	-9.235952e+01
1144	-9.233868e+01	1.363213e-06	8.892586e-01	3.272767e-03	2.689287e-01	5.616041e-02	1.500492e-01	4.772212e-04	-2.050298e-01	-9.237449e+01
1145	-9.235376e+01	1.357934e-06	8.901051e-01	3.265340e-03	2.702382e-01	5.541597e-02	1.507646e-01	4.433065e-04	0.000000e+00	-9.238911e+01
1146	-9.236849e+01	1.352793e-06	8.909423e-01	3.258071e-03	2.715463e-01	5.468334e-02	1.514800e-01	4.518240e-04	-2.007865e-01	-9.240339e+01
1147	-9.238288e+01	1.347787e-06	8.917703e-01	3.250957e-03	2.728530e-01	5.396235e-02	1.521952e-01	4.176950e-04	0.000000e+00	-9.241733e+01
1148	-9.239693e+01	1.342914e-06	8.925892e-01	3.243996e-03	2.741581e-01	5.325287e-02	1.529103e-01	4.270694e-04	-1.964362e-01	-9.243094e+01
1149	-9.241065e+01	1.338171e-06	8.933990e-01	3.237186e-03	2.754617e-01	5.255473e-02	1.536253e-01	3.927955e-04	0.000000e+00	-9.244421e+01
1150	-9.242403e+01	1.333556e-06	8.941998e-01	3.230524e-03	2.767639e-01	5.186779e-02	1.543402e-01	4.029684e-04	-1.919915e-01	-9.245716e+01
1151	-9.243709e+01	1.329066e-06	8.949917e-01	3.224009e-03	2.780644e-01	5.119191e-02	1.550549e-01	3.686625e-04	0.000000e+00	-9.246979e+01
1152	-9.244983e+01	1.324700e-06	8.957747e-01	3.217637e-03	2.793634e-01	5.052693e-02	1.557695e-01	3.795219e-04	-1.874750e-01	-9.248209e+01
1153	-9.246225e+01	1.320455e-06	8.965489e-01	3.211408e-03	2.806608e-01	4.987270e-02	1.564839e-01	3.452277e-04	0.000000e+00	-9.249407e+01
1154	-9.247434e+01	1.316330e-06	8.973143e-01	3.205318e-03	2.819566e-01	4.922910e-02	1.571981e-01	3.567265e-04	-1.828957e-01	-9.250575e+01
1155	-9.248613e+01	1.312321e-06	8.980712e-01	3.199366e-03	2.832508e-01	4.859596e-02	1.579121e-01	3.225323e-04	0.000000e+00	-9.251710e+01
1156	-9.249760e+01	1.308427e-06	8.988194e-01	3.193549e-03	2.845433e-01	4.797315e-02	1.586259e-01	3.345830e-04	-1.782712e-01	-9.252815e+01
1157	-9.250877e+01	1.304646e-06	8.995591e-01	3.187867e-03	2.858342e-01	4.736052e-02	1.593395e-01	3.005302e-04	0.000000e+00	-9.253890e+01
1158	-9.251962e+01	1.300976e-06	9.002904e-01	3.182316e-03	2.871234e-01	4.675795e-02	1.600528e-01	3.130792e-04	-1.736110e-01	-9.254934e+01
1159	-9.253018e+01	1.297415e-06	9.010133e-01	3.176895e-03	2.884108e-01	4.616528e-02	1.607659e-01	2.792099e-04	0.000000e+00	-9.255948e+01
1160	-9.254044e+01	1.293962e-06	9.017278e-01	3.171602e-03	2.896966e-01	4.558237e-02	1.614788e-01	2.922162e-04	-1.689235e-01	-9.256933e+01
1161	-9.255040e+01	1.290614e-06	9.024342e-01	3.166435e-03	2.909807e-01	4.500910e-02	1.621914e-01	2.585854e-04	0.000000e+00	-9.257889e+01
1162	-9.256007e+01	1.287369e-06	9.031324e-01	3.161393e-03	2.922629e-01	4.444533e-02	1.629037e-01	2.719884e-04	-1.642201e-01	-9.258815e+01
1163	-9.256945e+01	1.284227e-06	9.038225e-01	3.156473e-03	2.935435e-01	4.389092e-02	1.636158e-01	2.386191e-04	0.000000e+00	-9.259713e+01
1164	-9.257855e+01	1.281185e-06	9.045045e-01	3.151674e-03	2.948222e-01	4.334574e-02	1.643276e-01	2.523925e-04	-1.595059e-01	-9.260582e+01
1165	-9.258736e+01	1.278242e-06	9.051786e-01	3.146994e-03	2.960992e-01	4.280966e-02	1.650390e-01	2.193351e-04	0.000000e+00	-9.261423e+01
1166	-9.259589e+01	1.275395e-06	9.058448e-01	3.142432e-03	2.973743e-01	4.228255e-02	1.657502e-01	2.334232e-04	-1.547913e-01	-9.262237e+01
1167	-9.260414e+01	1.272645e-06	9.065032e-01	3.137986e-03	2.986476e-01	4.176428e-02	1.664610e-01	2.006929e-04	0.000000e+00	-9.263023e+01
1168	-9.261212e+01	1.269988e-06	9.071539e-01	3.133653e-03	2.999191e-01	4.125472e-02	1.671716e-01	2.150700e-04	-1.500806e-01	-9.263781e+01
1169	-9.261982e+01	1.267424e-06	9.077969e-01	3.129434e-03	3.011887e-01	4.075374e-02	1.678817e-01	1.826940e-04	0.000000e+00	-9.264513e+01
1170	-9.262726e+01	1.264950e-06	9.084322e-01	3.125325e-03	3.024564e-01	4.026122e-02	1.685916e-01	1.973293e-04	-1.453794e-01	-9.265218e+01
1171	-9.263443e+01	1.262567e-06	9.090600e-01	3.121326e-03	3.037223e-01	3.977705e-02	1.693010e-01	1.653286e-04	0.000000e+00	-9.265897e+01
1172	-9.264133e+01	1.260272e-06	9.096803e-01	3.117435e-03	3.049862e-01	3.930108e-02	1.700101e-01	1.801985e-04	-1.406924e-01	-9.266549e+01
1173	-9.264798e+01	1.258063e-06	9.102933e-01	3.113651e-03	3.062482e-01	3.883321e-02	1.707189e-01	1.486027e-04	0.000000e+00	-9.267176e+01
1174	-9.265437e+01	1.255940e-06	9.108989e-01	3.109972e-03	3.075083e-01	3.837331e-02	1.714272e-01	1.636673e-04	-1.360263e-01	-9.267777e+01
1175	-9.266050e+01	1.253902e-06	9.114972e-01	3.106396e-03	3.087665e-01	3.792127e-02	1.721352e-01	1.324782e-04	0.000000e+00	-9.268353e+01
1176	-9.266638e+01	1.251946e-06	9.120883e-01	3.102922e-03	3.100227e-01	3.747696e-02	1.728427e-01	1.477255e-04	-1.313827e-01	-9.268904e+01
1177	-9.267201e+01	1.250073e-06	9.126722e-01	3.099550e-03	3.112770e-01	3.704028e-02	1.735499e-01	1.169597e-04	0.000000e+00	-9.269430e+01
1178	-9.267739e+01	1.248280e-06	9.132491e-01	3.096277e-03	3.125292e-01	3.661110e-02	1.742566e-01	1.323702e-04	-1.267650e-01	-9.269932e+01
1179	-9.268253e+01	1.246566e-06	9.138190e-01	3.093102e-03	3.137795e-01	3.618932e-02	1.749629e-01	1.020424e-04	0.000000e+00	-9.270409e+01
1180	-9.268743e+01	1.244930e-06	9.143820e-01	3.090024e-03	3.150278e-01	3.577482e-02	1.756688e-01	1.175955e-04	-1.221770e-01	-9.270863e+01
1181	-9.269209e+01	1.243372e-06	9.149381e-01	3.087041e-03	3.162740e-01	3.536750e-02	1.763742e-01	8.771550e-05	0.000000e+00	-9.271293e+01
1182	-9.269652e+01	1.241890e-06	9.154873e-01	3.084153e-03	3.175183e-01	3.496723e-02	1.770792e-01	1.033956e-04	-1.176209e-01	-9.271699e+01
1183	-9.270070e+01	1.240482e-06	9.160298e-01	3.081358e-03	3.187605e-01	3.457393e-02	1.777837e-01	7.397828e-05	0.000000e+00	-9.272083e+01
1184	-9.270466e+01	1.239148e-06	9.165657e-01	3.078655e-03	3.200006e-01	3.418747e-02	1.784878e-01	8.976563e-05	-1.131005e-01	-9.272443e+01
1185	-9.270839e+01	1.237888e-06	9.170949e-01	3.076042e-03	3.212387e-01	3.380776e-02	1.791913e-01	6.082211e-05	0.000000e+00	-9.272781e+01
1186	-9.271190e+01	1.236699e-06	9.176176e-01	3.073518e-03	3.224747e-01	3.343468e-02	1.798944e-01	7.669574e-05	-1.086188e-01	-9.273097e+01
1187	-9.271518e+01	1.235580e-06	9.181338e-01	3.071083e-03	3.237087e-01	3.306815e-02	1.805970e-01	4.823026e-05	0.000000e+00	-9.273390e+01
1188	-9.271824e+01	1.234532e-06	9.186436e-01	3.068735e-03	3.249405e-01	3.270805e-02	1.812992e-01	6.417867e-05	-1.041774e-01	-9.273662e+01
1189	-9.272108e+01	1.233553e-06	9.191470e-01	3.066473e-03	3.261703e-01	3.235429e-02	1.820008e-01	3.620091e-05	0.000000e+00	-9.273911e+01
1190	-9.272370e+01	1.232641e-06	9.196441e-01	3.064296e-03	3.273979e-01	3.200676e-02	1.827019e-01	5.220832e-05	-9.977885e-02	-9.274140e+01
1191	-9.272612e+01	1.231797e-06	9.201350e-01	3.062203e-03	3.286235e-01	3.166538e-02	1.834025e-01	2.472381e-05	0.000000e+00	-9.274347e+01
1192	-9.272832e+01	1.231019e-06	9.206198e-01	3.060192e-03	3.298469e-01	3.133004e-02	1.841025e-01	4.077796e-05	-9.542498e-02	-9.274534e+01
1193	-9.273031e+01	1.230306e-06	9.210984e-01	3.058263e-03	3.310681e-01	3.100065e-02	1.848021e-01	1.379587e-05	0.000000e+00	-9.274700e+01
1194	-9.273209e+01	1.229658e-06	9.215709e-01	3.056414e-03	3.322873e-01	3.067712e-02	1.855011e-01	2.988086e-05	-9.111828e-02	-9.274845e+01
1195	-9.273368e+01	1.229073e-06	9.220375e-01	3.054645e-03	3.335042e-01	3.035935e-02	1.861995e-01	3.406563e-06	0.000000e+00	-9.274970e+01
1196	-9.273506e+01	1.228551e-06	9.224981e-01	3.052954e-03	3.347190e-01	3.004725e-02	1.868974e-01	1.950971e-05	-8.686053e-02	-9.275075e+01
1197	-9.273624e+01	1.228091e-06	9.229529e-01	3.051341e-03	3.359317e-01	2.974074e-02	1.875948e-01	-6.450451e-06	0.000000e+00	-9.275161e+01
1198	-9.273722e+01	1.227692e-06	9.234019e-01	3.049804e-03	3.371421e-01	2.943972e-02	1.882915e-01	9.657181e-06	-8.265375e-02	-9.275227e+01
1199	-9.273801e+01	1.227354e-06	9.238451e-01	3.048343e-03	3.383504e-01	2.914411e-02	1.889878e-01	-1.578331e-05	0.000000e+00	-9.275273e+01
1200	-9.273861e+01	1.227076e-06	9.242827e-01	3.046956e-03	3.395565e-01	2.885382e-02	1.896834e-01	3.165407e-07	-7.849972e-02	-9.275301e+01
1201	-9.273901e+01	1.226856e-06	9.247146e-01	3.045644e-03	3.407604e-01	2.856877e-02	1.903785e-01	-2.459619e-05	0.000000e+00	-9.275310e+01
1202	-9.273923e+01	1.226695e-06	9.251409e-01	3.044403e-03	3.419621e-01	2.828886e-02	1.910729e-01	-8.519323e-06	-7.440076e-02	-9.275300e+01
1203	-9.273927e+01	1.226591e-06	9.255617e-01	3.043235e-03	3.431615e-01	2.801403e-02	1.917668e-01	-3.290141e-05	0.000000e+00	-9.275272e+01
1204	-9.273912e+01	1.226544e-06	9.259771e-01	3.042137e-03	3.443588e-01	2.774419e-02	1.924601e-01	-1.685870e-05	-7.035828e-02	-9.275226e+01
1205	-9.273878e+01	1.226553e-06	9.263870e-01	3.041110e-03	3.455538e-01	2.747926e-02	1.931528e-01	-4.070209e-05	0.000000e+00	-9.275161e+01
1206	-9.273827e+01	1.226618e-06	9.267916e-01	3.040152e-03	3.467466e-01	2.721915e-02	1.938448e-01	-2.470758e-05	-6.637449e-02	-9.275079e+01
1207	-9.273759e+01	1.226738e-06	9.271909e-01	3.039262e-03	3.479372e-01	2.696380e-02	1.945363e-01	-4.800580e-05	0.000000e+00	-9.274980e+01
1208	-9.273672e+01	1.226912e-06	9.275850e-01	3.038439e-03	3.491255e-01	2.671312e-02	1.952271e-01	-3.207459e-05	-6.245155e-02	-9.274863e+01
1209	-9.273569e+01	1.227139e-06	9.279739e-01	3.037683e-03	3.503115e-01	2.646704e-02	1.959173e-01	-5.482398e-05	0.000000e+00	-9.274729e+01
1210	-9.273448e+01	1.227419e-06	9.283577e-01	3.036993e-03	3.514953e-01	2.622549e-02	1.966069e-01	-3.896773e-05	-5.859098e-02	-9.274578e+01
1211	-9.273311e+01	1.227752e-06	9.287364e-01	3.036367e-03	3.526769e-01	2.598839e-02	1.972959e-01	-6.116101e-05	0.000000e+00	-9.274411e+01
1212	-9.273157e+01	1.228137e-06	9.291101e-01	3.035806e-03	3.538562e-01	2.575566e-02	1.979842e-01	-4.539462e-05	-5.479502e-02	-9.274227e+01
1213	-9.272986e+01	1.228572e-06	9.294788e-01	3.035308e-03	3.550332e-01	2.552724e-02	1.986718e-01	-6.702691e-05	0.000000e+00	-9.274027e+01
1214	-9.272800e+01	1.229059e-06	9.298427e-01	3.034873e-03	3.562079e-01	2.530306e-02	1.993589e-01	-5.136328e-05	-5.106542e-02	-9.273810e+01
1215	-9.272597e+01	1.229595e-06	9.302016e-01	3.034500e-03	3.573804e-01	2.508305e-02	2.000452e-01	-7.242796e-05	0.000000e+00	-9.273578e+01
1216	-9.272378e+01	1.230181e-06	9.305558e-01	3.034187e-03	3.585505e-01	2.486714e-02	2.007309e-01	-5.688357e-05	-4.740452e-02	-9.273330e+01
1217	-9.272144e+01	1.230816e-06	9.309052e-01	3.033936e-03	3.597184e-01	2.465526e-02	2.014159e-01	-7.738033e-05	0.000000e+00	-9.273067e+01
1218	-9.271894e+01	1.231499e-06	9.312499e-01	3.033743e-03	3.608840e-01	2.444734e-02	2.021003e-01	-6.196270e-05	-4.381308e-02	-9.272789e+01
1219	-9.271629e+01	1.232230e-06	9.315899e-01	3.033610e-03	3.620473e-01	2.424333e-02	2.027840e-01	-8.187885e-05	0.000000e+00	-9.272495e+01
1220	-9.271349e+01	1.233009e-06	9.319254e-01	3.033534e-03	3.632083e-01	2.404315e-02	2.034670e-01	-6.660633e-05	-4.029421e-02	-9.272186e+01
1221	-9.271054e+01	1.233834e-06	9.322563e-01	3.033516e-03	3.643670e-01	2.384675e-02	2.041494e-01	-8.593492e-05	0.000000e+00	-9.271863e+01
1222	-9.270744e+01	1.234706e-06	9.325827e-01	3.033555e-03	3.655234e-01	2.365407e-02	2.048310e-01	-7.082584e-05	-3.685044e-02	-9.271525e+01
1223	-9.270420e+01	1.235624e-06	9.329046e-01	3.033650e-03	3.666774e-01	2.346503e-02	2.055120e-01	-8.956482e-05	0.000000e+00	-9.271173e+01
1224	-9.270082e+01	1.236587e-06	9.332221e-01	3.033800e-03	3.678292e-01	2.327958e-02	2.061923e-01	-7.463274e-05	-3.348334e-02	-9.270807e+01
1225	-9.269729e+01	1.237595e-06	9.335353e-01	3.034005e-03	3.689786e-01	2.309767e-02	2.068718e-01	-9.277934e-05	0.000000e+00	-9.270427e+01
1226	-9.269363e+01	1.238648e-06	9.338442e-01	3.034264e-03	3.701258e-01	2.291922e-02	2.075507e-01	-7.803783e-05	-3.019453e-02	-9.270033e+01
1227	-9.268982e+01	1.239745e-06	9.341488e-01	3.034576e-03	3.712706e-01	2.274420e-02	2.082289e-01	-9.559244e-05	0.000000e+00	-9.269625e+01
1228	-9.268588e+01	1.240886e-06	9.344492e-01	3.034941e-03	3.724130e-01	2.257253e-02	2.089063e-01	-8.104782e-05	-2.698461e-02	-9.269204e+01
1229	-9.268181e+01	1.242069e-06	9.347454e-01	3.035358e-03	3.735532e-01	2.240417e-02	2.095831e-01	-9.799789e-05	0.000000e+00	-9.268770e+01
1230	-9.267761e+01	1.243296e-06	9.350375e-01	3.035827e-03	3.746910e-01	2.223905e-02	2.102591e-01	-8.367072e-05	-2.385688e-02	-9.268322e+01
1231	-9.267327e+01	1.244565e-06	9.353255e-01	3.036347e-03	3.758265e-01	2.207713e-02	2.109344e-01	-1.000147e-04	0.000000e+00	-9.267862e+01
1232	-9.266880e+01	1.245876e-06	9.356095e-01	3.036917e-03	3.769596e-01	2.191835e-02	2.116090e-01	-8.591895e-05	-2.081291e-02	-9.267389e+01
1233	-9.266421e+01	1.247228e-06	9.358895e-01	3.037536e-03	3.780905e-01	2.176267e-02	2.122829e-01	-1.016540e-04	0.000000e+00	-9.266903e+01
1234	-9.265949e+01	1.248622e-06	9.361655e-01	3.038205e-03	3.792189e-01	2.161002e-02	2.129561e-01	-8.780065e-05	-1.785407e-02	-9.266405e+01
1235	-9.265465e+01	1.250056e-06	9.364377e-01	3.038922e-03	3.803451e-01	2.146035e-02	2.136285e-01	-1.029170e-04	0.000000e+00	-9.265895e+01
1236	-9.264969e+01	1.251531e-06	9.367060e-01	3.039687e-03	3.814689e-01	2.131363e-02	2.143001e-01	-8.932575e-05	-1.498330e-02	-9.265373e+01
1237	-9.264460e+01	1.253045e-06	9.369705e-01	3.040499e-03	3.825903e-01	2.116980e-02	2.149711e-01	-1.038219e-04	0.000000e+00	-9.264839e+01
1238	-9.263940e+01	1.254600e-06	9.372312e-01	3.041358e-03	3.837095e-01	2.102880e-02	2.156413e-01	-9.051001e-05	-1.220249e-02	-9.264293e+01
1239	-9.263408e+01	1.256193e-06	9.374881e-01	3.042263e-03	3.848262e-01	2.089060e-02	2.163107e-01	-1.043921e-04	0.000000e+00	-9.263735e+01
1240	-9.262864e+01	1.257826e-06	9.377414e-01	3.043214e-03	3.859407e-01	2.075515e-02	2.169795e-01	-9.136400e-05	-9.511473e-03	-9.263166e+01
1241	-9.262309e+01	1.259497e-06	9.379911e-01	3.044210e-03	3.870528e-01	2.062240e-02	2.176474e-01	-1.046251e-04	0.000000e+00	-9.262586e+01
1242	-9.261742e+01	1.261206e-06	9.382371e-01	3.045251e-03	3.881625e-01	2.049231e-02	2.183146e-01	-9.189629e-05	-6.912489e-03	-9.261995e+01
1243	-9.261165e+01	1.262953e-06	9.384796e-01	3.046335e-03	3.892699e-01	2.036482e-02	2.189811e-01	-1.045365e-04	0.000000e+00	-9.261393e+01
1244	-9.260576e+01	1.264737e-06	9.387186e-01	3.047464e-03	3.903749e-01	2.023991e-02	2.196468e-01	-9.211727e-05	-4.406548e-03	-9.260780e+01
1245	-9.259977e+01	1.266559e-06	9.389540e-01	3.048635e-03	3.914776e-01	2.011752e-02	2.203117e-01	-1.041302e-04	0.000000e+00	-9.260156e+01
1246	-9.259367e+01	1.268417e-06	9.391861e-01	3.049848e-03	3.925780e-01	1.999762e-02	2.209759e-01	-9.204382e-05	-1.996614e-03	-9.259522e+01
1247	-9.258747e+01	1.270312e-06	9.394147e-01	3.051104e-03	3.936760e-01	1.988015e-02	2.216393e-01	-1.034478e-04	0.000000e+00	-9.258878e+01
1248	-9.258116e+01	1.272244e-06	9.396399e-01	3.052401e-03	3.947716e-01	1.976509e-02	2.223020e-01	-9.168664e-05	3.199016e-04	-9.258224e+01
1249	-9.257475e+01	1.274211e-06	9.398619e-01	3.053739e-03	3.958649e-01	1.965239e-02	2.229639e-01	-1.024675e-04	0.000000e+00	-9.257559e+01
1250	-9.256824e+01	1.276213e-06	9.400805e-01	3.055118e-03	3.969559e-01	1.954201e-02	2.236250e-01	-9.105397e-05	2.539331e-03	-9.256885e+01
1251	-9.256163e+01	1.278251e-06	9.402959e-01	3.056537e-03	3.980445e-01	1.943392e-02	2.242853e-01	-1.012223e-04	0.000000e+00	-9.256200e+01
1252	-9.255493e+01	1.280324e-06	9.405080e-01	3.057995e-03	3.991308e-01	1.932807e-02	2.249449e-01	-9.016057e-05	4.662330e-03	-9.255507e+01
1253	-9.254812e+01	1.282432e-06	9.407170e-01	3.059492e-03	4.002147e-01	1.922442e-02	2.256037e-01	-9.971454e-05	0.000000e+00	-9.254803e+01
1254	-9.254123e+01	1.284574e-06	9.409229e-01	3.061028e-03	4.012962e-01	1.912295e-02	2.262617e-01	-8.901398e-05	6.687784e-03	-9.254091e+01
1255	-9.253423e+01	1.286750e-06	9.411256e-01	3.062603e-03	4.023755e-01	1.902361e-02	2.269189e-01	-9.794974e-05	0.000000e+00	-9.253369e+01
1256	-9.252715e+01	1.288960e-06	9.413252e-01	3.064214e-03	4.034523e-01	1.892637e-02	2.275754e-01	-8.762859e-05	8.613474e-03	-9.252638e+01
1257	-9.251998e+01	1.291203e-06	9.415219e-01	3.065864e-03	4.045269e-01	1.883119e-02	2.282310e-01	-9.595655e-05	0.000000e+00	-9.251898e+01
1258	-9.251271e+01	1.293480e-06	9.417155e-01	3.067550e-03	4.055991e-01	1.873804e-02	2.288859e-01	-8.602103e-05	1.043982e-02	-9.251150e+01
1259	-9.250536e+01	1.295789e-06	9.419061e-01	3.069272e-03	4.066689e-01	1.864689e-02	2.295400e-01	-9.374965e-05	0.000000e+00	-9.250393e+01
1260	-9.249792e+01	1.298132e-06	9.420938e-01	3.071030e-03	4.077364e-01	1.855770e-02	2.301933e-01	-8.420070e-05	1.216758e-02	-9.249627e+01
1261	-9.249040e+01	1.300507e-06	9.422786e-01	3.072824e-03	4.088016e-01	1.847044e-02	2.308458e-01	-9.132779e-05	0.000000e+00	-9.248853e+01
1262	-9.248279e+01	1.302914e-06	9.424606e-01	3.074653e-03	4.098644e-01	1.838507e-02	2.314975e-01	-8.218375e-05	1.379469e-02	-9.248071e+01
1263	-9.247510e+01	1.305353e-06	9.426397e-01	3.076516e-03	4.109249e-01	1.830157e-02	2.321485e-01	-8.873440e-05	0.000000e+00	-9.247280e+01
1264	-9.246732e+01	1.307823e-06	9.428160e-01	3.078414e-03	4.119831e-01	1.821990e-02	2.327986e-01	-7.997869e-05	1.532533e-02	-9.246482e+01
1265	-9.245947e+01	1.310325e-06	9.429895e-01	3.080346e-03	4.130389e-01	1.814004e-02	2.334479e-01	-8.593510e-05	0.000000e+00	-9.245676e+01
1266	-9.245154e+01	1.312858e-06	9.431603e-01	3.082311e-03	4.140924e-01	1.806195e-02	2.340965e-01	-7.759010e-05	1.675547e-02	-9.244862e+01
1267	-9.244353e+01	1.315423e-06	9.433284e-01	3.084310e-03	4.151436e-01	1.798561e-02	2.347442e-01	-8.296057e-05	0.000000e+00	-9.244040e+01
1268	-9.243544e+01	1.318017e-06	9.434939e-01	3.086340e-03	4.161924e-01	1.791098e-02	2.353912e-01	-7.504077e-05	1.808449e-02	-9.243211e+01
1269	-9.242728e+01	1.320643e-06	9.436566e-01	3.088404e-03	4.172389e-01	1.783803e-02	2.360373e-01	-7.984734e-05	0.000000e+00	-9.242375e+01
1270	-9.241904e+01	1.323298e-06	9.438168e-01	3.090499e-03	4.182831e-01	1.776675e-02	2.366826e-01	-7.234536e-05	1.931535e-02	-9.241531e+01
1271	-9.241073e+01	1.325984e-06	9.439744e-01	3.092625e-03	4.193249e-01	1.769709e-02	2.373272e-01	-7.659354e-05	0.000000e+00	-9.240680e+01
1272	-9.240234e+01	1.328699e-06	9.441294e-01	3.094783e-03	4.203645e-01	1.762904e-02	2.379709e-01	-6.950405e-05	2.044912e-02	-9.239822e+01
1273	-9.239389e+01	1.331444e-06	9.442819e-01	3.096971e-03	4.214017e-01	1.756256e-02	2.386138e-01	-7.317800e-05	0.000000e+00	-9.238957e+01
1274	-9.238537e+01	1.334218e-06	9.444319e-01	3.099190e-03	4.224366e-01	1.749764e-02	2.392559e-01	-6.653506e-05	2.148081e-02	-9.238086e+01
1275	-9.237678e+01	1.337021e-06	9.445795e-01	3.101439e-03	4.234692e-01	1.743424e-02	2.398972e-01	-6.967277e-05	0.000000e+00	-9.237207e+01
1276	-9.236812e+01	1.339853e-06	9.447246e-01	3.103718e-03	4.244994e-01	1.737234e-02	2.405378e-01	-6.345956e-05	2.241590e-02	-9.236322e+01
1277	-9.235939e+01	1.342714e-06	9.448673e-01	3.106025e-03	4.255274e-01	1.731191e-02	2.411774e-01	-6.606563e-05	0.000000e+00	-9.235431e+01
1278	-9.235060e+01	1.345603e-06	9.450076e-01	3.108362e-03	4.265531e-01	1.725294e-02	2.418163e-01	-6.028360e-05	2.325471e-02	-9.234534e+01
1279	-9.234175e+01	1.348521e-06	9.451455e-01	3.110728e-03	4.275764e-01	1.719539e-02	2.424544e-01	-6.237032e-05	0.000000e+00	-9.233630e+01
1280	-9.233283e+01	1.351466e-06	9.452812e-01	3.113121e-03	4.285975e-01	1.713924e-02	2.430917e-01	-5.701494e-05	2.399892e-02	-9.232720e+01
1281	-9.232385e+01	1.354439e-06	9.454145e-01	3.115543e-03	4.296162e-01	1.708448e-02	2.437281e-01	-5.858122e-05	0.000000e+00	-9.231804e+01
1282	-9.231481e+01	1.357440e-06	9.455456e-01	3.117992e-03	4.306327e-01	1.703107e-02	2.443637e-01	-5.366896e-05	2.464678e-02	-9.230882e+01
1283	-9.230571e+01	1.360469e-06	9.456744e-01	3.120468e-03	4.316469e-01	1.697899e-02	2.449986e-01	-5.474348e-05	0.000000e+00	-9.229954e+01
1284	-9.229655e+01	1.363524e-06	9.458010e-01	3.122971e-03	4.326587e-01	1.692822e-02	2.456326e-01	-5.025745e-05	2.520283e-02	-9.229021e+01
1285	-9.228733e+01	1.366606e-06	9.459254e-01	3.125501e-03	4.336683e-01	1.687875e-02	2.462658e-01	-5.083588e-05	0.000000e+00	-9.228082e+01
1286	-9.227805e+01	1.369716e-06	9.460477e-01	3.128057e-03	4.346756e-01	1.683055e-02	2.468982e-01	-4.678797e-05	2.566546e-02	-9.227137e+01
1287	-9.226872e+01	1.372852e-06	9.461678e-01	3.130639e-03	4.356807e-01	1.678359e-02	2.475297e-01	-4.688816e-05	0.000000e+00	-9.226187e+01
1288	-9.225934e+01	1.376014e-06	9.462858e-01	3.133247e-03	4.366834e-01	1.673786e-02	2.481605e-01	-4.327591e-05	2.603671e-02	-9.225232e+01
1289	-9.224990e+01	1.379202e-06	9.464017e-01	3.135879e-03	4.376839e-01	1.669334e-02	2.487904e-01	-4.291029e-05	0.000000e+00	-9.224271e+01
1290	-9.224041e+01	1.382417e-06	9.465155e-01	3.138537e-03	4.386821e-01	1.665001e-02	2.494195e-01	-3.973268e-05	2.631790e-02	-9.223306e+01
1291	-9.223086e+01	1.385657e-06	9.466273e-01	3.141220e-03	4.396780e-01	1.660784e-02	2.500478e-01	-3.891612e-05	0.000000e+00	-9.222335e+01
1292	-9.222127e+01	1.388924e-06	9.467370e-01	3.143927e-03	4.406716e-01	1.656682e-02	2.506753e-01	-3.617146e-05	2.651072e-02	-9.221360e+01
1293	-9.221162e+01	1.392215e-06	9.468448e-01	3.146658e-03	4.416630e-01	1.652694e-02	2.513020e-01	-3.492343e-05	0.000000e+00	-9.220379e+01
1294	-9.220193e+01	1.395532e-06	9.469506e-01	3.149412e-03	4.426522e-01	1.648816e-02	2.519278e-01	-3.260116e-05	2.661814e-02	-9.219394e+01
1295	-9.219219e+01	1.398874e-06	9.470544e-01	3.152190e-03	4.436391e-01	1.645048e-02	2.525529e-01	-3.092907e-05	0.000000e+00	-9.218405e+01
1296	-9.218240e+01	1.402241e-06	9.471564e-01	3.154992e-03	4.446237e-01	1.641387e-02	2.531771e-01	-2.902613e-05	2.664122e-02	-9.217411e+01
1297	-9.217256e+01	1.405633e-06	9.472564e-01	3.157816e-03	4.456061e-01	1.637832e-02	2.538005e-01	-2.693325e-05	0.000000e+00	-9.216412e+01
1298	-9.216268e+01	1.409049e-06	9.473545e-01	3.160663e-03	4.465862e-01	1.634381e-02	2.544231e-01	-2.545857e-05	2.657941e-02	-9.215409e+01
1299	-9.215275e+01	1.412490e-06	9.474508e-01	3.163532e-03	4.475641e-01	1.631033e-02	2.550448e-01	-2.296470e-05	0.000000e+00	-9.214402e+01
1300	-9.214278e+01	1.415955e-06	9.475452e-01	3.166423e-03	4.485398e-01	1.627785e-02	2.556658e-01	-2.191258e-05	2.643523e-02	-9.213390e+01
1301	-9.213277e+01	1.419445e-06	9.476378e-01	3.169336e-03	4.495132e-01	1.624636e-02	2.562859e-01	-1.903094e-05	0.000000e+00	-9.212374e+01
1302	-9.212271e+01	1.422958e-06	9.477287e-01	3.172271e-03	4.504844e-01	1.621585e-02	2.569052e-01	-1.839136e-05	2.621103e-02	-9.211355e+01
1303	-9.211261e+01	1.426495e-06	9.478177e-01	3.175226e-03	4.514534e-01	1.618629e-02	2.575237e-01	-1.511760e-05	0.000000e+00	-9.210331e+01
1304	-9.210248e+01	1.430055e-06	9.479050e-01	3.178203e-03	4.524201e-01	1.615768e-02	2.581414e-01	-1.490588e-05	2.590482e-02	-9.209304e+01
1305	-9.209230e+01	1.433639e-06	9.479906e-01	3.181200e-03	4.533847e-01	1.613000e-02	2.587583e-01	-1.126417e-05	0.000000e+00	-9.208273e+01
1306	-9.208208e+01	1.437246e-06	9.480745e-01	3.184218e-03	4.543470e-01	1.610322e-02	2.593743e-01	-1.147533e-05	2.551953e-02	-9.207238e+01
1307	-9.207183e+01	1.440876e-06	9.481566e-01	3.187255e-03	4.553071e-01	1.607735e-02	2.599895e-01	-7.488548e-06	0.000000e+00	-9.206199e+01
1308	-9.206154e+01	1.444530e-06	9.482371e-01	3.190313e-03	4.562650e-01	1.605236e-02	2.606039e-01	-8.101483e-06	2.505956e-02	-9.205157e+01
1309	-9.205121e+01	1.448206e-06	9.483160e-01	3.193390e-03	4.572207e-01	1.602824e-02	2.612175e-01	-3.760977e-06	0.000000e+00	-9.204112e+01
1310	-9.204085e+01	1.451904e-06	9.483932e-01	3.196487e-03	4.581742e-01	1.600497e-02	2.618303e-01	-4.787347e-06	2.452288e-02	-9.203063e+01
1311	-9.203045e+01	1.455625e-06	9.484688e-01	3.199603e-03	4.591255e-01	1.598254e-02	2.624423e-01	-1.056661e-07	0.000000e+00	-9.202011e+01
1312	-9.202002e+01	1.459369e-06	9.485428e-01	3.202738e-03	4.600746e-01	1.596094e-02	2.630534e-01	-1.544056e-06	2.391087e-02	-9.200956e+01
1313	-9.200955e+01	1.463134e-06	9.486152e-01	3.205891e-03	4.610215e-01	1.594016e-02	2.636638e-01	3.475475e-06	0.000000e+00	-9.199897e+01
1314	-9.199905e+01	1.466922e-06	9.486861e-01	3.209063e-03	4.619662e-01	1.592017e-02	2.642733e-01	1.622194e-06	2.322359e-02	-9.198835e+01
1315	-9.198852e+01	1.470731e-06	9.487554e-01	3.212252e-03	4.629088e-01	1.590098e-02	2.648820e-01	6.977494e-06	0.000000e+00	-9.197771e+01
1316	-9.197796e+01	1.474562e-06	9.488233e-01	3.215460e-03	4.638492e-01	1.588256e-02	2.654899e-01	4.703674e-06	2.246067e-02	-9.196703e+01
1317	-9.196737e+01	1.478415e-06	9.488896e-01	3.218685e-03	4.647874e-01	1.586490e-02	2.660970e-01	1.039245e-05	0.000000e+00	-9.195633e+01
1318	-9.195675e+01	1.482289e-06	9.489544e-01	3.221928e-03	4.657234e-01	1.584800e-02	2.667032e-01	7.684803e-06	2.162103e-02	-9.194560e+01
1319	-9.194610e+01	1.486185e-06	9.490178e-01	3.225188e-03	4.666573e-01	1.583183e-02	2.673087e-01	1.368384e-05	0.000000e+00	-9.193484e+01
1320	-9.193542e+01	1.490101e-06	9.490797e-01	3.228465e-03	4.675891e-01	1.581639e-02	2.679133e-01	1.056125e-05	2.070887e-02	-9.192406e+01
1321	-9.192471e+01	1.494039e-06	9.491402e-01	3.231759e-03	4.685186e-01	1.580167e-02	2.685171e-01	1.688916e-05	0.000000e+00	-9.191325e+01
1322	-9.191398e+01	1.497997e-06	9.491993e-01	3.235069e-03	4.694461e-01	1.578765e-02	2.691202e-01	1.333385e-05	1.972055e-02	-9.190241e+01
1323	-9.190322e+01	1.501976e-06	9.492569e-01	3.238395e-03	4.703714e-01	1.577432e-02	2.697224e-01	1.999189e-05	0.000000e+00	-9.189155e+01
1324	-9.189243e+01	1.505976e-06	9.493132e-01	3.241738e-03	4.712945e-01	1.576167e-02	2.703238e-01	1.599546e-05	1.865510e-02	-9.188067e+01
1325	-9.188162e+01	1.509996e-06	9.493682e-01	3.245096e-03	4.722155e-01	1.574970e-02	2.709243e-01	2.299847e-05	0.000000e+00	-9.186976e+01
1326	-9.187079e+01	1.514036e-06	9.494217e-01	3.248470e-03	4.731344e-01	1.573838e-02	2.715241e-01	1.853132e-05	1.750809e-02	-9.185883e+01
1327	-9.185993e+01	1.518096e-06	9.494740e-01	3.251860e-03	4.740511e-01	1.572772e-02	2.721231e-01	2.586170e-05	0.000000e+00	-9.184788e+01
1328	-9.184905e+01	1.522176e-06	9.495249e-01	3.255264e-03	4.749658e-01	1.571769e-02	2.727213e-01	2.093775e-05	1.628265e-02	-9.183691e+01
1329	-9.183814e+01	1.526277e-06	9.495746e-01	3.258684e-03	4.758783e-01	1.570830e-02	2.733186e-01	2.863395e-05	0.000000e+00	-9.182591e+01
1330	-9.182722e+01	1.530397e-06	9.496229e-01	3.262118e-03	4.767887e-01	1.569952e-02	2.739152e-01	2.321634e-05	1.497127e-02	-9.181490e+01
1331	-9.181627e+01	1.534536e-06	9.496700e-01	3.265567e-03	4.776970e-01	1.569135e-02	2.745109e-01	3.128859e-05	0.000000e+00	-9.180387e+01
1332	-9.180530e+01	1.538695e-06	9.497158e-01	3.269030e-03	4.786032e-01	1.568379e-02	2.751059e-01	2.536063e-05	1.357125e-02	-9.179282e+01
1333	-9.179431e+01	1.542873e-06	9.497604e-01	3.272507e-03	4.795073e-01	1.567681e-02	2.757000e-01	3.384756e-05	0.000000e+00	-9.178175e+01
1334	-9.178331e+01	1.547070e-06	9.498037e-01	3.275999e-03	4.804093e-01	1.567042e-02	2.762934e-01	2.735670e-05	1.207347e-02	-9.177067e+01
1335	-9.177228e+01	1.551287e-06	9.498459e-01	3.279504e-03	4.813092e-01	1.566459e-02	2.768859e-01	3.625478e-05	0.000000e+00	-9.175956e+01
1336	-9.176124e+01	1.555522e-06	9.498868e-01	3.283022e-03	4.822070e-01	1.565934e-02	2.774776e-01	2.920147e-05	1.047833e-02	-9.174844e+01
1337	-9.175017e+01	1.559776e-06	9.499266e-01	3.286554e-03	4.831027e-01	1.565463e-02	2.780686e-01	3.857825e-05	0.000000e+00	-9.173731e+01
1338	-9.173909e+01	1.564049e-06	9.499652e-01	3.290099e-03	4.839964e-01	1.565047e-02	2.786587e-01	3.089096e-05	8.771926e-03	-9.172616e+01
1339	-9.172800e+01	1.568340e-06	9.500026e-01	3.293658e-03	4.848880e-01	1.564685e-02	2.792480e-01	4.075810e-05	0.000000e+00	-9.171499e+01
1340	-9.171688e+01	1.572650e-06	9.500389e-01	3.297228e-03	4.857775e-01	1.564376e-02	2.798366e-01	3.241908e-05	6.951309e-03	-9.170381e+01
1341	-9.170576e+01	1.576978e-06	9.500741e-01	3.300812e-03	4.866650e-01	1.564118e-02	2.804243e-01	4.285792e-05	0.000000e+00	-9.169262e+01
1342	-9.169461e+01	1.581324e-06	9.501081e-01	3.304408e-03	4.875504e-01	1.563912e-02	2.810113e-01	3.378503e-05	5.000137e-03	-9.168141e+01
1343	-9.168346e+01	1.585688e-06	9.501411e-01	3.308016e-03	4.884337e-01	1.563757e-02	2.815974e-01	4.483954e-05	0.000000e+00	-9.167020e+01
1344	-9.167228e+01	1.590070e-06	9.501729e-01	3.311636e-03	4.893150e-01	1.563651e-02	2.821828e-01	3.497371e-05	2.908104e-03	-9.165896e+01
1345	-9.166110e+01	1.594470e-06	9.502037e-01	3.315268e-03	4.901943e-01	1.563594e-02	2.827674e-01	4.671320e-05	0.000000e+00	-9.164772e+01
1346	-9.164990e+01	1.598887e-06	9.502335e-01	3.318911e-03	4.910715e-01	1.563585e-02	2.833511e-01	3.598092e-05	6.609259e-04	-9.163647e+01
1347	-9.163869e+01	1.603322e-06	9.502622e-01	3.322567e-03	4.919467e-01	1.563623e-02	2.839341e-01	4.848758e-05	0.000000e+00	-9.162521e+01
1348	-9.162747e+01	1.607774e-06	9.502898e-01	3.326233e-03	4.928198e-01	1.563708e-02	2.845163e-01	3.680086e-05	-1.758412e-03	-9.161393e+01
1349	-9.161624e+01	1.612244e-06	9.503164e-01	3.329911e-03	4.936910e-01	1.563839e-02	2.850977e-01	5.016995e-05	0.000000e+00	-9.160265e+01
1350	-9.160499e+01	1.616730e-06	9.503421e-01	3.333599e-03	4.945601e-01	1.564015e-02	2.856783e-01	3.742597e-05	-4.369719e-03	-9.159136e+01
1351	-9.159374e+01	1.621234e-06	9.503667e-01	3.337298e-03	4.954272e-01	1.564236e-02	2.862582e-01	5.176641e-05	0.000000e+00	-9.158006e+01
1352	-9.158247e+01	1.625755e-06	9.503903e-01	3.341008e-03	4.962923e-01	1.564501e-02	2.868372e-01	3.785276e-05	-7.195128e-03	-9.156875e+01
1353	-9.157120e+01	1.630292e-06	9.504130e-01	3.344729e-03	4.971553e-01	1.564808e-02	2.874155e-01	5.330607e-05	0.000000e+00	-9.155743e+01
1354	-9.155991e+01	1.634846e-06	9.504346e-01	3.348459e-03	4.980164e-01	1.565159e-02	2.879929e-01	3.806999e-05	-1.026407e-02	-9.154611e+01
1355	-9.154862e+01	1.639416e-06	9.504554e-01	3.352200e-03	4.988755e-01	1.565551e-02	2.885696e-01	5.476931e-05	0.000000e+00	-9.153478e+01
1356	-9.153732e+01	1.644003e-06	9.504752e-01	3.355951e-03	4.997326e-01	1.565984e-02	2.891456e-01	3.806416e-05	-1.360452e-02	-9.152344e+01
1357	-9.152601e+01	1.648606e-06	9.504940e-01	3.359711e-03	5.005877e-01	1.566458e-02	2.897207e-01	5.618386e-05	0.000000e+00	-9.151210e+01
1358	-9.151469e+01	1.653226e-06	9.505120e-01	3.363482e-03	5.014408e-01	1.566971e-02	2.902950e-01	3.783147e-05	-1.725172e-02	-9.150075e+01
1359	-9.150337e+01	1.657861e-06	9.505290e-01	3.367261e-03	5.022920e-01	1.567524e-02	2.908686e-01	5.757667e-05	0.000000e+00	-9.148940e+01
1360	-9.149204e+01	1.662513e-06	9.505452e-01	3.371050e-03	5.031412e-01	1.568116e-02	2.914414e-01	3.735979e-05	-2.124793e-02	-9.147804e+01
1361	-9.148071e+01	1.667180e-06	9.505604e-01	3.374848e-03	5.039884e-01	1.568746e-02	2.920134e-01	5.895117e-05	0.000000e+00	-9.146668e+01
1362	-9.146937e+01	1.671863e-06	9.505748e-01	3.378655e-03	5.048336e-01	1.569413e-02	2.925847e-01	3.662862e-05	-2.563932e-02	-9.145531e+01
1363	-9.145802e+01	1.676561e-06	9.505883e-01	3.382471e-03	5.056769e-01	1.570118e-02	2.931551e-01	6.031145e-05	0.000000e+00	-9.144394e+01
1364	-9.144667e+01	1.681275e-06	9.506010e-01	3.386296e-03	5.065183e-01	1.570859e-02	2.937249e-01	3.562606e-05	-3.047615e-02	-9.143257e+01
1365	-9.143532e+01	1.686005e-06	9.506128e-01	3.390129e-03	5.073577e-01	1.571635e-02	2.942938e-01	6.170803e-05	0.000000e+00	-9.142120e+01
1366	-9.142396e+01	1.690750e-06	9.506238e-01	3.393971e-03	5.081951e-01	1.572447e-02	2.948619e-01	3.433725e-05	-3.582142e-02	-9.140982e+01
1367	-9.141259e+01	1.695509e-06	9.506340e-01	3.397821e-03	5.090306e-01	1.573294e-02	2.954293e-01	6.314642e-05	0.000000e+00	-9.139844e+01
1368	-9.140123e+01	1.700284e-06	9.506433e-01	3.401679e-03	5.098642e-01	1.574175e-02	2.959960e-01	3.273798e-05	-4.174318e-02	-9.138706e+01
1369	-9.138986e+01	1.705074e-06	9.506519e-01	3.405544e-03	5.106959e-01	1.575090e-02	2.965618e-01	6.465645e-05	0.000000e+00	-9.137568e+01
1370	-9.137849e+01	1.709879e-06	9.506597e-01	3.409418e-03	5.115256e-01	1.576038e-02	2.971269e-01	3.080604e-05	-4.832007e-02	-9.136430e+01
1371	-9.136711e+01	1.714698e-06	9.506666e-01	3.413300e-03	5.123534e-01	1.577019e-02	2.976912e-01	6.626963e-05	0.000000e+00	-9.135292e+01
1372	-9.135574e+01	1.719532e-06	9.506728e-01	3.417188e-03	5.131793e-01	1.578032e-02	2.982548e-01	2.851471e-05	-5.564192e-02	-9.134154e+01
1373	-9.134436e+01	1.724380e-06	9.506782e-01	3.421085e-03	5.140033e-01	1.579076e-02	2.988176e-01	6.801993e-05	0.000000e+00	-9.133016e+01
1374	-9.133298e+01	1.729243e-06	9.506829e-01	3.424988e-03	5.148254e-01	1.580152e-02	2.993796e-01	2.583794e-05	-6.381064e-02	-9.131878e+01
1375	-9.132161e+01	1.734120e-06	9.506869e-01	3.428899e-03	5.156456e-01	1.581259e-02	2.999409e-01	6.996584e-05	0.000000e+00	-9.130740e+01
1376	-9.131023e+01	1.739011e-06	9.506900e-01	3.432816e-03	5.164638e-01	1.582396e-02	3.005014e-01	2.273868e-05	-7.294615e-02	-9.129602e+01
1377	-9.129885e+01	1.743916e-06	9.506925e-01	3.436741e-03	5.172803e-01	1.583563e-02	3.010612e-01	7.212652e-05	0.000000e+00	-9.128464e+01
1378	-9.128747e+01	1.748836e-06	9.506942e-01	3.440672e-03	5.180948e-01	1.584759e-02	3.016202e-01	1.917344e-05	-8.318024e-02	-9.127327e+01
1379	-9.127609e+01	1.753769e-06	9.506953e-01	3.444610e-03	5.189074e-01	1.585985e-02	3.021785e-01	7.456895e-05	0.000000e+00	-9.126190e+01
1380	-9.126471e+01	1.758715e-06	9.506956e-01	3.448554e-03	5.197182e-01	1.587239e-02	3.027360e-01	1.510197e-05	-9.466649e-02	-9.125053e+01
1381	-9.125334e+01	1.763676e-06	9.506952e-01	3.452504e-03	5.205271e-01	1.588521e-02	3.032928e-01	7.736526e-05	0.000000e+00	-9.123916e+01
1382	-9.124197e+01	1.768649e-06	9.506942e-01	3.456461e-03	5.213341e-01	1.589830e-02	3.038488e-01	1.046510e-05	-1.075828e-01	-9.122780e+01
1383	-9.123059e+01	1.773637e-06	9.506924e-01	3.460423e-03	5.221393e-01	1.591167e-02	3.044040e-01	8.055372e-05	0.000000e+00	-9.121644e+01
1384	-9.121922e+01	1.778637e-06	9.506900e-01	3.464392e-03	5.229426e-01	1.592531e-02	3.049585e-01	5.193516e-06	-1.221277e-01	-9.120509e+01
1385	-9.120786e+01	1.783651e-06	9.506870e-01	3.468366e-03	5.237440e-01	1.593921e-02	3.055123e-01	8.422333e-05	0.000000e+00	-9.119374e+01
1386	-9.119649e+01	1.788678e-06	9.506833e-01	3.472346e-03	5.245437e-01	1.595338e-02	3.060653e-01	-7.840271e-07	-1.385314e-01	-9.118239e+01
1387	-9.118513e+01	1.793718e-06	9.506789e-01	3.476332e-03	5.253414e-01	1.596780e-02	3.066176e-01	8.847405e-05	0.000000e+00	-9.117105e+01
1388	-9.117377e+01	1.798770e-06	9.506739e-01	3.480323e-03	5.261374e-01	1.598247e-02	3.071691e-01	-7.553665e-06	-1.570600e-01	-9.115971e+01
1389	-9.116242e+01	1.803836e-06	9.506683e-01	3.484319e-03	5.269315e-01	1.599739e-02	3.077199e-01	9.341993e-05	0.000000e+00	-9.114838e+01
1390	-9.115107e+01	1.808914e-06	9.506621e-01	3.488321e-03	5.277238e-01	1.601256e-02	3.082700e-01	-1.522505e-05	-1.780219e-01	-9.113706e+01
1391	-9.113972e+01	1.814005e-06	9.506552e-01	3.492327e-03	5.285142e-01	1.602797e-02	3.088193e-01	9.917433e-05	0.000000e+00	-9.112574e+01
1392	-9.112838e+01	1.819108e-06	9.506477e-01	3.496339e-03	5.293029e-01	1.604362e-02	3.093679e-01	-2.393129e-05	-2.017724e-01	-9.111443e+01
1393	-9.111705e+01	1.824224e-06	9.506397e-01	3.500355e-03	5.300897e-01	1.605950e-02	3.099157e-01	1.058951e-04	0.000000e+00	-9.110312e+01
1394	-9.110572e+01	1.829352e-06	9.506310e-01	3.504376e-03	5.308747e-01	1.607562e-02	3.104628e-01	-3.383589e-05	-2.287281e-01	-9.109182e+01
1395	-9.109439e+01	1.834492e-06	9.506218e-01	3.508402e-03	5.316580e-01	1.609196e-02	3.110092e-01	1.137545e-04	0.000000e+00	-9.108053e+01
1396	-9.108307e+01	1.839644e-06	9.506120e-01	3.512432e-03	5.324394e-01	1.610852e-02	3.115548e-01	-4.513460e-05	-2.593760e-01	-9.106925e+01
1397	-9.107176e+01	1.844808e-06	9.506016e-01	3.516467e-03	5.332190e-01	1.612531e-02	3.120998e-01	1.230267e-04	0.000000e+00	-9.105797e+01
1398	-9.106045e+01	1.849984e-06	9.505906e-01	3.520506e-03	5.339969e-01	1.614231e-02	3.126440e-01	-5.808547e-05	-2.943034e-01	-9.104670e+01
1399	-9.104915e+01	1.855172e-06	9.505791e-01	3.524549e-03	5.347729e-01	1.615953e-02	3.131874e-01	1.339781e-04	0.000000e+00	-9.103544e+01
1400	-9.103785e+01	1.860371e-06	9.505671e-01	3.528596e-03	5.355472e-01	1.617696e-02	3.137301e-01	-7.302807e-05	-3.342104e-01	-9.102419e+01
1401	-9.096496e+01	1.872498e-06	9.505526e-01	3.533316e-03	5.363185e-01	1.619594e-02	3.142714e-01	-9.359359e-04	0.000000e+00	-9.095121e+01
1402	-9.089274e+01	1.894638e-06	9.505339e-01	3.539323e-03	5.370856e-01	1.621777e-02	3.148103e-01	-6.213894e-04	-2.164649e-01	-9.087892e+01
1403	-9.082119e+01	1.922098e-06	9.505110e-01	3.546537e-03	5.378486e-01	1.624239e-02	3.153469e-01	-8.810435e-04	0.000000e+00	-9.080730e+01
1404	-9.075030e+01	1.952842e-06	9.504841e-01	3.554881e-03	5.386075e-01	1.626972e-02	3.158813e-01	-6.064400e-04	-1.630392e-01	-9.073636e+01
1405	-9.068008e+01	1.985427e-06	9.504532e-01	3.564283e-03	5.393624e-01	1.629971e-02	3.164134e-01	-8.293832e-04	0.000000e+00	-9.066607e+01
1406	-9.061051e+01	2.019223e-06	9.504185e-01	3.574679e-03	5.401134e-01	1.633230e-02	3.169434e-01	-5.897614e-04	-1.167827e-01	-9.059644e+01
1407	-9.054158e+01	2.053783e-06	9.503799e-01	3.586003e-03	5.408603e-01	1.636742e-02	3.174712e-01	-7.806311e-04	0.000000e+00	-9.052746e+01
1408	-9.047329e+01	2.088910e-06	9.503376e-01	3.598197e-03	5.416034e-01	1.640502e-02	3.179968e-01	-5.717624e-04	-7.680886e-02	-9.045913e+01
1409	-9.040564e+01	2.124463e-06	9.502917e-01	3.611205e-03	5.423426e-01	1.644506e-02	3.185203e-01	-7.345271e-04	0.000000e+00	-9.039143e+01
1410	-9.033861e+01	2.160378e-06	9.502422e-01	3.624976e-03	5.430780e-01	1.648746e-02	3.190418e-01	-5.527443e-04	-4.235411e-02	-9.032437e+01
1411	-9.027221e+01	2.196610e-06	9.501892e-01	3.639458e-03	5.438097e-01	1.653218e-02	3.195612e-01	-6.908225e-04	0.000000e+00	-9.025793e+01
1412	-9.020642e+01	2.233135e-06	9.501327e-01	3.654606e-03	5.445376e-01	1.657917e-02	3.200786e-01	-5.329464e-04	-1.275868e-02	-9.019211e+01
1413	-9.014124e+01	2.269937e-06	9.500730e-01	3.670376e-03	5.452618e-01	1.662837e-02	3.205939e-01	-6.493447e-04	0.000000e+00	-9.012691e+01
1414	-9.007666e+01	2.307007e-06	9.500099e-01	3.686727e-03	5.459824e-01	1.667975e-02	3.211073e-01	-5.125711e-04	1.255851e-02	-9.006231e+01
1415	-9.001269e+01	2.344337e-06	9.499437e-01	3.703620e-03	5.466994e-01	1.673325e-02	3.216187e-01	-6.099333e-04	0.000000e+00	-8.999831e+01
1416	-8.994930e+01	2.381920e-06	9.498743e-01	3.721019e-03	5.474127e-01	1.678882e-02	3.221282e-01	-4.917900e-04	3.410906e-02	-8.993491e+01
1417	-8.988650e+01	2.419753e-06	9.498018e-01	3.738890e-03	5.481226e-01	1.684642e-02	3.226357e-01	-5.724668e-04	0.000000e+00	-8.987211e+01
1418	-8.982429e+01	2.457830e-06	9.497263e-01	3.757199e-03	5.488289e-01	1.690601e-02	3.231414e-01	-4.707530e-04	5.234813e-02	-8.980988e+01
1419	-8.976264e+01	2.496148e-06	9.496479e-01	3.775916e-03	5.495318e-01	1.696755e-02	3.236452e-01	-5.368255e-04	0.000000e+00	-8.974824e+01
1420	-8.970157e+01	2.534702e-06	9.495666e-01	3.795014e-03	5.502313e-01	1.703099e-02	3.241472e-01	-4.495794e-04	6.767999e-02	-8.968717e+01
1421	-8.964106e+01	2.573489e-06	9.494825e-01	3.814464e-03	5.509273e-01	1.709629e-02	3.246473e-01	-5.028746e-04	0.000000e+00	-8.962667e+01
1422	-8.958111e+01	2.612503e-06	9.493956e-01	3.834241e-03	5.516200e-01	1.716341e-02	3.251457e-01	-4.283774e-04	8.045922e-02	-8.956673e+01
1423	-8.952172e+01	2.651742e-06	9.493060e-01	3.854321e-03	5.523094e-01	1.723231e-02	3.256422e-01	-4.705359e-04	0.000000e+00	-8.950734e+01
1424	-8.946287e+01	2.691202e-06	9.492138e-01	3.874682e-03	5.529954e-01	1.730296e-02	3.261370e-01	-4.072442e-04	9.100424e-02	-8.944851e+01
1425	-8.940457e+01	2.730877e-06	9.491189e-01	3.895301e-03	5.536782e-01	1.737531e-02	3.266301e-01	-4.397131e-04	0.000000e+00	-8.939023e+01
1426	-8.934680e+01	2.770765e-06	9.490216e-01	3.916160e-03	5.543578e-01	1.744934e-02	3.271214e-01	-3.862632e-04	9.959612e-02	-8.933249e+01
1427	-8.928957e+01	2.810861e-06	9.489217e-01	3.937239e-03	5.550342e-01	1.752500e-02	3.276110e-01	-4.103334e-04	0.000000e+00	-8.927528e+01
1428	-8.923286e+01	2.851160e-06	9.488195e-01	3.958519e-03	5.557074e-01	1.760226e-02	3.280990e-01	-3.655006e-04	1.064864e-01	-8.921860e+01
1429	-8.917667e+01	2.891660e-06	9.487149e-01	3.979985e-03	5.563774e-01	1.768109e-02	3.285853e-01	-3.822941e-04	0.000000e+00	-8.916245e+01
1430	-8.912101e+01	2.932355e-06	9.486079e-01	4.001620e-03	5.570444e-01	1.776145e-02	3.290700e-01	-3.450140e-04	1.118938e-01	-8.910682e+01
1431	-8.906585e+01	2.973242e-06	9.484987e-01	4.023410e-03	5.577082e-01	1.784332e-02	3.295530e-01	-3.555395e-04	0.000000e+00	-8.905171e+01
1432	-8.901120e+01	3.014317e-06	9.483872e-01	4.045339e-03	5.583690e-01	1.792665e-02	3.300345e-01	-3.248559e-04	1.160147e-01	-8.899711e+01
1433	-8.895706e+01	3.055574e-06	9.482736e-01	4.067395e-03	5.590268e-01	1.801142e-02	3.305143e-01	-3.299971e-04	0.000000e+00	-8.894301e+01
1434	-8.890341e+01	3.097011e-06	9.481578e-01	4.089565e-03	5.596816e-01	1.809760e-02	3.309926e-01	-3.050648e-04	1.190220e-01	-8.888941e+01
1435	-8.885025e+01	3.138623e-06	9.480400e-01	4.111837e-03	5.603334e-01	1.818516e-02	3.314693e-01	-3.055921e-04	0.000000e+00	-8.883631e+01
1436	-8.879758e+01	3.180406e-06	9.479201e-01	4.134200e-03	5.609823e-01	1.827406e-02	3.319445e-01	-2.856771e-04	1.210663e-01	-8.878370e+01
1437	-8.874540e+01	3.222355e-06	9.477983e-01	4.156643e-03	5.616283e-01	1.836428e-02	3.324182e-01	-2.822887e-04	0.000000e+00	-8.873157e+01
1438	-8.869369e+01	3.264466e-06	9.476745e-01	4.179157e-03	5.622713e-01	1.845580e-02	3.328904e-01	-2.667213e-04	1.222842e-01	-8.867993e+01
1439	-8.864245e+01	3.306735e-06	9.475488e-01	4.201730e-03	5.629115e-01	1.854858e-02	3.333611e-01	-2.600145e-04	0.000000e+00	-8.862876e+01
1440	-8.859169e+01	3.349159e-06	9.474212e-01	4.224356e-03	5.635489e-01	1.864259e-02	3.338303e-01	-2.482171e-04	1.227932e-01	-8.857806e+01
1441	-8.854139e+01	3.391732e-06	9.472918e-01	4.247025e-03	5.641834e-01	1.873782e-02	3.342981e-01	-2.387251e-04	0.000000e+00	-8.852784e+01
1442	-8.849155e+01	3.434451e-06	9.471606e-01	4.269728e-03	5.648152e-01	1.883423e-02	3.347644e-01	-2.301801e-04	1.226985e-01	-8.847807e+01
1443	-8.844216e+01	3.477311e-06	9.470277e-01	4.292460e-03	5.654442e-01	1.893180e-02	3.352293e-01	-2.183626e-04	0.000000e+00	-8.842876e+01
1444	-8.839323e+01	3.520308e-06	9.468932e-01	4.315212e-03	5.660704e-01	1.903050e-02	3.356928e-01	-2.126202e-04	1.220910e-01	-8.837991e+01
1445	-8.834474e+01	3.563439e-06	9.467569e-01	4.337978e-03	5.666940e-01	1.913031e-02	3.361550e-01	-1.988839e-04	0.000000e+00	-8.833151e+01
1446	-8.829670e+01	3.606698e-06	9.466190e-01	4.360751e-03	5.673148e-01	1.923120e-02	3.366157e-01	-1.955448e-04	1.210513e-01	-8.828355e+01
1447	-8.824909e+01	3.650082e-06	9.464796e-01	4.383525e-03	5.679329e-01	1.933316e-02	3.370751e-01	-1.802424e-04	0.000000e+00	-8.823603e+01
1448	-8.820192e+01	3.693586e-06	9.463386e-01	4.406295e-03	5.685485e-01	1.943615e-02	3.375331e-01	-1.789568e-04	1.196496e-01	-8.818895e+01
1449	-8.815518e+01	3.737207e-06	9.461960e-01	4.429056e-03	5.691613e-01	1.954015e-02	3.379898e-01	-1.623975e-04	0.000000e+00	-8.814230e+01
1450	-8.810886e+01	3.780940e-06	9.460520e-01	4.451801e-03	5.697716e-01	1.964515e-02	3.384452e-01	-1.628581e-04	1.179476e-01	-8.809607e+01
1451	-8.806296e+01	3.824781e-06	9.459066e-01	4.474526e-03	5.703793e-01	1.975112e-02	3.388993e-01	-1.453125e-04	0.000000e+00	-8.805028e+01
1452	-8.801748e+01	3.868726e-06	9.457598e-01	4.497228e-03	5.709844e-01	1.985804e-02	3.393520e-01	-1.472462e-04	1.159997e-01	-8.800490e+01
1453	-8.797242e+01	3.912772e-06	9.456116e-01	4.519900e-03	5.715870e-01	1.996588e-02	3.398035e-01	-1.289481e-04	0.000000e+00	-8.795993e+01
1454	-8.792776e+01	3.956913e-06	9.454620e-01	4.542540e-03	5.721870e-01	2.007463e-02	3.402538e-01	-1.321168e-04	1.138530e-01	-8.791538e+01
1455	-8.788350e+01	4.001146e-06	9.453112e-01	4.565144e-03	5.727846e-01	2.018426e-02	3.407027e-01	-1.132696e-04	0.000000e+00	-8.787123e+01
1456	-8.783965e+01	4.045468e-06	9.451590e-01	4.587707e-03	5.733796e-01	2.029476e-02	3.411505e-01	-1.174627e-04	1.115490e-01	-8.782749e+01
1457	-8.779620e+01	4.089873e-06	9.450057e-01	4.610226e-03	5.739723e-01	2.040611e-02	3.415969e-01	-9.823958e-05	0.000000e+00	-8.778414e+01
1458	-8.775314e+01	4.134358e-06	9.448511e-01	4.632699e-03	5.745624e-01	2.051827e-02	3.420422e-01	-1.032759e-04	1.091230e-01	-8.774120e+01
1459	-8.771046e+01	4.178920e-06	9.446953e-01	4.655122e-03	5.751501e-01	2.063125e-02	3.424863e-01	-8.383026e-05	0.000000e+00	-8.769864e+01
1460	-8.766818e+01	4.223553e-06	9.445384e-01	4.677491e-03	5.757355e-01	2.074501e-02	3.429292e-01	-8.954765e-05	1.066067e-01	-8.765647e+01
1461	-8.762627e+01	4.268255e-06	9.443804e-01	4.699805e-03	5.763184e-01	2.085954e-02	3.433709e-01	-7.000745e-05	0.000000e+00	-8.761468e+01
1462	-8.758474e+01	4.313021e-06	9.442213e-01	4.722060e-03	5.768990e-01	2.097482e-02	3.438114e-01	-7.626639e-05	1.040268e-01	-8.757327e+01
1463	-8.754359e+01	4.357848e-06	9.440611e-01	4.744255e-03	5.774772e-01	2.109083e-02	3.442507e-01	-5.674058e-05	0.000000e+00	-8.753224e+01
1464	-8.750281e+01	4.402732e-06	9.438998e-01	4.766386e-03	5.780531e-01	2.120756e-02	3.446889e-01	-6.342041e-05	1.014062e-01	-8.749158e+01
1465	-8.746239e+01	4.447669e-06	9.437376e-01	4.788452e-03	5.786266e-01	2.132498e-02	3.451260e-01	-4.400184e-05	0.000000e+00	-8.745129e+01
1466	-8.742234e+01	4.492655e-06	9.435744e-01	4.810451e-03	5.791979e-01	2.144308e-02	3.455619e-01	-5.099786e-05	9.876476e-02	-8.741137e+01
1467	-8.738265e+01	4.537686e-06	9.434102e-01	4.832380e-03	5.797669e-01	2.156185e-02	3.459967e-01	-3.176570e-05	0.000000e+00	-8.737180e+01
1468	-8.734332e+01	4.582760e-06	9.432451e-01	4.854238e-03	5.803336e-01	2.168126e-02	3.464305e-01	-3.898610e-05	9.611951e-02	-8.733260e+01
1469	-8.730433e+01	4.627871e-06	9.430791e-01	4.876022e-03	5.808981e-01	2.180130e-02	3.468631e-01	-2.000427e-05	0.000000e+00	-8.729375e+01
1470	-8.726570e+01	4.673018e-06	9.429122e-01	4.897732e-03	5.814604e-01	2.192195e-02	3.472946e-01	-2.737223e-05	9.348453e-02	-8.725525e+01
1471	-8.722741e+01	4.718195e-06	9.427444e-01	4.919366e-03	5.820204e-01	2.204320e-02	3.477250e-01	-8.695573e-06	0.000000e+00	-8.721709e+01
1472	-8.718947e+01	4.763401e-06	9.425759e-01	4.940921e-03	5.825782e-01	2.216503e-02	3.481544e-01	-1.614283e-05	9.087214e-02	-8.717928e+01
1473	-8.715186e+01	4.808630e-06	9.424065e-01	4.962398e-03	5.831339e-01	2.228742e-02	3.485827e-01	2.185470e-06	0.000000e+00	-8.714181e+01
1474	-8.711459e+01	4.853879e-06	9.422363e-01	4.983794e-03	5.836874e-01	2.241037e-02	3.490100e-01	-5.284970e-06	8.829227e-02	-8.710468e+01
1475	-8.707765e+01	4.899146e-06	9.420654e-01	5.005108e-03	5.842387e-01	2.253385e-02	3.494362e-01	1.266069e-05	0.000000e+00	-8.706788e+01
1476	-8.704104e+01	4.944427e-06	9.418938e-01	5.026340e-03	5.847879e-01	2.265785e-02	3.498614e-01	5.215189e-06	8.575315e-02	-8.703141e+01
1477	-8.700476e+01	4.989718e-06	9.417214e-01	5.047487e-03	5.853350e-01	2.278236e-02	3.502856e-01	2.275139e-05	0.000000e+00	-8.699528e+01
1478	-8.696880e+01	5.035016e-06	9.415484e-01	5.068549e-03	5.858800e-01	2.290736e-02	3.507088e-01	1.537075e-05	8.326146e-02	-8.695946e+01
1479	-8.693316e+01	5.080318e-06	9.413746e-01	5.089525e-03	5.864229e-01	2.303284e-02	3.511309e-01	3.247796e-05	0.000000e+00	-8.692396e+01
1480	-8.689784e+01	5.125620e-06	9.412003e-01	5.110414e-03	5.869637e-01	2.315879e-02	3.515521e-01	2.519472e-05	8.082242e-02	-8.688878e+01
1481	-8.686283e+01	5.170920e-06	9.410253e-01	5.131216e-03	5.875024e-01	2.328518e-02	3.519723e-01	4.185852e-05	0.000000e+00	-8.685392e+01
1482	-8.682813e+01	5.216214e-06	9.408497e-01	5.151928e-03	5.880391e-01	2.341201e-02	3.523915e-01	3.470011e-05	7.844020e-02	-8.681937e+01
1483	-8.679374e+01	5.261498e-06	9.406735e-01	5.172552e-03	5.885738e-01	2.353926e-02	3.528097e-01	5.091257e-05	0.000000e+00	-8.678512e+01
1484	-8.675965e+01	5.306771e-06	9.404967e-01	5.193085e-03	5.891065e-01	2.366692e-02	3.532270e-01	4.389984e-05	7.611768e-02	-8.675118e+01
1485	-8.672587e+01	5.352029e-06	9.403194e-01	5.213528e-03	5.896371e-01	2.379498e-02	3.536433e-01	5.965704e-05	0.000000e+00	-8.671754e+01
1486	-8.669238e+01	5.397268e-06	9.401416e-01	5.233879e-03	5.901658e-01	2.392342e-02	3.540586e-01	5.280538e-05	7.385680e-02	-8.668421e+01
1487	-8.665918e+01	5.442487e-06	9.399633e-01	5.254139e-03	5.906925e-01	2.405224e-02	3.544731e-01	6.810621e-05	0.000000e+00	-8.665116e+01
1488	-8.662628e+01	5.487681e-06	9.397844e-01	5.274306e-03	5.912172e-01	2.418142e-02	3.548865e-01	6.142870e-05	7.165896e-02	-8.661841e+01
1489	-8.659367e+01	5.532849e-06	9.396052e-01	5.294380e-03	5.917399e-01	2.431094e-02	3.552991e-01	7.627803e-05	0.000000e+00	-8.658595e+01
1490	-8.656135e+01	5.577986e-06	9.394254e-01	5.314361e-03	5.922608e-01	2.444079e-02	3.557108e-01	6.978099e-05	6.952432e-02	-8.655378e+01
1491	-8.652931e+01	5.623092e-06	9.392453e-01	5.334248e-03	5.927797e-01	2.457097e-02	3.561215e-01	8.418160e-05	0.000000e+00	-8.652190e+01
1492	-8.649755e+01	5.668161e-06	9.390647e-01	5.354041e-03	5.932967e-01	2.470147e-02	3.565314e-01	7.787198e-05	6.745330e-02	-8.649029e+01
1493	-8.646607e+01	5.713193e-06	9.388837e-01	5.373739e-03	5.938118e-01	2.483226e-02	3.569403e-01	9.183310e-05	0.000000e+00	-8.645897e+01
1494	-8.643487e+01	5.758184e-06	9.387023e-01	5.393343e-03	5.943250e-01	2.496334e-02	3.573484e-01	8.571403e-05	6.544528e-02	-8.642791e+01
1495	-8.640393e+01	5.803132e-06	9.385206e-01	5.412852e-03	5.948363e-01	2.509470e-02	3.577556e-01	9.924767e-05	0.000000e+00	-8.639714e+01
1496	-8.637327e+01	5.848034e-06	9.383385e-01	5.432265e-03	5.953458e-01	2.522632e-02	3.581619e-01	9.331660e-05	6.349881e-02	-8.636663e+01
1497	-8.634288e+01	5.892887e-06	9.381561e-01	5.451583e-03	5.958534e-01	2.535820e-02	3.585673e-01	1.064327e-04	0.000000e+00	-8.633639e+01
1498	-8.631275e+01	5.937689e-06	9.379734e-01	5.470805e-03	5.963592e-01	2.549033e-02	3.589719e-01	1.006902e-04	6.161296e-02	-8.630642e+01
1499	-8.628288e+01	5.982438e-06	9.377903e-01	5.489931e-03	5.968631e-01	2.562269e-02	3.593757e-01	1.134075e-04	0.000000e+00	-8.627671e+01
1500	-8.625328e+01	6.027130e-06	9.376070e-01	5.508962e-03	5.973653e-01	2.575527e-02	3.597786e-01	1.078435e-04	5.978483e-02	-8.624726e+01
1501	-8.622393e+01	6.071765e-06	9.374234e-01	5.527896e-03	5.978656e-01	2.588807e-02	3.601806e-01	1.201723e-04	0.000000e+00	-8.621806e+01
1502	-8.619483e+01	6.116338e-06	9.372396e-01	5.546734e-03	5.983642e-01	2.602106e-02	3.605818e-01	1.147815e-04	5.801287e-02	-8.618913e+01
1503	-8.616599e+01	6.160849e-06	9.370555e-01	5.565475e-03	5.988609e-01	2.615426e-02	3.609822e-01	1.267346e-04	0.000000e+00	-8.616044e+01
1504	-8.613740e+01	6.205294e-06	9.368712e-01	5.584120e-03	5.993559e-01	2.628763e-02	3.613818e-01	1.215146e-04	5.629555e-02	-8.613200e+01
1505	-8.610905e+01	6.249672e-06	9.366867e-01	5.602669e-03	5.998492e-01	2.642119e-02	3.617806e-01	1.331121e-04	0.000000e+00	-8.610382e+01
1506	-8.608095e+01	6.293980e-06	9.365020e-01	5.621121e-03	6.003407e-01	2.655490e-02	3.621785e-01	1.280524e-04	5.462984e-02	-8.607587e+01
1507	-8.605309e+01	6.338217e-06	9.363171e-01	5.639477e-03	6.008304e-01	2.668877e-02	3.625756e-01	1.393131e-04	0.000000e+00	-8.604817e+01
1508	-8.602547e+01	6.382379e-06	9.361321e-01	5.657737e-03	6.013185e-01	2.682279e-02	3.629720e-01	1.344016e-04	5.301262e-02	-8.602071e+01
1509	-8.599809e+01	6.426465e-06	9.359468e-01	5.675900e-03	6.018048e-01	2.695694e-02	3.633676e-01	1.453419e-04	0.000000e+00	-8.599349e+01
1510	-8.597094e+01	6.470474e-06	9.357615e-01	5.693966e-03	6.022894e-01	2.709122e-02	3.637623e-01	1.405653e-04	5.144094e-02	-8.596650e+01
1511	-8.594403e+01	6.514402e-06	9.355760e-01	5.711937e-03	6.027724e-01	2.722561e-02	3.641563e-01	1.511978e-04	0.000000e+00	-8.593974e+01
1512	-8.591735e+01	6.558248e-06	9.353904e-01	5.729811e-03	6.032536e-01	2.736012e-02	3.645495e-01	1.465517e-04	4.991307e-02	-8.591322e+01
1513	-8.589090e+01	6.602011e-06	9.352047e-01	5.747589e-03	6.037332e-01	2.749473e-02	3.649420e-01	1.569023e-04	0.000000e+00	-8.588692e+01
1514	-8.586467e+01	6.645688e-06	9.350189e-01	5.765272e-03	6.042111e-01	2.762943e-02	3.653337e-01	1.523652e-04	4.842430e-02	-8.586085e+01
1515	-8.583867e+01	6.689277e-06	9.348330e-01	5.782858e-03	6.046874e-01	2.776422e-02	3.657246e-01	1.624395e-04	0.000000e+00	-8.583500e+01
1516	-8.581288e+01	6.732777e-06	9.346470e-01	5.800349e-03	6.051620e-01	2.789908e-02	3.661148e-01	1.580049e-04	4.697342e-02	-8.580938e+01
1517	-8.578732e+01	6.776186e-06	9.344610e-01	5.817744e-03	6.056350e-01	2.803401e-02	3.665042e-01	1.678140e-04	0.000000e+00	-8.578397e+01
1518	-8.576198e+01	6.819502e-06	9.342750e-01	5.835044e-03	6.061064e-01	2.816900e-02	3.668929e-01	1.634822e-04	4.555932e-02	-8.575879e+01
1519	-8.573685e+01	6.862723e-06	9.340889e-01	5.852248e-03	6.065762e-01	2.830404e-02	3.672809e-01	1.730559e-04	0.000000e+00	-8.573381e+01
1520	-8.571193e+01	6.905849e-06	9.339028e-01	5.869358e-03	6.070443e-01	2.843912e-02	3.676681e-01	1.688013e-04	4.417650e-02	-8.570905e+01
1521	-8.568723e+01	6.948877e-06	9.337166e-01	5.886373e-03	6.075109e-01	2.857424e-02	3.680546e-01	1.781435e-04	0.000000e+00	-8.568450e+01
1522	-8.566273e+01	6.991805e-06	9.335305e-01	5.903293e-03	6.079759e-01	2.870939e-02	3.684403e-01	1.739646e-04	4.282439e-02	-8.566016e+01
1523	-8.563844e+01	7.034633e-06	9.333444e-01	5.920119e-03	6.084393e-01	2.884457e-02	3.688254e-01	1.831003e-04	0.000000e+00	-8.563602e+01
1524	-8.561436e+01	7.077358e-06	9.331583e-01	5.936850e-03	6.089012e-01	2.897975e-02	3.692097e-01	1.789769e-04	4.149847e-02	-8.561209e+01
1525	-8.559048e+01	7.119980e-06	9.329722e-01	5.953488e-03	6.093615e-01	2.911494e-02	3.695934e-01	1.879155e-04	0.000000e+00	-8.558837e+01
1526	-8.556680e+01	7.162497e-06	9.327862e-01	5.970032e-03	6.098202e-01	2.925014e-02	3.699763e-01	1.838359e-04	4.019666e-02	-8.556484e+01
1527	-8.554332e+01	7.204907e-06	9.326002e-01	5.986483e-03	6.102775e-01	2.938532e-02	3.703585e-01	1.925844e-04	0.000000e+00	-8.554151e+01
1528	-8.552003e+01	7.247209e-06	9.324142e-01	6.002840e-03	6.107332e-01	2.952049e-02	3.707401e-01	1.885485e-04	3.891822e-02	-8.551838e+01
1529	-8.549694e+01	7.289402e-06	9.322284e-01	6.019105e-03	6.111873e-01	2.965564e-02	3.711209e-01	1.971317e-04	0.000000e+00	-8.549544e+01
1530	-8.547405e+01	7.331485e-06	9.320426e-01	6.035277e-03	6.116400e-01	2.979076e-02	3.715011e-01	1.931186e-04	3.765859e-02	-8.547269e+01
1531	-8.545134e+01	7.373456e-06	9.318569e-01	6.051357e-03	6.120912e-01	2.992585e-02	3.718806e-01	2.015438e-04	0.000000e+00	-8.545014e+01
1532	-8.542883e+01	7.415315e-06	9.316713e-01	6.067345e-03	6.125408e-01	3.006089e-02	3.722594e-01	1.975452e-04	3.641620e-02	-8.542777e+01
1533	-8.540650e+01	7.457059e-06	9.314858e-01	6.083241e-03	6.129890e-01	3.019589e-02	3.726375e-01	2.058269e-04	0.000000e+00	-8.540560e+01
1534	-8.538436e+01	7.498688e-06	9.313004e-01	6.099045e-03	6.134358e-01	3.033084e-02	3.730150e-01	2.018321e-04	3.518855e-02	-8.538360e+01
1535	-8.536240e+01	7.540201e-06	9.311152e-01	6.114759e-03	6.138810e-01	3.046572e-02	3.733918e-01	2.099832e-04	0.000000e+00	-8.536179e+01
1536	-8.534062e+01	7.581597e-06	9.309300e-01	6.130382e-03	6.143248e-01	3.060054e-02	3.737680e-01	2.059764e-04	3.397277e-02	-8.534016e+01
1537	-8.531903e+01	7.622874e-06	9.307451e-01	6.145914e-03	6.147672e-01	3.073529e-02	3.741435e-01	2.139977e-04	0.000000e+00	-8.531871e+01
1538	-8.529761e+01	7.664032e-06	9.305602e-01	6.161356e-03	6.152081e-01	3.086996e-02	3.745183e-01	2.099802e-04	3.276888e-02	-8.529744e+01
1539	-8.527637e+01	7.705069e-06	9.303755e-01	6.176709e-03	6.156475e-01	3.100454e-02	3.748925e-01	2.178900e-04	0.000000e+00	-8.527635e+01
1540	-8.525530e+01	7.745986e-06	9.301910e-01	6.191972e-03	6.160856e-01	3.113904e-02	3.752661e-01	2.138467e-04	3.157356e-02	-8.525542e+01
1541	-8.523441e+01	7.786780e-06	9.300066e-01	6.207146e-03	6.165222e-01	3.127344e-02	3.756390e-01	2.216499e-04	0.000000e+00	-8.523467e+01
1542	-8.521369e+01	7.827451e-06	9.298225e-01	6.222231e-03	6.169575e-01	3.140774e-02	3.760113e-01	2.175768e-04	3.038592e-02	-8.521410e+01
1543	-8.519314e+01	7.867998e-06	9.296385e-01	6.237228e-03	6.173913e-01	3.154194e-02	3.763829e-01	2.252891e-04	0.000000e+00	-8.519369e+01
1544	-8.517275e+01	7.908420e-06	9.294547e-01	6.252137e-03	6.178237e-01	3.167602e-02	3.767539e-01	2.211688e-04	2.920265e-02	-8.517345e+01
1545	-8.515254e+01	7.948717e-06	9.292711e-01	6.266959e-03	6.182548e-01	3.180999e-02	3.771244e-01	2.287888e-04	0.000000e+00	-8.515337e+01
1546	-8.513249e+01	7.988888e-06	9.290877e-01	6.281693e-03	6.186844e-01	3.194383e-02	3.774941e-01	2.246198e-04	2.802375e-02	-8.513346e+01
1547	-8.511260e+01	8.028932e-06	9.289045e-01	6.296340e-03	6.191128e-01	3.207755e-02	3.778633e-01	2.321532e-04	0.000000e+00	-8.511371e+01
1548	-8.509287e+01	8.068848e-06	9.287215e-01	6.310901e-03	6.195397e-01	3.221114e-02	3.782319e-01	2.279346e-04	2.684855e-02	-8.509413e+01
1549	-8.507331e+01	8.108635e-06	9.285388e-01	6.325376e-03	6.199653e-01	3.234459e-02	3.785998e-01	2.353970e-04	0.000000e+00	-8.507470e+01
1550	-8.505390e+01	8.148294e-06	9.283563e-01	6.339765e-03	6.203895e-01	3.247789e-02	3.789671e-01	2.311128e-04	2.567390e-02	-8.505543e+01
1551	-8.503465e+01	8.187823e-06	9.281740e-01	6.354068e-03	6.208124e-01	3.261106e-02	3.793339e-01	2.385026e-04	0.000000e+00	-8.503631e+01
1552	-8.501556e+01	8.227221e-06	9.279920e-01	6.368287e-03	6.212340e-01	3.274406e-02	3.797000e-01	2.341519e-04	2.449985e-02	-8.501735e+01
1553	-8.499661e+01	8.266489e-06	9.278102e-01	6.382421e-03	6.216542e-01	3.287692e-02	3.800656e-01	2.414775e-04	0.000000e+00	-8.499854e+01
1554	-8.497783e+01	8.305626e-06	9.276287e-01	6.396471e-03	6.220732e-01	3.300961e-02	3.804305e-01	2.370511e-04	2.332465e-02	-8.497989e+01
1555	-8.495919e+01	8.344631e-06	9.274475e-01	6.410438e-03	6.224908e-01	3.314214e-02	3.807949e-01	2.443103e-04	0.000000e+00	-8.496139e+01
1556	-8.494070e+01	8.383503e-06	9.272665e-01	6.424321e-03	6.229071e-01	3.327450e-02	3.811587e-01	2.398108e-04	2.214880e-02	-8.494303e+01
1557	-8.492236e+01	8.422242e-06	9.270858e-01	6.438121e-03	6.233221e-01	3.340668e-02	3.815219e-01	2.470156e-04	0.000000e+00	-8.492482e+01
1558	-8.490417e+01	8.460848e-06	9.269053e-01	6.451838e-03	6.237359e-01	3.353869e-02	3.818845e-01	2.424344e-04	2.097019e-02	-8.490676e+01
1559	-8.488612e+01	8.499321e-06	9.267252e-01	6.465474e-03	6.241483e-01	3.367051e-02	3.822466e-01	2.495901e-04	0.000000e+00	-8.488884e+01
1560	-8.486822e+01	8.537659e-06	9.265454e-01	6.479028e-03	6.245595e-01	3.380215e-02	3.826080e-01	2.449146e-04	1.978708e-02	-8.487106e+01
1561	-8.485046e+01	8.575863e-06	9.263658e-01	6.492500e-03	6.249694e-01	3.393360e-02	3.829690e-01	2.520101e-04	0.000000e+00	-8.485343e+01
1562	-8.483284e+01	8.613933e-06	9.261866e-01	6.505892e-03	6.253780e-01	3.406486e-02	3.833293e-01	2.472501e-04	1.860152e-02	-8.483593e+01
1563	-8.481536e+01	8.651867e-06	9.260076e-01	6.519203e-03	6.257854e-01	3.419591e-02	3.836891e-01	2.542953e-04	0.000000e+00	-8.481857e+01
1564	-8.479801e+01	8.689665e-06	9.258290e-01	6.532434e-03	6.261916e-01	3.432677e-02	3.840483e-01	2.494461e-04	1.741208e-02	-8.480136e+01
1565	-8.478081e+01	8.727328e-06	9.256507e-01	6.545586e-03	6.265964e-01	3.445742e-02	3.844070e-01	2.564462e-04	0.000000e+00	-8.478427e+01
1566	-8.476374e+01	8.764855e-06	9.254727e-01	6.558658e-03	6.270001e-01	3.458786e-02	3.847651e-01	2.514976e-04	1.621722e-02	-8.476732e+01
1567	-8.474680e+01	8.802246e-06	9.252950e-01	6.571652e-03	6.274025e-01	3.471809e-02	3.851227e-01	2.584438e-04	0.000000e+00	-8.475051e+01
1568	-8.473000e+01	8.839501e-06	9.251177e-01	6.584567e-03	6.278038e-01	3.484810e-02	3.854797e-01	2.534022e-04	1.501843e-02	-8.473382e+01
1569	-8.471333e+01	8.876618e-06	9.249407e-01	6.597404e-03	6.282038e-01	3.497789e-02	3.858362e-01	2.602979e-04	0.000000e+00	-8.471727e+01
1570	-8.469679e+01	8.913599e-06	9.247640e-01	6.610164e-03	6.286025e-01	3.510746e-02	3.861921e-01	2.551636e-04	1.381542e-02	-8.470085e+01
1571	-8.468038e+01	8.950443e-06	9.245877e-01	6.622847e-03	6.290001e-01	3.523680e-02	3.865475e-01	2.620146e-04	0.000000e+00	-8.468455e+01
1572	-8.466409e+01	8.987150e-06	9.244117e-01	6.635454e-03	6.293965e-01	3.536591e-02	3.869024e-01	2.567796e-04	1.260682e-02	-8.466839e+01
1573	-8.464794e+01	9.023720e-06	9.242361e-01	6.647984e-03	6.297917e-01	3.549479e-02	3.872567e-01	2.635796e-04	0.000000e+00	-8.465234e+01
1574	-8.463191e+01	9.060153e-06	9.240608e-01	6.660438e-03	6.301857e-01	3.562344e-02	3.876105e-01	2.582459e-04	1.139344e-02	-8.463642e+01
1575	-8.461600e+01	9.096448e-06	9.238859e-01	6.672817e-03	6.305786e-01	3.575184e-02	3.879637e-01	2.649926e-04	0.000000e+00	-8.462063e+01
1576	-8.460022e+01	9.132605e-06	9.237114e-01	6.685121e-03	6.309702e-01	3.588000e-02	3.883165e-01	2.595616e-04	1.017567e-02	-8.460495e+01
1577	-8.458455e+01	9.168626e-06	9.235372e-01	6.697351e-03	6.313607e-01	3.600792e-02	3.886687e-01	2.662497e-04	0.000000e+00	-8.458940e+01
1578	-8.456901e+01	9.204508e-06	9.233634e-01	6.709507e-03	6.317501e-01	3.613559e-02	3.890204e-01	2.607320e-04	8.955095e-03	-8.457397e+01
1579	-8.455359e+01	9.240253e-06	9.231900e-01	6.721589e-03	6.321383e-01	3.626301e-02	3.893716e-01	2.673768e-04	0.000000e+00	-8.455865e+01
1580	-8.453828e+01	9.275861e-06	9.230169e-01	6.733598e-03	6.325253e-01	3.639018e-02	3.897223e-01	2.617522e-04	7.728162e-03	-8.454345e+01
1581	-8.452310e+01	9.311331e-06	9.228442e-01	6.745534e-03	6.329112e-01	3.651709e-02	3.900725e-01	2.683296e-04	0.000000e+00	-8.452837e+01
1582	-8.450803e+01	9.346663e-06	9.226719e-01	6.757398e-03	6.332959e-01	3.664374e-02	3.904221e-01	2.626201e-04	6.499465e-03	-8.451340e+01
1583	-8.449307e+01	9.381859e-06	9.225000e-01	6.769190e-03	6.336796e-01	3.677013e-02	3.907713e-01	2.691451e-04	0.000000e+00	-8.449855e+01
1584	-8.447823e+01	9.416916e-06	9.223285e-01	6.780910e-03	6.340621e-01	3.689625e-02	3.911199e-01	2.633364e-04	5.266079e-03	-8.448381e+01
1585	-8.446350e+01	9.451837e-06	9.221574e-01	6.792560e-03	6.344434e-01	3.702211e-02	3.914681e-01	2.697895e-04	0.000000e+00	-8.446918e+01
1586	-8.444888e+01	9.486620e-06	9.219866e-01	6.804139e-03	6.348237e-01	3.714770e-02	3.918157e-01	2.639002e-04	4.031828e-03	-8.445466e+01
1587	-8.443437e+01	9.521267e-06	9.218163e-01	6.815648e-03	6.352029e-01	3.727302e-02	3.921629e-01	2.702936e-04	0.000000e+00	-8.444025e+01
1588	-8.441998e+01	9.555776e-06	9.216464e-01	6.827087e-03	6.355809e-01	3.739807e-02	3.925095e-01	2.643133e-04	2.794450e-03	-8.442595e+01
1589	-8.440569e+01	9.590149e-06	9.214769e-01	6.838457e-03	6.359579e-01	3.752284e-02	3.928557e-01	2.706345e-04	0.000000e+00	-8.441176e+01
1590	-8.439151e+01	9.624385e-06	9.213078e-01	6.849758e-03	6.363338e-01	3.764733e-02	3.932014e-01	2.645722e-04	1.556105e-03	-8.439767e+01
1591	-8.437743e+01	9.658484e-06	9.211391e-01	6.860991e-03	6.367085e-01	3.777154e-02	3.935465e-01	2.708203e-04	0.000000e+00	-8.438369e+01
1592	-8.436346e+01	9.692447e-06	9.209708e-01	6.872156e-03	6.370822e-01	3.789547e-02	3.938912e-01	2.646799e-04	3.172586e-04	-8.436981e+01
1593	-8.434959e+01	9.726274e-06	9.208029e-01	6.883253e-03	6.374549e-01	3.801912e-02	3.942355e-01	2.708560e-04	0.000000e+00	-8.435603e+01
1594	-8.433583e+01	9.759966e-06	9.206354e-01	6.894283e-03	6.378264e-01	3.814248e-02	3.945792e-01	2.646341e-04	-9.225543e-04	-8.434236e+01
1595	-8.432217e+01	9.793521e-06	9.204684e-01	6.905246e-03	6.381969e-01	3.826555e-02	3.949225e-01	2.707273e-04	0.000000e+00	-8.432879e+01
1596	-8.430861e+01	9.826941e-06	9.203018e-01	6.916143e-03	6.385663e-01	3.838833e-02	3.952653e-01	2.644356e-04	-2.161057e-03	-8.431531e+01
1597	-8.429515e+01	9.860226e-06	9.201356e-01	6.926974e-03	6.389347e-01	3.851082e-02	3.956076e-01	2.704514e-04	0.000000e+00	-8.430194e+01
1598	-8.428179e+01	9.893376e-06	9.199698e-01	6.937740e-03	6.393020e-01	3.863301e-02	3.959494e-01	2.640838e-04	-3.399399e-03	-8.428867e+01
1599	-8.426853e+01	9.926391e-06	9.198045e-01	6.948440e-03	6.396683e-01	3.875491e-02	3.962908e-01	2.700078e-04	0.000000e+00	-8.427549e+01
1600	-8.425537e+01	9.959272e-06	9.196395e-01	6.959077e-03	6.400335e-01	3.887651e-02	3.966317e-01	2.635719e-04	-4.635398e-03	-8.426241e+01
1601	-8.424230e+01	9.992018e-06	9.194751e-01	6.969648e-03	6.403977e-01	3.899781e-02	3.969722e-01	2.693914e-04	0.000000e+00	-8.424942e+01
1602	-8.422933e+01	1.002463e-05	9.193110e-01	6.980157e-03	6.407609e-01	3.911881e-02	3.973122e-01	2.629104e-04	-5.865462e-03	-8.423653e+01
1603	-8.421645e+01	1.005711e-05	9.191474e-01	6.990602e-03	6.411231e-01	3.923951e-02	3.976517e-01	2.686456e-04	0.000000e+00	-8.422373e+01
1604	-8.420367e+01	1.008946e-05	9.189842e-01	7.000983e-03	6.414842e-01	3.935991e-02	3.979908e-01	2.620984e-04	-7.093698e-03	-8.421103e+01
1605	-8.419098e+01	1.012167e-05	9.188215e-01	7.011303e-03	6.418443e-01	3.948000e-02	3.983294e-01	2.677250e-04	0.000000e+00	-8.419841e+01
1606	-8.417838e+01	1.015375e-05	9.186592e-01	7.021560e-03	6.422034e-01	3.959978e-02	3.986675e-01	2.611309e-04	-8.315774e-03	-8.418589e+01
1607	-8.416588e+01	1.018570e-05	9.184974e-01	7.031756e-03	6.425615e-01	3.971926e-02	3.990052e-01	2.666515e-04	0.000000e+00	-8.417346e+01
1608	-8.415346e+01	1.021751e-05	9.183360e-01	7.041890e-03	6.429186e-01	3.983842e-02	3.993425e-01	2.600137e-04	-9.531623e-03	-8.416111e+01
1609	-8.414113e+01	1.024920e-05	9.181750e-01	7.051964e-03	6.432747e-01	3.995728e-02	3.996793e-01	2.654266e-04	0.000000e+00	-8.414885e+01
1610	-8.412889e+01	1.028075e-05	9.180145e-01	7.061977e-03	6.436298e-01	4.007582e-02	4.000157e-01	2.587433e-04	-1.074124e-02	-8.413669e+01
1611	-8.411674e+01	1.031218e-05	9.178545e-01	7.071930e-03	6.439840e-01	4.019405e-02	4.003516e-01	2.640328e-04	0.000000e+00	-8.412460e+01
1612	-8.410468e+01	1.034347e-05	9.176948e-01	7.081824e-03	6.443371e-01	4.031196e-02	4.006871e-01	2.573239e-04	-1.194108e-02	-8.411261e+01
1613	-8.409270e+01	1.037463e-05	9.175357e-01	7.091658e-03	6.446893e-01	4.042956e-02	4.010221e-01	2.625015e-04	0.000000e+00	-8.410070e+01
1614	-8.408081e+01	1.040566e-05	9.173770e-01	7.101434e-03	6.450405e-01	4.054684e-02	4.013567e-01	2.557537e-04	-1.313361e-02	-8.408887e+01
1615	-8.406900e+01	1.043657e-05	9.172187e-01	7.111151e-03	6.453907e-01	4.066381e-02	4.016909e-01	2.607936e-04	0.000000e+00	-8.407712e+01
1616	-8.405728e+01	1.046734e-05	9.170609e-01	7.120810e-03	6.457400e-01	4.078045e-02	4.020246e-01	2.540348e-04	-1.431347e-02	-8.406546e+01
1617	-8.404564e+01	1.049799e-05	9.169036e-01	7.130411e-03	6.460883e-01	4.089678e-02	4.023579e-01	2.589527e-04	0.000000e+00	-8.405388e+01
1618	-8.403408e+01	1.052851e-05	9.167467e-01	7.139956e-03	6.464356e-01	4.101278e-02	4.026908e-01	2.521720e-04	-1.548332e-02	-8.404238e+01
1619	-8.402260e+01	1.055890e-05	9.165903e-01	7.149443e-03	6.467820e-01	4.112846e-02	4.030232e-01	2.569525e-04	0.000000e+00	-8.403096e+01
1620	-8.401120e+01	1.058916e-05	9.164343e-01	7.158874e-03	6.471275e-01	4.124382e-02	4.033552e-01	2.501652e-04	-1.664010e-02	-8.401962e+01
1621	-8.399988e+01	1.061930e-05	9.162788e-01	7.168249e-03	6.474720e-01	4.135886e-02	4.036868e-01	2.548154e-04	0.000000e+00	-8.400836e+01
1622	-8.398865e+01	1.064931e-05	9.161237e-01	7.177568e-03	6.478156e-01	4.147357e-02	4.040180e-01	2.480131e-04	-1.778536e-02	-8.399718e+01
1623	-8.397748e+01	1.067919e-05	9.159692e-01	7.186833e-03	6.481582e-01	4.158795e-02	4.043487e-01	2.525118e-04	0.000000e+00	-8.398607e+01
1624	-8.396640e+01	1.070895e-05	9.158150e-01	7.196042e-03	6.484999e-01	4.170201e-02	4.046790e-01	2.457139e-04	-1.891502e-02	-8.397504e+01
1625	-8.395540e+01	1.073859e-05	9.156614e-01	7.205196e-03	6.488407e-01	4.181574e-02	4.050089e-01	2.500604e-04	0.000000e+00	-8.396408e+01
1626	-8.394447e+01	1.076810e-05	9.155082e-01	7.214297e-03	6.491806e-01	4.192915e-02	4.053384e-01	2.432774e-04	-2.002796e-02	-8.395320e+01
1627	-8.393361e+01	1.079748e-05	9.153554e-01	7.223344e-03	6.495195e-01	4.204222e-02	4.056675e-01	2.474770e-04	0.000000e+00	-8.394240e+01
1628	-8.392283e+01	1.082674e-05	9.152032e-01	7.232338e-03	6.498576e-01	4.215497e-02	4.059961e-01	2.407036e-04	-2.112526e-02	-8.393166e+01
1629	-8.391212e+01	1.085588e-05	9.150514e-01	7.241278e-03	6.501947e-01	4.226739e-02	4.063244e-01	2.447432e-04	0.000000e+00	-8.392100e+01
1630	-8.390149e+01	1.088490e-05	9.149000e-01	7.250166e-03	6.505309e-01	4.237947e-02	4.066522e-01	2.379924e-04	-2.220431e-02	-8.391042e+01
1631	-8.389093e+01	1.091380e-05	9.147492e-01	7.259002e-03	6.508663e-01	4.249123e-02	4.069796e-01	2.418714e-04	0.000000e+00	-8.389990e+01
1632	-8.388044e+01	1.094257e-05	9.145988e-01	7.267786e-03	6.512007e-01	4.260266e-02	4.073067e-01	2.351502e-04	-2.326433e-02	-8.388945e+01
1633	-8.387002e+01	1.097122e-05	9.144488e-01	7.276519e-03	6.515342e-01	4.271375e-02	4.076333e-01	2.388717e-04	0.000000e+00	-8.387908e+01
1634	-8.385968e+01	1.099976e-05	9.142994e-01	7.285200e-03	6.518669e-01	4.282451e-02	4.079595e-01	2.321751e-04	-2.430615e-02	-8.386877e+01
1635	-8.384940e+01	1.102817e-05	9.141504e-01	7.293831e-03	6.521986e-01	4.293494e-02	4.082853e-01	2.357218e-04	0.000000e+00	-8.385853e+01
1636	-8.383919e+01	1.105646e-05	9.140018e-01	7.302411e-03	6.525295e-01	4.304504e-02	4.086107e-01	2.290688e-04	-2.532612e-02	-8.384836e+01
1637	-8.382905e+01	1.108463e-05	9.138538e-01	7.310942e-03	6.528595e-01	4.315480e-02	4.089357e-01	2.324445e-04	0.000000e+00	-8.383826e+01
1638	-8.381898e+01	1.111269e-05	9.137062e-01	7.319423e-03	6.531887e-01	4.326423e-02	4.092603e-01	2.258392e-04	-2.632423e-02	-8.382823e+01
1639	-8.380898e+01	1.114063e-05	9.135591e-01	7.327854e-03	6.535169e-01	4.337333e-02	4.095846e-01	2.290451e-04	0.000000e+00	-8.381826e+01
1640	-8.379904e+01	1.116845e-05	9.134124e-01	7.336237e-03	6.538444e-01	4.348209e-02	4.099084e-01	2.224863e-04	-2.730070e-02	-8.380835e+01
1641	-8.378917e+01	1.119615e-05	9.132662e-01	7.344571e-03	6.541709e-01	4.359052e-02	4.102318e-01	2.255124e-04	0.000000e+00	-8.379851e+01
1642	-8.377937e+01	1.122374e-05	9.131205e-01	7.352856e-03	6.544966e-01	4.369861e-02	4.105549e-01	2.190095e-04	-2.825359e-02	-8.378874e+01
1643	-8.376962e+01	1.125121e-05	9.129753e-01	7.361094e-03	6.548214e-01	4.380637e-02	4.108775e-01	2.218493e-04	0.000000e+00	-8.377903e+01
1644	-8.375995e+01	1.127856e-05	9.128305e-01	7.369285e-03	6.551454e-01	4.391379e-02	4.111998e-01	2.154149e-04	-2.918102e-02	-8.376938e+01
1645	-8.375034e+01	1.130580e-05	9.126862e-01	7.377428e-03	6.554685e-01	4.402088e-02	4.115217e-01	2.180720e-04	0.000000e+00	-8.375979e+01
1646	-8.374079e+01	1.133293e-05	9.125423e-01	7.385524e-03	6.557908e-01	4.412763e-02	4.118432e-01	2.117043e-04	-3.008349e-02	-8.375027e+01
1647	-8.373130e+01	1.135994e-05	9.123990e-01	7.393574e-03	6.561123e-01	4.423404e-02	4.121643e-01	2.141657e-04	0.000000e+00	-8.374080e+01
1648	-8.372187e+01	1.138684e-05	9.122561e-01	7.401578e-03	6.564329e-01	4.434012e-02	4.124850e-01	2.078829e-04	-3.095790e-02	-8.373140e+01
1649	-8.371251e+01	1.141363e-05	9.121137e-01	7.409536e-03	6.567527e-01	4.444587e-02	4.128054e-01	2.101582e-04	0.000000e+00	-8.372206e+01
1650	-8.370320e+01	1.144030e-05	9.119717e-01	7.417449e-03	6.570716e-01	4.455128e-02	4.131253e-01	2.039546e-04	-3.180580e-02	-8.371278e+01
1651	-8.369396e+01	1.146686e-05	9.118302e-01	7.425316e-03	6.573897e-01	4.465635e-02	4.134449e-01	2.060323e-04	0.000000e+00	-8.370355e+01
1652	-8.368478e+01	1.149332e-05	9.116892e-01	7.433139e-03	6.577070e-01	4.476109e-02	4.137641e-01	1.999231e-04	-3.262448e-02	-8.369439e+01
1653	-8.367565e+01	1.151966e-05	9.115486e-01	7.440917e-03	6.580235e-01	4.486549e-02	4.140830e-01	2.018119e-04	0.000000e+00	-8.368528e+01
1654	-8.366659e+01	1.154589e-05	9.114086e-01	7.448651e-03	6.583392e-01	4.496956e-02	4.144014e-01	1.957978e-04	-3.341478e-02	-8.367623e+01
1655	-8.365758e+01	1.157201e-05	9.112689e-01	7.456341e-03	6.586541e-01	4.507329e-02	4.147195e-01	1.975048e-04	0.000000e+00	-8.366724e+01
1656	-8.364863e+01	1.159802e-05	9.111298e-01	7.463988e-03	6.589681e-01	4.517668e-02	4.150373e-01	1.915706e-04	-3.417890e-02	-8.365830e+01
1657	-8.363974e+01	1.162393e-05	9.109911e-01	7.471592e-03	6.592814e-01	4.527974e-02	4.153546e-01	1.930653e-04	0.000000e+00	-8.364942e+01
1658	-8.363090e+01	1.164972e-05	9.108529e-01	7.479152e-03	6.595938e-01	4.538247e-02	4.156716e-01	1.872446e-04	-3.491045e-02	-8.364060e+01
1659	-8.362212e+01	1.167541e-05	9.107151e-01	7.486671e-03	6.599055e-01	4.548486e-02	4.159882e-01	1.885416e-04	0.000000e+00	-8.363183e+01
1660	-8.361339e+01	1.170100e-05	9.105779e-01	7.494147e-03	6.602163e-01	4.558692e-02	4.163045e-01	1.828280e-04	-3.561151e-02	-8.362311e+01
1661	-8.360472e+01	1.172647e-05	9.104411e-01	7.501581e-03	6.605264e-01	4.568864e-02	4.166204e-01	1.839131e-04	0.000000e+00	-8.361445e+01
1662	-8.359610e+01	1.175184e-05	9.103047e-01	7.508974e-03	6.608356e-01	4.579002e-02	4.169359e-01	1.783256e-04	-3.627877e-02	-8.360584e+01
1663	-8.358754e+01	1.177711e-05	9.101688e-01	7.516325e-03	6.611441e-01	4.589107e-02	4.172510e-01	1.792103e-04	0.000000e+00	-8.359728e+01
1664	-8.357903e+01	1.180227e-05	9.100334e-01	7.523636e-03	6.614518e-01	4.599179e-02	4.175658e-01	1.737412e-04	-3.691414e-02	-8.358877e+01
1665	-8.357058e+01	1.182733e-05	9.098984e-01	7.530905e-03	6.617588e-01	4.609218e-02	4.178803e-01	1.744117e-04	0.000000e+00	-8.358032e+01
1666	-8.356217e+01	1.185228e-05	9.097640e-01	7.538135e-03	6.620649e-01	4.619223e-02	4.181944e-01	1.690790e-04	-3.751445e-02	-8.357192e+01
1667	-8.355382e+01	1.187713e-05	9.096299e-01	7.545324e-03	6.623703e-01	4.629195e-02	4.185081e-01	1.695450e-04	0.000000e+00	-8.356357e+01
1668	-8.354552e+01	1.190188e-05	9.094964e-01	7.552474e-03	6.626749e-01	4.639133e-02	4.188215e-01	1.643447e-04	-3.808107e-02	-8.355527e+01
1669	-8.353727e+01	1.192653e-05	9.093633e-01	7.559584e-03	6.629787e-01	4.649038e-02	4.191345e-01	1.645994e-04	0.000000e+00	-8.354702e+01
1670	-8.352907e+01	1.195107e-05	9.092306e-01	7.566655e-03	6.632818e-01	4.658910e-02	4.194471e-01	1.595413e-04	-3.861235e-02	-8.353882e+01
1671	-8.352092e+01	1.197552e-05	9.090984e-01	7.573688e-03	6.635841e-01	4.668749e-02	4.197595e-01	1.595878e-04	0.000000e+00	-8.353067e+01
1672	-8.351282e+01	1.199986e-05	9.089667e-01	7.580681e-03	6.638857e-01	4.678555e-02	4.200714e-01	1.546767e-04	-3.910812e-02	-8.352257e+01
1673	-8.350477e+01	1.202411e-05	9.088354e-01	7.587637e-03	6.641865e-01	4.688328e-02	4.203830e-01	1.545213e-04	0.000000e+00	-8.351451e+01
1674	-8.349677e+01	1.204825e-05	9.087046e-01	7.594554e-03	6.644865e-01	4.698067e-02	4.206943e-01	1.497528e-04	-3.956944e-02	-8.350650e+01
1675	-8.348882e+01	1.207230e-05	9.085743e-01	7.601434e-03	6.647858e-01	4.707774e-02	4.210052e-01	1.493882e-04	0.000000e+00	-8.349854e+01
1676	-8.348091e+01	1.209625e-05	9.084444e-01	7.608277e-03	6.650844e-01	4.717448e-02	4.213158e-01	1.447691e-04	-3.999489e-02	-8.349063e+01
1677	-8.347306e+01	1.212010e-05	9.083150e-01	7.615082e-03	6.653822e-01	4.727088e-02	4.216260e-01	1.441886e-04	0.000000e+00	-8.348276e+01
1678	-8.346525e+01	1.214386e-05	9.081860e-01	7.621851e-03	6.656793e-01	4.736696e-02	4.219359e-01	1.397301e-04	-4.038271e-02	-8.347494e+01
1679	-8.345748e+01	1.216752e-05	9.080575e-01	7.628583e-03	6.659756e-01	4.746271e-02	4.222454e-01	1.389330e-04	0.000000e+00	-8.346716e+01
1680	-8.344976e+01	1.219108e-05	9.079294e-01	7.635278e-03	6.662712e-01	4.755814e-02	4.225546e-01	1.346457e-04	-4.073173e-02	-8.345943e+01
1681	-8.344209e+01	1.221455e-05	9.078018e-01	7.641938e-03	6.665661e-01	4.765323e-02	4.228634e-01	1.336400e-04	0.000000e+00	-8.345175e+01
1682	-8.343447e+01	1.223792e-05	9.076746e-01	7.648562e-03	6.668603e-01	4.774800e-02	4.231719e-01	1.295221e-04	-4.104295e-02	-8.344411e+01
1683	-8.342689e+01	1.226120e-05	9.075479e-01	7.655150e-03	6.671537e-01	4.784245e-02	4.234801e-01	1.283066e-04	0.000000e+00	-8.343651e+01
1684	-8.341935e+01	1.228438e-05	9.074216e-01	7.661704e-03	6.674464e-01	4.793656e-02	4.237879e-01	1.243601e-04	-4.131606e-02	-8.342896e+01
1685	-8.341186e+01	1.230748e-05	9.072958e-01	7.668222e-03	6.677384e-01	4.803036e-02	4.240954e-01	1.229307e-04	0.000000e+00	-8.342144e+01
1686	-8.340441e+01	1.233047e-05	9.071705e-01	7.674706e-03	6.680296e-01	4.812382e-02	4.244026e-01	1.191656e-04	-4.154962e-02	-8.341398e+01
1687	-8.339700e+01	1.235338e-05	9.070455e-01	7.681155e-03	6.683202e-01	4.821697e-02	4.247094e-01	1.175278e-04	0.000000e+00	-8.340655e+01
1688	-8.338964e+01	1.237620e-05	9.069211e-01	7.687570e-03	6.686100e-01	4.830979e-02	4.250159e-01	1.139439e-04	-4.174423e-02	-8.339917e+01
1689	-8.338232e+01	1.239892e-05	9.067970e-01	7.693952e-03	6.688991e-01	4.840229e-02	4.253221e-01	1.120951e-04	0.000000e+00	-8.339182e+01
1690	-8.337504e+01	1.242155e-05	9.066735e-01	7.700299e-03	6.691875e-01	4.849447e-02	4.256279e-01	1.086985e-04	-4.189901e-02	-8.338452e+01
1691	-8.336781e+01	1.244410e-05	9.065503e-01	7.706614e-03	6.694753e-01	4.858632e-02	4.259334e-01	1.066384e-04	0.000000e+00	-8.337726e+01
1692	-8.336061e+01	1.246655e-05	9.064276e-01	7.712895e-03	6.697623e-01	4.867786e-02	4.262386e-01	1.034361e-04	-4.201322e-02	-8.337004e+01
1693	-8.335346e+01	1.248892e-05	9.063054e-01	7.719143e-03	6.700486e-01	4.876907e-02	4.265434e-01	1.011703e-04	0.000000e+00	-8.336286e+01
1694	-8.334635e+01	1.251120e-05	9.061836e-01	7.725359e-03	6.703342e-01	4.885997e-02	4.268480e-01	9.816338e-05	-4.208733e-02	-8.335572e+01
1695	-8.333927e+01	1.253338e-05	9.060622e-01	7.731542e-03	6.706191e-01	4.895055e-02	4.271521e-01	9.569445e-05	0.000000e+00	-8.334862e+01
1696	-8.333224e+01	1.255549e-05	9.059413e-01	7.737694e-03	6.709034e-01	4.904081e-02	4.274560e-01	9.288266e-05	-4.212162e-02	-8.334156e+01
1697	-8.332525e+01	1.257750e-05	9.058208e-01	7.743813e-03	6.711869e-01	4.913075e-02	4.277596e-01	9.020754e-05	0.000000e+00	-8.333454e+01
1698	-8.331830e+01	1.259943e-05	9.057008e-01	7.749901e-03	6.714698e-01	4.922037e-02	4.280628e-01	8.759854e-05	-4.211501e-02	-8.332755e+01
1699	-8.331138e+01	1.262127e-05	9.055811e-01	7.755958e-03	6.717519e-01	4.930968e-02	4.283657e-01	8.472101e-05	0.000000e+00	-8.332061e+01
1700	-8.330451e+01	1.264303e-05	9.054620e-01	7.761983e-03	6.720334e-01	4.939868e-02	4.286682e-01	8.231884e-05	-4.206747e-02	-8.331370e+01
1701	-8.329767e+01	1.266470e-05	9.053432e-01	7.767977e-03	6.723143e-01	4.948736e-02	4.289705e-01	7.924417e-05	0.000000e+00	-8.330683e+01
1702	-8.329087e+01	1.268629e-05	9.052249e-01	7.773941e-03	6.725944e-01	4.957573e-02	4.292724e-01	7.704701e-05	-4.197972e-02	-8.329999e+01
1703	-8.328411e+01	1.270779e-05	9.051070e-01	7.779874e-03	6.728739e-01	4.966378e-02	4.295740e-01	7.377348e-05	0.000000e+00	-8.329320e+01
1704	-8.327739e+01	1.272921e-05	9.049896e-01	7.785778e-03	6.731527e-01	4.975152e-02	4.298753e-01	7.178600e-05	-4.185112e-02	-8.328644e+01
1705	-8.327070e+01	1.275055e-05	9.048725e-01	7.791651e-03	6.734308e-01	4.983895e-02	4.301763e-01	6.831317e-05	0.000000e+00	-8.327971e+01
1706	-8.326405e+01	1.277181e-05	9.047559e-01	7.797494e-03	6.737083e-01	4.992608e-02	4.304770e-01	6.654287e-05	-4.168086e-02	-8.327302e+01
1707	-8.325744e+01	1.279298e-05	9.046398e-01	7.803308e-03	6.739851e-01	5.001289e-02	4.307773e-01	6.287718e-05	0.000000e+00	-8.326637e+01
1708	-8.325086e+01	1.281407e-05	9.045240e-01	7.809093e-03	6.742612e-01	5.009939e-02	4.310774e-01	6.132385e-05	-4.146963e-02	-8.325975e+01
1709	-8.324432e+01	1.283508e-05	9.044087e-01	7.814848e-03	6.745367e-01	5.018558e-02	4.313771e-01	5.746743e-05	0.000000e+00	-8.325317e+01
1710	-8.323781e+01	1.285601e-05	9.042938e-01	7.820575e-03	6.748115e-01	5.027147e-02	4.316765e-01	5.613385e-05	-4.121734e-02	-8.324662e+01
1711	-8.323134e+01	1.287686e-05	9.041794e-01	7.826273e-03	6.750857e-01	5.035705e-02	4.319756e-01	5.209088e-05	0.000000e+00	-8.324010e+01
1712	-8.322491e+01	1.289763e-05	9.040653e-01	7.831943e-03	6.753592e-01	5.044232e-02	4.322744e-01	5.097650e-05	-4.092448e-02	-8.323362e+01
1713	-8.321851e+01	1.291833e-05	9.039517e-01	7.837584e-03	6.756321e-01	5.052730e-02	4.325729e-01	4.674597e-05	0.000000e+00	-8.322718e+01
1714	-8.321214e+01	1.293894e-05	9.038385e-01	7.843197e-03	6.759043e-01	5.061196e-02	4.328710e-01	4.585679e-05	-4.059035e-02	-8.322076e+01
1715	-8.320581e+01	1.295948e-05	9.037257e-01	7.848783e-03	6.761759e-01	5.069632e-02	4.331689e-01	4.144389e-05	0.000000e+00	-8.321438e+01
1716	-8.319951e+01	1.297993e-05	9.036133e-01	7.854341e-03	6.764468e-01	5.078039e-02	4.334664e-01	4.078063e-05	-4.021539e-02	-8.320803e+01
1717	-8.319324e+01	1.300032e-05	9.035014e-01	7.859872e-03	6.767171e-01	5.086414e-02	4.337637e-01	3.618737e-05	0.000000e+00	-8.320172e+01
1718	-8.318701e+01	1.302062e-05	9.033898e-01	7.865376e-03	6.769868e-01	5.094760e-02	4.340606e-01	3.575279e-05	-3.979952e-02	-8.319543e+01
1719	-8.318081e+01	1.304085e-05	9.032787e-01	7.870852e-03	6.772558e-01	5.103076e-02	4.343573e-01	3.098272e-05	0.000000e+00	-8.318918e+01
1720	-8.317464e+01	1.306100e-05	9.031680e-01	7.876302e-03	6.775242e-01	5.111362e-02	4.346536e-01	3.077869e-05	-3.934291e-02	-8.318296e+01
1721	-8.316850e+01	1.308108e-05	9.030577e-01	7.881726e-03	6.777919e-01	5.119619e-02	4.349496e-01	2.583550e-05	0.000000e+00	-8.317677e+01
1722	-8.316240e+01	1.310108e-05	9.029478e-01	7.887123e-03	6.780591e-01	5.127845e-02	4.352454e-01	2.586295e-05	-3.884585e-02	-8.317062e+01
1723	-8.315633e+01	1.312101e-05	9.028383e-01	7.892494e-03	6.783256e-01	5.136042e-02	4.355408e-01	2.074914e-05	0.000000e+00	-8.316449e+01
1724	-8.315029e+01	1.314086e-05	9.027292e-01	7.897839e-03	6.785914e-01	5.144210e-02	4.358359e-01	2.101075e-05	-3.830831e-02	-8.315839e+01
1725	-8.314428e+01	1.316065e-05	9.026205e-01	7.903159e-03	6.788567e-01	5.152348e-02	4.361308e-01	1.573102e-05	0.000000e+00	-8.315233e+01
1726	-8.313830e+01	1.318035e-05	9.025123e-01	7.908452e-03	6.791213e-01	5.160456e-02	4.364253e-01	1.622752e-05	-3.773068e-02	-8.314629e+01
1727	-8.313235e+01	1.319999e-05	9.024044e-01	7.913721e-03	6.793853e-01	5.168536e-02	4.367195e-01	1.078559e-05	0.000000e+00	-8.314029e+01
1728	-8.312644e+01	1.321955e-05	9.022969e-01	7.918964e-03	6.796487e-01	5.176586e-02	4.370135e-01	1.151759e-05	-3.711329e-02	-8.313431e+01
1729	-8.312055e+01	1.323904e-05	9.021899e-01	7.924183e-03	6.799115e-01	5.184607e-02	4.373071e-01	5.916537e-06	0.000000e+00	-8.312837e+01
1730	-8.311469e+01	1.325847e-05	9.020832e-01	7.929376e-03	6.801737e-01	5.192599e-02	4.376005e-01	6.886050e-06	-3.645623e-02	-8.312245e+01
1731	-8.310887e+01	1.327782e-05	9.019769e-01	7.934545e-03	6.804352e-01	5.200562e-02	4.378935e-01	1.130617e-06	0.000000e+00	-8.311656e+01
1732	-8.310307e+01	1.329709e-05	9.018711e-01	7.939690e-03	6.806962e-01	5.208497e-02	4.381863e-01	2.337981e-06	-3.575995e-02	-8.311070e+01
1733	-8.309730e+01	1.331630e-05	9.017656e-01	7.944810e-03	6.809565e-01	5.216403e-02	4.384787e-01	-3.568100e-06	0.000000e+00	-8.310487e+01
1734	-8.309156e+01	1.333544e-05	9.016605e-01	7.949907e-03	6.812162e-01	5.224280e-02	4.387709e-01	-2.121996e-06	-3.502474e-02	-8.309906e+01
1735	-8.308585e+01	1.335452e-05	9.015558e-01	7.954979e-03	6.814754e-01	5.232129e-02	4.390628e-01	-8.174432e-06	0.000000e+00	-8.309329e+01
1736	-8.308017e+01	1.337352e-05	9.014515e-01	7.960028e-03	6.817339e-01	5.239949e-02	4.393543e-01	-6.488854e-06	-3.425093e-02	-8.308754e+01
1737	-8.307452e+01	1.339245e-05	9.013476e-01	7.965053e-03	6.819918e-01	5.247741e-02	4.396456e-01	-1.268260e-05	0.000000e+00	-8.308182e+01
1738	-8.306889e+01	1.341132e-05	9.012441e-01	7.970055e-03	6.822492e-01	5.255505e-02	4.399366e-01	-1.075822e-05	-3.343912e-02	-8.307613e+01
1739	-8.306329e+01	1.343012e-05	9.011410e-01	7.975034e-03	6.825059e-01	5.263240e-02	4.402274e-01	-1.709051e-05	0.000000e+00	-8.307046e+01
1740	-8.305772e+01	1.344885e-05	9.010382e-01	7.979990e-03	6.827621e-01	5.270948e-02	4.405178e-01	-1.492531e-05	-3.258937e-02	-8.306482e+01
1741	-8.305218e+01	1.346752e-05	9.009359e-01	7.984923e-03	6.830177e-01	5.278627e-02	4.408079e-01	-2.138993e-05	0.000000e+00	-8.305921e+01
1742	-8.304666e+01	1.348612e-05	9.008339e-01	7.989834e-03	6.832726e-01	5.286279e-02	4.410978e-01	-1.898489e-05	-3.170240e-02	-8.305362e+01
1743	-8.304117e+01	1.350465e-05	9.007323e-01	7.994722e-03	6.835270e-01	5.293903e-02	4.413874e-01	-2.557676e-05	0.000000e+00	-8.304806e+01
1744	-8.303571e+01	1.352312e-05	9.006311e-01	7.999587e-03	6.837808e-01	5.301500e-02	4.416766e-01	-2.293277e-05	-3.077882e-02	-8.304253e+01
1745	-8.303027e+01	1.354153e-05	9.005303e-01	8.004431e-03	6.840340e-01	5.309068e-02	4.419656e-01	-2.964860e-05	0.000000e+00	-8.303702e+01
1746	-8.302486e+01	1.355987e-05	9.004298e-01	8.009253e-03	6.842867e-01	5.316610e-02	4.422544e-01	-2.676445e-05	-2.981882e-02	-8.303153e+01
1747	-8.301948e+01	1.357814e-05	9.003298e-01	8.014052e-03	6.845387e-01	5.324124e-02	4.425428e-01	-3.359673e-05	0.000000e+00	-8.302608e+01
1748	-8.301412e+01	1.359635e-05	9.002301e-01	8.018831e-03	6.847902e-01	5.331610e-02	4.428309e-01	-3.047556e-05	-2.882348e-02	-8.302064e+01
1749	-8.300879e+01	1.361450e-05	9.001308e-01	8.023587e-03	6.850411e-01	5.339070e-02	4.431188e-01	-3.742253e-05	0.000000e+00	-8.301523e+01
1750	-8.300348e+01	1.363259e-05	9.000318e-01	8.028323e-03	6.852915e-01	5.346502e-02	4.434064e-01	-3.406097e-05	-2.779262e-02	-8.300985e+01
1751	-8.299820e+01	1.365061e-05	8.999332e-01	8.033037e-03	6.855412e-01	5.353908e-02	4.436937e-01	-4.111148e-05	0.000000e+00	-8.300449e+01
1752	-8.299294e+01	1.366857e-05	8.998350e-01	8.037730e-03	6.857904e-01	5.361286e-02	4.439807e-01	-3.751651e-05	-2.672808e-02	-8.299916e+01
1753	-8.298771e+01	1.368647e-05	8.997372e-01	8.042403e-03	6.860391e-01	5.368638e-02	4.442675e-01	-4.467074e-05	0.000000e+00	-8.299384e+01
1754	-8.298250e+01	1.370431e-05	8.996397e-01	8.047055e-03	6.862871e-01	5.375963e-02	4.445539e-01	-4.083948e-05	-2.562953e-02	-8.298856e+01
1755	-8.297732e+01	1.372208e-05	8.995426e-01	8.051686e-03	6.865346e-01	5.383262e-02	4.448401e-01	-4.808946e-05	0.000000e+00	-8.298329e+01
1756	-8.297216e+01	1.373980e-05	8.994459e-01	8.056297e-03	6.867816e-01	5.390534e-02	4.451260e-01	-4.402311e-05	-2.449789e-02	-8.297805e+01
1757	-8.296702e+01	1.375746e-05	8.993495e-01	8.060887e-03	6.870279e-01	5.397780e-02	4.454117e-01	-5.136001e-05	0.000000e+00	-8.297284e+01
1758	-8.296191e+01	1.377505e-05	8.992535e-01	8.065458e-03	6.872737e-01	5.404999e-02	4.456970e-01	-4.706481e-05	-2.333468e-02	-8.296764e+01
1759	-8.295682e+01	1.379259e-05	8.991579e-01	8.070008e-03	6.875190e-01	5.412192e-02	4.459821e-01	-5.448712e-05	0.000000e+00	-8.296247e+01
1760	-8.295176e+01	1.381007e-05	8.990626e-01	8.074539e-03	6.877637e-01	5.419359e-02	4.462669e-01	-4.996205e-05	-2.213995e-02	-8.295733e+01
1761	-8.294672e+01	1.382748e-05	8.989677e-01	8.079050e-03	6.880078e-01	5.426501e-02	4.465515e-01	-5.746423e-05	0.000000e+00	-8.295220e+01
1762	-8.294170e+01	1.384484e-05	8.988731e-01	8.083542e-03	6.882514e-01	5.433616e-02	4.468357e-01	-5.270973e-05	-2.091428e-02	-8.294710e+01
1763	-8.293671e+01	1.386215e-05	8.987789e-01	8.088014e-03	6.884945e-01	5.440705e-02	4.471197e-01	-6.028342e-05	0.000000e+00	-8.294202e+01
1764	-8.293173e+01	1.387939e-05	8.986850e-01	8.092467e-03	6.887370e-01	5.447769e-02	4.474034e-01	-5.530339e-05	-1.965891e-02	-8.293696e+01
1765	-8.292678e+01	1.389658e-05	8.985915e-01	8.096901e-03	6.889789e-01	5.454807e-02	4.476869e-01	-6.294351e-05	0.000000e+00	-8.293192e+01
1766	-8.292186e+01	1.391371e-05	8.984984e-01	8.101317e-03	6.892203e-01	5.461820e-02	4.479701e-01	-5.773899e-05	-1.837444e-02	-8.292691e+01
1767	-8.291695e+01	1.393078e-05	8.984056e-01	8.105713e-03	6.894612e-01	5.468807e-02	4.482530e-01	-6.543541e-05	0.000000e+00	-8.292191e+01
1768	-8.291207e+01	1.394780e-05	8.983131e-01	8.110091e-03	6.897015e-01	5.475769e-02	4.485356e-01	-6.001200e-05	-1.706246e-02	-8.291694e+01
1769	-8.290721e+01	1.396476e-05	8.982210e-01	8.114450e-03	6.899413e-01	5.482706e-02	4.488180e-01	-6.775757e-05	0.000000e+00	-8.291199e+01
1770	-8.290237e+01	1.398167e-05	8.981292e-01	8.118790e-03	6.901805e-01	5.489617e-02	4.491001e-01	-6.211786e-05	-1.572393e-02	-8.290706e+01
1771	-8.289755e+01	1.399852e-05	8.980378e-01	8.123113e-03	6.904192e-01	5.496504e-02	4.493819e-01	-6.989950e-05	0.000000e+00	-8.290215e+01
1772	-8.289275e+01	1.401531e-05	8.979468e-01	8.127417e-03	6.906574e-01	5.503365e-02	4.496635e-01	-6.405701e-05	-1.436152e-02	-8.289726e+01
1773	-8.288798e+01	1.403205e-05	8.978560e-01	8.131704e-03	6.908950e-01	5.510202e-02	4.499448e-01	-7.188005e-05	0.000000e+00	-8.289239e+01
1774	-8.288322e+01	1.404874e-05	8.977656e-01	8.135972e-03	6.911321e-01	5.517014e-02	4.502258e-01	-6.582544e-05	-1.297376e-02	-8.288755e+01
1775	-8.287849e+01	1.406537e-05	8.976756e-01	8.140223e-03	6.913687e-01	5.523802e-02	4.505066e-01	-7.366863e-05	0.000000e+00	-8.288272e+01
1776	-8.287377e+01	1.408195e-05	8.975859e-01	8.144456e-03	6.916047e-01	5.530565e-02	4.507871e-01	-6.741577e-05	-1.156415e-02	-8.287791e+01
1777	-8.286908e+01	1.409848e-05	8.974965e-01	8.148672e-03	6.918403e-01	5.537304e-02	4.510673e-01	-7.527381e-05	0.000000e+00	-8.287312e+01
1778	-8.286441e+01	1.411495e-05	8.974075e-01	8.152870e-03	6.920753e-01	5.544018e-02	4.513473e-01	-6.882905e-05	-1.013387e-02	-8.286836e+01
1779	-8.285976e+01	1.413137e-05	8.973188e-01	8.157051e-03	6.923097e-01	5.550708e-02	4.516270e-01	-7.669501e-05	0.000000e+00	-8.286361e+01
1780	-8.285512e+01	1.414774e-05	8.972304e-01	8.161215e-03	6.925437e-01	5.557374e-02	4.519064e-01	-7.006061e-05	-8.683836e-03	-8.285888e+01
1781	-8.285051e+01	1.416405e-05	8.971424e-01	8.165363e-03	6.927771e-01	5.564016e-02	4.521856e-01	-7.791941e-05	0.000000e+00	-8.285417e+01
1782	-8.284592e+01	1.418032e-05	8.970547e-01	8.169493e-03	6.930100e-01	5.570634e-02	4.524645e-01	-7.110883e-05	-7.216898e-03	-8.284948e+01
1783	-8.284135e+01	1.419653e-05	8.969673e-01	8.173606e-03	6.932424e-01	5.577228e-02	4.527432e-01	-7.895801e-05	0.000000e+00	-8.284481e+01
1784	-8.283679e+01	1.421269e-05	8.968803e-01	8.177703e-03	6.934742e-01	5.583798e-02	4.530216e-01	-7.197229e-05	-5.733408e-03	-8.284016e+01
1785	-8.283226e+01	1.422880e-05	8.967936e-01	8.181783e-03	6.937056e-01	5.590345e-02	4.532997e-01	-7.979748e-05	0.000000e+00	-8.283552e+01
1786	-8.282775e+01	1.424486e-05	8.967072e-01	8.185847e-03	6.939364e-01	5.596868e-02	4.535776e-01	-7.264283e-05	-4.235424e-03	-8.283091e+01
1787	-8.282325e+01	1.426087e-05	8.966211e-01	8.189895e-03	6.941667e-01	5.603368e-02	4.538552e-01	-8.042236e-05	0.000000e+00	-8.282631e+01
1788	-8.281877e+01	1.427683e-05	8.965354e-01	8.193927e-03	6.943966e-01	5.609844e-02	4.541326e-01	-7.312206e-05	-2.727440e-03	-8.282173e+01
1789	-8.281432e+01	1.429274e-05	8.964499e-01	8.197942e-03	6.946259e-01	5.616298e-02	4.544097e-01	-8.085812e-05	0.000000e+00	-8.281717e+01
1790	-8.280988e+01	1.430860e-05	8.963648e-01	8.201942e-03	6.948547e-01	5.622728e-02	4.546866e-01	-7.340856e-05	-1.208879e-03	-8.281263e+01
1791	-8.280546e+01	1.432442e-05	8.962801e-01	8.205925e-03	6.950830e-01	5.629135e-02	4.549632e-01	-8.107511e-05	0.000000e+00	-8.280811e+01
1792	-8.280105e+01	1.434018e-05	8.961956e-01	8.209894e-03	6.953108e-01	5.635519e-02	4.552395e-01	-7.349724e-05	3.155623e-04	-8.280360e+01
1793	-8.279667e+01	1.435590e-05	8.961114e-01	8.213846e-03	6.955380e-01	5.641880e-02	4.555156e-01	-8.108532e-05	0.000000e+00	-8.279911e+01
1794	-8.279230e+01	1.437156e-05	8.960276e-01	8.217783e-03	6.957648e-01	5.648218e-02	4.557914e-01	-7.338651e-05	1.844251e-03	-8.279464e+01
1795	-8.278795e+01	1.438718e-05	8.959441e-01	8.221705e-03	6.959911e-01	5.654534e-02	4.560670e-01	-8.087114e-05	0.000000e+00	-8.279019e+01
1796	-8.278362e+01	1.440276e-05	8.958609e-01	8.225611e-03	6.962169e-01	5.660827e-02	4.563423e-01	-7.307496e-05	3.372333e-03	-8.278575e+01
1797	-8.277931e+01	1.441828e-05	8.957780e-01	8.229502e-03	6.964422e-01	5.667098e-02	4.566174e-01	-8.044527e-05	0.000000e+00	-8.278133e+01
1798	-8.277502e+01	1.443376e-05	8.956954e-01	8.233379e-03	6.966670e-01	5.673346e-02	4.568922e-01	-7.256526e-05	4.897365e-03	-8.277693e+01
1799	-8.277074e+01	1.444919e-05	8.956131e-01	8.237240e-03	6.968913e-01	5.679572e-02	4.571667e-01	-7.980547e-05	0.000000e+00	-8.277255e+01
1800	-8.276648e+01	1.446458e-05	8.955312e-01	8.241086e-03	6.971151e-01	5.685776e-02	4.574410e-01	-7.185234e-05	6.416699e-03	-8.276818e+01
1801	-8.276223e+01	1.447991e-05	8.954495e-01	8.244918e-03	6.973384e-01	5.691957e-02	4.577151e-01	-7.893178e-05	0.000000e+00	-8.276382e+01
1802	-8.275801e+01	1.449521e-05	8.953681e-01	8.248735e-03	6.975612e-01	5.698117e-02	4.579889e-01	-7.093477e-05	7.924344e-03	-8.275949e+01
1803	-8.275380e+01	1.451045e-05	8.952871e-01	8.252537e-03	6.977835e-01	5.704255e-02	4.582625e-01	-7.783751e-05	0.000000e+00	-8.275517e+01
1804	-8.274961e+01	1.452566e-05	8.952063e-01	8.256325e-03	6.980054e-01	5.710371e-02	4.585358e-01	-6.981604e-05	9.416765e-03	-8.275087e+01
1805	-8.274543e+01	1.454081e-05	8.951259e-01	8.260099e-03	6.982267e-01	5.716465e-02	4.588088e-01	-7.651941e-05	0.000000e+00	-8.274658e+01
1806	-8.274127e+01	1.455593e-05	8.950457e-01	8.263858e-03	6.984476e-01	5.722538e-02	4.590816e-01	-6.849072e-05	1.088997e-02	-8.274231e+01
1807	-8.273713e+01	1.457099e-05	8.949659e-01	8.267604e-03	6.986680e-01	5.728589e-02	4.593542e-01	-7.495470e-05	0.000000e+00	-8.273806e+01
1808	-8.273300e+01	1.458602e-05	8.948863e-01	8.271335e-03	6.988879e-01	5.734618e-02	4.596265e-01	-6.695769e-05	1.233607e-02	-8.273382e+01
1809	-8.272889e+01	1.460100e-05	8.948071e-01	8.275052e-03	6.991074e-01	5.740627e-02	4.598986e-01	-7.315681e-05	0.000000e+00	-8.272960e+01
1810	-8.272480e+01	1.461593e-05	8.947281e-01	8.278756e-03	6.993263e-01	5.746614e-02	4.601704e-01	-6.522097e-05	1.374956e-02	-8.272539e+01
1811	-8.272072e+01	1.463082e-05	8.946494e-01	8.282446e-03	6.995448e-01	5.752579e-02	4.604419e-01	-7.112077e-05	0.000000e+00	-8.272120e+01
1812	-8.271666e+01	1.464567e-05	8.945710e-01	8.286122e-03	6.997628e-01	5.758524e-02	4.607133e-01	-6.328000e-05	1.512362e-02	-8.271702e+01
1813	-8.271261e+01	1.466048e-05	8.944930e-01	8.289784e-03	6.999803e-01	5.764448e-02	4.609843e-01	-6.884092e-05	0.000000e+00	-8.271286e+01
1814	-8.270858e+01	1.467524e-05	8.944152e-01	8.293433e-03	7.001973e-01	5.770351e-02	4.612552e-01	-6.113441e-05	1.645036e-02	-8.270871e+01
1815	-8.270456e+01	1.468996e-05	8.943376e-01	8.297069e-03	7.004139e-01	5.776233e-02	4.615258e-01	-6.631085e-05	0.000000e+00	-8.270458e+01
1816	-8.270056e+01	1.470464e-05	8.942604e-01	8.300691e-03	7.006300e-01	5.782094e-02	4.617961e-01	-5.878384e-05	1.772071e-02	-8.270047e+01
1817	-8.269658e+01	1.471928e-05	8.941835e-01	8.304300e-03	7.008456e-01	5.787935e-02	4.620662e-01	-6.352335e-05	0.000000e+00	-8.269637e+01
1818	-8.269261e+01	1.473387e-05	8.941068e-01	8.307896e-03	7.010608e-01	5.793756e-02	4.623361e-01	-5.623909e-05	1.892308e-02	-8.269228e+01
1819	-8.268866e+01	1.474842e-05	8.940305e-01	8.311479e-03	7.012755e-01	5.799555e-02	4.626057e-01	-6.051425e-05	0.000000e+00	-8.268821e+01
1820	-8.268472e+01	1.476294e-05	8.939544e-01	8.315049e-03	7.014897e-01	5.805335e-02	4.628751e-01	-5.349534e-05	2.005249e-02	-8.268415e+01
1821	-8.268079e+01	1.477741e-05	8.938786e-01	8.318606e-03	7.017035e-01	5.811094e-02	4.631442e-01	-5.721034e-05	0.000000e+00	-8.268011e+01
1822	-8.267688e+01	1.479184e-05	8.938031e-01	8.322151e-03	7.019168e-01	5.816833e-02	4.634131e-01	-5.054749e-05	2.109027e-02	-8.267608e+01
1823	-8.267299e+01	1.480623e-05	8.937278e-01	8.325682e-03	7.021296e-01	5.822552e-02	4.636817e-01	-5.364582e-05	0.000000e+00	-8.267207e+01
1824	-8.266911e+01	1.482057e-05	8.936528e-01	8.329201e-03	7.023420e-01	5.828251e-02	4.639501e-01	-4.741342e-05	2.202335e-02	-8.266807e+01
1825	-8.266524e+01	1.483488e-05	8.935781e-01	8.332708e-03	7.025539e-01	5.833931e-02	4.642183e-01	-4.983447e-05	0.000000e+00	-8.266408e+01
1826	-8.266139e+01	1.484915e-05	8.935037e-01	8.336202e-03	7.027654e-01	5.839590e-02	4.644862e-01	-4.409508e-05	2.283939e-02	-8.266011e+01
1827	-8.265755e+01	1.486338e-05	8.934296e-01	8.339684e-03	7.029764e-01	5.845230e-02	4.647539e-01	-4.574306e-05	0.000000e+00	-8.265615e+01
1828	-8.265373e+01	1.487757e-05	8.933557e-01	8.343153e-03	7.031869e-01	5.850850e-02	4.650213e-01	-4.058869e-05	2.351962e-02	-8.265221e+01
1829	-8.264992e+01	1.489172e-05	8.932821e-01	8.346611e-03	7.033970e-01	5.856450e-02	4.652886e-01	-4.135940e-05	0.000000e+00	-8.264828e+01
1830	-8.264613e+01	1.490583e-05	8.932088e-01	8.350056e-03	7.036066e-01	5.862031e-02	4.655555e-01	-3.690271e-05	2.404236e-02	-8.264436e+01
1831	-8.264235e+01	1.491990e-05	8.931357e-01	8.353489e-03	7.038158e-01	5.867593e-02	4.658223e-01	-3.669478e-05	0.000000e+00	-8.264046e+01
1832	-8.263858e+01	1.493394e-05	8.930629e-01	8.356910e-03	7.040245e-01	5.873135e-02	4.660888e-01	-3.304676e-05	2.438637e-02	-8.263657e+01
1833	-8.263483e+01	1.494793e-05	8.929904e-01	8.360319e-03	7.042328e-01	5.878659e-02	4.663550e-01	-3.173551e-05	0.000000e+00	-8.263269e+01
1834	-8.263109e+01	1.496189e-05	8.929182e-01	8.363717e-03	7.044406e-01	5.884163e-02	4.666210e-01	-2.902501e-05	2.452630e-02	-8.262883e+01
1835	-8.262736e+01	1.497581e-05	8.928462e-01	8.367103e-03	7.046480e-01	5.889648e-02	4.668868e-01	-2.646617e-05	0.000000e+00	-8.262498e+01
1836	-8.262365e+01	1.498969e-05	8.927744e-01	8.370477e-03	7.048549e-01	5.895114e-02	4.671524e-01	-2.484904e-05	2.443213e-02	-8.262114e+01
1837	-8.261995e+01	1.500354e-05	8.927030e-01	8.373840e-03	7.050614e-01	5.900561e-02	4.674177e-01	-2.089592e-05	0.000000e+00	-8.261732e+01
1838	-8.261626e+01	1.501734e-05	8.926318e-01	8.377191e-03	7.052675e-01	5.905990e-02	4.676828e-01	-2.053174e-05	2.407324e-02	-8.261351e+01
1839	-8.261259e+01	1.503111e-05	8.925608e-01	8.380530e-03	7.054731e-01	5.911400e-02	4.679476e-01	-1.500699e-05	0.000000e+00	-8.260971e+01
1840	-8.260893e+01	1.504485e-05	8.924901e-01	8.383858e-03	7.056782e-01	5.916791e-02	4.682123e-01	-1.608745e-05	2.341272e-02	-8.260592e+01
1841	-8.260528e+01	1.505854e-05	8.924197e-01	8.387176e-03	7.058830e-01	5.922164e-02	4.684766e-01	-8.806781e-06	0.000000e+00	-8.260215e+01
1842	-8.260165e+01	1.507220e-05	8.923495e-01	8.390481e-03	7.060872e-01	5.927518e-02	4.687408e-01	-1.152528e-05	2.241280e-02	-8.259839e+01
1843	-8.259803e+01	1.508583e-05	8.922796e-01	8.393776e-03	7.062911e-01	5.932854e-02	4.690047e-01	-2.246587e-06	0.000000e+00	-8.259464e+01
1844	-8.259442e+01	1.509941e-05	8.922099e-01	8.397060e-03	7.064945e-01	5.938172e-02	4.692684e-01	-6.848589e-06	2.102473e-02	-8.259091e+01
1845	-8.259083e+01	1.511296e-05	8.921405e-01	8.400332e-03	7.066974e-01	5.943472e-02	4.695318e-01	4.698581e-06	0.000000e+00	-8.258718e+01
1846	-8.258724e+01	1.512648e-05	8.920714e-01	8.403594e-03	7.069000e-01	5.948753e-02	4.697951e-01	-2.090505e-06	1.919110e-02	-8.258347e+01
1847	-8.258367e+01	1.513996e-05	8.920025e-01	8.406845e-03	7.071021e-01	5.954017e-02	4.700580e-01	1.197031e-05	0.000000e+00	-8.257977e+01
1848	-8.258012e+01	1.515340e-05	8.919338e-01	8.410085e-03	7.073037e-01	5.959263e-02	4.703208e-01	2.726994e-06	1.686069e-02	-8.257609e+01
1849	-8.257657e+01	1.516681e-05	8.918654e-01	8.413314e-03	7.075050e-01	5.964490e-02	4.705833e-01	1.965379e-05	0.000000e+00	-8.257241e+01
1850	-8.257304e+01	1.518019e-05	8.917972e-01	8.416533e-03	7.077058e-01	5.969700e-02	4.708456e-01	7.594322e-06	1.396206e-02	-8.256875e+01
1851	-8.256952e+01	1.519353e-05	8.917293e-01	8.419741e-03	7.079061e-01	5.974893e-02	4.711077e-01	2.775240e-05	0.000000e+00	-8.256510e+01
1852	-8.256601e+01	1.520683e-05	8.916616e-01	8.422938e-03	7.081061e-01	5.980067e-02	4.713695e-01	1.248478e-05	1.041949e-02	-8.256146e+01
1853	-8.256251e+01	1.522010e-05	8.915942e-01	8.426125e-03	7.083056e-01	5.985225e-02	4.716312e-01	3.630166e-05	0.000000e+00	-8.255783e+01
1854	-8.255903e+01	1.523334e-05	8.915270e-01	8.429302e-03	7.085047e-01	5.990365e-02	4.718925e-01	1.736080e-05	6.143720e-03	-8.255422e+01
1855	-8.255555e+01	1.524654e-05	8.914601e-01	8.432468e-03	7.087034e-01	5.995487e-02	4.721537e-01	4.528018e-05	0.000000e+00	-8.255062e+01
1856	-8.255209e+01	1.525971e-05	8.913934e-01	8.435624e-03	7.089016e-01	6.000592e-02	4.724146e-01	2.218830e-05	1.042594e-03	-8.254702e+01
1857	-8.254865e+01	1.527284e-05	8.913269e-01	8.438770e-03	7.090994e-01	6.005680e-02	4.726753e-01	5.476082e-05	0.000000e+00	-8.254344e+01
1858	-8.254521e+01	1.528595e-05	8.912607e-01	8.441906e-03	7.092968e-01	6.010751e-02	4.729358e-01	2.694478e-05	-4.996262e-03	-8.253987e+01
1859	-8.254178e+01	1.529901e-05	8.911947e-01	8.445032e-03	7.094938e-01	6.015805e-02	4.731961e-01	6.479199e-05	0.000000e+00	-8.253632e+01
1860	-8.253837e+01	1.531205e-05	8.911290e-01	8.448147e-03	7.096903e-01	6.020842e-02	4.734561e-01	3.157996e-05	-1.210219e-02	-8.253277e+01
1861	-8.253497e+01	1.532505e-05	8.910634e-01	8.451253e-03	7.098865e-01	6.025862e-02	4.737159e-01	7.536417e-05	0.000000e+00	-8.252923e+01
1862	-8.253157e+01	1.533802e-05	8.909982e-01	8.454349e-03	7.100822e-01	6.030865e-02	4.739754e-01	3.604558e-05	-2.041246e-02	-8.252571e+01
1863	-8.252819e+01	1.535096e-05	8.909331e-01	8.457435e-03	7.102775e-01	6.035852e-02	4.742348e-01	8.656813e-05	0.000000e+00	-8.252219e+01
1864	-8.252483e+01	1.536386e-05	8.908683e-01	8.460511e-03	7.104724e-01	6.040821e-02	4.744939e-01	4.028721e-05	-3.009281e-02	-8.251869e+01
1865	-8.252147e+01	1.537673e-05	8.908037e-01	8.463578e-03	7.106669e-01	6.045775e-02	4.747528e-01	9.840556e-05	0.000000e+00	-8.251520e+01
1866	-8.251812e+01	1.538957e-05	8.907394e-01	8.466634e-03	7.108609e-01	6.050711e-02	4.750115e-01	4.424311e-05	-4.132089e-02	-8.251172e+01
1867	-8.251479e+01	1.540238e-05	8.906753e-01	8.469682e-03	7.110546e-01	6.055632e-02	4.752699e-01	1.109830e-04	0.000000e+00	-8.250825e+01
1868	-8.251146e+01	1.541515e-05	8.906114e-01	8.472719e-03	7.112478e-01	6.060536e-02	4.755282e-01	4.785143e-05	-5.430805e-02	-8.250479e+01
1869	-8.250815e+01	1.542790e-05	8.905477e-01	8.475748e-03	7.114406e-01	6.065424e-02	4.757862e-01	1.243516e-04	0.000000e+00	-8.250134e+01
1870	-8.250485e+01	1.544061e-05	8.904843e-01	8.478766e-03	7.116330e-01	6.070295e-02	4.760440e-01	5.103219e-05	-6.929000e-02	-8.249790e+01
1871	-8.250155e+01	1.545329e-05	8.904210e-01	8.481776e-03	7.118250e-01	6.075151e-02	4.763015e-01	1.386064e-04	0.000000e+00	-8.249447e+01
1872	-8.249827e+01	1.546594e-05	8.903580e-01	8.484776e-03	7.120166e-01	6.079990e-02	4.765589e-01	5.368461e-05	-8.653960e-02	-8.249106e+01
1873	-8.249500e+01	1.547856e-05	8.902953e-01	8.487767e-03	7.122078e-01	6.084814e-02	4.768160e-01	1.537878e-04	0.000000e+00	-8.248765e+01
1874	-8.249174e+01	1.549114e-05	8.902327e-01	8.490748e-03	7.123986e-01	6.089621e-02	4.770729e-01	5.569297e-05	-1.063594e-01	-8.248425e+01
1875	-8.248849e+01	1.550370e-05	8.901704e-01	8.493721e-03	7.125890e-01	6.094413e-02	4.773296e-01	1.700199e-04	0.000000e+00	-8.248086e+01
1876	-8.248525e+01	1.551623e-05	8.901083e-01	8.496684e-03	7.127790e-01	6.099189e-02	4.775860e-01	5.694888e-05	-1.290992e-01	-8.247749e+01
1877	-8.248203e+01	1.552872e-05	8.900464e-01	8.499638e-03	7.129685e-01	6.103950e-02	4.778423e-01	1.874833e-04	0.000000e+00	-8.247412e+01
1878	-8.247881e+01	1.554119e-05	8.899847e-01	8.502584e-03	7.131577e-01	6.108694e-02	4.780983e-01	5.730367e-05	-1.551706e-01	-8.247077e+01
1879	-8.247560e+01	1.555363e-05	8.899233e-01	8.505520e-03	7.133465e-01	6.113424e-02	4.783541e-01	2.062805e-04	0.000000e+00	-8.246742e+01
1880	-8.247240e+01	1.556603e-05	8.898621e-01	8.508448e-03	7.135349e-01	6.118137e-02	4.786097e-01	5.656820e-05	-1.850395e-01	-8.246408e+01
1881	-8.246922e+01	1.557841e-05	8.898010e-01	8.511366e-03	7.137229e-01	6.122836e-02	4.788650e-01	2.266200e-04	0.000000e+00	-8.246076e+01
1882	-8.246604e+01	1.559075e-05	8.897402e-01	8.514276e-03	7.139104e-01	6.127519e-02	4.791202e-01	5.452873e-05	-2.192538e-01	-8.245744e+01
1883	-8.246287e+01	1.560307e-05	8.896796e-01	8.517177e-03	7.140976e-01	6.132187e-02	4.793751e-01	2.487600e-04	0.000000e+00	-8.245414e+01
1884	-8.245971e+01	1.561536e-05	8.896193e-01	8.520070e-03	7.142844e-01	6.136840e-02	4.796298e-01	5.089308e-05	-2.584636e-01	-8.245084e+01
1885	-8.245657e+01	1.562761e-05	8.895591e-01	8.522953e-03	7.144708e-01	6.141477e-02	4.798843e-01	2.729576e-04	0.000000e+00	-8.244755e+01
1886	-8.245343e+01	1.563984e-05	8.894991e-01	8.525829e-03	7.146568e-01	6.146100e-02	4.801386e-01	4.527909e-05	-3.034379e-01	-8.244428e+01
1887	-8.245030e+01	1.565204e-05	8.894394e-01	8.528695e-03	7.148424e-01	6.150707e-02	4.803926e-01	2.996498e-04	0.000000e+00	-8.244101e+01
1888	-8.244719e+01	1.566421e-05	8.893798e-01	8.531553e-03	7.150276e-01	6.155300e-02	4.806465e-01	3.718307e-05	-3.551217e-01	-8.243775e+01
1889	-8.244408e+01	1.567636e-05	8.893205e-01	8.534403e-03	7.152124e-01	6.159878e-02	4.809001e-01	3.294469e-04	0.000000e+00	-8.243450e+01
1890	-8.244098e+01	1.568847e-05	8.892614e-01	8.537244e-03	7.153969e-01	6.164441e-02	4.811535e-01	2.586747e-05	-4.147060e-01	-8.243126e+01
1891	-8.243789e+01	1.570055e-05	8.892025e-01	8.540077e-03	7.155809e-01	6.168990e-02	4.814067e-01	3.632556e-04	0.000000e+00	-8.242803e+01
1892	-8.243481e+01	1.571261e-05	8.891437e-01	8.542902e-03	7.157646e-01	6.173524e-02	4.816597e-01	1.014006e-05	-4.837564e-01	-8.242481e+01
1893	-8.243174e+01	1.572464e-05	8.890852e-01	8.545718e-03	7.159478e-01	6.178043e-02	4.819125e-01	4.024256e-04	0.000000e+00	-8.242160e+01
1894	-8.242868e+01	1.573664e-05	8.890269e-01	8.548527e-03	7.161307e-01	6.182548e-02	4.821650e-01	-1.204776e-05	-5.644323e-01	-8.241840e+01
1895	-8.242563e+01	1.574861e-05	8.889688e-01	8.551327e-03	7.163132e-01	6.187039e-02	4.824174e-01	4.496893e-04	0.000000e+00	-8.241520e+01
1896	-8.242259e+01	1.576056e-05	8.889109e-01	8.554119e-03	7.164953e-01	6.191515e-02	4.826695e-01	-4.490147e-05	-6.600651e-01	-8.241202e+01
1897	-8.241956e+01	1.577248e-05	8.888532e-01	8.556902e-03	7.166771e-01	6.195977e-02	4.829214e-01	5.107673e-04	0.000000e+00	-8.240884e+01
1898	-8.241653e+01	1.578437e-05	8.887957e-01	8.559678e-03	7.168584e-01	6.200425e-02	4.831731e-01	-1.002656e-04	-7.767352e-01	-8.240568e+01
1899	-8.241352e+01	1.579623e-05	8.887384e-01	8.562446e-03	7.170394e-01	6.204858e-02	4.834246e-01	6.035551e-04	0.000000e+00	-8.240252e+01
1900	-8.241051e+01	1.580806e-05	8.886813e-01	8.565206e-03	7.172200e-01	6.209278e-02	4.836759e-01	-2.825437e-04	-9.357272e-01	-8.239937e+01
1901	-8.229918e+01	1.590297e-05	8.886195e-01	8.570447e-03	7.173975e-01	6.214201e-02	4.839257e-01	-3.390027e-03	0.000000e+00	-8.228768e+01
1902	-8.218909e+01	1.612674e-05	8.885486e-01	8.580475e-03	7.175694e-01	6.220136e-02	4.841728e-01	-2.591423e-03	-5.451185e-01	-8.217725e+01
1903	-8.208024e+01	1.643159e-05	8.884685e-01	8.595016e-03	7.177355e-01	6.227065e-02	4.844171e-01	-3.259696e-03	0.000000e+00	-8.206806e+01
1904	-8.197261e+01	1.679225e-05	8.883796e-01	8.613821e-03	7.178958e-01	6.234975e-02	4.846586e-01	-2.566790e-03	-4.090006e-01	-8.196009e+01
1905	-8.186618e+01	1.718974e-05	8.882818e-01	8.636645e-03	7.180504e-01	6.243848e-02	4.848974e-01	-3.139801e-03	0.000000e+00	-8.185334e+01
1906	-8.176095e+01	1.761392e-05	8.881755e-01	8.663266e-03	7.181993e-01	6.253671e-02	4.851334e-01	-2.532587e-03	-2.909780e-01	-8.174779e+01
1907	-8.165689e+01	1.805716e-05	8.880608e-01	8.693465e-03	7.183424e-01	6.264428e-02	4.853665e-01	-3.026215e-03	0.000000e+00	-8.164343e+01
1908	-8.155400e+01	1.851537e-05	8.879378e-01	8.727044e-03	7.184797e-01	6.276106e-02	4.855968e-01	-2.492208e-03	-1.882145e-01	-8.154024e+01
1909	-8.145227e+01	1.898544e-05	8.878067e-01	8.763808e-03	7.186113e-01	6.288690e-02	4.858242e-01	-2.917224e-03	0.000000e+00	-8.143821e+01
1910	-8.135167e+01	1.946569e-05	8.876676e-01	8.803578e-03	7.187370e-01	6.302167e-02	4.860488e-01	-2.447341e-03	-9.872458e-02	-8.133733e+01
1911	-8.125220e+01	1.995483e-05	8.875208e-01	8.846181e-03	7.188570e-01	6.316523e-02	4.862704e-01	-2.811948e-03	0.000000e+00	-8.123759e+01
1912	-8.115384e+01	2.045213e-05	8.873662e-01	8.891457e-03	7.189713e-01	6.331745e-02	4.864891e-01	-2.398985e-03	-2.096773e-02	-8.113896e+01
1913	-8.105660e+01	2.095705e-05	8.872041e-01	8.939252e-03	7.190797e-01	6.347821e-02	4.867048e-01	-2.709970e-03	0.000000e+00	-8.104145e+01
1914	-8.096043e+01	2.146925e-05	8.870347e-01	8.989421e-03	7.191824e-01	6.364736e-02	4.869176e-01	-2.347821e-03	4.634572e-02	-8.094503e+01
1915	-8.086535e+01	2.198848e-05	8.868580e-01	9.041826e-03	7.192793e-01	6.382480e-02	4.871274e-01	-2.611056e-03	0.000000e+00	-8.084970e+01
1916	-8.077133e+01	2.251455e-05	8.866742e-01	9.096338e-03	7.193704e-01	6.401040e-02	4.873342e-01	-2.294340e-03	1.043408e-01	-8.075544e+01
1917	-8.067837e+01	2.304734e-05	8.864834e-01	9.152832e-03	7.194558e-01	6.420404e-02	4.875379e-01	-2.515048e-03	0.000000e+00	-8.066224e+01
1918	-8.058645e+01	2.358673e-05	8.862857e-01	9.211193e-03	7.195354e-01	6.440559e-02	4.877386e-01	-2.238931e-03	1.540233e-01	-8.057009e+01
1919	-8.049557e+01	2.413262e-05	8.860813e-01	9.271309e-03	7.196092e-01	6.461495e-02	4.879362e-01	-2.421827e-03	0.000000e+00	-8.047898e+01
1920	-8.040570e+01	2.468493e-05	8.858704e-01	9.333077e-03	7.196773e-01	6.483199e-02	4.881307e-01	-2.181936e-03	1.963020e-01	-8.038889e+01
1921	-8.031684e+01	2.524357e-05	8.856529e-01	9.396395e-03	7.197397e-01	6.505662e-02	4.883222e-01	-2.331367e-03	0.000000e+00	-8.029982e+01
1922	-8.022897e+01	2.580848e-05	8.854292e-01	9.461171e-03	7.197964e-01	6.528870e-02	4.885105e-01	-2.123662e-03	2.320155e-01	-8.021175e+01
1923	-8.014210e+01	2.637956e-05	8.851991e-01	9.527313e-03	7.198473e-01	6.552814e-02	4.886956e-01	-2.243561e-03	0.000000e+00	-8.012467e+01
1924	-8.005619e+01	2.695674e-05	8.849630e-01	9.594738e-03	7.198926e-01	6.577483e-02	4.888777e-01	-2.064366e-03	2.619248e-01	-8.003857e+01
1925	-7.997126e+01	2.753995e-05	8.847209e-01	9.663363e-03	7.199322e-01	6.602866e-02	4.890565e-01	-2.158292e-03	0.000000e+00	-7.995344e+01
1926	-7.988727e+01	2.812910e-05	8.844728e-01	9.733114e-03	7.199661e-01	6.628952e-02	4.892322e-01	-2.004307e-03	2.867159e-01	-7.986926e+01
1927	-7.980423e+01	2.872412e-05	8.842190e-01	9.803917e-03	7.199944e-01	6.655731e-02	4.894047e-01	-2.075525e-03	0.000000e+00	-7.978604e+01
1928	-7.972212e+01	2.932491e-05	8.839596e-01	9.875702e-03	7.200170e-01	6.683194e-02	4.895739e-01	-1.943739e-03	3.070163e-01	-7.970375e+01
1929	-7.964094e+01	2.993139e-05	8.836945e-01	9.948405e-03	7.200341e-01	6.711329e-02	4.897400e-01	-1.995183e-03	0.000000e+00	-7.962239e+01
1930	-7.956066e+01	3.054348e-05	8.834240e-01	1.002196e-02	7.200456e-01	6.740127e-02	4.899028e-01	-1.882886e-03	3.233903e-01	-7.954195e+01
1931	-7.948129e+01	3.116109e-05	8.831482e-01	1.009631e-02	7.200515e-01	6.769578e-02	4.900624e-01	-1.917146e-03	0.000000e+00	-7.946241e+01
1932	-7.940281e+01	3.178413e-05	8.828671e-01	1.017140e-02	7.200519e-01	6.799672e-02	4.902188e-01	-1.821956e-03	3.363354e-01	-7.938377e+01
1933	-7.932521e+01	3.241250e-05	8.825809e-01	1.024718e-02	7.200468e-01	6.830400e-02	4.903719e-01	-1.841345e-03	0.000000e+00	-7.930602e+01
1934	-7.924848e+01	3.304612e-05	8.822897e-01	1.032359e-02	7.200362e-01	6.861752e-02	4.905217e-01	-1.761143e-03	3.462945e-01	-7.922914e+01
1935	-7.917261e+01	3.368489e-05	8.819934e-01	1.040058e-02	7.200201e-01	6.893718e-02	4.906683e-01	-1.767676e-03	0.000000e+00	-7.915313e+01
1936	-7.909760e+01	3.432870e-05	8.816924e-01	1.047811e-02	7.199986e-01	6.926289e-02	4.908116e-01	-1.700643e-03	3.536511e-01	-7.907797e+01
1937	-7.902343e+01	3.497747e-05	8.813866e-01	1.055613e-02	7.199717e-01	6.959457e-02	4.909517e-01	-1.696137e-03	0.000000e+00	-7.900366e+01
1938	-7.895009e+01	3.563110e-05	8.810761e-01	1.063461e-02	7.199395e-01	6.993212e-02	4.910885e-01	-1.640620e-03	3.587522e-01	-7.893019e+01
1939	-7.887758e+01	3.628948e-05	8.807610e-01	1.071349e-02	7.199019e-01	7.027544e-02	4.912220e-01	-1.626574e-03	0.000000e+00	-7.885755e+01
1940	-7.880588e+01	3.695252e-05	8.804415e-01	1.079275e-02	7.198590e-01	7.062445e-02	4.913523e-01	-1.581223e-03	3.618827e-01	-7.878573e+01
1941	-7.873499e+01	3.762010e-05	8.801176e-01	1.087235e-02	7.198109e-01	7.097906e-02	4.914793e-01	-1.559018e-03	0.000000e+00	-7.871472e+01
1942	-7.866490e+01	3.829213e-05	8.797894e-01	1.095224e-02	7.197575e-01	7.133919e-02	4.916030e-01	-1.522586e-03	3.633055e-01	-7.864450e+01
1943	-7.859559e+01	3.896851e-05	8.794570e-01	1.103241e-02	7.196989e-01	7.170474e-02	4.917235e-01	-1.493316e-03	0.000000e+00	-7.857508e+01
1944	-7.852707e+01	3.964912e-05	8.791204e-01	1.111281e-02	7.196351e-01	7.207563e-02	4.918407e-01	-1.464811e-03	3.632289e-01	-7.850645e+01
1945	-7.845931e+01	4.033386e-05	8.787798e-01	1.119341e-02	7.195662e-01	7.245178e-02	4.919548e-01	-1.429458e-03	0.000000e+00	-7.843859e+01
1946	-7.839232e+01	4.102262e-05	8.784353e-01	1.127420e-02	7.194922e-01	7.283309e-02	4.920655e-01	-1.408019e-03	3.618375e-01	-7.837149e+01
1947	-7.832608e+01	4.171530e-05	8.780868e-01	1.135513e-02	7.194132e-01	7.321949e-02	4.921731e-01	-1.367421e-03	0.000000e+00	-7.830515e+01
1948	-7.826058e+01	4.241178e-05	8.777346e-01	1.143619e-02	7.193291e-01	7.361089e-02	4.922774e-01	-1.352302e-03	3.592897e-01	-7.823956e+01
1949	-7.819582e+01	4.311196e-05	8.773786e-01	1.151734e-02	7.192400e-01	7.400722e-02	4.923785e-01	-1.307162e-03	0.000000e+00	-7.817471e+01
1950	-7.813179e+01	4.381573e-05	8.770190e-01	1.159857e-02	7.191461e-01	7.440838e-02	4.924765e-01	-1.297743e-03	3.557175e-01	-7.811059e+01
1951	-7.806848e+01	4.452298e-05	8.766559e-01	1.167985e-02	7.190472e-01	7.481430e-02	4.925712e-01	-1.248664e-03	0.000000e+00	-7.804720e+01
1952	-7.800588e+01	4.523359e-05	8.762893e-01	1.176115e-02	7.189434e-01	7.522489e-02	4.926628e-01	-1.244394e-03	3.512365e-01	-7.798452e+01
1953	-7.794399e+01	4.594746e-05	8.759192e-01	1.184247e-02	7.188349e-01	7.564009e-02	4.927512e-01	-1.191813e-03	0.000000e+00	-7.792254e+01
1954	-7.788279e+01	4.666448e-05	8.755458e-01	1.192377e-02	7.187215e-01	7.605980e-02	4.928365e-01	-1.192317e-03	3.459282e-01	-7.786127e+01
1955	-7.782229e+01	4.738452e-05	8.751692e-01	1.200504e-02	7.186035e-01	7.648396e-02	4.929187e-01	-1.136684e-03	0.000000e+00	-7.780069e+01
1956	-7.776246e+01	4.810750e-05	8.747893e-01	1.208625e-02	7.184807e-01	7.691248e-02	4.929978e-01	-1.141568e-03	3.398765e-01	-7.774080e+01
1957	-7.770330e+01	4.883328e-05	8.744064e-01	1.216740e-02	7.183533e-01	7.734529e-02	4.930738e-01	-1.083175e-03	0.000000e+00	-7.768158e+01
1958	-7.764481e+01	4.956176e-05	8.740204e-01	1.224847e-02	7.182212e-01	7.778231e-02	4.931468e-01	-1.092179e-03	3.331367e-01	-7.762303e+01
1959	-7.758698e+01	5.029284e-05	8.736314e-01	1.232943e-02	7.180847e-01	7.822346e-02	4.932167e-01	-1.031293e-03	0.000000e+00	-7.756514e+01
1960	-7.752980e+01	5.102639e-05	8.732395e-01	1.241028e-02	7.179435e-01	7.866867e-02	4.932836e-01	-1.044199e-03	3.257573e-01	-7.750791e+01
1961	-7.747327e+01	5.176231e-05	8.728448e-01	1.249099e-02	7.177980e-01	7.911787e-02	4.933474e-01	-9.810297e-04	0.000000e+00	-7.745132e+01
1962	-7.741737e+01	5.250049e-05	8.724473e-01	1.257156e-02	7.176479e-01	7.957098e-02	4.934083e-01	-9.976635e-04	3.177770e-01	-7.739537e+01
1963	-7.736209e+01	5.324081e-05	8.720470e-01	1.265197e-02	7.174935e-01	8.002793e-02	4.934663e-01	-9.323674e-04	0.000000e+00	-7.734005e+01
1964	-7.730744e+01	5.398317e-05	8.716442e-01	1.273221e-02	7.173348e-01	8.048865e-02	4.935213e-01	-9.525795e-04	3.092262e-01	-7.728536e+01
1965	-7.725341e+01	5.472745e-05	8.712387e-01	1.281226e-02	7.171717e-01	8.095306e-02	4.935734e-01	-8.851983e-04	0.000000e+00	-7.723129e+01
1966	-7.719998e+01	5.547356e-05	8.708307e-01	1.289211e-02	7.170044e-01	8.142110e-02	4.936226e-01	-9.089722e-04	3.001107e-01	-7.717783e+01
1967	-7.714715e+01	5.622137e-05	8.704203e-01	1.297176e-02	7.168329e-01	8.189269e-02	4.936690e-01	-8.395968e-04	0.000000e+00	-7.712497e+01
1968	-7.709492e+01	5.697078e-05	8.700075e-01	1.305119e-02	7.166572e-01	8.236777e-02	4.937125e-01	-8.668622e-04	2.904466e-01	-7.707270e+01
1969	-7.704327e+01	5.772169e-05	8.695923e-01	1.313038e-02	7.164774e-01	8.284625e-02	4.937532e-01	-7.954370e-04	0.000000e+00	-7.702103e+01
1970	-7.699221e+01	5.847398e-05	8.691749e-01	1.320934e-02	7.162935e-01	8.332808e-02	4.937911e-01	-8.262602e-04	2.802218e-01	-7.696995e+01
1971	-7.694172e+01	5.922756e-05	8.687552e-01	1.328805e-02	7.161056e-01	8.381319e-02	4.938263e-01	-7.527721e-04	0.000000e+00	-7.691944e+01
1972	-7.689179e+01	5.998231e-05	8.683334e-01	1.336650e-02	7.159137e-01	8.430151e-02	4.938587e-01	-7.871926e-04	2.694309e-01	-7.686950e+01
1973	-7.684243e+01	6.073813e-05	8.679095e-01	1.344469e-02	7.157179e-01	8.479297e-02	4.938884e-01	-7.115348e-04	0.000000e+00	-7.682012e+01
1974	-7.679362e+01	6.149491e-05	8.674835e-01	1.352260e-02	7.155182e-01	8.528751e-02	4.939154e-01	-7.496527e-04	2.580533e-01	-7.677130e+01
1975	-7.674537e+01	6.225256e-05	8.670556e-01	1.360022e-02	7.153146e-01	8.578505e-02	4.939398e-01	-6.716503e-04	0.000000e+00	-7.672304e+01
1976	-7.669765e+01	6.301097e-05	8.666257e-01	1.367756e-02	7.151072e-01	8.628554e-02	4.939616e-01	-7.136491e-04	2.460532e-01	-7.667532e+01
1977	-7.665047e+01	6.377004e-05	8.661939e-01	1.375459e-02	7.148960e-01	8.678891e-02	4.939808e-01	-6.331103e-04	0.000000e+00	-7.662814e+01
1978	-7.660382e+01	6.452967e-05	8.657603e-01	1.383132e-02	7.146812e-01	8.729509e-02	4.939973e-01	-6.792058e-04	2.333898e-01	-7.658149e+01
1979	-7.655769e+01	6.528977e-05	8.653249e-01	1.390774e-02	7.144626e-01	8.780402e-02	4.940114e-01	-5.958985e-04	0.000000e+00	-7.653537e+01
1980	-7.651208e+01	6.605022e-05	8.648878e-01	1.398384e-02	7.142405e-01	8.831565e-02	4.940229e-01	-6.463279e-04	2.200161e-01	-7.648977e+01
1981	-7.646699e+01	6.681094e-05	8.644491e-01	1.405962e-02	7.140147e-01	8.882989e-02	4.940320e-01	-5.599210e-04	0.000000e+00	-7.644468e+01
1982	-7.642240e+01	6.757182e-05	8.640087e-01	1.413506e-02	7.137854e-01	8.934671e-02	4.940386e-01	-6.150197e-04	2.058655e-01	-7.640010e+01
1983	-7.637831e+01	6.833279e-05	8.635667e-01	1.421017e-02	7.135526e-01	8.986602e-02	4.940428e-01	-5.251497e-04	0.000000e+00	-7.635603e+01
1984	-7.633471e+01	6.909373e-05	8.631233e-01	1.428494e-02	7.133163e-01	9.038778e-02	4.940446e-01	-5.852868e-04	1.908648e-01	-7.631245e+01
1985	-7.629161e+01	6.985455e-05	8.626783e-01	1.435936e-02	7.130766e-01	9.091191e-02	4.940440e-01	-4.914813e-04	0.000000e+00	-7.626937e+01
1986	-7.624898e+01	7.061518e-05	8.622319e-01	1.443343e-02	7.128336e-01	9.143837e-02	4.940410e-01	-5.571440e-04	1.749180e-01	-7.622677e+01
1987	-7.620684e+01	7.137551e-05	8.617842e-01	1.450715e-02	7.125872e-01	9.196709e-02	4.940358e-01	-4.589105e-04	0.000000e+00	-7.618465e+01
1988	-7.616516e+01	7.213545e-05	8.613351e-01	1.458050e-02	7.123376e-01	9.249802e-02	4.940282e-01	-5.306094e-04	1.579248e-01	-7.614301e+01
1989	-7.612396e+01	7.289492e-05	8.608847e-01	1.465349e-02	7.120847e-01	9.303109e-02	4.940184e-01	-4.273250e-04	0.000000e+00	-7.610183e+01
1990	-7.608322e+01	7.365383e-05	8.604331e-01	1.472612e-02	7.118286e-01	9.356625e-02	4.940064e-01	-5.056964e-04	1.397592e-01	-7.606113e+01
1991	-7.604293e+01	7.441210e-05	8.599803e-01	1.479837e-02	7.115694e-01	9.410344e-02	4.939922e-01	-3.966759e-04	0.000000e+00	-7.602088e+01
1992	-7.600309e+01	7.516964e-05	8.595263e-01	1.487024e-02	7.113070e-01	9.464261e-02	4.939758e-01	-4.824313e-04	1.202816e-01	-7.598108e+01
1993	-7.596370e+01	7.592637e-05	8.590713e-01	1.494174e-02	7.110415e-01	9.518369e-02	4.939572e-01	-3.668753e-04	0.000000e+00	-7.594173e+01
1994	-7.592475e+01	7.668220e-05	8.586151e-01	1.501286e-02	7.107731e-01	9.572664e-02	4.939365e-01	-4.608382e-04	9.932969e-02	-7.590283e+01
1995	-7.588624e+01	7.743707e-05	8.581580e-01	1.508359e-02	7.105016e-01	9.627140e-02	4.939138e-01	-3.378303e-04	0.000000e+00	-7.586436e+01
1996	-7.584815e+01	7.819087e-05	8.576998e-01	1.515394e-02	7.102272e-01	9.681792e-02	4.938890e-01	-4.409489e-04	7.671705e-02	-7.582633e+01
1997	-7.581050e+01	7.894355e-05	8.572408e-01	1.522390e-02	7.099498e-01	9.736613e-02	4.938621e-01	-3.094429e-04	0.000000e+00	-7.578872e+01
[truncated: 8,003 more rows]
